# Supplementary material for: The extensive transgenerational transcriptomic effects of ocean acidification on the olfactory epithelium of a marine fish are associated with a better viral resistance
Source: BMC Genomics. 2022 Jun 17;23:448. doi: 10.1186/s12864-022-08647-w (PMC9204966; doi:10.1186/s12864-022-08647-w)
Supplement: Supplementary file 1 — Additional file 1. Matrix of normalized read counts for the 14 libraries from either the acidified treatment (A) or the control treatment (C). Eight samples of each treatment were taken but only seven were used for further analysis. [file 12864_2022_8647_MOESM1_ESM.xlsx]

## Sheet: additional file 1
Additional file 1. Matrix of normalized read counts for the 14 libraries from either the acidified treatment (A) or the control treatment (C). Eight samples of each treatment were taken but only seven were used for further analysis.
	A1	A2	A3	A5	A6	A7	A8	C1	C2	C3	C4	C6	C7	C8
DLAgn_00000010	0	6.2	0	1	1.1	11.2	3.1	1	0	1.4	3	3.4	6.9	0
DLAgn_00000020	65.9	30	61.3	47.5	46.4	52	59.2	13.9	25.4	16.8	3	20.2	28.7	22.6
DLAgn_00000030	651.9	856.4	690	648.4	715.8	767	766.8	769.3	580.2	354.4	237.1	561.7	594.9	585.3
DLAgn_00000040	81.1	30	47.6	67.7	82.2	58.1	88.8	8.9	9.8	7	4.5	4.2	17.2	2.1
DLAgn_00000050	34.4	19.4	10.1	23.2	13.7	14.3	24.2	5.9	3.3	9.8	6	0.8	11.5	5.1
DLAgn_00000060	0	0	0	0	0	0	0	0	0	1.4	0	0	0	0
DLAgn_00000070	249.1	203.7	164.7	180.8	178.2	245.8	183.1	35.6	40.2	60.2	45	41.3	73.4	57.4
DLAgn_00000080	25.8	20.3	37.5	35.4	66.4	24.5	29.6	33.7	36.1	18.2	24	43	33.2	26.7
DLAgn_00000090	4983.3	5124.5	7100.5	4648.1	4228.5	6021.1	5367.8	5701.1	4827.8	3321	3050.4	5198.2	4777.9	5274.3
DLAgn_00000100	27.7	8.8	11	17.2	4.2	19.4	331.2	147.5	9.8	5.6	7.5	8.4	9.2	4.1
DLAgn_00000110	967.8	1272.7	1238.2	1254.4	1111.2	1321.9	1122.2	1510.9	1257.2	2355.9	2081.1	1382.4	1706.9	1519.2
DLAgn_00000120	1973.9	2093.9	2208.2	2001.9	1966.1	2023.7	1944.4	2685.2	2201.8	2815.3	2658.8	2700.7	2575.8	2440.8
DLAgn_00000130	15.3	10.6	7.3	11.1	11.6	6.1	14	5	9.8	4.2	0	6.7	8	9.2
DLAgn_00000140	183.3	155.2	176.6	153.5	117	167.3	122.4	96	132.1	119.1	132	81.8	87.1	114.8
DLAgn_00000150	57.3	36.2	19.2	26.3	29.5	15.3	10.9	10.9	25.4	14	19.5	11	18.3	12.3
DLAgn_00000160	846.6	598	575.6	675.7	861.3	790.5	895.4	262.4	538.3	165.3	120	263.2	275.1	396.7
DLAgn_00000170	2393.8	2100.1	1941	2257.4	2146.4	2090	2066.7	2223.8	1841.5	2214.4	2543.3	2354.9	2108.1	2198.9
DLAgn_00000180	596.5	377.5	455.7	595.9	448	621.2	653.8	519.8	504.7	441.2	450.1	504.4	307.2	495.1
DLAgn_00000190	578.4	703	355.1	500	713.7	809.9	854.9	307.9	512.1	270.3	130.5	381.2	496.4	378.3
DLAgn_00000200	0	0	0	0	0	2	0	0	0	0	0	0	0	0
DLAgn_00000210	162.3	159.6	162.9	140.4	160.2	158.1	161.3	153.5	123.1	142.9	168.1	116.4	155.9	112.8
DLAgn_00000220	1302.9	1358.3	1422.1	1368.6	1392.6	1483.1	1158	1208.9	1382.8	1312.4	1477.9	1091.4	1106.2	1171.7
DLAgn_00000230	305.4	307.8	331.3	332.3	361.6	323.3	345.2	312.9	355.3	322.2	297.1	293.5	259.1	319.8
DLAgn_00000240	1261.8	1401.5	1474.3	1543.3	1362.1	1370.9	1298.3	1823.8	1482.9	2616.4	2489.2	1860.7	2034.7	1700.7
DLAgn_00000250	162.3	113.8	81.4	121.2	125.5	139.7	152.7	61.4	91.9	79.8	37.5	75.9	128.4	72.8
DLAgn_00000260	36.3	14.1	8.2	16.2	10.5	17.3	14	6.9	13.1	16.8	6	4.2	4.6	2.1
DLAgn_00000270	1252.3	1159	1243.7	1308	1256.6	1287.2	1317	1322.8	1223.6	1707.4	1740.5	1359.6	1125.7	1420.8
DLAgn_00000280	1	0	0	3	3.2	2	0	0	0	0	0	0	0	0
DLAgn_00000290	440	498.3	410	456.5	522.9	438.6	478.5	611.9	464.5	736.7	510.2	593.8	664.9	652
DLAgn_00000300	9.5	5.3	6.4	36.4	12.7	5.1	10.9	25.7	9.8	26.6	10.5	10.1	20.6	10.3
DLAgn_00000310	531.6	732.1	775.1	680.8	653.6	650.8	561.9	909.9	668.8	1234	888.3	894.9	1064.9	864.2
DLAgn_00000320	1	0	0.9	0	2.1	1	0.8	0	0.8	0	0	0	0	0
DLAgn_00000330	2.9	2.6	3.7	1	3.2	3.1	3.9	0	4.1	4.2	0	0	0	0
DLAgn_00000340	248.2	177.3	147.3	226.2	272	250.9	227.6	59.4	171.5	61.6	43.5	101.2	91.7	102.5
DLAgn_00000350	1387.8	1300.1	1245.5	1179.7	1260.9	1154.6	1098	692.1	1001.2	381	208.6	650.3	745.1	721.7
DLAgn_00000360	22	13.2	9.2	16.2	25.3	22.4	21	2	12.3	0	0	3.4	1.1	2.1
DLAgn_00000370	0	0.9	0	1	0	0	0	0	0	0	0	0	0	0
DLAgn_00000380	12.4	7.1	7.3	4	2.1	5.1	5.5	9.9	0	18.2	9	2.5	16	7.2
DLAgn_00000390	6.7	1.8	2.7	6.1	17.9	11.2	8.6	1	3.3	0	1.5	3.4	0	2.1
DLAgn_00000400	685.3	408.4	545.4	497.9	379.5	459	632.8	393.1	497.3	504.2	487.6	509.4	529.6	513.6
DLAgn_00000410	652.9	579.5	680.9	490.9	552.4	524.3	586.8	442.6	649.1	935.6	709.7	561.7	633.9	596.6
DLAgn_00000420	1316.2	1742.9	2420.5	2019	1740.5	1698.3	1777.6	2284.2	2286.3	4791.6	4183.2	2068.1	3243	2088.2
DLAgn_00000430	2193.4	3491.9	3454.6	3287.6	2580.8	2930.5	2406.5	4364.4	3490.2	12929.5	7082.1	4235.8	8391.2	4510.6
DLAgn_00000440	2013.9	2115.9	2132.3	2071.5	2101.1	2273.6	2067.5	1629.7	2381.5	879.6	1093.8	1926.4	1258.7	1948.8
DLAgn_00000450	984.1	617.4	582.9	774.7	973.1	883.3	1038.8	348.5	531.8	400.6	276.1	399.8	410.4	369
DLAgn_00000460	1983.4	1662.6	1703.1	1973.6	1872.3	2048.2	2352.7	1121.8	1852.2	1438.5	1239.4	1560.4	1200.2	1471.1
DLAgn_00000470	0	0	0.9	0	0	0	0	0	0	0	0	0	0	1
DLAgn_00000480	0	0	0	0	0	0	0	0	0	0	0	0	0	0
DLAgn_00000490	43.9	46.7	25.6	39.4	29.5	40.8	47.5	34.7	28.7	16.8	6	7.6	18.3	20.5
DLAgn_00000500	3.8	1.8	5.5	7.1	8.4	1	7.8	1	5.7	0	1.5	5.9	2.3	10.3
DLAgn_00000510	298.8	326.3	356	331.3	326.8	356	335.9	353.5	342.2	312.3	226.6	261.5	283.1	267.6
DLAgn_00000520	0	0.9	1.8	2	4.2	5.1	3.9	2	4.1	2.8	1.5	6.7	4.6	3.1
DLAgn_00000530	11976.8	11548.2	12486.1	12615.1	11384.6	14316.8	11700.5	16168.6	10764.4	13105.9	12995.4	15739.7	14475.9	16193.9
DLAgn_00000540	186.1	299.9	214.1	218.2	245.6	297.8	249.4	274.3	220.8	154.1	61.5	278.3	189.1	159.9
DLAgn_00000550	1573	1257.7	1461.5	1471.6	1511.8	1553.5	1684.1	964.4	1582.2	647.1	778.7	1137.8	841.4	1165.6
DLAgn_00000560	0	0	0	0	0	0	0	0	0	0	0	0	0	0
DLAgn_00000570	746.4	856.4	745.8	779.7	788.6	777.2	649.9	767.3	759.9	797	841.8	804.7	807	798.6
DLAgn_00000580	98.3	66.2	56.7	57.6	77	74.5	113	4	39.4	0	13.5	19.4	8	16.4
DLAgn_00000590	749.3	760.3	723.9	748.4	789.6	809.9	860.4	490.1	823.9	466.4	409.6	582.8	529.6	529
DLAgn_00000600	1195	1324.8	1353.5	1312	1135.4	1134.2	1094.9	1859.4	1314.7	3825.2	2490.7	1713.9	2371.8	1774.5
DLAgn_00000610	2522.7	2248.2	2346.4	2171.5	2547	2238.9	2321.5	2259.4	2628.5	1729.8	2010.6	2494.1	2135.6	2234.8
DLAgn_00000620	1.9	1.8	2.7	3	9.5	3.1	3.1	4	5.7	5.6	0	0	10.3	0
DLAgn_00000630	1271.4	1105.2	1098.2	1072.6	1396.9	1220.9	1625.6	949.5	1279.4	647.1	559.7	1082.2	871.2	1022
DLAgn_00000640	1973.9	1958.1	1988.6	2137.2	1974.6	1948.2	2065.9	1798.1	2073.8	1979.1	2331.7	1974.5	1351.5	1707.9
DLAgn_00000650	290.2	271.7	377	359.6	296.2	259.1	329.6	311.9	342.2	196.1	330.1	221	239.6	230.7
DLAgn_00000660	1	0	0	3	0	1	0.8	3	4.9	0	1.5	0	1.1	4.1
DLAgn_00000670	1251.3	1102.5	1086.3	1209	1284.1	1113.8	1171.3	895.1	1121	530.8	684.2	1073.7	578.9	973.9
DLAgn_00000680	1396.4	1559.4	1165.9	1517	1664.6	1743.2	1412.9	1240.6	1564.1	725.5	762.2	1535.1	899.9	1362.4
DLAgn_00000690	913.4	565.4	696.4	764.6	749.6	998.6	776.2	444.6	816.5	717.1	631.7	599.7	1047.8	668.4
DLAgn_00000700	315	330.8	373.4	325.2	325.8	319.3	325	371.3	466.9	501.4	483.1	333.2	384	318.8
DLAgn_00000710	1	1.8	0	0	3.2	1	2.3	5	0	1.4	7.5	0	0	4.1
DLAgn_00000720	404.7	362.5	301.1	340.4	381.6	376.4	426.3	302	406.2	390.8	378.1	322.2	385.2	390.6
DLAgn_00000730	8.6	17.6	11.9	8.1	22.1	10.2	5.5	9.9	13.1	35	28.5	7.6	28.7	14.4
DLAgn_00000740	1058.5	1046.9	1236.3	1149.4	1069	1315.8	1112.8	1167.3	1214.6	1336.2	1533.5	1217.9	989.3	1119.4
DLAgn_00000750	15.3	3.5	7.3	5.1	3.2	2	2.3	3	2.5	2.8	0	5.9	3.4	1
DLAgn_00000760	4880.2	4081.1	3881.1	4864.2	3616	4276.9	3943.3	4429.8	3284.2	4770.6	4915.5	5049.8	3220.1	4585.4
DLAgn_00000770	9808.2	10344.2	10988.9	10850.6	9413.2	10621.3	9091.4	12906.2	11913.3	24521.3	19960.4	14124.5	16907.3	13365.6
DLAgn_00000780	185.2	211.7	151.9	188.9	176.1	320.3	125.5	90.1	133.8	64.4	57	199.9	87.1	131.2
DLAgn_00000790	477.2	491.3	461.2	448.4	404.8	384.5	393.5	514.9	493.2	1075.7	871.8	520.4	558.3	519.7
DLAgn_00000800	8.6	4.4	2.7	1	4.2	1	3.1	3	0.8	0	0	0	0	2.1
DLAgn_00000810	1547.2	1683.8	1793.7	1503.9	1567.6	1635.1	1425.3	2178.3	2023.7	2473.6	2085.6	1812.6	1961.4	1899.6
DLAgn_00000820	472.5	547.7	621.4	538.3	495.5	542.6	553.3	617.8	482.5	895	750.2	564.3	656.9	574.1
DLAgn_00000830	3772.1	3392.2	3086.7	3417.9	3764.6	3584.3	3599.6	2287.2	3490.2	1381	1179.4	2625.7	2481.8	2546.4
DLAgn_00000840	4544.3	4435.6	4682.7	5019.8	5033.9	4459.5	4767	4089.2	5210.3	2477.8	4279.3	3727.2	1702.3	3803.2
DLAgn_00000850	0	0	0	0	0	0	0	0	0	0	0	0	0	0
DLAgn_00000860	1	0	0	1	0	1	0	0	0	0	0	0	0	0
DLAgn_00000870	0	0	0	0	0	0	0	0	0	0	0	0	0	0
DLAgn_00000880	6.7	16.8	6.4	8.1	2.1	12.2	2.3	7.9	2.5	8.4	3	16	16	16.4
DLAgn_00000890	0	0	0	0	0	0	0	0	0	0	0	0	0	0
DLAgn_00000900	389.4	172	158.3	195.9	255.1	301.9	286.8	78.2	58.3	114.9	49.5	75.1	161.6	107.6
DLAgn_00000910	92.6	59.1	33.9	52.5	63.3	74.5	69.4	26.7	11.5	18.2	6	18.6	33.2	22.6
DLAgn_00000920	0	0	0	0	0	0	0	0	0	0	0	0	0	0
DLAgn_00000930	2199.1	1821.4	2069.1	2142.2	1929.2	2135.9	1959.2	1574.3	2191.9	1200.4	1399.9	2082.5	1439.8	2014.4
DLAgn_00000940	1.9	1.8	0	4	6.3	0	4.7	0	2.5	0	3	0.8	0	3.1
DLAgn_00000950	3.8	1.8	2.7	12.1	5.3	9.2	14.8	2	7.4	2.8	6	1.7	0	1
DLAgn_00000960	57.3	32.6	15.6	38.4	23.2	40.8	37.4	20.8	14.8	12.6	9	21.1	35.5	28.7
DLAgn_00000970	0	0	0	0	2.1	2	0	0	0	0	0	0	0	0
DLAgn_00000980	944	864.4	1014	900.9	877.1	889.4	961.7	972.3	837.1	595.3	901.8	885.6	864.3	847.8
DLAgn_00000990	637.6	425.1	534.4	555.5	506	639.5	508.9	438.6	343.8	400.6	475.6	434.4	491.8	459.3
DLAgn_00001000	68.7	47.6	57.7	55.6	48.5	61.2	78.7	20.8	47.6	53.2	27	59.9	43.6	54.3
DLAgn_00001010	967.8	1170.4	1253.7	1080.7	1272.5	1121	1089.5	1339.6	1253.1	1291.4	1395.4	1287.1	1113.1	1308.1
DLAgn_00001020	2999.9	2144.2	2308.9	2657.4	2731.5	2653	2636.4	2164.4	2479.2	1788.6	2469.7	2602.1	1549.8	2528
DLAgn_00001030	43.9	26.5	42.1	35.4	20	114.2	59.2	16.8	26.3	25.2	21	5.1	39	27.7
DLAgn_00001040	2818.6	2458.2	2263.1	2418	2263.4	2223.6	2525.7	2436.7	2467.7	2119.2	2444.2	2640	2236.5	2290.1
DLAgn_00001050	1	1.8	1.8	0	0	6.1	0	1	4.9	0	0	2.5	4.6	0
DLAgn_00001060	1.9	0	0	0	0	1	0.8	0	0	0	0	0	0	0
DLAgn_00001070	0	15	0	2	0	0	1.6	0	0	0	0	0	0	1
DLAgn_00001080	7.6	2.6	3.7	2	1.1	7.1	2.3	0	0	2.8	0	0	0	0
DLAgn_00001090	2037.8	1950.1	2017	1993.8	2162.2	2071.6	2032.4	1572.3	2225.6	1095.3	1479.4	1729.9	1225.4	1932.4
DLAgn_00001100	0	0	0	0	0	0	0	0	0	0	0	0	0	0
DLAgn_00001110	1.9	0.9	3.7	1	3.2	13.3	5.5	2	4.9	0	0	0	0	0
DLAgn_00001120	713	579.5	627.8	669.6	692.6	557.9	650.7	630.7	547.4	540.7	621.2	631.7	509	657.1
DLAgn_00001130	646.2	620.1	862.1	681.8	595.6	559	676.4	1057.4	611.4	1050.5	1080.3	795.4	721	785.2
DLAgn_00001140	1317.2	1558.5	1140.3	1190.8	1478	1482.1	2030.1	1005	1729.9	854.4	625.7	1113.4	1499.4	992.3
DLAgn_00001150	1893.7	2057.7	2141.4	1940.2	2204.4	2029.8	1921	2803	2278.1	3123.5	2832.8	2925.9	2620.5	2819.1
DLAgn_00001160	1784.9	1832.8	1837.6	1755.4	1850.2	1968.6	1766.7	1592.1	1986.8	1354.4	1350.4	1559.5	1624.4	1827.8
DLAgn_00001170	2.9	0	0	0	0	1	0.8	0	0	0	0	0	0	0
DLAgn_00001180	205.2	86.4	141.8	148.5	110.7	123.4	93.5	196	136.2	637.3	264.1	235.3	424.1	116.9
DLAgn_00001190	0	1.8	2.7	4	0	9.2	1.6	0	0	1.4	3	1.7	2.3	0
DLAgn_00001200	1.9	5.3	2.7	2	4.2	3.1	2.3	4	1.6	1.4	1.5	1.7	13.8	6.2
DLAgn_00001210	199.5	237.3	264.5	202	296.2	293.8	230.7	293.1	329.9	257.7	232.6	317.1	255.6	274.7
DLAgn_00001220	1144.4	1390.9	1589.6	1394.8	1323.1	1277	1165.8	1973.3	1611.7	1818.1	1812.5	1683.5	1635.8	1637.1
DLAgn_00001230	1805.9	1799.3	1985.8	1782.7	1972.5	1819.7	1975.5	1938.6	2104.1	1889.5	1671.5	1978.7	2042.8	2032.8
DLAgn_00001240	0	0	0	0	0	0	0	0	0	0	0	0	0	0
DLAgn_00001250	295.9	354.6	602.2	391.9	458.6	527.3	494.1	591.1	803.4	1228.4	1009.8	650.3	785.2	714.5
DLAgn_00001260	5.7	5.3	0	6.1	2.1	9.2	6.2	3	3.3	0	1.5	1.7	0	0
DLAgn_00001270	34.4	16.8	1.8	17.2	11.6	30.6	7	21.8	13.1	40.6	64.5	7.6	29.8	18.5
DLAgn_00001280	2480.7	2042.7	1134.8	1454.4	2657.7	2255.2	2840.6	906.9	964.3	1019.7	631.7	1142.9	1460.4	1109.2
DLAgn_00001290	3123.1	3753	3865.5	3801.7	3539	3187.5	3742.2	5101.1	3797.1	8125.2	4792.4	4560.6	6980	4990.3
DLAgn_00001300	752.1	1006.4	1057.9	1249.4	1020.5	1215.8	816.7	1366.4	1029.9	2103.8	2061.6	1005.4	1567	1024.1
DLAgn_00001310	276.8	228.4	298.3	251.5	307.8	309.1	300.8	164.4	252.8	275.9	274.6	245.4	388.6	263.5
DLAgn_00001320	321.7	336.9	332.2	318.2	333.1	312.1	271.2	451.5	352.1	1127.5	739.7	387.1	664.9	460.3
DLAgn_00001330	184.2	155.2	105.2	153.5	143.4	115.3	118.5	173.3	155.1	110.7	132	147.6	180	185.5
DLAgn_00001340	44.9	52	50.3	58.6	44.3	66.3	43.6	77.2	36.1	82.6	57	44.7	81.4	52.3
DLAgn_00001350	4.8	1.8	2.7	1	0	1	1.6	5.9	4.1	4.2	9	0.8	5.7	0
DLAgn_00001360	1310.5	329.9	352.3	550.5	1042.6	521.2	747.4	61.4	132.9	63	43.5	69.2	197.2	137.4
DLAgn_00001370	1.9	0	0.9	1	6.3	3.1	3.1	1	0.8	0	0	0	4.6	0
DLAgn_00001380	0	0	0	0	0	0	0	0	0	0	0	0	0	0
DLAgn_00001390	4641.6	5526.7	5460.6	5330.9	4297	3982.1	3533.4	7978.4	5596.8	15798	10963.8	7312.7	10440.8	6961.6
DLAgn_00001400	0	0	0	0	0	0	0	0	0	0	0	0	0	0
DLAgn_00001410	1033.7	1052.2	1036.8	983.8	1015.2	892.5	988.9	1372.3	1029.9	2486.2	1820	1374	1422.6	1384.9
DLAgn_00001420	2089.4	2235.9	2355.6	2256.4	2567	2252.2	2495.3	2733.7	2485.7	2851.7	2567.3	2418.2	2708.8	2526.9
DLAgn_00001430	539.3	590.9	508.8	597.9	372.1	424.3	313.3	596	605.6	621.9	822.2	603.1	772.6	574.1
DLAgn_00001440	2.9	17.6	9.2	6.1	4.2	3.1	6.2	5	15.6	25.2	3	2.5	11.5	2.1
DLAgn_00001450	0	0	0	0	0	0	0	0	0	0	0	0	0	0
DLAgn_00001460	2.9	12.3	2.7	0	0	1	3.9	13.9	3.3	2.8	0	20.2	1.1	16.4
DLAgn_00001470	1504.3	1526.8	1432.2	1418.1	1419	1562.6	1340.4	1585.2	1714.3	1727	1434.4	1654.9	1656.5	1580.7
DLAgn_00001480	633.8	702.1	690.9	546.4	556.6	645.7	552.5	833.7	654.9	516.8	435.1	695.8	565.1	697.1
DLAgn_00001490	1	0.9	0	0	2.1	2	1.6	0	0	0	0	0	0	0
DLAgn_00001500	256.8	361.6	394.4	335.3	354.2	301.9	300.8	454.5	375.9	382.4	393.1	464.7	429.9	428.5
DLAgn_00001510	18601.8	11269.5	9733.4	14386.7	15148.2	13729.3	13356.5	8581.3	10695.4	8283.5	9085.2	10117.2	7290.7	9381.9
DLAgn_00001520	12252.6	12958.5	11397.1	11257.6	9350	10384.7	12768.9	10814	11981.4	19546.2	15153	11800.8	16850	12293.3
DLAgn_00001530	985	949	830.9	961.5	949.9	1076.1	955.4	915.9	863.3	1507.1	1186.9	983.5	983.6	885.7
DLAgn_00001540	14.3	24.7	14.6	18.2	12.7	15.3	23.4	11.9	24.6	8.4	22.5	10.1	4.6	20.5
DLAgn_00001550	10.5	0.9	15.6	8.1	23.2	7.1	10.9	24.8	12.3	14	25.5	20.2	14.9	22.6
DLAgn_00001560	3353.1	2961.8	3240.5	3189.6	2894.9	3224.2	3396.2	3741.6	3401.6	5528.4	4868.9	3750.8	3463.1	3893.4
DLAgn_00001570	470.6	511.6	506.1	507	437.5	437.6	460.6	657.4	502.2	1204.6	831.2	688.3	612.1	700.2
DLAgn_00001580	389.4	374.9	392.6	366.6	381.6	346.8	427.1	446.5	455.5	397.8	402.1	391.4	412.7	443.9
DLAgn_00001590	368.4	496.6	552.7	476.7	464.9	397.8	366.3	626.7	421.8	536.5	394.6	522.1	534.2	535.1
DLAgn_00001600	0	0.9	0	1	0	1	3.1	0	0.8	4.2	0	0.8	0	0
DLAgn_00001610	2016.8	3237	3550.7	2858.3	2633.5	2583.7	2454.8	4845.6	3047	10394.3	5926.8	4063.8	8889.8	4126.1
DLAgn_00001620	1189.3	1167.8	1144.8	1210	1152.3	1137.3	1010.8	1799	1304	2453.9	1872.6	1535.9	1766.5	1430
DLAgn_00001630	158.4	182.6	147.3	115.1	155	143.8	187.8	121.8	158.4	60.2	88.5	150.1	107.8	153.8
DLAgn_00001640	16.2	25.6	28.4	13.1	32.7	33.7	32	20.8	41	29.4	28.5	35.4	22.9	28.7
DLAgn_00001650	0	0	0	0	0	0	0	0	0	0	0	0	0	0
DLAgn_00001660	9.5	4.4	11	7.1	9.5	12.2	9.4	8.9	8.2	4.2	4.5	5.1	0	6.2
DLAgn_00001670	1168.3	1070.8	1147.6	1208	1312.5	1354.6	1374.7	953.5	1316.3	748	1012.8	1039.1	761.2	1092.8
DLAgn_00001680	1941.4	2343.5	2392.2	2275.6	2157	1974.7	1909.3	2937.7	2070.5	3570.3	3490	2789.3	2961	2686.9
DLAgn_00001690	2530.3	2392	2340.9	2321	2938.1	2563.3	2655.1	1707	2433.2	778.8	702.2	1715.6	1572.8	1917
DLAgn_00001700	5.7	0.9	7.3	2	13.7	6.1	10.9	2	4.9	0	0	1.7	2.3	2.1
DLAgn_00001710	11.5	10.6	8.2	11.1	26.4	20.4	26.5	0	9	0	3	0.8	1.1	1
DLAgn_00001720	0	0	0.9	1	5.3	3.1	2.3	0	2.5	0	3	0	2.3	0
DLAgn_00001730	0	0	0	2	0	0	0	0	0	0	0	0	0	0
DLAgn_00001740	0	0	0	0	0	0	0	0	0	0	0	0	0	0
DLAgn_00001750	3.8	0	0	0	3.2	0	0	0	0	0	0	0	0	0
DLAgn_00001760	242.4	361.6	247.1	261.6	250.9	263.2	265	234.7	432.5	628.9	384.1	320.5	394.3	271.7
DLAgn_00001770	1040.4	992.3	991.1	1023.1	1082.7	1104.7	961.7	1322.8	1204.7	1558.9	1377.4	1435.6	1420.3	1238.4
DLAgn_00001780	1591.1	1565.6	1472.4	1471.6	1616.1	1485.1	1444.8	1656.5	1624.1	797	997.8	1751.9	1079.8	1454.7
DLAgn_00001790	1176.9	684.4	690	729.2	986.8	824.2	988.9	178.2	431.7	190.5	106.5	221.8	349.6	296.3
DLAgn_00001800	457.2	493	500.6	496.9	477.6	499.8	452	497	622	334.8	493.6	591.3	228.1	530
DLAgn_00001810	770.3	899.7	1035.9	941.3	935.1	999.6	931.3	963.4	1008.6	805.4	906.3	1169	962.9	1128.7
DLAgn_00001820	21270.6	19488	17747.2	19085.3	15433.9	17543.1	19550.4	18532	20054.9	43760.7	29026.1	20810.5	33176.1	24028.9
DLAgn_00001830	14841.2	10124.6	8699.3	9014.4	7146.6	9922.6	11928	11029.9	11535.8	20934.2	12348.7	12117.9	18296.7	13728.5
DLAgn_00001840	22	8.8	9.2	9.1	6.3	4.1	16.4	1	4.9	0	0	1.7	5.7	0
DLAgn_00001850	420	620.1	629.6	592.9	690.5	565.1	561.9	548.5	541.6	1071.5	865.8	583.7	578.9	507.4
DLAgn_00001860	140.3	157	153.7	162.6	123.3	135.7	128.6	161.4	194.5	320.8	237.1	176.3	261.4	166.1
DLAgn_00001870	384.7	425.1	457.6	446.4	454.4	387.6	380.3	582.2	480.1	705.9	585.2	517.9	632.8	441.8
DLAgn_00001880	22397.8	29898.4	29122.3	24065.7	21860.5	28484.7	19092.2	38538.3	28641.3	48840.9	42939.8	33672.3	70358.7	32333.5
DLAgn_00001890	385.6	490.4	484.1	477.7	386.9	390.7	349.1	563.4	528.5	739.5	579.2	557.5	694.7	532
DLAgn_00001900	9108.6	7582.7	6166.2	7572.1	11348.8	8729.2	7785.2	5660.5	6199.1	5248.3	4745.9	6293	5650.3	6363
DLAgn_00001910	0	0	0	0	0	0	0	0	0	0	0	0	0	0
DLAgn_00001920	113.6	122.6	113.5	72.7	130.7	102	111.4	139.6	136.2	75.6	123	97	100.9	106.6
DLAgn_00001930	22.9	37.9	41.2	17.2	22.1	15.3	24.2	23.8	27.9	49	43.5	16.9	20.6	21.5
DLAgn_00001940	780.8	920.8	779.7	869.6	658.9	619.1	724.8	853.5	787	2637.4	1495.9	916.8	1280.5	1126.6
DLAgn_00001950	441.9	569.8	583.9	503	610.4	372.3	492.5	637.6	325	495.8	517.7	601.4	546.8	625.3
DLAgn_00001960	2548.5	3347.2	3354.9	3389.6	2976.1	3202.8	3173.3	3545.6	4080.2	5823.9	5001	4031.7	4994.6	4149.7
DLAgn_00001970	585.1	693.3	639.7	521.2	642	622.2	751.2	516.8	668.8	263.3	249.1	390.5	487.2	510.5
DLAgn_00001980	794.1	944.6	1197	1098.9	765.4	896.6	860.4	1553.5	1061.9	3007.2	2442.7	1254.2	2065.7	1223
DLAgn_00001990	385.6	382.8	369.7	336.3	275.2	390.7	309.4	426.7	566.2	425.8	372.1	387.1	374.9	386.5
DLAgn_00002000	263.4	428.7	301.1	309.1	398.5	379.4	567.3	300	348.8	232.5	253.6	319.7	215.5	511.5
DLAgn_00002010	395.2	564.5	555.5	434.3	418.5	449.8	464.5	703	869.1	204.5	387.1	599.7	502.1	778.1
DLAgn_00002020	1632.2	1857.5	1973	1662.5	1616.1	1762.6	1488.5	2106	1843.2	1647.2	1468.9	1705.5	2140.2	1593
DLAgn_00002030	207.1	121.7	201.3	197	145.5	160.1	240.8	218.8	169.9	165.3	247.6	125.7	119.2	81
DLAgn_00002040	4.8	4.4	6.4	4	4.2	1	2.3	4	0.8	8.4	7.5	7.6	18.3	10.3
DLAgn_00002050	1528.1	1844.3	2018.8	1785.7	1577.1	1672.8	1398.9	2262.4	1936.7	2923.2	2115.6	1950.1	2661.8	1925.2
DLAgn_00002060	2283.1	2312.6	2496.5	2161.4	2347.8	2429.7	2394	2591.1	2758.2	2757.9	2699.3	2956.3	2769.6	2695.1
DLAgn_00002070	473.4	571.5	463.1	367.6	511.3	378.4	545.5	317.8	348	708.7	430.6	446.2	433.3	381.3
DLAgn_00002080	531.6	722.4	833.7	681.8	722.1	723.2	709.2	923.8	699.2	1033.7	1090.8	819.8	1113.1	1128.7
DLAgn_00002090	612.8	874.1	969.1	816.1	816	717.1	666.3	1276.3	896.1	719.9	939.3	978.4	1075.3	886.7
DLAgn_00002100	14.3	7.9	29.3	19.2	12.7	8.2	28.1	5.9	21.3	12.6	10.5	5.9	11.5	4.1
DLAgn_00002110	816.1	856.4	854.7	862.6	754.8	883.3	861.9	1187.1	945.4	2795.7	1971.6	1179.1	1820.4	1188.1
DLAgn_00002120	1848.8	1713.7	1973.9	2000.8	1840.7	2024.7	1661.5	2064.4	1976.9	2594	2876.4	2077.4	1909.8	1907.8
DLAgn_00002130	33.4	7.1	19.2	30.3	20	14.3	24.9	6.9	9.8	11.2	13.5	9.3	12.6	5.1
DLAgn_00002140	1909	1750.8	1805.6	1845.3	2129.5	2112.4	2021.5	1708.9	1981.9	1318	1066.8	1946.7	1585.4	2210.2
DLAgn_00002150	362.7	262.8	222.4	267.7	367.9	241.7	411.5	239.6	176.4	148.5	109.5	231.9	146.7	250.1
DLAgn_00002160	1369.7	1274.5	1034.1	1130.2	1175.5	1172	1430	1210.9	988.9	750.8	507.2	955.6	1269	1235.3
DLAgn_00002170	16.2	49.4	70.5	99	63.3	89.8	58.4	64.4	96	142.9	129	42.2	105.5	97.4
DLAgn_00002180	73.5	71.4	58.6	62.6	60.1	93.8	102.9	82.2	79.6	85.4	72	41.3	107.8	110.7
DLAgn_00002190	752.1	655.3	571	699.9	658.9	653.8	649.2	450.5	558	491.6	412.6	512	417.3	546.4
DLAgn_00002200	651.9	487.8	441.1	474.7	551.4	403.9	472.3	413.9	415.2	190.5	220.6	425.9	333.6	298.3
DLAgn_00002210	2687.8	2274.7	2101.1	2214	2559.7	2516.4	2899	1681.2	2233	998.7	847.8	1681.8	1553.3	1729.4
DLAgn_00002220	5.7	5.3	11.9	9.1	15.8	15.3	10.1	3	3.3	0	1.5	0	0	1
DLAgn_00002230	4577.7	5191.5	5252.9	4686.5	5124.6	4796.1	4421.8	4963.5	5450.7	3787.4	3701.6	4567.3	4680.5	4287.1
DLAgn_00002240	1.9	0	0	0	0	0	0	0	0	0	0	0	2.3	0
DLAgn_00002250	6.7	3.5	2.7	4	5.3	7.1	8.6	2	3.3	0	4.5	1.7	0	3.1
DLAgn_00002260	2917.8	2837.4	2966.9	3206.8	3013	3129.4	2880.3	3117.9	3177.5	4113.7	4306.3	3239.7	2888.8	3075.4
DLAgn_00002270	7.6	7.9	2.7	14.1	4.2	11.2	15.6	5.9	0.8	4.2	6	5.9	0	6.2
DLAgn_00002280	2167.6	1634.4	1925.4	2040.2	2453.2	2281.8	2437.7	1359.4	1796.4	1001.5	1272.4	1616.9	1344.7	1753
DLAgn_00002290	1	0	2.7	0	1.1	1	0.8	0	0.8	8.4	45	0	1.1	2.1
DLAgn_00002300	3809.3	3256.4	3623.9	3402.7	3092.1	4197.3	7196.1	2801	5887.3	1756.4	1958.1	3416.8	2596.5	4069.7
DLAgn_00002310	301.6	408.4	437.4	395.9	375.3	350.9	330.4	496	368.5	1294.2	735.2	453.8	752	474.6
DLAgn_00002320	8004.3	7482.1	7546.2	7757.9	8422.2	6502.5	7575.6	8173.4	5854.5	5623.6	6918.6	6971.1	5362.6	5037.5
DLAgn_00002330	2884.4	2502.3	2635.6	2637.2	2948.7	2738.7	2815.6	2403	2874.7	1762	1902.6	2225	2392.4	2077.9
DLAgn_00002340	27.7	11.5	23.8	18.2	32.7	15.3	30.4	35.6	16.4	18.2	21	21.1	25.2	15.4
DLAgn_00002350	1740	1238.3	1179.6	1236.3	1277.7	1482.1	2457.9	760.4	1534.6	581.3	411.1	853.6	1044.3	1017.9
DLAgn_00002360	42	45.9	39.4	36.4	27.4	31.6	35.1	39.6	28.7	54.6	55.5	42.2	35.5	36.9
DLAgn_00002370	0	0	4.6	2	0	0	5.5	0	0.8	0	1.5	0	1.1	3.1
DLAgn_00002380	0	2.6	8.2	5.1	7.4	7.1	14	7.9	6.6	2.8	6	4.2	0	11.3
DLAgn_00002390	119.3	125.2	143.7	116.2	138.1	133.6	91.2	136.6	85.3	57.4	103.5	97.8	49.3	82
DLAgn_00002400	2101.8	1900.7	1906.2	2014	1985.1	2038	2004.4	1828.7	1827.6	2250.9	2594.3	1815.1	1808.9	1667.9
DLAgn_00002410	790.3	688.9	790.7	1021.1	746.4	857.8	907.9	804	736.1	994.5	1137.3	813.9	586.9	786.3
DLAgn_00002420	25.8	15	57.7	58.6	42.2	53	60.8	21.8	14.8	30.8	9	15.2	27.5	21.5
DLAgn_00002430	27.7	56.4	65	60.6	52.7	36.7	67	76.2	47.6	116.3	49.5	51.5	56.2	35.9
DLAgn_00002440	813.2	1055.8	1190.6	1214	1352.6	992.5	1350.5	1259.4	999.5	1535.1	964.8	749.8	1244.9	960.5
DLAgn_00002450	315	371.3	324	364.6	388	330.5	379.5	410.9	187.9	420.2	318.1	243.8	173.1	496.2
DLAgn_00002460	1973.9	2157.4	1963	2036.2	1871.3	1640.2	1637.3	2125.8	2353.6	3122.1	3209.5	2333	3411.5	2529
DLAgn_00002470	546.9	718	851.1	812.1	738	653.8	610.2	1004	687.7	1516.9	1308.4	833.3	1234.6	892.9
DLAgn_00002480	42	65.3	24.7	68.7	29.5	46.9	38.2	43.6	91.1	121.9	96	81.8	63	56.4
DLAgn_00002490	4.8	14.1	2.7	4	8.4	9.2	8.6	10.9	3.3	11.2	9	10.1	3.4	5.1
DLAgn_00002500	6901.8	9230.2	10041.8	8173	7894.1	7194.1	7013.7	12442.8	9195.3	8884.4	9638.9	9499	11094.2	9825.8
DLAgn_00002510	335	345.7	400.8	353.5	322.6	397.8	439.5	464.4	390.6	491.6	487.6	391.4	368	373.1
DLAgn_00002520	152.7	140.2	135.4	171.7	116	166.3	156.6	205.9	200.2	336.2	268.6	180.5	280.9	204
DLAgn_00002530	1195	1331	1558.5	1623.1	1066.9	1073	978	1764.4	1485.4	3350.4	3092.4	1597.5	2123	1553.1
DLAgn_00002540	1985.3	1636.1	1747	1558.5	1998.8	2106.3	1967	1407.9	1906.4	763.4	946.8	1244.9	1105.1	1311.1
DLAgn_00002550	4589.1	5533.7	5187	4674.4	5705.5	4887.9	5307.8	4428.8	5257	1148.5	1587.5	3492.7	3184.5	3552.1
DLAgn_00002560	34.4	45.9	54.9	58.6	35.8	78.5	45.2	74.3	91.9	77	75	74.2	44.7	95.3
DLAgn_00002570	0	0	0	0	1.1	1	0	0	1.6	0	0	0	0	0
DLAgn_00002580	2.9	3.5	0.9	6.1	3.2	5.1	1.6	3	4.1	2.8	6	10.1	5.7	5.1
DLAgn_00002590	233.8	131.4	147.3	168.7	107.5	190.7	172.2	202	169.1	218.5	193.6	164.5	126.1	197.8
DLAgn_00002600	0	0.9	0.9	1	2.1	3.1	0.8	1	0.8	1.4	0	0	0	0
DLAgn_00002610	1	0	0	0	0	0	0	1	0	0	0	0	0	0
DLAgn_00002620	0	0	0	0	0	0	0	0	0	0	0	0	0	0
DLAgn_00002630	18.1	50.3	9.2	27.3	0	27.5	5.5	46.5	29.5	32.2	34.5	50.6	11.5	31.8
DLAgn_00002640	1328.6	1617.6	1702.1	1555.4	1706.8	1444.3	1599.9	2034.7	1564.1	3213.1	2382.7	1750.2	2244.5	1770.4
DLAgn_00002650	505.9	759.4	733.9	588.8	537.7	557.9	519	1004	766.5	689.1	733.7	899.1	1081	795.5
DLAgn_00002660	785.5	1092.8	1100	909	917.2	967	864.2	1255.5	1243.3	1166.7	1012.8	1134.4	959.5	1142
DLAgn_00002670	259.6	284	287.4	251.5	245.6	241.7	210.4	300	351.2	507	363.1	296.1	386.3	300.4
DLAgn_00002680	4.8	10.6	3.7	6.1	6.3	9.2	7	4	5.7	11.2	6	7.6	6.9	10.3
DLAgn_00002690	3968.7	4689.7	5803.8	5474.3	4288.6	6039.5	5775.4	7227.8	7385.8	13369.3	9791.9	8347.7	12099.6	7934.5
DLAgn_00002700	561.2	486	315.7	369.7	345.8	286.6	457.5	463.4	416.9	703.1	286.6	505.2	505.5	541.3
DLAgn_00002710	2634.4	2877.1	3086.7	2879.6	2682	2793.8	2613.8	3415.9	3235.8	4563.3	4025.7	3497	3678.6	3406.5
DLAgn_00002720	27.7	22.9	34.8	29.3	27.4	21.4	10.1	22.8	28.7	71.4	55.5	32.1	29.8	19.5
DLAgn_00002730	736.9	793.8	793.4	886.8	712.7	666.1	720.9	761.4	784.5	470.6	573.2	726.2	452.8	706.3
DLAgn_00002740	2887.3	2106.2	1746.1	2263.4	3177.4	2741.8	3009.7	913.9	1436.1	1016.9	603.2	991.9	1933.9	968.7
DLAgn_00002750	450.5	403.1	342.3	471.7	406.9	399.8	457.5	244.6	297.9	162.5	193.6	285.9	254.5	252.2
DLAgn_00002760	774.1	1046.9	1114.6	990.8	783.3	803.8	607.9	1304	1022.5	738.1	1344.4	1329.3	1569.3	1040.5
DLAgn_00002770	0	3.5	0.9	1	2.1	0	3.1	0	0	0	1.5	0	11.5	1
DLAgn_00002780	1267.5	1370.6	1475.2	1389.8	1450.6	1410.7	1243	1518.8	1480.4	967.9	1285.9	1492.9	1136	1370.6
DLAgn_00002790	519.2	562.7	631.4	461.6	526.1	490.6	509.7	598	557.2	301.1	324.1	499.3	369.1	537.2
DLAgn_00002800	5249.6	5717.2	6006.9	5426.8	4778.8	5059.2	4894	6599.1	6102.3	7377.3	7446.7	6757.7	6009.1	6372.2
DLAgn_00002810	991.7	1073.4	1462.4	1047.4	811.8	861.9	684.2	1238.6	1285.9	2441.3	1746.5	1245.8	2066.8	1396.2
DLAgn_00002820	44.9	23.8	48.5	21.2	31.6	24.5	28.8	12.9	29.5	74.2	33	29.5	51.6	32.8
DLAgn_00002830	67.8	37	36.6	58.6	39	42.8	48.3	32.7	30.4	30.8	22.5	46.4	22.9	33.8
DLAgn_00002840	22.9	34.4	57.7	25.3	41.1	22.4	36.6	32.7	19.7	15.4	22.5	25.3	20.6	35.9
DLAgn_00002850	4.8	2.6	11	3	5.3	4.1	3.1	4	3.3	5.6	3	9.3	4.6	2.1
DLAgn_00002860	1451.8	2068.3	1865	1474.6	2146.4	2468.4	2517.2	2543.6	2549.7	2773.3	2376.7	2982.5	6232.6	4858.1
DLAgn_00002870	1426.9	2141.5	1847.7	1253.4	2330.9	2258.3	3556	2891.1	2210	907.6	885.3	2142.4	4016.8	4435.7
DLAgn_00002880	2235.4	1476.5	1434.9	1689.8	2062.1	1766.7	2016.8	670.3	1285.1	323.6	382.6	655.4	805.9	633.5
DLAgn_00002890	1484.2	1899	1873.3	1610	1823.8	1759.5	1707.5	2008.9	1954.8	1883.9	1775	2100.2	1752.7	1891.4
DLAgn_00002900	112.6	149.1	137.3	79.8	119.1	186.7	111.4	147.5	131.3	84	103.5	121.5	141	89.2
DLAgn_00002910	0	0	0	2	1.1	2	0.8	0	0	0	0	0	8	1
DLAgn_00002920	535.5	493	464.9	512.1	414.3	516.1	483.9	508.9	588.4	600.9	508.7	499.3	564	535.1
DLAgn_00002930	1.9	5.3	8.2	10.1	3.2	1	4.7	2	3.3	0	0	4.2	10.3	6.2
DLAgn_00002940	630	637.7	646.1	619.1	723.2	694.6	697.5	679.2	712.3	367	318.1	571	419.6	588.4
DLAgn_00002950	0	0	0.9	0	3.2	4.1	0.8	0	0	0	0	0	5.7	0
DLAgn_00002960	7.6	9.7	4.6	10.1	6.3	13.3	5.5	9.9	14.8	21	16.5	1.7	10.3	7.2
DLAgn_00002970	6277.6	6464.3	6499.3	5996.5	6346.5	6266.9	6488.5	7180.3	6414.1	6437.4	4963.5	6133.6	7119.9	6561.8
DLAgn_00002980	690.1	822.9	824.5	728.2	656.8	749.7	612.5	1108.9	860	1930.1	1553	1056	1338.9	1023.1
DLAgn_00002990	953.5	1070.8	1168.6	1170.6	1103.8	1062.8	790.2	1232.7	1244.1	1420.3	1649	1325.1	1278.2	1071.3
DLAgn_00003000	1260.9	1879.6	1898.9	1658.4	1645.7	1671.8	1207.1	1665.4	1544.4	2669.7	2459.2	1914.6	1773.4	1868.8
DLAgn_00003010	28.6	6.2	13.7	20.2	24.2	7.1	14	13.9	1.6	15.4	7.5	26.1	28.7	15.4
DLAgn_00003020	34.4	33.5	34.8	39.4	33.7	46.9	42.9	48.5	40.2	85.4	96	46.4	60.8	30.8
DLAgn_00003030	2438.7	2245.6	2413.2	2339.2	2582.9	2125.7	2445.5	3243.6	2075.4	3532.5	3577.1	2891.4	2635.4	2293.2
DLAgn_00003040	6286.2	4130.5	5420.3	6327.8	6420.3	5817.1	6036.5	5170.4	4347.8	3288.7	3650.6	4164.1	3461.9	4007.2
DLAgn_00003050	1323.9	1136	998.4	1124.1	1408.4	1189.3	1384	811.9	1149.7	523.8	495.1	882.3	671.8	1010.8
DLAgn_00003060	6.7	3.5	3.7	6.1	3.2	7.1	11.7	7.9	3.3	9.8	10.5	16.9	16	10.3
DLAgn_00003070	5491.1	4422.4	5322.4	5484.4	5082.4	5481.5	5264.2	4733.7	5363.7	2738.3	3833.6	4941.8	2794.8	4079
DLAgn_00003080	1218.9	1701.4	1903.5	1569.6	1374.7	1647.3	1518.1	1882.2	1989.2	1715.8	1538	1645.6	1654.2	1817.5
DLAgn_00003090	7782.8	9376.7	10375.8	8753.8	8528.7	8913.8	8912.1	13068.5	10180.9	5515.8	10266.1	11588.2	7759.6	11187.2
DLAgn_00003100	134.6	208.2	173	198	160.2	209.1	191.7	288.1	161.7	466.4	295.6	182.2	290	253.2
DLAgn_00003110	746.4	849.4	748.6	634.3	848.7	740.5	866.6	458.4	577.7	168.1	193.6	377.9	447.1	485.9
DLAgn_00003120	2859.6	1562.9	1261.1	1766.5	2595.5	1994.1	2914.6	875.3	1141.5	986.1	549.2	998.6	1494.8	989.2
DLAgn_00003130	20405.8	30694	26127.1	25169.6	32460.7	30203.4	39350.9	28117.3	36364.3	26059.2	19126.2	30186.4	36145.1	34711.8
DLAgn_00003140	281.6	238.1	248	305	253	370.3	384.2	132.7	284.8	196.1	241.6	143.4	142.1	156.8
DLAgn_00003150	22	23.8	32	18.2	29.5	26.5	30.4	23.8	27.9	46.2	69	33.7	37.8	25.6
DLAgn_00003160	1422.2	1497.7	1463.3	1478.7	1723.7	1717.7	1741	1021.8	1505.1	820.8	583.7	1054.3	1136	1065.1
DLAgn_00003170	68.7	72.3	70.5	79.8	86.4	106.1	74	51.5	79.6	12.6	69	59	13.8	47.2
DLAgn_00003180	818.9	492.2	510.6	385.8	742.2	369.2	358.5	470.3	291.3	446.8	373.6	425.1	498.7	378.3
DLAgn_00003190	13.4	6.2	3.7	5.1	12.7	7.1	5.5	5	4.1	7	9	3.4	6.9	6.2
DLAgn_00003200	381.8	179.9	162	228.3	177.1	165.2	176.9	236.6	172.3	239.5	204.1	219.3	127.2	215.3
DLAgn_00003210	3967.8	2873.6	2709.7	3155.3	3452.6	3147.7	3983	1395.1	2324.1	666.7	594.2	1380.7	1469.6	1709.9
DLAgn_00003220	3.8	7.9	9.2	7.1	9.5	6.1	8.6	5	2.5	1.4	4.5	1.7	2.3	1
DLAgn_00003230	49.6	45.9	67.7	46.5	52.7	43.9	45.2	59.4	71.4	128.9	94.5	68.3	86	39
DLAgn_00003240	342.7	365.2	318.5	343.4	347.9	337.6	448.9	286.1	311	193.3	238.6	228.6	158.2	230.7
DLAgn_00003250	126.9	130.5	155.6	112.1	129.7	119.3	144.2	153.5	167.4	99.4	102	144.2	182.3	134.3
DLAgn_00003260	230	336	305.7	254.5	209.8	286.6	187	317.8	289.7	170.9	180.1	340.8	246.5	274.7
DLAgn_00003270	162.3	179.9	149.2	144.4	144.4	188.7	211.2	147.5	232.2	232.5	219.1	125.7	157	189.6
DLAgn_00003280	43.9	45.9	57.7	48.5	35.8	40.8	48.3	54.5	37.7	63	55.5	48.9	42.4	71.8
DLAgn_00003290	2987.5	2923	2750.9	2450.3	2697.8	2476.6	2849.1	3372.3	2936.3	1827.9	2052.6	2977.4	3253.3	2914.4
DLAgn_00003300	581.3	806.2	810.8	684.8	791.7	1004.7	875.2	856.5	1199	939.8	898.8	786.9	796.7	837.5
DLAgn_00003310	370.3	540.7	559.1	496.9	554.5	489.6	424.7	733.7	450.5	1084.1	837.2	706.8	914.8	838.6
DLAgn_00003320	2.9	7.1	2.7	10.1	8.4	11.2	6.2	2	4.9	4.2	7.5	2.5	4.6	0
DLAgn_00003330	2.9	2.6	0.9	1	5.3	3.1	7	7.9	3.3	15.4	7.5	1.7	13.8	16.4
DLAgn_00003340	332.2	264.6	229.7	256.5	328.9	348.8	406.8	183.2	241.3	134.5	138	169.5	169.7	140.4
DLAgn_00003350	606.1	268.1	253.5	301	666.3	425.3	580.6	144.6	134.6	163.9	70.5	145.9	302.6	225.5
DLAgn_00003360	2933.1	2077.1	2552.3	2667.5	4035.6	3111	3054.9	1985.2	1954	916	1047.3	1913.8	1680.5	3083.6
DLAgn_00003370	1548.2	1237.5	1259.2	1192.8	1082.7	1126.1	1268.7	1551.5	1249.8	1267.6	1563.5	1530.9	1255.2	1179.9
DLAgn_00003380	1.9	0.9	0	0	3.2	2	4.7	0	0	0	0	0	0	0
DLAgn_00003390	354.1	381	453.9	416.1	323.6	307	276.7	548.5	407.9	592.5	583.7	486.7	616.7	452.1
DLAgn_00003400	277.8	277.8	288.3	285.8	403.8	296.8	320.3	274.3	255.2	288.5	294.1	225.2	245.3	221.4
DLAgn_00003410	4.8	8.8	19.2	17.2	13.7	12.2	10.9	12.9	14	1.4	10.5	11	0	7.2
DLAgn_00003420	551.7	466.6	560.1	535.3	532.4	569.2	539.3	588.1	544.9	256.3	339.1	498.5	411.5	549.5
DLAgn_00003430	1856.5	1760.5	2059	1861.5	1890.2	1910.5	1797.9	2587.2	2113.2	4543.7	3929.7	2387	3251	2371.1
DLAgn_00003440	4591	6382.2	6135.1	5237.9	5495.7	5954.8	5537.7	5877.3	6895.9	6706.3	5242.6	6067.8	5250.2	6634.6
DLAgn_00003450	0	0	0	1	0	0	0	0	0	0	0	0	0	0
DLAgn_00003460	5.7	0.9	2.7	0	0	2	0	0	0	0	0	0	0	0
DLAgn_00003470	2118	3302.3	3358.5	2699.8	1819.6	1211.8	1048.2	5146.6	2234.6	5288.9	5505.1	3532.4	6538.7	3621.8
DLAgn_00003480	1216	1275.4	1409.3	1260.5	1074.3	1137.3	1101.9	1449.5	1240.8	2778.9	2280.7	1393.4	1657.6	1375.7
DLAgn_00003490	716.8	735.6	617.7	757.5	651.5	687.5	672.5	643.6	698.4	739.5	847.8	693.3	541.1	684.8
DLAgn_00003500	3658.5	4613.8	4872.2	4805.7	4720.8	3874	3269.2	6795.2	4109.8	12288	9937.5	6277	7999.1	6764.8
DLAgn_00003510	4831.6	4861.6	4261.8	4285.5	4603.8	4377.9	4556.6	5675.3	4190.2	2895.2	2664.8	5337.4	3817.3	5062.1
DLAgn_00003520	620.4	492.2	391.7	450.5	662.1	599.8	699	382.2	440.7	327.8	310.6	352.6	325.6	359.8
DLAgn_00003530	808.4	324.6	285.5	354.5	625.2	541.6	718.5	159.4	142.8	263.3	72	170.4	436.8	187.6
DLAgn_00003540	4.8	7.9	2.7	5.1	16.9	20.4	16.4	4	5.7	7	3	1.7	2.3	11.3
DLAgn_00003550	104	115.5	105.2	78.8	101.2	87.7	116.9	133.7	126.4	135.9	87	109.6	68.8	116.9
DLAgn_00003560	705.4	703	796.2	859.5	714.8	734.4	717.7	1036.7	783.7	1752.2	1407.4	987.7	1212.8	981
DLAgn_00003570	816.1	606.8	575.6	683.8	866.6	726.2	592.3	524.8	508.8	424.4	463.6	551.6	413.8	572
DLAgn_00003580	81.1	90.8	99.7	70.7	70.6	90.8	44.4	61.4	96	280.1	135	73.4	128.4	59.5
DLAgn_00003590	2286.9	2444.1	2511.1	2136.2	2441.6	2230.8	2300.5	2993.1	2371.7	4049.3	2214.7	2538	3323.2	3066.1
DLAgn_00003600	350.3	410.1	358.7	345.4	344.7	364.1	295.4	336.6	413.6	187.7	180.1	296.1	269.4	305.5
DLAgn_00003610	249.1	255.8	357.8	512.1	459.6	399.8	491.7	414.9	209.3	254.9	298.6	224.4	170.8	409
DLAgn_00003620	1377.3	1754.3	1542.9	1440.3	1349.4	1569.8	1534.4	1689.1	1782.4	1298.4	1380.4	1682.7	1090.2	1535.6
DLAgn_00003630	10191	14471.2	13555	12781.8	9998.3	13002	12552.2	17085.4	15590.6	40575.6	23395	15286.7	22992.1	17176
DLAgn_00003640	3535.4	4095.2	4091.6	3990.6	3702.5	4007.6	3501.4	4885.2	4446.2	9581.9	7658.3	5050.6	5815.4	4634.6
DLAgn_00003650	204.3	250.5	221.5	178.8	204.5	234.6	293	215.8	274.1	112.1	127.5	207.5	210.9	250.1
DLAgn_00003660	1	2.6	1.8	0	0	0	1.6	0	0	0	0	0	2.3	0
DLAgn_00003670	1115.8	1316	1600.6	1469.6	1407.4	1326	1443.3	1782.2	1477.2	965.1	1251.4	1300.6	1308	1415.7
DLAgn_00003680	0	3.5	4.6	2	0	1	0	1	0	4.2	0	0.8	1.1	0
DLAgn_00003690	251	313.1	334	251.5	283.6	289.7	223.7	419.8	296.3	501.4	444.1	356.8	307.2	348.5
DLAgn_00003700	1609.3	1576.2	1352.6	1174.6	1384.2	1100.6	1168.2	1665.4	1336	806.8	765.2	1293	1686.3	1014.9
DLAgn_00003710	20	27.3	42.1	13.1	23.2	30.6	21	53.5	32	98	36	32.1	47	51.3
DLAgn_00003720	0	0.9	3.7	1	5.3	2	6.2	6.9	10.7	5.6	12	3.4	9.2	6.2
DLAgn_00003730	1.9	1.8	3.7	1	0	2	2.3	0	0.8	0	4.5	5.1	1.1	6.2
DLAgn_00003740	1477.5	1354.8	1186.9	1362.5	1540.2	1697.3	1823.6	854.5	1472.2	577.1	540.2	963.2	912.5	884.7
DLAgn_00003750	2041.6	1864.6	2079.2	1922.1	2013.6	2151.2	2122.8	1822.8	2247.7	1397.9	1450.9	2082.5	1428.3	1841.1
DLAgn_00003760	354.1	228.4	257.2	261.6	338.4	281.5	351.5	132.7	191.2	79.8	75	148.4	159.3	176.3
DLAgn_00003770	778.9	1065.5	1267.5	1110	1031	899.6	776.2	1490.1	1072.6	1274.6	1685	1273.6	1794	1326.5
DLAgn_00003780	1007	979	904.2	742.4	1089	965.9	1044.3	501	809.2	267.5	327.1	764.2	664.9	622.3
DLAgn_00003790	1117.7	1549.7	1458.7	1497.9	1798.5	1771.8	1766.7	1629.7	1380.3	5405.1	4099.2	2134.8	2462.3	2793.5
DLAgn_00003800	352.2	202.9	266.3	246.4	253	178.5	154.3	243.6	203.5	162.5	166.5	241.2	194.9	218.4
DLAgn_00003810	0	0	0	2	0	1	2.3	0	0	0	0	0	0	0
DLAgn_00003820	89.7	59.1	67.7	61.6	98	81.6	65.5	37.6	66.5	26.6	25.5	45.5	27.5	44.1
DLAgn_00003830	1557.7	694.1	807.1	1110	1234.5	960.8	1029.5	487.1	706.6	357.2	322.6	648.6	502.1	608.9
DLAgn_00003840	0	0	0	0	0	0	0	0	0	0	0	0	0	0
DLAgn_00003850	0	2.6	1.8	0	1.1	0	0	0	0	0	0	0	0	0
DLAgn_00003860	15338.5	17967.5	16347.9	16603.7	10250.3	15318.5	9364.1	21754.8	20015.5	39254.8	32873.3	21299.7	36272.4	19426.1
DLAgn_00003870	2032.1	2733.4	1603.3	2399.8	2255	3419.1	1408.2	3052.5	2394.6	3563.3	2429.2	2435	3416.1	2492.1
DLAgn_00003880	799.9	837.9	930.7	833.3	841.3	930.2	890.7	1109.9	956	1686.4	1264.9	1062.8	1183	1032.3
DLAgn_00003890	3296.8	3702.7	3603.8	3218.9	3241.8	3509.8	3486.6	3940.7	4138.5	2503	1754	3224.5	3228.1	3522.3
DLAgn_00003900	644.3	654.5	689.1	636.3	686.3	698.7	532.3	726.7	718.1	675.1	636.2	760	731.4	857
DLAgn_00003910	1508.1	973.7	854.7	901.9	1161.8	1248.5	1404.3	427.7	662.3	395	267.1	540.7	565.1	423.4
DLAgn_00003920	105	208.2	129.9	122.2	163.4	167.3	137.9	105	159.2	75.6	64.5	120.6	91.7	110.7
DLAgn_00003930	3.8	0.9	0.9	3	0	4.1	2.3	5	0.8	12.6	13.5	2.5	9.2	9.2
DLAgn_00003940	1934.7	1652.9	1704	1690.8	1795.4	1881.9	2121.3	1462.4	1732.4	903.4	859.8	1428.8	1279.3	1611.5
DLAgn_00003950	4016.4	3440.7	3066.6	3434.1	4201.1	4381.9	3912.1	897	1540.3	1158.3	801.2	1030.7	2392.4	1305
DLAgn_00003960	3782.6	7950.5	7582.8	7048.9	5314.4	6553.5	7213.2	9723.9	10688.9	20614.9	13077.9	10103.7	17614.6	11359.4
DLAgn_00003970	1.9	0	1.8	4	0	7.1	1.6	2	7.4	0	3	0	6.9	0
DLAgn_00003980	1263.7	710	775.1	885.8	1195.5	1023.1	1195.5	489.1	370.1	173.7	399.1	366.9	530.8	492.1
DLAgn_00003990	2123.7	2159.2	2286	2168.5	2281.4	2128.8	2189.8	1677.3	2181.3	698.9	826.7	1603.4	1337.8	1467
DLAgn_00004000	1061.4	875	1014.9	1136.3	985.7	909.8	832.3	1249.5	1134.1	1734	2295.7	1335.2	1395.1	1272.2
DLAgn_00004010	1723.8	1469.4	1475.2	1475.6	1641.4	1567.7	1705.9	1180.2	1514.1	953.8	901.8	1379.9	1382.5	1418.8
DLAgn_00004020	64.9	63.5	46.7	75.8	107.5	79.6	88.1	46.5	64	21	28.5	59	25.2	66.6
DLAgn_00004030	106.9	77.6	98.8	104	100.2	94.9	120.8	28.7	82.1	46.2	13.5	43	51.6	58.4
DLAgn_00004040	5738.3	7048.2	8152	8636.6	7693.8	6813.6	7855.4	9121.9	9693.4	15368	13358.5	9456.8	12723.2	7317.3
DLAgn_00004050	24.8	26.5	42.1	61.6	31.6	38.8	34.3	48.5	41	51.8	27	53.1	26.4	23.6
DLAgn_00004060	566	493	399	410.1	404.8	462.1	596.9	334.7	402.1	259.1	190.6	325.6	275.1	380.3
DLAgn_00004070	313.1	385.4	392.6	355.5	327.9	368.2	289.1	361.4	370.9	805.4	565.7	340.8	666	375.2
DLAgn_00004080	687.2	889.1	930.7	808	870.8	843.5	794.9	1070.3	974.1	1227	1138.8	853.6	991.6	969.8
DLAgn_00004090	1509	1218.9	1023.1	1343.3	1203.9	1406.6	1310	696.1	1159.6	431.4	378.1	638.5	588.1	740.1
DLAgn_00004100	331.2	167.6	204.1	227.3	229.8	282.5	296.9	21.8	149.4	14	18	21.1	18.3	44.1
DLAgn_00004110	468.6	475.4	436.5	489.9	587.2	519.2	522.1	379.2	512.9	305.3	313.6	351.7	365.7	438.8
DLAgn_00004120	12.4	19.4	5.5	14.1	21.1	7.1	17.9	2	4.1	2.8	0	4.2	0	0
DLAgn_00004130	10933.6	4751.4	5391	7391.3	8126	6493.4	6808	3590.2	4410.1	3671.1	2966.4	5383.8	5612.5	4313.7
DLAgn_00004140	375.1	446.3	377	413.1	403.8	389.6	360.8	673.3	472.7	1116.3	702.2	507.8	854	489
DLAgn_00004150	0	0	1.8	2	1.1	0	0	1	6.6	1.4	0	8.4	5.7	2.1
DLAgn_00004160	0	0	0	0	0	0	0	0	0	0	0	0	0	0
DLAgn_00004170	5903.4	6574.5	6989.8	6752	6009.1	6258.8	5925	9019	7541.7	18397.6	13370.5	9077.2	11733.9	8971.9
DLAgn_00004180	1403.1	1671.4	1537.4	1706.9	1390.5	1463.7	1328.7	1899	1669.2	3529.7	2561.3	1839.6	2289.2	1813.4
DLAgn_00004190	8844.2	9266.4	9957.6	10177.9	8507.6	9223.9	8693.9	12544.8	9670.5	26025.6	18988.2	11807.5	15931.8	12217.4
DLAgn_00004200	2055	2819.8	2685.9	2491.7	2653.5	2586.7	2288	2849.6	2718.8	3176.7	3129.9	2874.5	2740.9	2895
DLAgn_00004210	0	0	0	2	0	2	0	0	0	0	0	0	0	0
DLAgn_00004220	1551	1351.2	1471.5	1558.5	1426.4	1377	1337.3	1763.4	1396.7	1606.6	1805	1626.2	1095.9	1790.9
DLAgn_00004230	1623.6	1852.2	1994.1	1815	1681.5	1653.4	1588.2	2488.2	1803	4563.3	3929.7	2397.9	2552.9	2340.4
DLAgn_00004240	182.3	214.3	255.3	212.1	242.5	200.9	183.9	270.3	247.8	238.1	211.6	229.4	221.2	230.7
DLAgn_00004250	2679.2	3455.7	3466.5	3374.5	3559.1	3934.2	3038.5	3452.5	3598.5	5929	5155.5	3903.5	3977.8	4323
DLAgn_00004260	859	443.7	416.4	617.1	665.2	457	399	328.7	412	221.3	295.6	447	306.1	378.3
DLAgn_00004270	976.4	640.3	808.1	949.4	772.7	775.2	847.1	732.7	595.8	686.3	661.7	786.1	566.3	734
DLAgn_00004280	378	319.3	210.5	293.9	332.1	261.1	257.9	219.8	247.8	403.4	340.6	396.4	388.6	398.8
DLAgn_00004290	2.9	4.4	1.8	5.1	0	4.1	3.9	1	3.3	2.8	3	3.4	2.3	2.1
DLAgn_00004300	703.5	451.6	399	478.7	493.4	544.7	675.7	305	373.4	395	231.1	385.5	449.4	457.2
DLAgn_00004310	420	402.2	476.8	248.5	474.4	371.3	645.3	405	596.6	388	526.7	608.1	1289.6	484.9
DLAgn_00004320	34.4	51.2	54	28.3	15.8	22.4	188.6	15.8	91.1	8.4	27	24.5	18.3	53.3
DLAgn_00004330	2115.1	3162.9	3219.4	2038.2	3455.8	2778.5	3496	2388.2	3645.3	1718.6	1413.4	3479.2	2324.8	1552
DLAgn_00004340	58.2	66.2	115.3	76.8	55.9	107.1	74.8	96	74.7	56	130.5	87.7	88.3	44.1
DLAgn_00004350	348.4	227.6	279.1	299	317.3	290.7	286.8	250.5	195.3	229.7	276.1	220.1	191.4	221.4
DLAgn_00004360	9785.3	8981.5	10511.2	9803.2	9490.2	8277.4	8392.3	15957.7	10270.3	15599.1	15070.5	13050.8	20508	11508.1
DLAgn_00004370	5.7	3.5	17.4	8.1	27.4	11.2	4.7	3	7.4	85.4	30	15.2	31	21.5
DLAgn_00004380	954.5	1039.9	1200.7	1061.5	972	998.6	946.1	1356.5	1280.2	1616.4	1682	1321.7	1320.6	1320.4
DLAgn_00004390	6805.4	4167.5	4983.8	5941.9	4942.2	5213.3	6053.6	4879.3	4482.4	4693.6	5590.7	5036.3	3727.9	4788.4
DLAgn_00004400	3802.6	3464.5	3735.6	3805.7	3997.6	3604.7	3701.7	3980.3	4001.5	2323.7	3138.9	4139.7	2809.7	3795
DLAgn_00004410	172.8	148.2	195.8	231.3	144.4	183.6	161.3	200	114.9	109.3	208.6	127.4	126.1	138.4
DLAgn_00004420	12.4	13.2	26.5	12.1	4.2	20.4	13.2	4	9.8	4.2	1.5	7.6	2.3	6.2
DLAgn_00004430	3501	2666.3	2624.6	3015.9	3816.3	3133.5	3088.4	2366.4	2503.8	2790.1	2774.3	2988.4	3190.3	2882.7
DLAgn_00004440	3327.3	3204.3	3193.8	3545.2	3567.5	3467	3510	3408	3784	2728.5	2735.3	3598.2	2832.6	3144.1
DLAgn_00004450	312.1	367.8	387.1	340.4	315.2	299.9	413.8	277.2	317.6	161.1	274.6	255.6	184.6	317.8
DLAgn_00004460	1473.7	1387.4	1722.3	1577.6	1324.1	1524.9	1340.4	1844.6	1871.9	2486.2	2276.2	2069	1916.7	1948.8
DLAgn_00004470	2318.4	1994.2	1549.3	1842.3	1801.7	1601.4	1603.8	1985.2	1697.1	3187.9	2385.7	2101.9	2202.1	1922.1
DLAgn_00004480	23.9	9.7	21	17.2	19	20.4	60.8	21.8	46.8	5.6	9	9.3	4.6	9.2
DLAgn_00004490	3558.3	3913.5	4119.9	3908.8	3752	3685.3	3556.7	5020.9	4524.2	5955.6	6540.4	5027.8	4578.5	4609
DLAgn_00004500	925.8	814.1	849.2	813.1	916.1	879.2	804.2	911.9	928.1	827.8	718.7	939.6	703.9	830.4
DLAgn_00004510	5.7	2.6	3.7	3	3.2	1	1.6	2	2.5	8.4	0	1.7	3.4	0
DLAgn_00004520	0	2.6	0	0	0	0	0.8	0	0	0	0	0	0	0
DLAgn_00004530	2830	2720.1	3483.9	3239.1	2736.8	2935.6	3269.2	4108	2811.5	8196.6	5388.1	3641.2	5076	3660.7
DLAgn_00004540	1940.5	2060.4	2164.3	2029.1	1881.8	1851.3	1640.4	2633.7	2069.7	3697.7	3307	2524.5	3256.7	2382.4
DLAgn_00004550	1916.6	1376.8	1124.7	1752.4	2274	1626.9	1906.2	897	953.6	742.3	886.8	1163.1	859.8	1360.3
DLAgn_00004560	1622.6	1613.2	1646.3	1692.8	1439	1294.4	1207.9	1789.1	1313.8	1935.7	1920.6	1751.9	1372.2	1951.8
DLAgn_00004570	513.5	531	538.1	442.4	496.5	488.6	471.5	424.8	417.7	177.9	247.6	334.9	296.9	345.5
DLAgn_00004580	849.5	984.3	803.5	790.8	769.6	719.1	596.2	1013.9	901.9	759.2	1155.3	1002	1255.2	759.6
DLAgn_00004590	5077.8	4937.5	4772.4	4585.5	4734.5	5045	4955.6	4421.9	5498.3	4140.3	4282.3	5144.2	3983.5	5109.2
DLAgn_00004600	2372.8	2280	2390.3	2044.3	2593.4	2281.8	2544.4	1701	2297	1305.4	987.3	1817.6	1922.4	1850.4
DLAgn_00004610	19.1	11.5	25.6	22.2	45.3	20.4	17.9	17.8	14	46.2	46.5	21.9	67.6	34.9
DLAgn_00004620	0	0.9	0	0	0	0	0	0	0	0	0	0	0	0
DLAgn_00004630	2.9	4.4	2.7	5.1	4.2	5.1	3.1	2	9.8	2.8	4.5	0.8	2.3	3.1
DLAgn_00004640	0	0	0	0	0	0	0	0	0	0	0	0	0	0
DLAgn_00004650	1403.1	1490.6	1544.7	1620.1	1271.4	1362.7	1139.3	2284.2	1787.4	5109.6	4103.7	2289.1	2883	2185.6
DLAgn_00004660	1562.5	1800.2	1801	1837.2	1702.6	1661.6	1623.3	2136.7	1874.3	1334.8	1617.5	1892.7	1718.4	1901.6
DLAgn_00004670	859	956.1	965.5	954.5	786.5	861.9	770.7	1121.8	1042.2	1399.3	1192.9	1006.2	920.5	1029.2
DLAgn_00004680	879.1	1228.6	1204.3	1069.6	1143.8	1168.9	1012.3	1500	1340.9	1460.9	1222.9	1341.1	1560.2	1306
DLAgn_00004690	337.9	244.3	243.4	262.6	266.7	257	256.4	158.4	164.1	77	73.5	160.3	73.4	98.4
DLAgn_00004700	367.5	390.7	413.6	393.9	400.6	426.4	413.8	374.3	439	281.5	351.1	371.1	324.4	342.4
DLAgn_00004710	1560.6	1405.9	1290.3	1446.3	1523.4	1432.1	1340.4	1317.8	1357.3	1351.6	1243.9	1301.4	1187.6	1377.8
DLAgn_00004720	1770.6	1981.9	1834.8	2105.9	2021	1862.5	1656.8	1881.2	1733.2	2103.8	2540.3	1962.7	1931.6	1843.2
DLAgn_00004730	104	36.2	34.8	79.8	74.9	44.9	66.2	35.6	33.6	29.4	3	9.3	32.1	12.3
DLAgn_00004740	84	105.8	98.8	118.2	75.9	80.6	106	143.6	117.4	253.5	190.6	151.8	157	144.5
DLAgn_00004750	168979	188793.6	203062.6	177390.1	180700	201135.1	181522.4	278284	232832	284037.6	245395.1	235426.4	257098.2	241322.7
DLAgn_00004760	2550.4	3496.3	3669.7	3105.8	2700.9	2293	2110.4	4619.9	2950.2	7888.5	6681.5	4046	7549.8	3809.4
DLAgn_00004770	1961.5	2014.5	2006.9	1985.7	1951.4	2101.2	1908.5	2149.5	2192.8	2624.8	2435.2	2020.9	2120.7	2083.1
DLAgn_00004780	504.9	478.9	500.6	571.7	589.3	570.2	621.9	249.5	436.6	72.8	157.5	244.6	141	284
DLAgn_00004790	1326.7	1272.7	1454.1	1309	1443.2	1302.5	1398.1	1554.5	1245.7	1039.3	1339.9	1544.4	1399.7	1444.4
DLAgn_00004800	0	0	0	0	1.1	2	1.6	0	0	0	0	0	0	0
DLAgn_00004810	31.5	20.3	22	25.3	25.3	30.6	22.6	47.5	25.4	58.8	96	32.9	39	36.9
DLAgn_00004820	0	0	0	0	0	0	0	0	0	0	0	0	0	0
DLAgn_00004830	0	0	0	0	0	0	0	0	0	0	0	0	0	0
DLAgn_00004840	0	0	0	0	0	0	0	0	0	0	0	0	0	0
DLAgn_00004850	273	245.2	272.7	276.7	284.6	254	265.7	297	210.1	428.6	360.1	304.5	321	367
DLAgn_00004860	827.5	905.8	909.6	912	964.6	960.8	860.4	783.2	966.7	382.4	480.1	706.8	377.1	627.4
DLAgn_00004870	710.1	956.1	895	749.4	979.4	812.9	769.2	803	1249.8	532.2	600.2	824.1	662.6	740.1
DLAgn_00004880	864.8	1214.5	1239.1	1211	1037.4	1201.6	952.3	1554.5	1424.6	1763.4	1836.5	1328.4	1767.7	1522.3
DLAgn_00004890	4327.6	3336.6	3002.6	3690.6	3802.6	3402.7	3339.3	2722.8	2981.4	1841.9	2463.7	2834	1956.8	2685.8
DLAgn_00004900	54.4	52	11	41.4	29.5	13.3	99.8	31.7	41	86.8	27	83.5	58.5	39
DLAgn_00004910	1617.8	1821.4	1956.6	1836.2	1620.3	1794.2	1737.8	1892.1	1796.4	2749.5	2445.7	2041.2	1726.4	1713
DLAgn_00004920	924.9	747.9	835.5	975.7	797	837.4	900.9	1089.1	792.7	1190.6	1047.3	1066.1	826.5	1081.5
DLAgn_00004930	1210.3	777.1	860.2	988.8	1265.1	1136.3	1204	677.2	793.6	490.2	561.2	644.4	535.3	723.7
DLAgn_00004940	358.9	443.7	370.6	393.9	445.9	433.5	396.7	199	425.1	120.5	90	228.6	301.5	257.3
DLAgn_00004950	413.3	868.8	883.1	625.2	610.4	545.7	905.6	886.2	985.6	1213	1120.8	1541	1453.6	1285.5
DLAgn_00004960	651.9	714.4	845.6	774.7	644.1	634.4	679.6	918.8	770.6	1774.6	1125.3	820.7	1086.7	859.1
DLAgn_00004970	1901.3	2460.8	2595.3	2292.7	2120.1	2362.3	2097.1	2727.8	2412.7	2479.2	2750.3	2508.4	2425.6	2348.6
DLAgn_00004980	0	1.8	0	0	0	0	0.8	0	0	0	1.5	0	0	0
DLAgn_00004990	1	0.9	6.4	1	0	0	6.2	0	0.8	4.2	3	1.7	0	9.2
DLAgn_00005000	1	0	0	0	0	4.1	0	0	0	0	0	0	0	0
DLAgn_00005010	17.2	100.5	48.5	57.6	165.5	10.2	12.5	11.9	184.6	77	27	37.1	42.4	5.1
DLAgn_00005020	629	676.5	763.2	648.4	619.9	631.4	693.6	906	794.4	1336.2	1050.3	908.4	885	943.1
DLAgn_00005030	910.6	1055.8	1005.7	975.7	865.5	951.7	897.8	1222.8	1009.4	1154.1	1290.4	1083.8	938.8	1031.3
DLAgn_00005040	712	594.5	745.8	779.7	693.7	720.1	699	674.3	607.3	313.7	537.2	550.8	389.8	486.9
DLAgn_00005050	0	0	0	0	0	0	0	0	0	0	0	0	0	0
DLAgn_00005060	252	262.8	227	235.3	279.4	238.7	267.3	371.3	246.2	245.1	183.1	258.1	285.4	255.3
DLAgn_00005070	1	0	0	2	2.1	1	1.6	0	0.8	0	0	0	3.4	2.1
DLAgn_00005080	6.7	7.9	3.7	0	5.3	12.2	2.3	3	4.1	16.8	7.5	1.7	1.1	3.1
DLAgn_00005090	1400.2	1455.3	1370.9	1505.9	1405.3	1496.3	1590.6	1371.3	1335.2	1446.9	2027.1	1250	912.5	1306
DLAgn_00005100	4552.9	4120.8	3536.1	4089.6	4599.6	4413.6	4251.1	3874.3	4548	2318.1	1842.5	4464.4	3111.2	4374.2
DLAgn_00005110	312.1	420.7	361.5	303	396.4	374.3	371.7	437.6	347.1	459.4	361.6	355.1	382.9	433.6
DLAgn_00005120	1.9	1.8	3.7	0	2.1	6.1	0	2	0.8	0	1.5	0	0	0
DLAgn_00005130	2135.2	2295.9	2185.3	2319	2246.6	1913.5	1890.6	2893.1	2061.5	3398	3179.4	2836.5	2427.9	3105.1
DLAgn_00005140	1	2.6	3.7	1	0	1	2.3	3	0.8	0	0	0	2.3	1
DLAgn_00005150	24.8	9.7	15.6	20.2	35.8	25.5	21	15.8	8.2	22.4	6	16	13.8	10.3
DLAgn_00005160	818	761.2	761.4	723.2	740.1	1014.9	833.1	1015.9	969.2	914.6	829.7	979.2	954.9	1025.1
DLAgn_00005170	11998.7	11394.7	10605.5	10345.6	11792.6	13246.8	13438.3	5748.6	11178.8	4637.6	3253	6822.7	8438.2	8157.9
DLAgn_00005180	3872.3	3473.4	2908.3	3269.4	3931.2	3319.1	3702.5	2884.2	3631.3	1878.3	1997.1	3082.8	2551.7	2534.1
DLAgn_00005190	62	45	66.8	33.3	55.9	156.1	46	43.6	57.4	109.3	126	60.7	65.3	70.7
DLAgn_00005200	1791.6	2049.8	2064.5	1909.9	2058.9	1788.1	2039.4	2084.2	2338.8	1044.9	1593.5	1945	1640.4	1682.2
DLAgn_00005210	2645.8	2528.7	3498.6	3122	2603.9	2677.5	2704.2	3811.9	2696.6	4611	5334.1	3608.3	3936.5	3183
DLAgn_00005220	4017.4	3055.3	4055.9	3956.2	3655	3696.5	3375.9	4004	3732.3	3840.6	4415.8	4973	3518.1	4411.1
DLAgn_00005230	9.5	6.2	2.7	2	8.4	6.1	8.6	1	0.8	2.8	0	3.4	0	1
DLAgn_00005240	0	0	0	0	0	0	0	0	0	0	0	0	0	0
DLAgn_00005250	1	0	1.8	2	0	0	0.8	0	0	0	0	0	0	0
DLAgn_00005260	0	0	0	0	0	0	3.1	0	0	1.4	0	0	5.7	0
DLAgn_00005270	853.3	783.2	703.7	739.3	838.1	826.2	801.9	751.5	833	853	777.2	845.1	679.8	801.6
DLAgn_00005280	4800.1	5032.8	4100.7	5055.1	5827.8	6417.9	4483.3	4205	5358.8	6377.2	4814.9	6291.3	5366	6534.1
DLAgn_00005290	287.3	260.2	273.6	233.3	139.2	698.7	326.5	120.8	206.8	249.3	253.6	231.9	277.4	187.6
DLAgn_00005300	725.4	531.9	500.6	586.8	611.5	528.4	610.2	549.5	548.2	397.8	355.6	495.1	452.8	431.6
DLAgn_00005310	10.5	8.8	22.9	17.2	13.7	11.2	13.2	14.9	0.8	7	28.5	9.3	6.9	4.1
DLAgn_00005320	103.1	93.5	90.6	120.2	90.7	102	95.9	106.9	110.8	86.8	75	98.7	48.1	121
DLAgn_00005330	0	0	0	0	0	0	0.8	0	0	0	0	0	0	1
DLAgn_00005340	1175.9	352.8	495.1	886.8	602	823.1	743.5	173.3	393.9	89.6	156	253.9	182.3	176.3
DLAgn_00005350	440	529.2	559.1	523.2	488.1	473.3	413.8	648.5	453.8	812.4	793.7	555.8	737.1	534.1
DLAgn_00005360	149.9	195.8	221.5	173.7	126.5	161.2	135.6	201	234.7	126.1	225.1	250.5	240.7	166.1
DLAgn_00005370	540.2	279.6	511.6	579.7	302.6	529.4	235.3	542.6	824.7	609.3	741.2	722	810.5	426.5
DLAgn_00005380	32.5	19.4	63.1	69.7	74.9	72.4	46	10.9	49.2	11.2	58.5	23.6	6.9	11.3
DLAgn_00005390	3504.8	2843.6	3288.1	3408.8	3581.2	3441.5	3237.2	3031.7	3725.7	2206	2495.2	3771.1	3022.9	3644.3
DLAgn_00005400	40.1	29.1	42.1	35.4	31.6	46.9	48.3	51.5	25.4	60.2	76.5	63.3	43.6	47.2
DLAgn_00005410	2.9	2.6	2.7	3	3.2	6.1	3.9	3	4.9	1.4	1.5	3.4	4.6	10.3
DLAgn_00005420	144.1	65.3	95.2	74.7	90.7	82.6	240	21.8	77.1	21	25.5	31.2	36.7	24.6
DLAgn_00005430	3.8	3.5	3.7	12.1	5.3	8.2	10.1	10.9	3.3	8.4	9	4.2	4.6	4.1
DLAgn_00005440	621.4	434.8	434.7	459.6	684.2	565.1	598.5	280.2	436.6	235.3	139.5	230.3	398.9	228.6
DLAgn_00005450	0	0	0	0	0	0	0	0	0	0	0	0	0	0
DLAgn_00005460	1.9	1.8	0	0	0	0	1.6	0	2.5	2.8	0	0	0	0
DLAgn_00005470	3.8	0	1.8	1	0	0	0	0	0	0	0	0	0	0
DLAgn_00005480	583.2	537.1	631.4	497.9	439.6	408	477.7	500	361.1	381	262.6	403.2	465.4	367
DLAgn_00005490	9436	12080	13162.4	11908.1	10278.7	9463.6	9368.8	17098.3	11603.9	23941.4	20752.7	14989.9	19331.8	13709
DLAgn_00005500	284.4	319.3	280.9	312.1	249.9	193.8	194.8	368.3	387.3	841.8	472.6	377.9	300.3	455.2
DLAgn_00005510	111.7	153.5	103.4	123.2	119.1	156.1	170.7	102	111.6	172.3	93	64.9	83.7	123
DLAgn_00005520	888.6	923.5	1003.9	881.7	866.6	810.9	895.4	1178.2	938	2479.2	1695.5	1186.7	1404.3	1185
DLAgn_00005530	1696.1	1946.6	1976.7	1778.6	1879.7	2037	1744.1	1781.2	2455.4	1259.2	1444.9	1932.4	1484.5	1892.4
DLAgn_00005540	2745.1	2111.5	1920.9	1949.3	2647.2	1994.1	2199.2	879.2	1238.4	704.5	481.6	796.2	1473	801.6
DLAgn_00005550	1008.9	1386.5	1402	1321.1	1058.4	1156.7	1088.7	2223.8	1368	3109.5	2433.7	1665.8	2577	1563.3
DLAgn_00005560	3.8	0	0	0	1.1	2	3.1	0	0.8	0	0	2.5	0	0
DLAgn_00005570	18.1	34.4	70.5	46.5	33.7	149.9	74.8	25.7	30.4	28	10.5	16	13.8	61.5
DLAgn_00005580	119.3	97.9	80.5	80.8	100.2	93.8	96.6	61.4	76.3	15.4	51	62.4	14.9	54.3
DLAgn_00005590	470.6	286.7	278.2	286.8	412.2	364.1	400.6	190.1	344.7	149.9	81	200.7	173.1	204
DLAgn_00005600	852.3	792	807.1	867.6	911.9	965.9	615.6	785.2	758.3	684.9	1021.8	738.9	719.9	820.1
DLAgn_00005610	15.3	8.8	4.6	16.2	5.3	18.4	8.6	6.9	10.7	2.8	10.5	3.4	0	1
DLAgn_00005620	2301.2	2115.1	2678.6	2554.3	2313	2200.2	2637.9	2845.6	2444.7	2655.6	2637.8	2776.6	2572.4	2733
DLAgn_00005630	0	0	0	0	1.1	0	0	0	0	0	0	0	0	0
DLAgn_00005640	6002.7	4325.4	5594.2	6240.9	5284.8	5477.4	6079.3	5500.1	5273.5	6029.8	6654.5	6465.9	4484.5	6066.7
DLAgn_00005650	0	0.9	0	2	0	0	0	3	0	0	0	1.7	0	0
DLAgn_00005660	964	976.4	1078	836.3	894	792.5	928.9	1257.4	904.3	309.5	483.1	844.3	733.7	777
DLAgn_00005670	41	54.7	49.4	45.5	50.6	53	56.9	47.5	21.3	50.4	66	51.5	58.5	78.9
DLAgn_00005680	27.7	52	54	45.5	41.1	58.1	44.4	120.8	77.1	84	33	71.7	67.6	83
DLAgn_00005690	248.2	486	372.5	351.5	293.1	311.1	225.2	493.1	446.4	1203.2	735.2	578.6	568.6	546.4
DLAgn_00005700	276.8	389	384.4	295.9	295.2	370.3	498	362.4	493.2	268.9	276.1	372	299.2	379.3
DLAgn_00005710	2734.6	2446.7	2011.5	2459.4	2728.3	2266.5	2285.7	1323.8	1582.2	729.7	780.2	1260.1	1526.9	1220.9
DLAgn_00005720	1192.1	1311.6	1407.5	1157.5	1268.2	1339.3	1197.8	1469.3	1518.2	1911.9	1839.5	1630.4	1737.8	1515.1
DLAgn_00005730	252.9	3007.7	286.4	538.3	434.3	328.4	344.5	766.3	348	4815.5	772.7	2936.1	3395.5	597.6
DLAgn_00005740	0	0	0	0	0	0	0	0	0	0	0	0	0	0
DLAgn_00005750	8257.2	7639.1	7467.5	8192.2	8322.1	8105	7870.2	8398.2	7861.8	13073.7	11569.9	9271.2	8158.5	9684.4
DLAgn_00005760	506.8	763.8	841.9	726.2	530.3	522.2	569.7	1124.8	543.3	1941.3	1405.9	643.6	1249.5	915.4
DLAgn_00005770	352.2	395.1	286.4	349.5	335.2	266.2	498.8	245.5	96	50.4	135	66.6	27.5	227.6
DLAgn_00005780	3.8	3.5	0.9	0	2.1	1	3.1	7.9	0.8	5.6	4.5	0	0	1
DLAgn_00005790	0	0.9	0.9	0	0	1	0	2	0	0	0	0	0	0
DLAgn_00005800	10.5	0.9	2.7	3	13.7	6.1	5.5	6.9	9.8	14	1.5	5.1	2.3	2.1
DLAgn_00005810	1043.2	889.1	1087.2	1175.7	1124.9	1125.1	1035.7	847.5	867.4	521	933.3	903.3	817.3	1031.3
DLAgn_00005820	544.1	562.7	683.6	665.6	550.3	540.6	440.3	1053.5	700	1657	1610	946.4	1348.1	824.2
DLAgn_00005830	268.2	149.1	260.8	234.3	247.7	222.4	240	346.5	247.8	107.9	201.1	247.1	216.7	255.3
DLAgn_00005840	148.9	211.7	165.6	141.4	196.1	195.8	215.1	80.2	188.7	56	16.5	81	157	88.2
DLAgn_00005850	3263.4	2821.6	2837.8	3197.7	2805.3	3103.9	3055.7	3095.1	3127.5	3930.2	3925.2	3212.7	2849.8	3149.2
DLAgn_00005860	7.6	15	10.1	8.1	17.9	15.3	10.9	19.8	14	14	9	16	24.1	17.4
DLAgn_00005870	17.2	23.8	23.8	21.2	12.7	12.2	24.9	26.7	9	0	9	10.1	6.9	14.4
DLAgn_00005880	45613.6	51593.3	52650.4	56772	54961.1	46500.1	36492.5	75099.3	56225.5	149709.1	117747.6	89060.2	105892.9	77188.9
DLAgn_00005890	284.4	282.2	235.2	230.3	223.5	218.3	215.1	158.4	249.5	259.1	207.1	241.2	274	212.2
DLAgn_00005900	323.6	446.3	435.6	326.2	386.9	447.8	331.2	538.6	370.9	161.1	258.1	438.6	345	388.5
DLAgn_00005910	2870.1	2380.5	2532.2	2814.9	2815.8	2964.1	3078.2	2102	2916.6	2192	2525.3	2449.4	2066.8	2375.2
DLAgn_00005920	2974.2	2279.1	2762.8	2878.5	2834.8	2509.2	2376.9	2113.9	2656.4	1374	1992.6	2247	2157.4	1728.4
DLAgn_00005930	0	0	0	0	0	0	0	0	0	0	0	0	0	0
DLAgn_00005940	6001.8	4096.9	4019.3	5235.9	5574.8	5696.7	6991.1	2617.9	4228.8	1974.9	2279.2	3283.6	2719.1	3473.1
DLAgn_00005950	12.4	7.9	3.7	4	10.5	1	5.5	0	0	0	0	1.7	0	3.1
DLAgn_00005960	633.8	720.6	681.8	626.2	662.1	736.4	690.5	569.3	534.2	367	364.6	473.2	487.2	560.7
DLAgn_00005970	14.3	16.8	11	34.3	27.4	34.7	23.4	2	19.7	1.4	7.5	17.7	1.1	9.2
DLAgn_00005980	1799.2	1498.5	1621.6	1687.7	1757.4	1622.8	1504.8	1609.9	1543.6	1652.8	1700	1816.8	1664.5	1796
DLAgn_00005990	0	0	0	0	0	0	0	0	0	0	0	0	0	0
DLAgn_00006000	2951.2	2864.8	2798.5	2849.3	3104.7	3177.3	3118	2456.5	3122.5	1816.7	1851.6	2632.4	2125.3	2494.1
DLAgn_00006010	5051.1	5044.2	4623.3	4540	5946.9	5160.2	5794.1	3485.2	4918.9	2235.4	1284.4	3172.2	3584.6	3011.8
DLAgn_00006020	3685.2	3177	2361	2426.1	3062.5	2434.8	4050	2174.3	2309.3	1886.7	1471.9	2232.6	1661	2221.4
DLAgn_00006030	967.8	1181.9	1291.3	1165.6	1111.2	1260.7	1161.9	1403	1304	1991.7	1847	1367.2	1352.7	1443.4
DLAgn_00006040	4877.4	3587.1	4276.4	4143.1	4285.4	3777.1	4396.1	3544.6	3621.5	1385.2	1589	3206	2573.5	3174.8
DLAgn_00006050	0	2.6	0	0	0	0	0	0	1.6	0	0	0	1.1	0
DLAgn_00006060	614.7	586.5	613.1	542.4	540.8	603.8	646	380.2	562.1	571.5	493.6	504.4	619	625.3
DLAgn_00006070	3243.3	3481.3	3599.2	3470.4	3325	3529.2	3429.7	3605	3464.8	4193.6	3512.5	3682.5	3702.7	3616.6
DLAgn_00006080	190.9	171.1	205	163.6	204.5	181.6	199.5	195.1	139.5	151.3	156	184.7	222.4	134.3
DLAgn_00006090	2621	2494.3	4002.8	3612.8	2245.5	2921.3	2496.9	3778.3	3090.5	5882.8	7961.4	3383.9	3867.7	2623.3
DLAgn_00006100	2911.2	2553.4	2765.5	2805.8	2724.1	2856	2870.2	2906	3097.1	4155.7	3183.9	3147.8	3273.9	2736.1
DLAgn_00006110	7.6	0.9	4.6	1	1.1	1	11.7	3	6.6	5.6	1.5	10.1	14.9	0
DLAgn_00006120	3035.2	3191.1	2750	2663.4	2942.4	3085.5	2941.1	3046.6	3957.1	3504.4	2225.2	3447.2	3538.7	3433.1
DLAgn_00006130	552.6	314	280	256.5	361.6	636.5	582.9	96	222.4	121.9	79.5	140.9	221.2	147.6
DLAgn_00006140	173.7	108.5	129.9	123.2	92.8	132.6	106.8	174.3	126.4	257.7	109.5	148.4	158.2	135.3
DLAgn_00006150	1485.2	929.6	872.1	1114	1302	1344.4	1274.2	625.8	882.2	675.1	438.1	749	1043.2	761.7
DLAgn_00006160	10307.4	8601.4	7821.6	8975	9317.3	10278.6	10036.7	6192.2	9090.3	8895.6	5811.2	8437.1	10299.8	7800.2
DLAgn_00006170	3295.8	2804.8	2834.2	2795.7	3309.2	3187.5	3347.9	1963.4	3092.2	1781.6	1796	2279	2337.4	2402.9
DLAgn_00006180	33.4	24.7	23.8	9.1	19	12.2	6.2	20.8	18.1	60.2	19.5	22.8	37.8	15.4
DLAgn_00006190	17.2	13.2	35.7	13.1	33.7	13.3	26.5	22.8	19.7	22.4	37.5	41.3	27.5	37.9
DLAgn_00006200	0	5.3	0.9	1	3.2	2	0	2	0	1.4	0	1.7	0	0
DLAgn_00006210	227.2	359.9	187.6	299	401.7	163.2	178.5	46.5	530.1	233.9	84	135	161.6	32.8
DLAgn_00006220	2535.1	2533.1	2409.5	2107.9	2639.8	2248.1	2342.6	2521.8	2241.2	1661.2	1467.4	2191.3	2001.5	2221.4
DLAgn_00006230	2.9	0	3.7	0	0	0	2.3	5.9	0	1.4	0	0	1.1	4.1
DLAgn_00006240	337.9	270.8	288.3	252.5	346.8	264.2	349.9	117.8	191.2	91	51	138.3	153.6	158.9
DLAgn_00006250	856.2	622.7	655.2	701	723.2	720.1	702.9	651.5	638.5	434.2	522.2	666.3	622.5	582.3
DLAgn_00006260	1292.4	1466.8	1266.5	1318.1	1412.7	1262.8	1384.8	1285.2	1427.9	1995.9	1464.4	1385.8	1694.3	1343.9
DLAgn_00006270	0	0	0.9	0	0	0	0	0	0	0	0	0	0	0
DLAgn_00006280	0	0	1.8	0	0	0	0	5	0	0	0	0	0	0
DLAgn_00006290	1910.9	2008.3	2057.2	1779.6	2095.8	2002.3	2337.9	1725.8	2374.9	1106.5	993.3	1753.5	1177.3	1836
DLAgn_00006300	1011.7	1570	1636.3	1712	1273.5	1350.5	1349.8	1989.1	1847.3	2889.6	2772.8	1771.3	2548.3	1660.7
DLAgn_00006310	652.9	745.3	728.4	671.7	773.8	889.4	797.2	667.3	931.4	312.3	337.6	668	542.2	697.1
DLAgn_00006320	9.5	1.8	1.8	4	12.7	10.2	9.4	0	4.9	0	1.5	6.7	0	3.1
DLAgn_00006330	74.4	91.7	95.2	114.1	112.8	105.1	63.9	136.6	100.9	257.7	153	86.9	154.8	146.6
DLAgn_00006340	17.2	17.6	24.7	15.2	19	27.5	35.1	29.7	19.7	49	40.5	22.8	21.8	17.4
DLAgn_00006350	83	70.6	98.8	60.6	35.8	86.7	69.4	96	92.7	165.3	85.5	96.2	107.8	55.4
DLAgn_00006360	193.8	125.2	92.4	143.4	191.9	143.8	197.2	43.6	91.9	15.4	22.5	59.9	28.7	36.9
DLAgn_00006370	17.2	6.2	1.8	10.1	15.8	12.2	15.6	2	1.6	0	0	2.5	3.4	0
DLAgn_00006380	262.5	275.2	264.5	242.4	281.5	269.3	288.3	260.4	261	529.4	307.6	308.7	337	275.8
DLAgn_00006390	85.9	76.7	73.2	75.8	81.2	90.8	99.8	49.5	74.7	28	75	61.6	0	48.2
DLAgn_00006400	0	2.6	4.6	1	8.4	2	2.3	6.9	17.2	25.2	16.5	3.4	17.2	15.4
DLAgn_00006410	1096.7	1064.6	1138.4	1150.4	1133.3	1146.5	1097.3	1111.9	984	1180.8	1269.4	1232.3	1001.9	1253.7
DLAgn_00006420	13.4	12.3	15.6	11.1	9.5	14.3	14.8	24.8	19.7	47.6	48	9.3	27.5	36.9
DLAgn_00006430	502.1	771.8	638.8	539.3	506	448.8	491	767.3	583.5	1025.3	901.8	646.1	958.3	740.1
DLAgn_00006440	1471.8	1893.7	1889.7	1822.1	1713.1	1699.3	1577.3	2224.8	1829.2	3360.2	2841.8	2153.3	2192.9	2165.1
DLAgn_00006450	423.8	551.3	593	451.5	376.4	389.6	386.5	761.4	462	1907.7	1024.8	587	1156.7	636.6
DLAgn_00006460	1565.3	1275.4	1702.1	1476.6	1524.4	1670.8	1653.7	1531.7	1649.5	1245.2	1386.4	1585.7	1156.7	1370.6
DLAgn_00006470	1617.8	995.8	1079.9	1432.2	1333.6	1567.7	1688.8	938.6	961	1221.4	1194.4	1120.1	913.6	994.4
DLAgn_00006480	566	506.3	572	558.5	619.9	579.4	561.1	495.1	522.7	472	391.6	412.4	556	478.7
DLAgn_00006490	0	0	0	0	0	0	0	0	0	0	0	0	0	0
DLAgn_00006500	0	0	0	0	0	0	0	0	0	0	0	0	0	0
DLAgn_00006510	3775	3565.1	3662.4	3806.8	4381.4	3895.4	4090.6	2577.3	3505.8	1861.5	2045.1	2569.2	1640.4	2535.1
DLAgn_00006520	8.6	3.5	6.4	8.1	6.3	44.9	13.2	6.9	8.2	16.8	7.5	6.7	9.2	6.2
DLAgn_00006530	2921.7	3188.5	3402.5	3389.6	3194.3	3283.4	2866.3	3560.5	3764.3	3426	3682.1	4137.1	3652.2	3474.1
DLAgn_00006540	9.5	6.2	4.6	9.1	7.4	5.1	4.7	7.9	2.5	2.8	9	7.6	1.1	5.1
DLAgn_00006550	1	0	0	0	0	1	0	0	0	2.8	1.5	0	0	0
DLAgn_00006560	48.7	50.3	57.7	62.6	68.5	54.1	69.4	54.5	71.4	85.4	67.5	51.5	71.1	69.7
DLAgn_00006570	192.8	52	36.6	94.9	149.7	92.8	144.2	27.7	23.8	25.2	16.5	14.3	98.6	42
DLAgn_00006580	1604.5	1335.4	1575.9	1591.8	1603.5	1520.8	1547.7	1468.3	1542	1015.5	1390.9	1363	1340.1	1469
DLAgn_00006590	5844.3	5499.3	6283.3	5822.7	5622.2	5863	5949.2	6286.2	5637	3599.7	4129.2	5475.7	5041.6	5488.5
DLAgn_00006600	745.4	783.2	892.3	964.6	1055.3	1045.5	844.8	1469.3	925.7	2701.9	2429.2	1480.3	2160.8	2260.4
DLAgn_00006610	0	0	0	0	0	0	0	0	0	0	0	0	0	0
DLAgn_00006620	386.6	596.2	474	511.1	363.7	369.2	441.1	569.3	485	2129	949.8	680.7	808.2	923.6
DLAgn_00006630	3357.9	3424.9	3491.2	3039.1	3536.9	3185.5	3527.9	3064.4	3001.1	1323.6	1194.4	2289.1	2957.5	2444.9
DLAgn_00006640	338.8	587.4	425.5	370.7	399.6	389.6	335.9	398	380.8	677.9	501.1	420	449.4	400.8
DLAgn_00006650	12.4	3.5	9.2	10.1	4.2	4.1	6.2	2	6.6	0	1.5	6.7	9.2	9.2
DLAgn_00006660	5200	4464.7	4193.1	4402.7	5581.1	5215.3	5190.2	2560.4	4083.5	1648.6	1390.9	2633.3	3069.9	2592.5
DLAgn_00006670	91.6	45.9	41.2	55.6	45.3	92.8	80.3	42.6	41.9	11.2	40.5	39.6	24.1	25.6
DLAgn_00006680	5790.8	2659.3	2201.8	2857.3	4870.5	3774	5401.4	1423.8	1780.8	1672.4	801.2	1537.6	2986.2	1628.9
DLAgn_00006690	1846.9	1502.1	1661.9	1866.5	1861.8	1972.7	1815	1628.7	1697.1	1353	1375.9	1570.5	1478.8	1810.4
DLAgn_00006700	23.9	5.3	24.7	17.2	14.8	15.3	10.1	20.8	24.6	18.2	21	17.7	8	2.1
DLAgn_00006710	0	0	0	0	0	0	0	0	0	0	0	0	0	0
DLAgn_00006720	0	0	0	0	0	0	0	0	0	0	0	0	0	0
DLAgn_00006730	18.1	28.2	17.4	19.2	21.1	13.3	29.6	10.9	13.1	11.2	3	7.6	21.8	7.2
DLAgn_00006740	1178.8	1132.5	1229.9	1263.5	1295.6	1286.2	1315.5	712.9	1073.4	452.4	435.1	872.1	883.8	864.2
DLAgn_00006750	729.2	371.3	368.8	395.9	423.8	309.1	438.7	881.2	738.6	921.6	913.8	860.3	682.1	842.7
DLAgn_00006760	1769.6	1532.9	1382.8	1477.7	2017.8	1770.7	1804.9	877.2	1508.3	628.9	525.2	1065.3	1042	1088.7
DLAgn_00006770	221.4	76.7	95.2	156.6	108.6	171.4	206.5	51.5	88.6	12.6	37.5	56.5	58.5	54.3
DLAgn_00006780	2349.9	2194.4	2418.7	1920	2135.9	2212.4	2577.9	1717.9	2049.1	712.9	748.7	1541.8	1471.9	1542.8
DLAgn_00006790	1059.5	1091	951.7	1016.1	1121.7	967	1004.5	1006	978.2	1438.5	1017.3	982.6	1296.5	1056.9
DLAgn_00006800	7853.4	9205.6	8764.2	8056.9	8713.2	7898.9	8760.2	10545.7	9858.4	5183.8	5778.2	8676.6	8159.6	8706.4
DLAgn_00006810	6.7	0.9	5.5	4	0	5.1	0	5	3.3	0	1.5	1.7	1.1	4.1
DLAgn_00006820	166.1	97.9	107.1	87.9	109.6	115.3	148.1	8.9	34.5	30.8	24	21.9	31	26.7
DLAgn_00006830	1114.8	1246.3	1327.9	1299.9	1211.3	1271.9	1246.1	1263.4	1248.2	644.3	793.7	1232.3	836.8	1098.9
DLAgn_00006840	305.4	347.5	337.7	270.7	320.5	304	293	483.2	421.8	187.7	414.1	350	231.6	351.6
DLAgn_00006850	419	566.3	549.1	466.6	498.7	479.4	455.9	779.2	608.1	743.7	631.7	652	592.7	648.9
DLAgn_00006860	56.3	55.6	67.7	63.6	83.3	56.1	93.5	38.6	63.2	30.8	42	36.3	41.3	51.3
DLAgn_00006870	202.3	370.4	274.5	229.3	317.3	311.1	367.1	286.1	251.9	198.9	205.6	197.4	178.8	274.7
DLAgn_00006880	1507.1	1351.2	1729.6	1693.8	1507.5	1510.6	1331.8	2179.2	1650.3	1715.8	2325.7	1934.9	2983.9	1998
DLAgn_00006890	875.3	755	793.4	831.2	962.5	741.5	911.8	646.5	642.6	358.6	322.6	623.3	421.9	648.9
DLAgn_00006900	0	0	1.8	0	2.1	0	0	0	0	0	6	1.7	2.3	2.1
DLAgn_00006910	211.9	114.7	59.5	112.1	133.9	110.2	134	11.9	45.1	21	16.5	10.1	61.9	7.2
DLAgn_00006920	23.9	18.5	14.6	23.2	14.8	15.3	10.9	21.8	23.8	21	24	29.5	37.8	23.6
DLAgn_00006930	1.9	1.8	0.9	0	1.1	0	1.6	0	0.8	0	0	0	0	0
DLAgn_00006940	97.4	249.6	365.1	283.8	161.3	233.6	459	113.9	183	404.8	348.1	138.3	496.4	168.1
DLAgn_00006950	0	0.9	0	0	0	3.1	0.8	0	0	0	0	1.7	0	0
DLAgn_00006960	12.4	28.2	31.1	16.2	22.1	14.3	8.6	2	20.5	11.2	22.5	9.3	56.2	6.2
DLAgn_00006970	1398.3	1588.5	1449.6	1371.6	1602.4	1426	1513.4	1751.5	1683.1	802.6	876.3	1593.3	1328.6	1504.9
DLAgn_00006980	1495.7	1629.1	1686.6	1464.5	1414.8	1514.7	1457.3	2192.1	1740.6	1785.8	1853.1	2061.4	1563.6	1989.8
DLAgn_00006990	3155.5	2264.1	1865	2343.2	2961.3	2748.9	3207.6	1413.9	2161.6	1364.2	918.3	1582.3	2173.5	1659.7
DLAgn_00007000	665.3	423.4	418.2	782.8	1406.3	575.3	448.9	1198	1043.9	945.4	1501.9	3225.4	2785.6	2726.8
DLAgn_00007010	234.8	190.5	202.2	199	270.9	207.1	251.7	100	248.7	88.2	103.5	103.7	57.3	58.4
DLAgn_00007020	2589.5	2340	2529.4	2352.3	2537.5	2609.2	2728.3	2646.6	2698.3	2192	2321.2	2769.1	2150.5	2678.7
DLAgn_00007030	6.7	0.9	6.4	4	0	4.1	8.6	0	9	1.4	0	5.1	0	3.1
DLAgn_00007040	495.4	583.9	457.6	523.2	507.1	545.7	502.7	498	489.1	417.4	444.1	398.1	350.8	405.9
DLAgn_00007050	1793.5	1554.1	1718.6	1716	1921.9	1667.7	1980.2	2107	2082.8	1869.9	1778	2273.1	2015.3	2248.1
DLAgn_00007060	2085.5	2408.8	2096.6	2404.8	2690.4	2577.6	2224.1	2393.1	2128.7	2164	2288.2	2503.4	2742	2507.5
DLAgn_00007070	83	98.8	61.3	62.6	69.6	60.2	77.9	46.5	55	35	21	50.6	57.3	55.4
DLAgn_00007080	0	0	0	0	0	0	0	0	0	0	0	0	0	0
DLAgn_00007090	0	0	0	0	0	0	0	0	0	0	0	0	0	0
DLAgn_00007100	0	0	0	0	0	0	0	0	0	0	0	0	1.1	0
DLAgn_00007110	337.9	438.4	439.3	403	348.9	302.9	268.1	446.5	386.5	1142.9	633.2	419.2	702.7	413.1
DLAgn_00007120	3.8	0.9	0	1	2.1	2	1.6	0	0	0	6	0	0	0
DLAgn_00007130	3298.7	2524.3	3411.6	3278.5	3456.8	2939.7	2217.1	4337.7	4840.2	5328.1	5911.8	5187.2	4277	4316.8
DLAgn_00007140	317.8	346.6	441.1	437.3	374.3	378.4	310.2	481.2	398.8	783	573.2	496.8	489.5	355.7
DLAgn_00007150	1595.9	1951.9	2031.6	1657.4	1895.5	1900.3	1905.4	2703	2113.2	2640.2	2103.6	2119.6	2343.1	2199.9
DLAgn_00007160	0	0	0	0	0	0	0	0	0	0	0	0	0	0
DLAgn_00007170	5.7	15	31.1	17.2	16.9	16.3	10.9	4	18.1	0	4.5	9.3	4.6	9.2
DLAgn_00007180	883.8	1020.5	1066.1	905	884.5	858.8	962.4	1088.1	1131.7	879.6	894.3	938.8	1121.1	1031.3
DLAgn_00007190	68.7	55.6	82.4	44.4	73.8	153	76.4	103	59.9	168.1	84	137.5	286.6	143.5
DLAgn_00007200	1904.2	1557.6	1591.4	1834.2	1912.4	1704.4	1693.4	1186.2	1409.9	599.5	718.7	1166.5	827.7	757.6
DLAgn_00007210	933.5	1051.4	1026.8	896.9	1180.7	879.2	962.4	1342.6	1025.8	460.8	781.7	993.6	959.5	954.4
DLAgn_00007220	910.6	1084.9	1014	1151.4	567.2	802.7	476.2	1224.8	964.3	3311.2	2927.4	1300.6	2540.3	1094.8
DLAgn_00007230	0	0	3.7	6.1	3.2	5.1	1.6	1	3.3	2.8	7.5	1.7	1.1	1
DLAgn_00007240	6678.5	7407.1	7698.1	7134.8	7640	7266.5	7530.4	9090.3	8084.2	4094.1	5302.6	7980.8	5087.4	7568.5
DLAgn_00007250	785.5	439.2	468.5	519.1	588.3	570.2	686.6	326.7	324.2	133.1	73.5	269.1	238.4	239.9
DLAgn_00007260	476.3	368.7	525.3	391.9	341.6	889.4	376.4	237.6	423.5	375.4	379.6	448.7	412.7	369
DLAgn_00007270	138.4	142	110.7	132.3	151.8	128.5	118.5	200	125.6	158.3	210.1	107.1	141	116.9
DLAgn_00007280	1405.9	1207.5	1132	1127.2	1500.2	1328	1818.9	381.2	778	246.5	124.5	405.7	680.9	480.8
DLAgn_00007290	572.7	934.9	799.8	796.9	622	732.4	688.9	1008.9	831.3	2183.6	1417.9	988.5	1836.4	1077.4
DLAgn_00007300	882.9	808.8	909.6	811	848.7	775.2	854.1	753.5	811.6	687.7	585.2	702.6	840.3	729.9
DLAgn_00007310	461	562.7	634.2	627.2	506	565.1	514.3	896.1	741.9	1514.1	1023.3	720.3	925.1	637.6
DLAgn_00007320	610.9	794.7	642.4	661.6	786.5	600.8	682.7	677.2	731.2	458	631.7	653.7	582.3	645.8
DLAgn_00007330	5836.6	9095.3	10019.8	7687.2	5704.4	7793.9	5600.9	12620	9070.6	37277.1	18961.1	11437.2	28813.2	10751.5
DLAgn_00007340	39.1	78.5	20.1	37.4	68.5	46.9	34.3	16.8	45.1	29.4	30	35.4	13.8	30.8
DLAgn_00007350	27.7	37	17.4	27.3	42.2	30.6	49.1	10.9	23	8.4	12	11.8	25.2	10.3
DLAgn_00007360	1285.7	727.7	565.6	752.5	1056.3	1027.1	1276.5	297	486.6	361.4	186.1	352.6	663.7	431.6
DLAgn_00007370	546	642.1	725.7	501	658.9	670.1	936.7	516.8	927.3	313.7	330.1	560.1	459.7	824.2
DLAgn_00007380	207.1	292.8	302.9	178.8	228.8	269.3	365.5	318.8	279	105	162	240.4	159.3	336.2
DLAgn_00007390	48.7	45	47.6	32.3	53.8	87.7	90.4	21.8	30.4	2.8	9	13.5	22.9	23.6
DLAgn_00007400	1	0	0	0	1.1	0	0	0	0.8	0	3	0	0	1
DLAgn_00007410	14111	10294.8	9968.5	10878.9	12194.3	10388.8	12652.8	6492.2	7947.9	3424.6	3020.4	7548.9	6798.9	7712
DLAgn_00007420	651	781.5	873	614.1	584	889.4	755.9	699	736.1	830.6	618.2	702.6	957.2	752.4
DLAgn_00007430	30.5	3.5	6.4	7.1	9.5	10.2	21.8	1	2.5	4.2	0	0	12.6	0
DLAgn_00007440	2166.7	2522.6	2870.8	2754.3	2330.9	2406.2	2313.8	3310	2811.5	5506	5194.5	3485.1	3743.9	3178.9
DLAgn_00007450	57.3	97.9	77.8	72.7	59	45.9	54.6	54.5	30.4	19.6	27	41.3	41.3	56.4
DLAgn_00007460	2435.8	3037.6	3670.6	3367.4	2829.5	2958	2594.3	4594.1	3239.9	9133.7	6283.9	3924.6	5552.9	4202
DLAgn_00007470	0	0.9	0.9	9.1	4.2	0	0.8	0	1.6	0	3	4.2	1.1	3.1
DLAgn_00007480	425.7	396.9	517.1	517.1	398.5	486.5	423.2	666.3	482.5	725.5	690.2	560.1	635.1	565.9
DLAgn_00007490	446.7	521.3	517.1	481.8	503.9	424.3	374.1	724.8	567.1	344.6	660.2	694.2	472.3	623.3
DLAgn_00007500	403.7	411	462.1	454.5	353.2	407	314.1	667.3	437.4	886.6	831.2	514.5	840.3	460.3
DLAgn_00007510	20	30	27.5	33.3	16.9	13.3	16.4	21.8	19.7	37.8	34.5	13.5	24.1	15.4
DLAgn_00007520	507.8	374.9	387.1	369.7	453.3	453.9	519.8	294.1	384.1	163.9	166.5	273.3	337	217.3
DLAgn_00007530	871.4	524.8	337.7	354.5	379.5	486.5	519.8	344.6	371.8	507	282.1	443.7	484.9	480.8
DLAgn_00007540	2089.4	1634.4	1967.5	1843.3	1735.3	1868.7	2150.1	1837.7	1485.4	1713	1309.9	1562.9	1462.7	1441.3
DLAgn_00007550	1959.5	2151.2	1938.3	2101.8	2206.5	2134.9	2373	2082.2	2248.6	1578.5	1725.5	2044.5	2135.6	2204
DLAgn_00007560	4.8	2.6	2.7	1	3.2	6.1	11.7	3	1.6	4.2	0	3.4	0	5.1
DLAgn_00007570	1455.6	1450	1515.5	1356.5	1197.6	1345.4	1506.4	1041.6	1296.6	1941.3	1515.5	1805	1854.8	1612.5
DLAgn_00007580	1509	1052.2	1017.6	1109	1351.5	1174	1319.4	672.3	759.1	437	408.1	652	871.2	698.1
DLAgn_00007590	0	0.9	0.9	0	2.1	0	0.8	0	0	0	1.5	0	0	0
DLAgn_00007600	18.1	2.6	16.5	8.1	1.1	14.3	7	2	9	12.6	12	6.7	4.6	12.3
DLAgn_00007610	16.2	10.6	13.7	20.2	9.5	65.3	60.8	6.9	29.5	14	10.5	35.4	8	64.6
DLAgn_00007620	1421.2	1640.5	1421.2	1453.4	1545.5	2298.1	1324	1507	2114	2476.4	1607	2706.6	1757.3	2178.4
DLAgn_00007630	15.3	4.4	10.1	8.1	7.4	18.4	12.5	0	15.6	14	7.5	10.1	18.3	11.3
DLAgn_00007640	11212.3	13635	13943.9	13401.9	12103.6	12936.7	11606.2	14472.5	15380.5	13142.4	13026.9	14164.1	18239.4	14255.4
DLAgn_00007650	1	0	0	3	4.2	2	0	0	0.8	0	0	0.8	2.3	0
DLAgn_00007660	201.4	122.6	48.5	120.2	138.1	205	183.1	45.5	58.3	65.8	46.5	42.2	107.8	85.1
DLAgn_00007670	605.1	803.5	661.6	814.1	832.8	727.3	662.4	1007.9	961.8	1376.8	1012.8	1020.6	881.5	1280.4
DLAgn_00007680	588	522.2	520.7	596.9	722.1	676.3	591.5	726.7	619.6	631.7	736.7	683.2	539.9	684.8
DLAgn_00007690	740.7	343.1	310.2	333.3	400.6	361.1	732.5	443.6	364.4	305.3	309.1	254.7	192.6	282.9
DLAgn_00007700	8.6	13.2	5.5	6.1	1.1	13.3	14.8	20.8	5.7	16.8	7.5	5.1	14.9	5.1
DLAgn_00007710	0	0	0	0	2.1	1	1.6	0	1.6	0	3	0	0	0
DLAgn_00007720	787.4	976.4	981.9	942.3	664.2	693.6	668.6	1465.4	933.1	1144.3	1583	1206.1	1803.2	1123.5
DLAgn_00007730	24.8	8.8	4.6	1	0	0	3.9	3	0	9.8	0	3.4	0	23.6
DLAgn_00007740	0	0	0	0	0	0	0	0	0	0	0	0	0	0
DLAgn_00007750	0	0	0	0	0	0	0	0	0	0	0	0	2.3	0
DLAgn_00007760	1.9	0	1.8	0	2.1	1	0	1	0.8	0	1.5	2.5	1.1	0
DLAgn_00007770	4562.4	3522.8	3421.7	4055.2	4520.5	3932.1	3804.6	3128.8	3871	3108.1	3008.4	3750	3342.7	3352.2
DLAgn_00007780	685.3	672.1	712	688.8	626.2	636.5	546.3	692.1	711.5	762	663.2	803	639.7	685.8
DLAgn_00007790	1791.6	1609.7	1333.3	1451.4	1490.7	1545.3	1424.6	1213.9	1748.8	1850.3	1374.4	1645.6	1712.6	1579.7
DLAgn_00007800	2212.5	2155.6	2298.8	2471.5	2237.1	2202.2	2260.8	2727.8	2736.8	2837.7	2981.4	2684.7	2280.1	2451.1
DLAgn_00007810	130.8	90.8	119.9	142.4	81.2	104	123.9	120.8	50.9	107.9	99	61.6	68.8	72.8
DLAgn_00007820	1267.5	1203.9	1467	1157.5	1197.6	1047.5	1033.4	1407	1402.5	1120.5	1104.3	1494.6	1217.4	1398.3
DLAgn_00007830	2664.9	2508.4	3041	2999.7	2956.1	2858.1	3017.5	2776.3	2737.7	2222.8	2492.2	3091.3	2594.2	2844.7
DLAgn_00007840	1658.9	1233.1	995.7	1156.5	1076.4	1295.4	1219.6	942.6	1016.8	797	804.2	832.5	774.9	877.5
DLAgn_00007850	1275.2	1301	1250.1	1273.6	1200.8	1522.9	1237.5	1541.6	1537.1	1935.7	2222.2	1400.1	1131.4	1409.5
DLAgn_00007860	3414.2	3955.8	3956.1	3915.8	4032.4	3816.9	4120.2	4069.4	4773.7	3053.4	3695.6	4439.1	2941.5	4144.6
DLAgn_00007870	3345.4	3026.2	2799.4	3254.3	3382	3615.9	5070.9	2391.1	3343.3	1784.4	1622	2521.9	2190.6	2558.7
DLAgn_00007880	567	488.6	430.1	510.1	493.4	485.5	453.6	414.9	388.2	504.2	475.6	493.4	359.9	402.9
DLAgn_00007890	486.8	583	539.9	464.6	526.1	504.9	575.1	433.7	473.5	222.7	174.1	275.8	277.4	274.7
DLAgn_00007900	5.7	0	0	0	1.1	0	0	1	0	0	7.5	0	0	0
DLAgn_00007910	2347.1	58.2	454.8	312.1	1034.2	442.7	86.5	350.5	888.8	486	202.6	747.3	32.1	1095.9
DLAgn_00007920	10920.2	6882.3	5803.8	6956	9161.2	7789.8	11607	3790.2	4898.4	4413.5	1742	3309.7	8039.3	3700.7
DLAgn_00007930	2984.7	2650.4	2630.1	3027	2938.1	3009	3122.7	1944.6	2992.9	1540.7	1467.4	2279.9	1531.5	1996.9
DLAgn_00007940	300.7	419.8	356.9	333.3	292	385.6	317.2	342.6	585.9	1078.5	792.2	545.7	708.4	547.4
DLAgn_00007950	1947.1	2101	2441.6	2329.1	1859.7	2147.1	2220.2	2912.9	2648.2	3795.8	2982.9	2822.2	2718	2809.9
DLAgn_00007960	2058.8	1739.3	1257.4	1108	2160.1	1390.3	1652.9	932.7	1382	965.1	483.1	779.4	1380.2	760.6
DLAgn_00007970	51.5	38.8	15.6	25.3	29.5	23.5	28.8	23.8	18.9	14	21	31.2	3.4	10.3
DLAgn_00007980	3183.2	3277.6	2927.5	2839.2	3322.9	3333.4	3796	1850.5	2574.4	1278.8	804.2	1686.1	2158.6	1845.2
DLAgn_00007990	461	272.5	292.8	296.9	285.7	283.6	293.8	311.9	238	229.7	114	169.5	212.1	235.8
DLAgn_00008000	0	0	0	0	0	0	0	0	0	0	0	0	0	0
DLAgn_00008010	14.3	25.6	13.7	24.2	6.3	7.1	12.5	21.8	11.5	67.2	57	19.4	29.8	35.9
DLAgn_00008020	0	1.8	0	2	2.1	0	1.6	1	0	2.8	3	2.5	0	2.1
DLAgn_00008030	7612	9222.3	8718.5	5947	4341.3	5861	6692.7	6965.5	6423.2	3073	4787.9	5496.8	4685.1	4158.9
DLAgn_00008040	3519.2	3736.2	3932.3	3858.3	3719.3	3744.4	3584.8	4047.6	4094.2	5395.3	4855.4	4380.1	4217.4	4182.5
DLAgn_00008050	4.8	3.5	4.6	4	3.2	12.2	5.5	1	5.7	2.8	0	0	6.9	2.1
DLAgn_00008060	5339.4	5846	6040.8	6876.2	6507.8	6804.5	5078.7	7010	6355.9	14533.2	11206.8	7511.8	7849	8580.3
DLAgn_00008070	8.6	8.8	13.7	21.2	21.1	22.4	24.2	4	16.4	7	12	10.1	0	7.2
DLAgn_00008080	9.5	31.8	18.3	23.2	50.6	25.5	10.9	17.8	41.9	21	7.5	15.2	33.2	17.4
DLAgn_00008090	413.3	323.7	435.6	387.8	477.6	415.1	322.6	305.9	572.8	140.1	228.1	426.8	286.6	368
DLAgn_00008100	8805.1	12260	12435.7	11255.6	10640.3	9662.5	10225.2	14804.2	12969.4	17379.3	16881.5	13681.7	15458.4	12579.3
DLAgn_00008110	387.5	412.8	458.5	352.5	431.2	352.9	431	440.6	366	194.7	178.6	306.2	373.7	321.9
DLAgn_00008120	1525.3	1768.4	1611.5	1275.7	1890.2	1530	1557	1607	1730.7	591.1	885.3	1276.1	1230	1367.5
DLAgn_00008130	5.7	2.6	11.9	9.1	13.7	2	7.8	2	4.1	8.4	1.5	4.2	4.6	2.1
DLAgn_00008140	733	876.7	777.9	879.7	833.9	796.6	913.3	1034.7	792.7	1487.5	1261.9	971.7	1052.3	900.1
DLAgn_00008150	3619.4	3229	2897.3	3191.7	3285	3309.9	3386.1	3116.9	3368.7	3770.6	3002.4	3388.2	3617.8	3297.8
DLAgn_00008160	432.4	417.2	520.7	505	405.9	705.8	539.3	426.7	702.5	218.5	340.6	463.1	406.9	553.6
DLAgn_00008170	2.9	0	1.8	3	4.2	5.1	5.5	5	0	2.8	0	0.8	3.4	2.1
DLAgn_00008180	14.3	16.8	21	26.3	25.3	11.2	21.8	30.7	18.1	91	42	30.4	63	16.4
DLAgn_00008190	2202.9	906.7	832.8	812.1	754.8	1515.7	1297.5	876.3	746.8	2123.4	1357.9	1106.6	1087.9	1214.8
DLAgn_00008200	1	0	0	0	1.1	0	0	0	2.5	0	0	0	0	0
DLAgn_00008210	22.9	31.8	47.6	42.4	51.7	50	45.2	32.7	28.7	26.6	39	32.9	17.2	49.2
DLAgn_00008220	946.8	1063.7	1180.5	1040.3	1128	1352.5	992.8	1207.9	1299.1	1243.8	1126.8	1234.8	1242.6	1256.8
DLAgn_00008230	720.6	609.5	534.4	594.9	673.7	644.6	772.3	417.8	563.8	170.9	229.6	409.9	255.6	431.6
DLAgn_00008240	0	0	0	1	0	1	0.8	1	0	0	0	0	0	0
DLAgn_00008250	0	0	0	0	0	0	0	0	0	2.8	0	0	0	0
DLAgn_00008260	1694.2	1630.8	1909.9	1660.5	1550.8	1579	1755.8	2015.9	1684	1092.5	1089.3	1637.1	1517.8	1584.8
DLAgn_00008270	0	0	0	0	1.1	0	0	0	0	0	0	0	0	0
DLAgn_00008280	62	68.8	78.7	84.8	70.6	69.4	74.8	112.9	83.7	211.5	166.5	90.2	99.7	138.4
DLAgn_00008290	161.3	134.1	176.6	156.6	136	133.6	141.1	221.8	175.6	239.5	175.6	192.3	202.9	164
DLAgn_00008300	2944.6	3085.3	2950.4	3145.2	3290.2	3221.2	2856.9	3505	3338.4	6515.9	4685.9	3810.7	4334.3	3495.7
DLAgn_00008310	1422.2	1862.8	1606.1	1712	1473.8	1521.8	1204	1793.1	1704.5	2692.1	2529.8	1859.8	2119.6	1750.9
DLAgn_00008320	574.6	812.3	666.2	563.6	619.9	686.5	705.3	488.1	560.5	757.8	522.2	443.7	486	502.3
DLAgn_00008330	1531.9	1827.5	2021.5	1963.5	1839.6	1929.9	1621.7	2567.4	2193.6	4884.1	3707.6	2406.4	3633.9	2582.3
DLAgn_00008340	646.2	434.8	490.5	419.2	662.1	681.4	694.4	127.7	297.9	133.1	103.5	135	354.2	198.9
DLAgn_00008350	3201.3	3466.3	2994.3	3192.7	3023.5	2797.9	2782.9	3134.7	2889.5	3483.4	3301	3153.7	3864.3	3185.1
DLAgn_00008360	462	772.6	673.5	590.9	617.8	539.6	486.3	726.7	532.6	2601	1441.9	773.4	1572.8	885.7
DLAgn_00008370	7299.9	4398.6	4691.9	5249.1	6275.8	5930.3	6315.5	3581.3	4837.7	3605.3	3189.9	3880.7	4533.8	3990.8
DLAgn_00008380	0	0	0	1	1.1	0	0	0	0	1.4	3	0	0	0
DLAgn_00008390	2877.8	3358.7	4335	3605.8	3207	2825.4	2599.8	4824.8	3367.9	11166	8417.5	4398.6	7188.7	4292.2
DLAgn_00008400	789.4	669.4	1068.9	855.5	768.5	786.4	509.7	1254.5	754.2	1834.9	1656.5	1293	1486.8	1131.7
DLAgn_00008410	2304.1	1769.3	2093.8	2220	1711	1664.7	1440.2	2310.9	1816.9	4498.9	4381.3	2544.7	2575.8	2681.7
DLAgn_00008420	912.5	785	669.9	823.2	906.6	862.9	875.9	638.6	948.7	627.5	679.7	693.3	465.4	674.5
DLAgn_00008430	1937.6	2000.4	2281.4	1986.7	2058.9	2037	2056.6	2535.7	2293.7	2469.4	2226.7	2208.2	1678.2	1984.6
DLAgn_00008440	336	323.7	357.8	360.6	297.3	661	462.1	238.6	291.3	319.3	264.1	229.4	288.9	343.4
DLAgn_00008450	902.9	903.2	841.9	827.2	923.5	702.8	765.3	950.5	938	1026.7	892.8	959	983.6	753.5
DLAgn_00008460	402.8	647.4	667.1	595.9	404.8	634.4	705.3	893.1	430.8	1232.6	814.7	434.4	967.5	623.3
DLAgn_00008470	550.7	427.8	509.7	571.7	619.9	502.9	540.1	487.1	557.2	336.2	564.2	474	353.1	442.9
DLAgn_00008480	249.1	293.7	273.6	307	300.5	248.9	349.9	304	215.8	221.3	273.1	204.1	150.2	169.1
DLAgn_00008490	188	269.9	246.2	202	219.3	154	155.1	381.2	262.6	317.9	349.6	256.4	435.6	220.4
DLAgn_00008500	441	594.5	456.7	350.5	430.1	403.9	406	639.6	504.7	330.6	307.6	574.4	474.6	514.6
DLAgn_00008510	979.3	1782.5	1378.2	1335.2	1557.1	1064.9	990.5	1587.2	3210.4	4259.4	2150.1	1591.6	3236.1	1280.4
DLAgn_00008520	1165.4	842.3	753.2	776.7	939.3	847.6	1012.3	736.6	868.2	609.3	505.7	777.7	684.4	809.8
DLAgn_00008530	477.2	531.9	336.8	484.8	476.5	437.6	478.5	326.7	336.5	316.5	240.1	374.5	387.5	361.9
DLAgn_00008540	2270.7	2567.5	2458	2146.3	2269.8	1805.4	1917.1	3209	2405.3	1497.3	1901.1	2643.4	2673.3	2781.2
DLAgn_00008550	1243.7	1188.1	1258.3	1203.9	1171.2	1020	900.1	1411.9	1237.5	1900.7	1692.5	1538.5	1789.4	1419.8
DLAgn_00008560	3288.2	3375.5	2967.8	4067.3	3017.2	2494.9	2405.7	3325.8	2969.1	2612.2	3206.5	3351	3251	2824.2
DLAgn_00008570	110.7	91.7	108	145.4	102.3	87.7	104.4	96	82.1	113.5	123	103.7	88.3	88.2
DLAgn_00008580	47.7	189.6	146.4	145.4	233	83.6	165.2	199	211.7	121.9	73.5	63.3	88.3	43.1
DLAgn_00008590	27593	21963	22515.9	23819.2	26256.6	21383.4	26448.8	15762.7	21407.3	9705.1	11931.6	15614.9	9865.4	15816.7
DLAgn_00008600	856.2	787.6	996.6	988.8	958.3	868	641.4	908.9	1064.4	1435.7	1453.9	1144.6	1156.7	1169.7
DLAgn_00008610	2518.9	2281.8	2468.1	2329.1	2321.4	2380.7	2581.1	2370.3	2277.3	1741	2103.6	2356.6	1836.4	2244
DLAgn_00008620	2229.7	1949.2	2063.6	2126.1	1897.6	1958.4	1844.6	2078.3	2169	3361.6	3189.9	2462	2539.1	2277.8
DLAgn_00008630	387.5	632.4	698.2	555.5	509.2	549.8	495.6	723.8	764.8	1816.7	832.7	630.1	1017.9	621.2
DLAgn_00008640	1417.4	1628.2	1809.2	1667.5	1516	1658.5	1654.5	2208.9	2063.1	4143.1	3164.4	2290	2759.2	2237.8
DLAgn_00008650	176.6	384.6	390.8	293.9	134.9	204	268.9	192.1	126.4	156.9	102	191.5	165.1	184.5
DLAgn_00008660	301.6	217.9	81.4	306	452.3	129.5	262.6	84.2	112.4	74.2	54	101.2	229.3	97.4
DLAgn_00008670	1735.2	2026.9	1988.6	1772.6	1771.1	1723.8	1749.5	2362.4	2128.7	2804.1	2456.2	2096	2280.1	2019.5
DLAgn_00008680	4839.2	6777.4	6114.9	6026.8	5097.2	5513.1	5773.9	7482.3	5829	5922	5193	5870.4	5714.5	5728.4
DLAgn_00008690	47610.3	73468.9	76163.8	62371.5	45885.3	65765.9	47985.6	101073	73224.3	246771.8	145276.3	85204.8	187125.7	87696.4
DLAgn_00008700	987.9	1059.3	1383.7	1180.7	1060.6	1045.5	940.6	1555.5	1186.6	3257.9	2049.6	1417.8	1751.6	1419.8
DLAgn_00008710	90.7	67.9	53.1	71.7	77	76.5	65.5	56.4	56.6	102.2	120	59.9	63	53.3
DLAgn_00008720	8284.9	7171.6	5938.3	6774.2	8595.1	7132.9	8600.4	3847.6	5462.2	2409.1	2009.1	3660.6	3841.4	3574.6
DLAgn_00008730	305.4	248.7	201.3	200	253	327.4	372.5	209.9	223.2	128.9	102	199.9	206.3	220.4
DLAgn_00008740	2091.3	2481.1	2203.6	1993.8	2044.1	1876.8	1967.7	2655.5	2090.2	2598.2	2442.7	2415.7	2283.5	2186.6
DLAgn_00008750	4394.4	6431.6	6513.9	4606.7	3806.8	5999.7	11306.9	10126.9	9911.7	14374.9	6999.6	9208.8	12630.3	9431.2
DLAgn_00008760	7539.4	1517.9	1188.8	3202.8	5464.1	3330.3	4565.9	770.3	978.2	960.8	570.2	970	2206.7	929.8
DLAgn_00008770	0	0	0	0	0	0	0.8	0	0	0	0	0	0	0
DLAgn_00008780	816.1	603.3	482.3	616.1	864.5	623.2	838.5	460.4	469.4	325	196.6	375.3	479.2	389.5
DLAgn_00008790	419	198.5	167.5	268.7	429.1	313.1	452.8	182.2	193.7	168.1	69	167	205.2	164
DLAgn_00008800	4925.1	3747.7	3969.8	4353.2	4394	4160.6	3870.8	3833.7	4177.1	4508.7	4202.8	4945.2	4100.4	4438.8
DLAgn_00008810	192.8	157.9	168.4	141.4	139.2	184.6	102.9	105	102.6	130.3	118.5	124	150.2	118.9
DLAgn_00008820	1368.7	1661.7	1455.1	1390.8	1452.7	1291.3	1553.2	1833.7	1690.5	1993.1	2096.1	1679.3	1814.7	1721.2
DLAgn_00008830	163.2	116.4	135.4	173.7	170.8	188.7	173.8	75.2	167.4	182.1	126	125.7	99.7	128.1
DLAgn_00008840	1438.4	1344.2	1232.7	1315	1309.4	1126.1	1131.5	1429.7	1296.6	1790	1557.5	1643	1461.6	1405.4
DLAgn_00008850	339.8	328.1	429.2	350.5	359.5	352.9	396.7	524.8	407	750.8	483.1	382.1	417.3	385.4
DLAgn_00008860	215.7	230.2	328.5	261.6	211.9	251.9	156.6	250.5	163.3	315.1	339.1	210.9	260.2	269.6
DLAgn_00008870	205.2	299	268.1	286.8	301.5	248.9	219.8	346.5	208.4	170.9	190.6	319.7	243	401.8
DLAgn_00008880	66.8	75.9	87.9	63.6	73.8	78.5	56.9	53.5	55	184.9	177.1	67.5	146.7	66.6
DLAgn_00008890	78.3	72.3	64.1	65.7	54.8	104	60	39.6	59.1	64.4	45	43.9	67.6	75.9
DLAgn_00008900	2568.5	3341.9	3147.1	3315.9	2986.6	2844.8	2816.4	4115.9	3216.1	5302.9	4384.3	3764.3	3648.8	3570.5
DLAgn_00008910	6190.7	6028.5	6690.5	6482.3	5867.8	5881.4	5810.5	7740.7	7021.4	19775.9	13050.9	8006.9	10865	8376.3
DLAgn_00008920	2349.9	2241.2	2235.7	2289.7	2346.7	2250.1	2129.8	2504	2638.4	2542.2	2676.8	2905.7	2110.4	2462.4
DLAgn_00008930	1020.3	1099.9	999.3	973.7	800.2	697.7	695.9	1094.1	831.3	2117.8	1495.9	1207.8	1374.5	1269.1
DLAgn_00008940	1294.3	2234.1	2085.6	1614	1607.7	2496	1720.7	2235.7	2272.4	4533.9	3347.5	2247.8	4175	2331.1
DLAgn_00008950	1081.4	1293.9	1336.1	1193.8	1016.3	1151.6	1301.4	1373.3	1375.4	1117.7	1351.9	1099	1016.8	1268.1
DLAgn_00008960	266.3	305.2	205	383.8	248.8	160.1	201.1	298	199.4	217.1	313.6	307	288.9	247.1
DLAgn_00008970	1645.5	1165.1	1029.5	1288.8	1722.6	1507.6	1592.9	754.5	1166.1	724.1	417.1	942.1	1101.6	872.4
DLAgn_00008980	84	78.5	68.6	69.7	74.9	75.5	86.5	117.8	68.9	116.3	123	97.8	102	107.6
DLAgn_00008990	4760	2023.3	1240	2209.9	3708.8	2665.3	3217	908.9	1310.6	925.8	399.1	880.6	2042.8	1066.1
DLAgn_00009000	86.9	118.2	148.3	131.3	109.6	85.7	99.8	134.7	123.1	105	100.5	108	78	97.4
DLAgn_00009010	183.3	235.5	248	241.4	215.1	231.5	250.2	233.7	327.4	247.9	220.6	241.2	176.5	254.2
DLAgn_00009020	441.9	406.6	430.1	418.1	369	426.4	362.4	351.5	471.9	173.7	247.6	469	309.5	397.7
DLAgn_00009030	190.9	188.8	230.6	176.8	201.4	182.6	180.8	218.8	223.2	148.5	159	220.1	208.6	163
DLAgn_00009040	1088.1	1573.5	1687.5	1525.1	1092.2	1436.2	1460.4	2105	1822.6	4351.8	3080.4	2135.6	3197.1	2032.8
DLAgn_00009050	29.6	52	42.1	33.3	27.4	80.6	47.5	32.7	55	29.4	19.5	40.5	32.1	29.7
DLAgn_00009060	1104.3	1390.9	1066.1	1041.3	1409.5	1451.5	1709	729.7	1112	364.2	192.1	447.9	702.7	526.9
DLAgn_00009070	101.2	83.8	39.4	87.9	53.8	82.6	54.6	20.8	13.1	16.8	25.5	16	32.1	18.5
DLAgn_00009080	101.2	60.9	37.5	92.9	94.9	106.1	125.5	51.5	81.2	42	63	48.9	40.1	52.3
DLAgn_00009090	1950	2556.1	2811.3	2491.7	2109.5	2171.6	1959.9	3938.7	2549.7	8467	5565.2	3219.5	5867	3275.3
DLAgn_00009100	4.8	1.8	8.2	2	1.1	1	3.1	8.9	3.3	4.2	7.5	10.1	2.3	7.2
DLAgn_00009110	13.4	1.8	18.3	2	2.1	10.2	7	5.9	6.6	15.4	12	3.4	12.6	9.2
DLAgn_00009120	936.3	901.4	827.3	960.5	788.6	637.5	792.6	879.2	629.4	1816.7	1332.4	953.9	1013.4	966.7
DLAgn_00009130	1	0	0	0	0	0	0	0	0	1.4	7.5	0	0	0
DLAgn_00009140	376.1	244.3	295.6	315.1	263.6	170.3	240.8	239.6	205.2	196.1	153	194	306.1	191.7
DLAgn_00009150	990.7	1199.5	1316.9	1302.9	1375.8	1034.3	1005.3	2034.7	1217	1640.2	1641.5	1572.2	1669.1	1559.2
DLAgn_00009160	6463.7	11421.2	13462.5	9799.2	8393.8	9058.7	8400.9	17814.2	11487.4	31269.6	20226	12683	26631.7	13835.1
DLAgn_00009170	0	0	0	0	0	0	0	0	0	0	0	0	0	0
DLAgn_00009180	672	519.5	728.4	573.7	536.6	579.4	632.8	642.6	476.8	409	369.1	552.5	368	518.7
DLAgn_00009190	930.6	878.5	825.5	958.5	791.7	872.1	957.8	845.6	727.1	1213	903.3	975.9	905.6	855
DLAgn_00009200	14.3	9.7	1.8	10.1	9.5	6.1	7.8	3	4.1	0	0	1.7	0	0
DLAgn_00009210	370.3	376.6	325.8	388.9	360.5	298.9	219	466.3	371.8	777.4	625.7	485	445.9	500.3
DLAgn_00009220	1006	800	696.4	696.9	677.9	945.5	918	501	772.2	378.2	447.1	566.8	537.6	661.2
DLAgn_00009230	1	4.4	0	0	2.1	1	11.7	10.9	0.8	5.6	4.5	3.4	3.4	3.1
DLAgn_00009240	426.7	369.6	377	240.4	323.6	282.5	456.7	227.7	276.6	306.7	121.5	194.8	401.2	173.2
DLAgn_00009250	0	0	0	0	0	0	0	0	0	0	0	0	0	0
DLAgn_00009260	0	0.9	0	2	0	5.1	0.8	1	0	0	0	0	2.3	0
DLAgn_00009270	15850.1	10697.9	9785.5	11403.1	13102	11827	12544.5	9448.7	10985.9	8643.4	7416.7	11385.8	11756.8	11393.2
DLAgn_00009280	3482.9	3264.3	2910.1	3546.2	3658.2	3444.6	3517.8	2800	3196.4	2972.2	2796.8	3001.9	3190.3	3038.5
DLAgn_00009290	3.8	0	0	0	3.2	1	0.8	3	0	7	3	0	0	2.1
DLAgn_00009300	573.6	403.1	279.1	461.6	575.6	524.3	461.3	383.2	296.3	289.9	171.1	377.9	449.4	319.8
DLAgn_00009310	748.3	778.8	550	810	845.5	712	661.6	557.4	750.9	854.4	630.2	558.4	765.8	585.3
DLAgn_00009320	1435.5	1449.1	1423	1445.3	1285.1	1432.1	1342	1637.7	1434.5	2486.2	2087.1	1531.7	1891.5	1591
DLAgn_00009330	652.9	762.9	820.9	803	725.3	926.2	681.1	808.9	961.8	1407.7	1110.3	872.1	996.2	952.3
DLAgn_00009340	277.8	151.7	166.6	134.3	128.6	137.7	203.4	105.9	152.6	60.2	108	137.5	119.2	91.2
DLAgn_00009350	2116.1	1732.3	1499	2002.9	1935.6	1771.8	1612.4	1819.8	1518.2	2769.1	2492.2	1892.7	1828.4	1944.7
DLAgn_00009360	558.4	532.7	423.7	397.9	566.1	476.3	516.7	315.8	616.3	368.4	408.1	431	526.2	382.4
DLAgn_00009370	117.4	84.7	67.7	118.2	78	94.9	125.5	56.4	65.7	21	36	55.7	41.3	58.4
DLAgn_00009380	2.9	7.9	8.2	12.1	14.8	11.2	10.9	9.9	2.5	11.2	1.5	4.2	8	5.1
DLAgn_00009390	1021.3	1217.2	1048.7	1230.2	998.4	990.4	825.3	1473.3	1269.5	3060.4	2894.4	1732.5	1952.2	1581.8
DLAgn_00009400	0	0	0	1	1.1	1	0.8	0	0	0	6	0	0	3.1
DLAgn_00009410	5147.5	4459.4	4258.1	4039.1	5462	5959.9	4598.7	3150.5	3751.2	2095.4	1473.4	2604.6	3357.6	3454.7
DLAgn_00009420	2685.9	2512	2725.3	2857.3	2513.3	2670.4	2733	3666.4	2501.3	6155.9	4808.9	3513.8	3729	3016.9
DLAgn_00009430	608	511.6	484.1	560.6	480.7	509	586	607.9	409.5	1172.3	847.8	535.6	566.3	642.8
DLAgn_00009440	1288.5	1239.2	995.7	1156.5	1303	1197.5	1449.5	319.8	965.9	378.2	223.6	440.3	811.6	465.4
DLAgn_00009450	432.4	551.3	582.9	528.2	570.3	522.2	462.9	685.2	661.4	970.7	732.2	631.7	547.9	643.8
DLAgn_00009460	243.4	187	219.6	209.1	222.4	179.5	204.2	151.5	144.4	68.6	115.5	203.3	141	125.1
DLAgn_00009470	389.4	469.2	409.1	342.4	517.6	400.9	515.1	375.3	402.1	121.9	184.6	285.1	213.2	319.8
DLAgn_00009480	2643.9	3367.5	3431.7	3032.1	2696.7	2984.5	2814.8	4463.4	4374.8	4937.3	4337.8	4030.9	5642.3	3984.7
DLAgn_00009490	50.6	31.8	38.4	47.5	39	43.9	53	24.8	23	23.8	25.5	16.9	25.2	27.7
DLAgn_00009500	0	0	0	0	0	0	0	0	0	0	0	0	0	0
DLAgn_00009510	3969.7	2206.8	2097.5	2958.3	3732	3493.5	3867.7	774.3	1235.9	904.8	549.2	770.1	1625.5	1239.4
DLAgn_00009520	5247.7	8156	7436.4	6200.5	5855.2	7119.6	5155.9	10121	7669.7	24099.7	12168.6	9918.2	11771.7	10289.2
DLAgn_00009530	258.7	348.4	250.7	273.7	221.4	376.4	225.2	179.2	174.8	200.3	171.1	178.8	155.9	271.7
DLAgn_00009540	2458.7	2091.2	1679.3	2084.7	2211.8	3177.3	2561.6	1024.8	1795.6	973.5	1045.8	1292.2	1089	1617.6
DLAgn_00009550	1	8.8	8.2	4	3.2	2	6.2	24.8	14	26.6	64.5	11.8	21.8	6.2
DLAgn_00009560	16.2	45.9	38.4	22.2	61.1	9.2	33.5	42.6	41	4.2	51	21.9	21.8	24.6
DLAgn_00009570	4149.1	3111.7	3422.6	4056.2	3628.7	3466	3926.9	2456.5	2902.6	2418.9	2657.3	2643.4	2198.7	2737.1
DLAgn_00009580	3329.2	2174.2	1862.3	2564.4	3063.6	2821.3	3654.9	751.5	1591.2	787.2	600.2	971.7	1027.1	1144
DLAgn_00009590	257.7	412.8	313	121.2	260.4	314.2	328.9	190.1	108.3	78.4	247.6	269.1	285.4	184.5
DLAgn_00009600	72.5	152.6	106.2	128.3	93.8	105.1	183.9	41.6	285.6	39.2	37.5	68.3	111.2	65.6
DLAgn_00009610	22.9	24.7	14.6	4	14.8	24.5	10.1	2	14	2.8	3	7.6	3.4	3.1
DLAgn_00009620	4852.6	4253.1	3981.7	4629.9	6048.1	5084.7	5637.5	2681.2	3906.3	2672.5	1874.1	3055	3670.6	3393.2
DLAgn_00009630	533.6	396.9	543.6	471.7	488.1	498.8	476.9	445.6	424.3	270.3	283.6	392.2	413.8	463.4
DLAgn_00009640	246.3	340.5	221.5	150.5	363.7	111.2	240.8	138.6	169.1	32.2	139.5	140.9	199.5	135.3
DLAgn_00009650	14.3	35.3	21	25.3	27.4	14.3	23.4	13.9	8.2	5.6	15	9.3	6.9	15.4
DLAgn_00009660	78.3	134.1	35.7	66.7	120.2	28.6	105.2	61.4	51.7	32.2	37.5	54.8	58.5	52.3
DLAgn_00009670	501.1	643.9	549.1	592.9	515.5	630.4	476.2	788.1	645.8	1421.7	1051.8	771.8	749.7	725.8
DLAgn_00009680	5.7	3.5	1.8	1	4.2	6.1	1.6	1	4.1	7	1.5	1.7	3.4	3.1
DLAgn_00009690	4.8	0.9	0	1	3.2	4.1	0.8	0	0	0	3	0.8	2.3	2.1
DLAgn_00009700	5.7	5.3	0.9	5.1	7.4	3.1	0	12.9	0.8	1.4	7.5	3.4	2.3	1
DLAgn_00009710	133.6	86.4	54.9	81.8	98	72.4	106	48.5	55.8	51.8	55.5	54	90.6	36.9
DLAgn_00009720	122.2	424.2	157.4	279.8	153.9	427.4	116.9	222.8	164.1	231.1	154.5	4.2	9.2	245
DLAgn_00009730	645.2	751.5	662.6	797.9	495.5	537.5	503.4	990.1	676.2	2046.4	1476.4	797.9	1280.5	793.4
DLAgn_00009740	12.4	3.5	12.8	15.2	3.2	2	7.8	1	3.3	8.4	4.5	8.4	3.4	4.1
DLAgn_00009750	2921.7	2143.3	1795.5	2508.9	2552.3	2078.8	2685.5	1774.3	2809.1	2263.5	1821.5	2728.6	1957.9	2057.4
DLAgn_00009760	7543.2	3874.7	3677.9	5379.3	6013.3	6657.6	7120.5	2748.6	3956.3	3448.4	2249.2	3411.8	5680.1	3746.8
DLAgn_00009770	983.1	669.4	1074.4	1056.5	807.5	682.4	787.9	907.9	904.3	1245.2	1742	1006.2	850.6	807.8
DLAgn_00009780	3180.3	1665.2	1305	1887.7	3279.7	2827.5	3218.5	388.1	1030.7	626.1	255.1	677.3	1755	822.2
DLAgn_00009790	0	0.9	0	3	3.2	2	1.6	1	0.8	0	0	0	0	2.1
DLAgn_00009800	644.3	348.4	182.1	314.1	396.4	300.9	584.5	65.3	81.2	141.5	51	58.2	213.2	132.2
DLAgn_00009810	7.6	11.5	3.7	0	3.2	8.2	12.5	0	0.8	0	0	0	2.3	2.1
DLAgn_00009820	359.8	460.4	381.6	406	339.5	331.5	286.8	533.7	323.3	1535.1	835.7	524.6	679.8	489
DLAgn_00009830	222.4	359	267.2	250.5	191.9	170.3	175.3	346.5	193.7	895	478.6	243.8	503.2	277.8
DLAgn_00009840	9145.8	11440.6	10385.8	10525.4	10550.7	10682.5	9375	13398.3	11908.3	13618.6	15469.6	14473.7	11335	14323
DLAgn_00009850	2.9	9.7	2.7	0	3.2	1	7.8	0	3.3	1.4	4.5	0	0	0
DLAgn_00009860	1.9	0.9	0	0	2.1	2	0.8	4	3.3	0	0	0.8	0	0
DLAgn_00009870	40.1	30	110.7	44.4	48.5	62.2	55.3	62.4	54.2	21	27	70.9	20.6	49.2
DLAgn_00009880	14.3	4.4	9.2	7.1	21.1	18.4	8.6	10.9	13.1	1.4	3	8.4	1.1	13.3
DLAgn_00009890	14.3	1.8	12.8	10.1	19	11.2	7.8	8.9	6.6	14	16.5	3.4	6.9	2.1
DLAgn_00009900	3574.5	2900.1	3241.4	3364.4	3491.6	3558.8	3370.5	2721.8	2990.4	3428.8	4060.2	3082	2611.4	2946.2
DLAgn_00009910	2735.5	3259	3261.5	2583.6	2639.8	2986.6	3417.2	3212.9	3884.1	3161.3	2858.4	3183.2	3167.3	3505.9
DLAgn_00009920	262.5	514.2	468.5	401	270.9	230.5	201.8	616.8	415.2	1937.1	1318.9	656.2	1318.3	566.9
DLAgn_00009930	1706.6	1855.8	1694.8	1637.2	1935.6	879.2	1606.9	1362.4	922.4	2340.5	1757	1801.6	1223.1	1156.3
DLAgn_00009940	2331.8	2356.7	2529.4	2522	2256	2512.3	2606.8	2782.2	2615.4	4434.5	4136.7	2693.1	2429.1	2789.4
DLAgn_00009950	3638.5	3835	3607.5	3711.8	3526.4	3151.8	3189.7	3221.8	3578	3609.5	3350.5	3831.8	3638.5	3190.2
DLAgn_00009960	590.8	629.8	710.1	716.1	584	624.2	552.5	841.6	847.7	832	952.8	737.2	604.1	798.6
DLAgn_00009970	36.3	22.1	17.4	19.2	20	28.6	21.8	23.8	14	16.8	19.5	4.2	40.1	21.5
DLAgn_00009980	902	741.8	637.8	676.7	1011	1014.9	1054.4	294.1	627	337.6	196.6	328.1	690.1	465.4
DLAgn_00009990	1088.1	871.4	986.5	911	981.5	882.3	997.5	837.6	869.1	1023.9	958.8	1244.9	792.1	1227.1
DLAgn_00010000	774.1	677.4	756.8	703	609.3	617.1	554.9	833.7	644.2	1572.9	1299.4	932	874.7	862.1
DLAgn_00010010	33.4	32.6	71.4	47.5	27.4	22.4	39	41.6	37.7	60.2	64.5	32.9	72.2	63.6
DLAgn_00010020	213.8	327.2	275.5	266.6	280.4	278.5	205.7	214.9	270.8	124.7	114	238.7	192.6	239.9
DLAgn_00010030	71.6	36.2	72.3	37.4	43.2	55.1	43.6	42.6	47.6	47.6	33	54.8	50.4	39
DLAgn_00010040	2337.5	1403.3	1620.7	2223	1673.1	1782	2039.4	1225.8	1149.7	1182.2	1646	1279.5	807	1204.5
DLAgn_00010050	370.3	516	362.4	354.5	300.5	350.9	290.7	366.3	325	308.1	243.1	335.7	371.4	398.8
DLAgn_00010060	2.9	0	0.9	0	0	0	0	1	3.3	0	0	0	0	2.1
DLAgn_00010070	71.6	54.7	55.8	62.6	69.6	60.2	56.1	60.4	33.6	81.2	66	47.2	52.7	69.7
DLAgn_00010080	976.4	1024	845.6	925.2	884.5	759.9	876.7	1011.9	837.9	1414.7	1431.4	800.4	1240.3	1044.6
DLAgn_00010090	7.6	2.6	1.8	7.1	1.1	4.1	0.8	0	2.5	0	6	0	0	5.1
DLAgn_00010100	0	0.9	0	0	0	2	0	9.9	11.5	0	1.5	0	0	4.1
DLAgn_00010110	45.8	39.7	24.7	36.4	38	44.9	32.7	95.1	70.6	25.2	33	5.9	33.2	60.5
DLAgn_00010120	129.8	74.1	65	133.3	101.2	137.7	71.7	89.1	86.2	22.4	81	41.3	51.6	86.1
DLAgn_00010130	227.2	159.6	167.5	227.3	200.3	358	277.4	106.9	128.8	44.8	52.5	87.7	88.3	66.6
DLAgn_00010140	119.3	135.8	225.1	172.7	141.3	224.4	140.3	92.1	120.6	305.3	184.6	212.6	168.5	102.5
DLAgn_00010150	34639	43934.7	49760.4	43465	40698.5	33902	28701.8	69558.6	43935.6	108913.6	85896.1	65516.1	78218	56773.5
DLAgn_00010160	35.3	45	117.1	161.6	42.2	228.5	169.9	211.9	106.7	25.2	199.6	16	37.8	15.4
DLAgn_00010170	27589.2	35793.8	37252.3	28583.5	31546.7	27315.8	29605.7	51749.4	37037.3	26160	29707.3	36591.5	33990	37515.5
DLAgn_00010180	71.6	64.4	60.4	56.6	48.5	62.2	41.3	62.4	46.8	121.9	96	71.7	161.6	89.2
DLAgn_00010190	4.8	0.9	2.7	2	1.1	0	3.1	1	0.8	0	0	0	0	0
DLAgn_00010200	4586.3	3330.5	3255.1	3754.2	4219	3427.2	3473.4	2772.3	3242.4	2461	2523.8	3568.7	2818.8	2998.5
DLAgn_00010210	1175.9	915.5	941.7	1049.4	979.4	1182.2	1292.1	655.5	966.7	703.1	822.2	832.5	855.2	898
DLAgn_00010220	0	0	0	0	0	0	0	0	0	1.4	0	0	0	0
DLAgn_00010230	127.9	218.7	216.9	251.5	141.3	175.4	153.5	266.3	164.1	885.2	444.1	280.9	543.4	267.6
DLAgn_00010240	0	0	1.8	2	0	0	0	0	0	4.2	0	0	0	0
DLAgn_00010250	574.6	611.2	599.4	526.2	444.9	473.3	512	600	484.2	1769	979.8	614	1329.8	662.2
DLAgn_00010260	133.6	75.9	96.1	94.9	105.4	144.8	147.3	61.4	88.6	33.6	52.5	107.1	79.1	70.7
DLAgn_00010270	5.7	3.5	0	4	3.2	3.1	3.9	0	6.6	0	10.5	4.2	2.3	2.1
DLAgn_00010280	501.1	506.3	561.9	544.4	529.2	431.5	431.7	543.6	633.5	694.7	834.2	615.7	766.9	722.7
DLAgn_00010290	378.9	297.2	315.7	344.4	331	432.5	362.4	290.1	352.1	239.5	234.1	269.1	293.5	292.2
DLAgn_00010300	0	0	0	0	0	0	0	0	0	0	0	0	0	0
DLAgn_00010310	1	0	0	0	0	0	0	0	0	0	0	0	0	0
DLAgn_00010320	547.9	409.3	472.2	557.5	609.3	469.2	428.6	345.6	404.6	341.8	466.6	432.7	269.4	360.8
DLAgn_00010330	370.3	262	228.8	284.8	308.9	262.1	236.1	208.9	234.7	238.1	244.6	311.2	138.7	207.1
DLAgn_00010340	74.4	31.8	29.3	28.3	36.9	21.4	30.4	3	7.4	23.8	3	26.1	18.3	23.6
DLAgn_00010350	92.6	114.7	91.5	105	102.3	124.4	134	74.3	81.2	92.4	60	87.7	51.6	156.8
DLAgn_00010360	477.2	323.7	219.6	311.1	379.5	373.3	310.2	298	193.7	201.7	208.6	354.3	224.7	281.9
DLAgn_00010370	0	0	0	0	0	0	0	0	0	0	0	0	0	1
DLAgn_00010380	0	0	0	0	0	0	0	0	0	0	0	0	0	0
DLAgn_00010390	8.6	14.1	4.6	17.2	4.2	4.1	5.5	10.9	11.5	19.6	12	5.1	21.8	0
DLAgn_00010400	0	0	0	3	0	1	0.8	0	0	0	0	0	2.3	0
DLAgn_00010410	228.1	181.7	178.5	187.9	266.7	214.2	229.1	153.5	209.3	155.5	76.5	203.3	193.7	146.6
DLAgn_00010420	657.6	1111.3	776.9	559.5	850.8	907.8	801.1	801	923.2	1072.9	703.7	819	976.7	952.3
DLAgn_00010430	0	0	0	0	0	0	0	0	0	0	0	0	0	0
DLAgn_00010440	41	43.2	37.5	49.5	39	50	37.4	49.5	54.2	28	34.5	29.5	57.3	30.8
DLAgn_00010450	2766.1	3020	2745.4	3115.9	2795.8	2672.4	2836.7	3072.3	3344.1	5379.9	4417.3	3021.2	3302.6	3189.2
DLAgn_00010460	2162.8	1114.9	966.4	1453.4	1894.4	1481	1984.1	505.9	876.4	557.5	447.1	656.2	870.1	757.6
DLAgn_00010470	664.3	670.3	612.2	707	594.6	486.5	515.1	698	615.5	752.2	1002.3	675.6	594.9	695
DLAgn_00010480	6586.9	6267.6	6162.5	6643.9	6489.8	6322	6352.9	7273.4	7257.8	10168.8	9007.2	7779.2	7025.9	7534.7
DLAgn_00010490	52.5	71.4	110.7	56.6	62.2	102	60.8	67.3	47.6	243.7	96	91.9	121.5	103.5
DLAgn_00010500	33.4	37.9	27.5	29.3	22.1	36.7	38.2	35.6	36.1	53.2	40.5	27	67.6	22.6
DLAgn_00010510	63	104.1	160.1	120.2	109.6	146.9	124.7	125.7	142	151.3	165	148.4	131.8	192.7
DLAgn_00010520	1275.2	1106.9	958.1	1241.3	1289.3	1024.1	945.3	1133.7	1082.4	862.8	1123.8	1346.2	937.7	1090.7
DLAgn_00010530	966.9	816.7	829.1	888.8	1578.2	1038.4	619.5	1134.7	405.4	554.7	802.7	920.2	789.8	969.8
DLAgn_00010540	4.8	2.6	0.9	10.1	0	1	2.3	2	0	1.4	6	1.7	0	2.1
DLAgn_00010550	574.6	573.3	780.6	663.6	615.7	707.9	621.9	882.2	718.9	1713	1038.3	823.2	909	970.8
DLAgn_00010560	1	0	2.7	5.1	0	6.1	0.8	0	0	0	0	0	4.6	1
DLAgn_00010570	410.4	502.7	445.7	464.6	470.2	445.7	356.1	746.5	467.8	752.2	582.2	542.3	619	510.5
DLAgn_00010580	617.5	789.4	851.1	736.3	628.3	748.7	525.3	918.8	844.4	1605.2	1222.9	866.2	1256.4	980
DLAgn_00010590	551.7	732.1	712.9	710	687.4	673.2	669.4	701	743.5	606.5	762.2	706	645.4	751.4
DLAgn_00010600	15.3	3.5	4.6	8.1	8.4	9.2	6.2	2	4.9	8.4	10.5	5.1	8	1
DLAgn_00010610	1.9	4.4	4.6	5.1	0	3.1	0.8	2	3.3	5.6	4.5	0	6.9	2.1
DLAgn_00010620	8.6	0	0	1	2.1	0	1.6	0	1.6	0	1.5	0	0	0
DLAgn_00010630	1952.9	1801.1	1783.6	1915	2050.5	2050.2	1909.3	1420.8	1823.5	897.8	963.3	1390.9	989.3	1605.3
DLAgn_00010640	213.8	188.8	233.4	205	296.2	205	237.7	132.7	269.2	273.1	306.1	203.3	304.9	227.6
DLAgn_00010650	2183.8	2041.9	2257.6	2296.8	2648.2	2335.8	2549.9	1807	2815.6	1643	1803.5	2248.6	2010.7	2062.6
DLAgn_00010660	1087.2	1340.7	1264.7	1288.8	1272.5	1076.1	1082.5	1582.2	1542.8	4286	2735.3	1617.7	2178	1514.1
DLAgn_00010670	1636.9	2177.7	1722.3	2091.7	1647.8	1717.7	1492.4	2555.5	2040.9	4958.3	3655.1	2349	3208.6	2429.5
DLAgn_00010680	351.2	456.9	330.4	336.3	371.1	316.2	255.6	379.2	389	260.5	262.6	329.8	357.7	431.6
DLAgn_00010690	347.4	216.1	227.9	217.2	397.4	309.1	329.6	189.1	307.7	98	229.6	213.4	73.4	240.9
DLAgn_00010700	145.1	121.7	168.4	235.3	168.7	197.9	135.6	113.9	188.7	292.7	279.1	152.7	321	197.8
DLAgn_00010710	1.9	0	0	0	1.1	0	1.6	0	0.8	5.6	0	0.8	0	0
DLAgn_00010720	3115.4	3089.7	3688	3142.2	3412.5	3344.6	3066.6	3548.6	3316.2	3042.2	3415	3663.1	3683.2	3067.2
DLAgn_00010730	8236.2	7169	7877.5	8267	7188.8	6966.6	7527.3	7316	6598.8	5910.8	7019.1	7742.9	6413.8	6582.3
DLAgn_00010740	1034.7	1348.6	1364.5	1204.9	1084.8	1130.2	1188.4	1577.3	1403.3	2913.4	1731.5	1512.3	1949.9	1536.7
DLAgn_00010750	1436.5	939.3	1097.2	1241.3	1442.2	1571.8	1743.3	471.3	1007.7	325	384.1	596.3	559.4	655.1
DLAgn_00010760	544.1	856.4	801.7	576.7	745.3	941.5	741.9	768.3	905.2	533.6	330.1	655.4	757.7	826.3
DLAgn_00010770	2217.3	1541.8	1417.5	1742.3	1932.4	1815.6	2031.6	879.2	1246.6	437	550.7	784.4	748.6	712.5
DLAgn_00010780	1534.8	828.2	744.9	996.9	1560.3	1187.3	1487.7	252.5	353.7	344.6	118.5	278.3	589.2	325
DLAgn_00010790	442.9	451.6	516.1	512.1	476.5	453.9	445	555.5	404.6	612.1	514.7	512	447.1	479.8
DLAgn_00010800	9876.9	11123.9	10614.6	9849.7	9092.7	9767.6	8180.4	13709.1	11248.6	17803.7	14665.4	13594.8	13459.1	13391.2
DLAgn_00010810	624.2	692.4	691.8	662.6	667.3	679.3	605.5	661.4	704.1	381	501.1	665.5	402.4	651
DLAgn_00010820	1008.9	1611.4	1674.7	1547.3	1377.9	1210.7	1114.4	1717.9	1368	2657	2235.7	1686.1	1853.6	1774.5
DLAgn_00010830	1127.2	1545.3	1638.1	1474.6	1113.3	1265.8	1158	2170.3	1529.7	4518.5	2951.4	1772.1	3490.6	1865.7
DLAgn_00010840	6773.9	7422.1	7462.9	7829.6	7415.4	7279.8	7067.5	8534.8	9329.9	8304.5	8759.6	9077.2	7976.2	9357.3
DLAgn_00010850	892.4	1276.3	839.2	1029.2	1105.9	1105.7	680.3	1139.6	1382.8	1610.8	1314.4	1002	881.5	1098.9
DLAgn_00010860	53.5	40.6	22.9	41.4	47.4	63.2	63.1	18.8	44.3	23.8	13.5	15.2	26.4	22.6
DLAgn_00010870	29.6	7.1	46.7	18.2	25.3	27.5	25.7	16.8	15.6	23.8	36	6.7	16	25.6
DLAgn_00010880	0	1.8	2.7	0	0	0	0	2	3.3	1.4	1.5	0	0	0
DLAgn_00010890	674.8	864.4	883.1	704	569.3	823.1	676.4	826.7	943.7	1008.5	805.7	967.4	904.5	846.8
DLAgn_00010900	40.1	52.9	58.6	40.4	34.8	47.9	32.7	48.5	66.5	96.6	43.5	61.6	58.5	75.9
DLAgn_00010910	2667.8	2300.3	2340	2667.5	2438.4	2483.7	2680.8	1647.6	2516.9	984.7	1069.8	2026.8	1431.8	2074.9
DLAgn_00010920	9.5	15	6.4	6.1	11.6	12.2	21.8	12.9	12.3	7	1.5	15.2	9.2	7.2
DLAgn_00010930	61.1	57.3	35.7	81.8	28.5	38.8	21	30.7	81.2	128.9	298.6	64.1	104.3	47.2
DLAgn_00010940	1922.3	1630	1784.5	1736.2	1850.2	1973.7	2055	1697.1	1940	1134.5	1396.9	1627	1077.6	1546.9
DLAgn_00010950	38.2	97	52.2	25.3	46.4	59.2	113.8	24.8	62.4	22.4	24	65.8	59.6	27.7
DLAgn_00010960	8.6	12.3	2.7	6.1	7.4	3.1	14	5	0	2.8	3	6.7	1.1	1
DLAgn_00010970	906.8	590.1	475.9	490.9	774.9	784.4	755.1	347.5	502.2	490.2	207.1	395.6	645.4	498.2
DLAgn_00010980	345.5	278.7	263.6	267.7	276.2	289.7	295.4	294.1	255.2	358.6	288.1	252.2	178.8	300.4
DLAgn_00010990	0	0	0	0	0	0	0	0	0	0	0	0	0	0
DLAgn_00011000	3603.2	2915	2732.6	3283.6	3436.8	3090.6	3104.7	2417.9	2767.2	2211.6	2136.6	2546.4	2154	2293.2
DLAgn_00011010	912.5	804.4	895	813.1	687.4	721.1	657	949.5	805.1	1725.6	1611.5	1113.4	1321.7	1048.7
DLAgn_00011020	589.9	617.4	667.1	517.1	458.6	1161.8	498.8	542.6	586.8	1406.3	811.7	640.2	787.5	670.4
DLAgn_00011030	3406.5	3700	4001.9	3891.6	3225.9	3503.7	3484.3	4909	3778.2	11463	7005.6	5141.7	5922	4906.2
DLAgn_00011040	155.6	158.8	180.3	148.5	201.4	193.8	193.3	263.4	146.1	187.7	195.1	216.8	159.3	277.8
DLAgn_00011050	5551.2	6580.7	5823	5015.7	6594.2	6233.3	6169.7	6774.4	6281.2	4176.8	2894.4	6595.8	6724.4	6966.8
DLAgn_00011060	1	6.2	4.6	1	1.1	0	8.6	0	11.5	1.4	1.5	5.1	0	4.1
DLAgn_00011070	2637.2	2726.3	2521.2	2701.8	2572.3	2738.7	2177.4	3142.6	2785.3	3484.8	3063.9	2851.7	2523.1	2752.5
DLAgn_00011080	1743.8	1475.6	1202.5	1583.7	1780.6	1717.7	1735.5	846.5	1277.7	899.2	981.3	1061.1	944.6	997.4
DLAgn_00011090	1003.2	934.1	1025.9	1126.2	1005.7	968	1005.3	1244.6	1227.7	1500.1	1423.9	1223.9	1373.3	1289.6
DLAgn_00011100	911.5	1113.1	1048.7	1012	946.7	934.3	1027.9	1294.1	1121.8	2290.1	1521.5	1181.7	1466.2	1312.2
DLAgn_00011110	0	0	0.9	0	6.3	4.1	1.6	2	0	0	0	0.8	2.3	0
DLAgn_00011120	3.8	0	3.7	1	2.1	1	0.8	0	0	0	7.5	0	0	0
DLAgn_00011130	6.7	0	1.8	1	0	5.1	4.7	1	0	0	0	0.8	0	0
DLAgn_00011140	871.4	1390	849.2	1234.2	1847	1078.1	1133.9	306.9	1737.3	788.6	283.6	483.3	800.1	181.4
DLAgn_00011150	0	0	0	0	0	0	0	0	0	0	0	0	0	0
DLAgn_00011160	1876.5	2150.3	1956.6	1958.4	2142.2	1982.9	1985.7	2035.7	2442.2	1773.2	1875.6	2182	1902.9	2204
DLAgn_00011170	663.4	848.5	664.4	668.6	599.9	557.9	589.9	622.8	858.4	574.3	549.2	582.8	520.4	560.7
DLAgn_00011180	3106.8	3306.7	3134.3	3359.3	3078.3	2861.1	2451.7	4758.5	3442.6	8712.1	7017.6	4557.2	4870.8	4546.4
DLAgn_00011190	5158	4998.4	4637.9	5043	4886.3	4537	4702.3	5402.1	4694.1	5255.3	4547.9	5151.8	4359.5	5095.9
DLAgn_00011200	5284	4348.3	4456.7	4827.9	5144.6	4780.8	5176.1	4326.8	4163.1	2889.6	3227.5	3813.3	3165	3999
DLAgn_00011210	457.2	761.2	719.3	567.6	425.9	308	310.2	1058.4	546.5	2659.8	1459.9	788.6	1923.6	851.9
DLAgn_00011220	1702.8	1345.9	1356.2	1457.5	1553.9	1709.5	1663	876.3	1136.6	630.3	715.7	793.7	871.2	909.3
DLAgn_00011230	0	0	5.5	1	0	2	0	0	0	0	1.5	0	0	0
DLAgn_00011240	0	4.4	3.7	6.1	1.1	2	0	1	5.7	0	0	8.4	2.3	4.1
DLAgn_00011250	1004.1	780.6	707.4	865.6	1027.9	908.8	1020.9	333.7	621.2	390.8	288.1	417.5	566.3	462.3
DLAgn_00011260	284.4	218.7	203.2	240.4	229.8	245.8	192.5	169.3	245.4	277.3	277.6	233.6	316.4	382.4
DLAgn_00011270	188	127	99.7	158.6	142.3	115.3	115.3	117.8	96.8	114.9	126	110.5	161.6	212.2
DLAgn_00011280	256.8	344	323	362.6	237.2	280.5	364.7	519.8	498.1	446.8	678.2	388	566.3	344.4
DLAgn_00011290	91.6	109.4	123.5	113.1	106.5	93.8	87.3	100	91.1	113.5	138	140	98.6	119.9
DLAgn_00011300	1518.6	1066.4	980.1	1273.6	1128	1268.9	1303.8	968.3	1201.4	890.8	1168.8	1038.3	928.5	1184
DLAgn_00011310	505.9	678.3	770.5	639.3	758	677.3	955.4	682.2	706.6	470.6	334.6	587	590.4	818
DLAgn_00011320	600.4	795.6	835.5	712.1	576.7	602.8	530.7	1118.8	829.7	2103.8	1489.9	980.9	1463.9	1025.1
DLAgn_00011330	324.5	417.2	522.5	434.3	367.9	359	339.8	551.5	441.5	684.9	853.8	393.9	674	475.7
DLAgn_00011340	1383	1779	1823.9	1567.5	1660.4	1511.6	1098.8	2222.8	1697.1	5041	3602.6	2020.9	4505.1	2407
DLAgn_00011350	2059.8	2429.1	2518.4	2463.4	1820.7	2605.1	2605.2	2189.1	2635.9	6325.4	4493.8	2829.8	3912.4	2745.3
DLAgn_00011360	2918.8	3056.2	3036.4	3408.8	2938.1	2951.9	2955.1	3661.4	3250.6	4990.5	5211.1	4007.2	2671	3821.7
DLAgn_00011370	88.8	47.6	58.6	71.7	62.2	77.5	86.5	69.3	58.3	72.8	67.5	91.1	60.8	70.7
DLAgn_00011380	171.8	191.4	189.4	193.9	167.6	119.3	150.4	268.3	157.6	444	228.1	226	231.6	232.7
DLAgn_00011390	4890.7	3830.6	3727.3	4536	4543.7	4692	4346.2	3815.9	4232.1	2721.5	3538.1	3862.2	2769.6	3846.3
DLAgn_00011400	1528.1	2086	2074.6	1905.9	1648.8	1712.6	1459.6	3110.9	2068	6151.7	3856.1	2578.4	3696.9	2754.5
DLAgn_00011410	10.5	6.2	7.3	8.1	16.9	10.2	20.3	3	6.6	7	18	3.4	8	5.1
DLAgn_00011420	3786.4	4742.6	4530.8	4751.1	3529.6	3485.4	3167.9	5539.7	4256.7	11893	8735.6	4817.8	6513.5	5144.1
DLAgn_00011430	226.2	239	182.1	190.9	239.3	215.2	183.9	97	178.1	39.2	21	96.2	79.1	128.1
DLAgn_00011440	1868.9	1473.8	852	726.2	2976.1	1236.2	1666.2	396	436.6	368.4	546.2	375.3	666	344.4
DLAgn_00011450	682.5	313.1	322.1	418.1	535.5	449.8	315.6	64.4	136.2	54.6	28.5	40.5	136.4	96.4
DLAgn_00011460	87.8	49.4	938.9	94.9	111.7	959.8	3134.4	37.6	403.8	29.4	261.1	330.6	28.7	28.7
DLAgn_00011470	1095.7	509.8	398.1	563.6	1170.2	827.2	1829	66.3	188.7	169.5	99	127.4	323.3	106.6
DLAgn_00011480	949.7	861.7	696.4	743.4	974.1	801.7	845.5	378.2	552.3	233.9	247.6	345	464.3	390.6
DLAgn_00011490	5021.5	4445.3	5014	5577.3	4633.3	4866.5	4911.2	4749.6	5385.9	5655.8	6415.9	4989.9	3384	4566.9
DLAgn_00011500	3541.1	3844.7	3821.6	4027.9	3354.6	3681.2	3544.3	4430.8	3842.3	5151.6	5091	4025	3998.4	4054.4
DLAgn_00011510	2204.8	1746.4	2385.8	1974.6	1917.6	4852.2	2659.8	1502	2415.2	2850.3	2831.3	2027.7	1998.1	2178.4
DLAgn_00011520	4.8	0.9	0	0	4.2	2	0	4	1.6	0	6	0.8	3.4	3.1
DLAgn_00011530	1451.8	1521.5	1613.4	1487.8	1510.7	1468.8	1395	1456.5	1514.9	836.2	1018.8	1349.5	1032.8	1197.3
DLAgn_00011540	3124	2589.6	2591.7	2953.3	2638.7	2383.8	2463.4	2607	2480	3491.8	2816.3	2689.8	2398.1	2614.1
DLAgn_00011550	5.7	7.9	4.6	17.2	10.5	12.2	22.6	1	8.2	0	3	4.2	0	2.1
DLAgn_00011560	207.1	261.1	244.3	289.9	273	287.6	201.1	282.2	247.8	329.2	261.1	265.7	213.2	304.5
DLAgn_00011570	38.2	80.3	43.9	56.6	49.5	53	42.9	75.2	64	60.2	43.5	81.8	68.8	101.5
DLAgn_00011580	2096	2248.2	1988.6	2341.2	1557.1	2185.9	1665.4	2438.7	2329.8	3074.4	2808.8	2351.5	2031.3	2893.9
DLAgn_00011590	5.7	5.3	8.2	5.1	14.8	15.3	14.8	5	9	14	4.5	23.6	18.3	10.3
DLAgn_00011600	16.2	15	13.7	18.2	6.3	29.6	16.4	19.8	17.2	16.8	6	21.9	16	20.5
DLAgn_00011610	2618.1	2916.8	3228.6	2776.5	2914.9	2526.6	2769.6	3996.1	3248.9	2369.9	3551.6	3308.9	2864.7	2705.3
DLAgn_00011620	6.7	1.8	7.3	6.1	6.3	8.2	6.2	3	0.8	0	0	0.8	3.4	2.1
DLAgn_00011630	157.5	209	162	171.7	183.4	193.8	155.9	213.9	189.6	332	229.6	183.9	202.9	237.8
DLAgn_00011640	1057.6	1031.1	1044.2	1064.6	1075.3	1108.7	1108.2	1057.4	1020.1	902	951.3	1169	950.3	1082.5
DLAgn_00011650	3934.4	3144.4	2838.7	2944.2	3954.4	3111	4301	2411.9	2884.6	3108.1	1791.5	2519.4	3323.2	2458.3
DLAgn_00011660	315.9	256.7	299.2	233.3	247.7	258.1	374.8	168.3	216.6	294.1	223.6	279.2	306.1	223.5
DLAgn_00011670	1.9	0	0	2	0	4.1	0	3	0	0	1.5	0	0	0
DLAgn_00011680	35.3	51.2	34.8	28.3	27.4	25.5	28.1	50.5	60.7	88.2	63	43	52.7	67.7
DLAgn_00011690	315.9	403.1	524.4	376.7	350	421.3	345.2	501	535.9	763.4	673.7	427.6	517	481.8
DLAgn_00011700	4070.9	7634.7	6867.2	5090.5	5323.9	6026.2	5941.4	10657.6	7190.5	14052.8	11023.8	8215.2	12680.8	9616.7
DLAgn_00011710	123.1	168.5	143.7	117.2	143.4	171.4	166	214.9	221.6	148.5	118.5	188.1	229.3	259.4
DLAgn_00011720	118.4	164.9	136.4	161.6	98	86.7	92	183.2	159.2	169.5	160.5	174.6	200.6	137.4
DLAgn_00011730	590.8	680.9	836.4	689.8	665.2	675.2	593.1	814.9	792.7	1217.2	984.3	899.1	797.9	789.3
DLAgn_00011740	2557	2667.2	2647.5	2481.6	2860.1	2701	2670.7	2160.4	2818.9	1937.1	1375.9	2176.1	2585	2215.3
DLAgn_00011750	1647.4	1293.9	1209.8	1452.4	1435.9	1480	1584.3	1188.1	1366.4	2157	1814	1497.1	1587.7	1607.4
DLAgn_00011760	4.8	1.8	3.7	2	6.3	3.1	0	2	1.6	0	1.5	8.4	5.7	1
DLAgn_00011770	1504.3	4230.1	2318.9	2452.3	3335.6	1791.1	2751.7	2368.4	5944.7	6720.3	2388.7	2561.6	5407.3	2481.8
DLAgn_00011780	2284.1	4730.2	2769.2	3802.7	4805.2	2229.7	3063.4	2288.2	7458.8	8177	2921.4	3800.6	4618.6	2108.7
DLAgn_00011790	4183.5	4802.6	4162.9	4932.9	3575.9	3932.1	3436	5559.5	5054.3	7307.2	5461.6	5131.6	4568.2	4613.1
DLAgn_00011800	378.9	720.6	686.3	514.1	610.4	534.5	501.1	1133.7	768.9	2595.4	1566.5	969.1	1971.7	947.2
DLAgn_00011810	2782.3	2463.5	2548.6	2632.1	3674	2724.4	3089.2	2203	3116	1470.7	1731.5	2640.9	2129.9	2535.1
DLAgn_00011820	1806.8	1984.5	1606.1	2141.2	1848.1	1678.9	1237.5	3693.1	2461.9	9663.1	4837.4	4318.5	5027.8	5604.4
DLAgn_00011830	4.8	1.8	12.8	3	10.5	1	11.7	0	11.5	15.4	4.5	10.1	1.1	4.1
DLAgn_00011840	652.9	640.3	669.9	786.8	612.5	612	522.9	791.1	673.7	693.3	655.7	700.1	643.1	642.8
DLAgn_00011850	145.1	200.2	216.9	157.6	277.3	217.3	293	392.1	276.6	284.3	358.6	322.2	175.4	302.4
DLAgn_00011860	20	6.2	9.2	18.2	19	26.5	24.2	19.8	11.5	11.2	7.5	16	14.9	11.3
DLAgn_00011870	15.3	7.1	7.3	7.1	5.3	13.3	13.2	3	4.9	14	6	12.7	5.7	7.2
DLAgn_00011880	2448.2	2352.3	2313.5	2311.9	2352	2399.1	2735.4	2302	2505.4	2812.5	2555.3	2699.1	2696.2	2638.7
DLAgn_00011890	22.9	16.8	15.6	11.1	10.5	19.4	10.9	22.8	16.4	7	1.5	11	17.2	17.4
DLAgn_00011900	453.4	292.8	383.4	475.7	340.5	373.3	394.3	320.8	334.8	357.2	448.6	394.7	290	335.2
DLAgn_00011910	497.3	635	606.7	534.3	622	622.2	568.9	566.3	646.7	599.5	586.7	657.9	396.6	682.7
DLAgn_00011920	13795.1	19465.1	18818.8	16934.9	15420.2	16973.9	14510.6	28454	23740.4	55076.6	38012.3	26245.7	31473.8	28220.7
DLAgn_00011930	823.7	1325.7	1294	1057.5	724.3	593.6	560.3	1987.2	983.1	4668.4	2720.3	1530.9	3638.5	1504.9
DLAgn_00011940	929.7	846.7	880.4	940.3	947.8	974.1	1122.2	1092.1	808.3	2461	1527.5	1320.8	1604.9	1411.6
DLAgn_00011950	4958.5	5482.6	6253.1	6054	4882.1	5357.1	4323.6	6771.4	5379.3	11075	8663.6	6362.2	8387.7	5960.1
DLAgn_00011960	6801.6	6816.2	7061.2	8065	6315.9	7672.5	5722.4	7156.6	7553.2	10168.8	9259.3	8378.9	8208.9	7725.3
DLAgn_00011970	10.5	0.9	11	7.1	9.5	10.2	4.7	5.9	0.8	9.8	4.5	0	25.2	7.2
DLAgn_00011980	7.6	7.1	6.4	10.1	10.5	25.5	15.6	3	2.5	0	0	0	1.1	0
DLAgn_00011990	193.8	93.5	158.3	238.4	235.1	182.6	187.8	78.2	131.3	2.8	57	81	81.4	3.1
DLAgn_00012000	2280.2	1615.8	1671.9	1855.4	2657.7	2267.5	1617.8	1847.6	1725	722.7	1363.9	1860.7	1385.9	1946.7
DLAgn_00012010	110.7	26.5	28.4	56.6	58	44.9	70.1	10.9	7.4	5.6	7.5	23.6	22.9	3.1
DLAgn_00012020	183.3	212.6	292.8	215.1	218.2	272.3	187	262.4	292.1	495.8	483.1	275.8	364.5	275.8
DLAgn_00012030	2439.6	2804.8	2722.5	2810.9	2707.3	2688.7	2470.4	2609.9	3176.7	2707.5	3071.4	2863.5	2966.7	2851.9
DLAgn_00012040	1	0.9	0	0	0	1	1.6	3	0	1.4	1.5	0.8	1.1	1
DLAgn_00012050	85.9	186.1	160.1	146.5	155	174.4	108.3	214.9	178.1	367	319.6	245.4	216.7	319.8
DLAgn_00012060	1516.7	1646.7	1550.2	1555.4	1846	1808.5	1659.1	1460.4	1803	739.5	757.7	1385.8	937.7	1522.3
DLAgn_00012070	888.6	782.3	1057.9	972.6	946.7	784.4	1031.8	968.3	768.9	967.9	1240.9	943.8	794.4	749.4
DLAgn_00012080	470.6	306.9	242.5	343.4	448	441.7	467.6	251.5	268.4	173.7	120	237	282	244
DLAgn_00012090	0	0	0	0	0	0	0	0	0	0	0	0	0	0
DLAgn_00012100	336	238.1	280	305	275.2	235.6	307	220.8	306.1	278.7	240.1	361.8	210.9	311.6
DLAgn_00012110	4521.4	844.1	784.3	1370.6	2782.1	2346	3973.7	450.5	399.7	797	273.1	393	1791.7	478.7
DLAgn_00012120	0	0	0	0	0	0	0	0	0	0	0	0	0	0
DLAgn_00012130	818	869.7	776	815.1	741.1	802.7	810.5	1129.7	819	2234	1680.5	1065.3	1434.1	1108.2
DLAgn_00012140	2082.7	1593.8	1530.1	1649.4	1961.9	1920.7	2071.4	1295.1	1667.5	1116.3	828.2	1422.1	1297.7	1578.7
DLAgn_00012150	1517.6	1769.3	1763.5	1756.4	1803.8	1809.5	1956.8	1691.1	2118.9	1549.1	1437.4	1767.9	1499.4	1802.2
DLAgn_00012160	2731.7	2296.8	2160.6	2476.6	2590.2	2588.8	2457.1	1818.8	1981	1623.4	1329.4	2199.7	1577.4	1751.9
DLAgn_00012170	1041.3	1155.4	1105.5	1012	1138.6	1354.6	1135.4	1271.3	1143.2	853	723.2	1227.2	848.3	1235.3
DLAgn_00012180	33.4	42.3	22	39.4	55.9	37.7	38.2	40.6	45.1	25.2	27	33.7	41.3	15.4
DLAgn_00012190	1661.7	984.3	1352.6	1287.8	1367.3	1802.4	1896.8	855.5	1155.5	455.2	658.7	824.1	835.7	810.9
DLAgn_00012200	1	7.1	1.8	1	0	1	2.3	0	1.6	4.2	0	1.7	0	1
DLAgn_00012210	2001.5	2093	1982.2	2059.4	1901.8	1933.9	1843.8	2214.9	2471	2246.7	1956.6	2114.5	2078.3	2194.8
DLAgn_00012220	19.1	15.9	24.7	17.2	12.7	15.3	10.9	24.8	29.5	37.8	37.5	3.4	21.8	29.7
DLAgn_00012230	3374.1	3204.3	3416.2	3581.5	3259.7	3302.8	3433.6	3511	3569.8	4309.8	4844.9	3741.6	2708.8	3890.4
DLAgn_00012240	478.2	370.4	304.7	377.7	375.3	387.6	360	313.9	299.5	224.1	229.6	255.6	255.6	319.8
DLAgn_00012250	3617.5	1831.1	1734.2	2130.1	2908.6	1658.5	2680	758.4	1341.8	2750.9	1032.3	2118.8	2754.6	2432.6
DLAgn_00012260	728.3	843.2	818.1	836.3	878.2	844.6	787.9	1384.2	1175.2	1518.3	1535	1238.2	1402	1211.7
DLAgn_00012270	2116.1	1877.8	2474.5	2207.9	1929.2	2480.7	2033.2	2113.9	2429.9	2745.3	3352	2233.5	2041.6	2145.6
DLAgn_00012280	2524.6	1779	1769.9	1819	2446.9	2389.9	2327	904	1505.9	558.9	567.2	930.3	1407.7	1034.4
DLAgn_00012290	39.1	30.9	23.8	28.3	41.1	23.5	21.8	3	17.2	15.4	12	26.1	8	16.4
DLAgn_00012300	110.7	113.8	124.5	143.4	120.2	136.7	98.2	89.1	87	226.9	300.1	131.6	149	75.9
DLAgn_00012310	458.1	389	441.1	488.8	450.2	441.7	434.1	605	439	1072.9	681.2	476.6	573.2	583.3
DLAgn_00012320	194.7	238.1	255.3	243.4	343.7	230.5	177.7	315.8	391.4	274.5	291.1	283.4	262.5	256.3
DLAgn_00012330	4664.5	4125.2	4511.6	4864.2	4822	4956.2	4817.7	3803	4644.8	3602.5	3793.1	4358.1	3118	4897
DLAgn_00012340	14.3	9.7	7.3	13.1	5.3	8.2	4.7	11.9	13.1	12.6	9	4.2	11.5	11.3
DLAgn_00012350	11.5	10.6	5.5	10.1	8.4	9.2	10.1	5	1.6	2.8	1.5	13.5	0	8.2
DLAgn_00012360	3130.7	3121.4	3283.5	3019.9	3309.2	2956	3150.7	3364.4	3182.5	1462.3	1562	3068.5	2539.1	2947.2
DLAgn_00012370	325.5	203.7	260.8	292.9	231.9	305	299.3	120.8	160	72.8	151.5	139.2	88.3	101.5
DLAgn_00012380	17.2	16.8	12.8	10.1	10.5	44.9	12.5	5	9	7	4.5	0.8	9.2	12.3
DLAgn_00012390	205.2	167.6	171.1	187.9	258.3	258.1	215.1	111.9	100.9	50.4	136.5	112.2	64.2	72.8
DLAgn_00012400	130.8	87.3	55.8	109.1	113.9	140.8	110.7	37.6	32.8	19.6	33	39.6	36.7	19.5
DLAgn_00012410	202.3	120.8	95.2	195.9	206.6	202	196.4	75.2	68.1	78.4	69	56.5	74.5	37.9
DLAgn_00012420	1957.6	1211.9	1092.7	1414	1849.1	1597.3	1963.8	764.4	1245.7	690.5	519.2	914.3	1082.1	898
DLAgn_00012430	18.1	20.3	22.9	13.1	9.5	43.9	8.6	30.7	32.8	12.6	15	10.1	56.2	19.5
DLAgn_00012440	1	0	0	0	0	0	0	0	0	0	0	0	0	0
DLAgn_00012450	251	312.2	257.2	260.6	297.3	260.1	426.3	222.8	241.3	348.8	258.1	318	291.2	265.5
DLAgn_00012460	800.8	656.2	647.9	840.3	822.3	830.3	798	303	555.6	119.1	135	268.2	311.8	346.5
DLAgn_00012470	57.3	89.1	76	94.9	56.9	67.3	67.8	68.3	71.4	78.4	45	75.9	92.9	58.4
DLAgn_00012480	1176.9	1026.7	1030.4	1145.4	1189.2	933.3	964	806	866.6	465	468.1	793.7	547.9	781.1
DLAgn_00012490	17201.6	9464	10007.9	14779.6	17712.1	15571.4	21187.7	9085.3	9076.3	8202.2	8698.1	9804.3	11230.7	9903.7
DLAgn_00012500	29.6	10.6	8.2	9.1	14.8	20.4	54.6	0	0	0	1.5	0.8	10.3	0
DLAgn_00012510	132.7	51.2	33.9	50.5	113.9	79.6	174.6	12.9	15.6	22.4	7.5	18.6	34.4	9.2
DLAgn_00012520	7.6	2.6	2.7	9.1	5.3	13.3	8.6	0	2.5	0	4.5	0	14.9	1
DLAgn_00012530	66.8	79.4	36.6	59.6	70.6	93.8	56.9	93.1	66.5	78.4	84	87.7	50.4	125.1
DLAgn_00012540	1434.6	986.1	1219.9	1257.5	1190.2	1166.9	1383.3	814.9	1157.1	771.8	747.2	1134.4	938.8	731.9
DLAgn_00012550	1175	1136	1373.6	1402.9	1209.2	934.3	966.3	1286.2	1299.9	911.8	1107.3	1195.2	1013.4	825.2
DLAgn_00012560	1607.3	1418.3	1730.5	1412	1587.7	1437.2	1514.2	1569.3	1313.8	553.3	784.7	1498	1164.7	1162.5
DLAgn_00012570	1076.7	1404.2	1297.7	1169.6	1426.4	1265.8	1132.3	1517.8	1713.5	690.5	1101.3	1556.2	1842.2	1474.1
DLAgn_00012580	0	0	0	0	0	0	0	0	0	0	0	0	0	0
DLAgn_00012590	1112.9	591.8	446.6	657.5	1213.4	898.6	1028.7	382.2	488.3	641.5	250.6	433.5	1086.7	464.4
DLAgn_00012600	7.6	7.1	8.2	3	3.2	4.1	3.9	2	4.9	7	1.5	0	0	2.1
DLAgn_00012610	1013.7	1056.6	1094.5	1142.3	1054.2	1309.7	1231.3	1143.6	1249	1085.5	1071.3	1069.5	1283.9	1089.7
DLAgn_00012620	68.7	31.8	34.8	29.3	38	54.1	33.5	7.9	28.7	4.2	21	2.5	20.6	14.4
DLAgn_00012630	36.3	22.1	22	38.4	32.7	41.8	15.6	27.7	41.9	32.2	4.5	26.1	27.5	9.2
DLAgn_00012640	1106.2	1232.2	1250.1	1070.6	1118.5	1027.1	1137	1261.4	1272	1375.4	1467.4	1383.3	1302.2	1345
DLAgn_00012650	366.5	308.7	397.2	356.5	285.7	342.7	303.1	377.2	287.2	242.3	351.1	331.5	192.6	273.7
DLAgn_00012660	2689.7	3558	3891.1	3458.3	3036.2	3053.9	3407.1	4415.9	3893.1	7500.5	6165.3	4111	5304.1	4138.4
DLAgn_00012670	772.2	758.5	905.1	828.2	762.2	844.6	804.2	860.4	810	977.7	1032.3	891.5	808.2	845.7
DLAgn_00012680	10309.3	9186.1	10418.8	9182.1	9467	7159.4	6638.9	12354.7	7983.2	6889.8	8755.1	9167.5	9538.7	8192.8
DLAgn_00012690	383.7	483.3	507.9	457.5	359.5	401.9	363.9	585.2	558	855.8	888.3	683.2	792.1	582.3
DLAgn_00012700	952.6	1151.9	1089.9	1160.5	1167	1109.8	1215.7	1019.8	1122.6	546.3	675.2	1109.1	685.5	957.5
DLAgn_00012710	147	171.1	147.3	120.2	136	190.7	123.1	126.7	134.6	175.1	87	115.6	103.2	131.2
DLAgn_00012720	39.1	22.1	28.4	16.2	24.2	29.6	40.5	9.9	16.4	5.6	13.5	6.7	29.8	28.7
DLAgn_00012730	1	0	1.8	0	0	0	1.6	0	0.8	0	0	0	0	0
DLAgn_00012740	42	69.7	90.6	38.4	55.9	45.9	55.3	74.3	92.7	61.6	100.5	64.1	74.5	44.1
DLAgn_00012750	261.5	351	355.1	307	275.2	257	243.1	401	331.5	277.3	343.6	341.6	303.8	450
DLAgn_00012760	0	0	0	0	1.1	0	0	0	0	0	1.5	1.7	0	0
DLAgn_00012770	0	0	0.9	3	0	0	0.8	0	0	0	0	0	0	0
DLAgn_00012780	0	0	0	0	1.1	1	0	0	0	1.4	0	0	0	0
DLAgn_00012790	2904.5	2962.7	2498.3	2443.2	2755.8	2332.8	2460.3	2312.9	2759.8	1945.5	1090.8	1769.6	1966	2137.4
DLAgn_00012800	570.8	774.4	572	675.7	722.1	630.4	607.9	591.1	961.8	642.9	549.2	705.1	539.9	652
DLAgn_00012810	151.8	134.1	118.1	178.8	123.3	236.6	311.7	136.6	192	50.4	141	87.7	87.1	125.1
DLAgn_00012820	316.9	478.9	401.7	325.2	363.7	366.2	426.3	331.7	347.1	204.5	198.1	268.2	206.3	212.2
DLAgn_00012830	500.1	612.1	667.1	568.6	538.7	595.7	724.8	598	773.9	446.8	535.7	553.3	452.8	634.6
DLAgn_00012840	4981.4	4306	3621.2	3951.2	5532.6	5056.2	5208.1	1562.4	2878.8	1220	814.7	1518.2	2371.8	1929.3
DLAgn_00012850	904.8	613	382.5	461.6	686.3	473.3	600.1	199	269.2	131.7	73.5	211.7	451.7	196.8
DLAgn_00012860	357	351	346.8	266.6	303.6	461	447.3	403	466.9	320.8	303.1	386.3	429.9	386.5
DLAgn_00012870	307.3	360.7	401.7	397.9	275.2	274.4	268.9	440.6	341.4	973.5	627.2	388.8	682.1	351.6
DLAgn_00012880	34.4	19.4	22	10.1	14.8	19.4	9.4	22.8	17.2	14	12	11	11.5	15.4
DLAgn_00012890	2.9	3.5	0	0	1.1	3.1	0	0	2.5	0	0	0.8	0	0
DLAgn_00012900	53.5	127	151.9	98	56.9	102	83.4	213.9	191.2	119.1	193.6	114.7	257.9	167.1
DLAgn_00012910	2217.3	3096.7	3179.2	2575.5	2214.9	2714.2	2361.3	4689.2	4058.9	4179.6	3799.1	3525.6	4744.7	4288.1
DLAgn_00012920	36.3	54.7	59.5	34.3	41.1	12.2	16.4	50.5	28.7	19.6	40.5	40.5	45.9	21.5
DLAgn_00012930	243.4	248.7	268.1	238.4	280.4	267.2	259.5	234.7	253.6	128.9	132	251.3	202.9	249.1
DLAgn_00012940	360.8	418.1	502.4	424.2	400.6	402.9	392	548.5	547.4	799.8	603.2	506.9	591.5	522.8
DLAgn_00012950	185.2	175.5	167.5	174.7	182.4	156.1	191.7	173.3	164.9	182.1	195.1	199.1	173.1	180.4
DLAgn_00012960	1782	1639.7	1902.6	1615	1734.2	1565.7	1667.7	1618.8	1491.9	945.4	1195.9	1465.9	1311.4	1270.1
DLAgn_00012970	163.2	114.7	127.2	160.6	129.7	196.9	125.5	138.6	114.1	305.3	142.5	164.5	216.7	176.3
DLAgn_00012980	1344.9	2009.2	2021.5	1801.9	1597.2	1708.5	1666.9	2082.2	1929.3	4047.9	4118.7	2042.8	2258.3	1913.9
DLAgn_00012990	1	1.8	0.9	0	1.1	0	0	2	1.6	0	0	0	0	3.1
DLAgn_00013000	3212.8	3108.2	3112.4	2639.2	3864.8	3961.7	5350.7	1960.4	2012.2	2341.9	1209.4	2278.2	3725.6	2097.4
DLAgn_00013010	1381.1	1174	1177.8	1240.3	1364.2	1324	1297.5	997	1117.7	712.9	771.2	1161.4	890.7	1129.7
DLAgn_00013020	0	1.8	0	0	0	0	0	2	0	0	0	0	1.1	0
DLAgn_00013030	1	0	0.9	0	1.1	2	1.6	0	4.1	0	0	0	0	0
DLAgn_00013040	141.3	157.9	167.5	160.6	116	205	131.7	172.3	151	438.4	357.1	146.8	252.2	175.3
DLAgn_00013050	2421.5	3110	2769.2	3377.5	2746.3	3296.7	2849.1	2843.6	3042.9	4655.8	3829.1	3051.6	3285.4	3607.4
DLAgn_00013060	2585.7	2678.7	3172.8	2719	3066.8	2412.3	2353.5	4418.9	2750.8	3451.2	3434.5	3241.4	3099.7	3119.5
DLAgn_00013070	637.6	638.6	733.9	744.4	599.9	649.7	801.9	752.5	649.1	846	927.3	611.5	472.3	664.3
DLAgn_00013080	1035.6	614.8	778.8	745.4	1016.3	853.7	1056	743.6	892	441.2	529.7	851.9	668.3	699.1
DLAgn_00013090	1699.9	1210.1	1415.7	1434.2	1584.5	1260.7	1563.3	1273.3	1034.8	512.6	1063.8	1016.4	384	810.9
DLAgn_00013100	90.7	53.8	47.6	49.5	52.7	69.4	75.6	45.5	44.3	32.2	24	54.8	33.2	52.3
DLAgn_00013110	75.4	30	61.3	30.3	55.9	39.8	56.1	28.7	46	89.6	51	97.8	56.2	119.9
DLAgn_00013120	16.2	8.8	9.2	12.1	10.5	14.3	7.8	10.9	17.2	15.4	39	12.7	13.8	10.3
DLAgn_00013130	713	761.2	819	627.2	752.7	837.4	572	1049.5	600.7	1781.6	1371.4	978.4	1094.8	857
DLAgn_00013140	688.2	724.1	714.7	651.5	650.5	680.3	766.1	890.1	714	1098.1	985.8	824.1	763.5	911.3
DLAgn_00013150	128.9	103.2	83.3	146.5	107.5	86.7	130.9	115.8	117.4	49	54	109.6	87.1	115.8
DLAgn_00013160	210.9	282.2	283.7	273.7	300.5	276.4	310.9	354.5	315.1	301.1	315.1	309.5	227	321.9
DLAgn_00013170	247.2	275.2	247.1	258.6	246.7	253	215.9	305.9	270	451	343.6	296.9	339.3	309.6
DLAgn_00013180	1502.3	1506.5	1361.7	1503.9	1550.8	1484.1	1522	1316.9	1501.8	836.2	1029.3	1337.7	949.2	1227.1
DLAgn_00013190	295.9	280.5	327.6	332.3	316.3	325.4	297.7	377.2	346.3	504.2	514.7	406.5	377.1	413.1
DLAgn_00013200	745.4	961.4	1001.2	799.9	755.9	954.7	653.8	1539.6	1112	2151.4	1611.5	1195.2	1607.2	1561.3
DLAgn_00013210	6712.8	6642.4	6492.9	6897.4	7132.9	7260.4	7729.1	5815	7616.4	4928.9	5088	6669.2	4181.8	5807.3
DLAgn_00013220	321.7	245.2	303.8	334.3	314.2	311.1	339.8	373.3	307.7	769	384.1	368.6	423	442.9
DLAgn_00013230	2402.4	2672.5	2558.7	2608.9	2723.1	3029.4	2877.2	2333.7	3014.2	2070.2	1658	2369.3	2235.4	2403.9
DLAgn_00013240	12064.6	13347.5	12040.4	13256.5	16092.8	11735.2	11956.1	13082.4	14678	11761.3	11676.5	17292.5	13349.1	15393.3
DLAgn_00013250	347.4	374.9	349.6	391.9	372.1	384.5	338.2	463.4	445.6	546.3	561.2	482.5	403.5	482.8
DLAgn_00013260	12.4	6.2	12.8	17.2	4.2	9.2	9.4	5.9	11.5	15.4	4.5	8.4	27.5	15.4
DLAgn_00013270	0	0	0	0	0	0	0	0	0	0	0	0	0	0
DLAgn_00013280	2034	2385.8	2599.9	2480.6	2209.7	2314.4	1967	2856.5	2467.7	4265	3955.2	2768.2	3055	2740.2
DLAgn_00013290	665.3	871.4	857.5	762.6	665.2	765	596.2	982.2	883	738.1	762.2	742.2	1052.3	829.3
DLAgn_00013300	242.4	250.5	298.3	233.3	210.8	325.4	195.6	250.5	311.8	346	387.1	247.1	188	296.3
DLAgn_00013310	0	1.8	1.8	2	0	0	0.8	0	0	0	0	0	0	0
DLAgn_00013320	220.5	250.5	124.5	192.9	204.5	144.8	162.1	123.8	192	79.8	37.5	131.6	125	141.5
DLAgn_00013330	3550.7	2474.9	2356.5	2716.9	2760	2736.7	3637	2114.9	2455.4	2152.8	2040.6	2581.8	1725.2	2715.6
DLAgn_00013340	1	0	0.9	0	0	0	0.8	0	0	0	0	0	0	0
DLAgn_00013350	1937.6	1109.6	887.7	1055.5	1664.6	1504.5	1982.5	511.9	726.3	585.5	432.1	576.1	1022.5	669.4
DLAgn_00013360	140.3	87.3	74.1	89.9	132.8	138.7	151.2	6.9	17.2	12.6	6	11.8	41.3	6.2
DLAgn_00013370	154.6	127	121.7	123.2	113.9	85.7	137.2	74.3	78	33.6	30	87.7	83.7	76.9
DLAgn_00013380	689.1	758.5	992	863.6	782.2	634.4	702.2	854.5	792.7	1672.4	1477.9	972.5	1361.8	821.1
DLAgn_00013390	323.6	506.3	515.2	409.1	421.7	487.6	339	500	461.2	791.4	622.7	437.8	457.4	469.5
DLAgn_00013400	35.3	30.9	20.1	21.2	20	18.4	56.9	18.8	25.4	11.2	10.5	11.8	12.6	14.4
DLAgn_00013410	32.5	30.9	10.1	12.1	11.6	22.4	39	16.8	11.5	12.6	10.5	11.8	3.4	15.4
DLAgn_00013420	0	0	0	0	0	0	0	0	0	0	0	0	0	0
DLAgn_00013430	544.1	531	548.2	624.2	576.7	441.7	613.3	473.3	406.2	379.6	399.1	547.4	541.1	391.6
DLAgn_00013440	17.2	22.1	19.2	19.2	14.8	15.3	9.4	12.9	25.4	43.4	52.5	21.1	37.8	20.5
DLAgn_00013450	3.8	19.4	20.1	21.2	9.5	17.3	10.9	9.9	21.3	15.4	22.5	16.9	3.4	14.4
DLAgn_00013460	1848.8	1308	1485.3	1884.7	1649.9	1535.1	1456.5	1181.2	1336	1011.3	1467.4	1282.9	731.4	1186.1
DLAgn_00013470	39.1	52	29.3	30.3	44.3	61.2	34.3	25.7	31.2	12.6	15	21.9	6.9	21.5
DLAgn_00013480	303.5	329.9	303.8	228.3	304.7	296.8	279	207.9	281.5	437	330.1	278.3	263.7	278.8
DLAgn_00013490	1401.2	1076.9	956.3	1172.6	1786.9	1251.5	1555.5	406.9	774.7	240.9	169.6	386.3	586.9	381.3
DLAgn_00013500	3.8	1.8	0.9	5.1	0	3.1	0	0	0	0	0	0	2.3	1
DLAgn_00013510	38.2	14.1	32.9	18.2	12.7	32.6	14	2	18.9	42	30	39.6	49.3	36.9
DLAgn_00013520	1	0	0.9	0	2.1	0	0.8	0	3.3	4.2	6	0	1.1	0
DLAgn_00013530	2819.5	1274.5	1833	1670.6	1897.6	1661.6	1984.1	727.7	2029.4	2256.5	1194.4	2017.5	2492.1	2043.1
DLAgn_00013540	486.8	203.7	208.7	280.8	458.6	213.2	477.7	105	119	32.2	55.5	90.2	112.3	77.9
DLAgn_00013550	523.1	830	847.4	756.5	745.3	750.7	627.3	1279.2	978.2	1444.1	1581.5	1126	1114.2	1362.4
DLAgn_00013560	224.3	321.1	388.9	263.6	293.1	272.3	235.3	407.9	338.9	794.2	747.2	366.9	627	503.3
DLAgn_00013570	535.5	825.6	831.9	614.1	708.4	804.8	815.2	1407	989.7	1897.9	1532	1220.5	1379	1329.6
DLAgn_00013580	2014.9	1745.5	1658.2	1720.1	2052.6	1978.8	1971.6	1553.5	1780	1435.7	1219.9	1608.5	1685.1	1693.5
DLAgn_00013590	2344.2	1943.1	1806.5	2057.4	2439.5	2273.6	2376.9	1724.8	1918.7	1888.1	1374.4	1843.8	2032.5	1881.1
DLAgn_00013600	4581.5	4181.6	4603.1	4761.2	4453.1	4328.9	4488.8	4934.7	4658.8	6335.2	6486.4	5363.5	4689.7	4753.5
DLAgn_00013610	518.3	481.6	412.7	484.8	470.2	499.8	476.9	296	380.8	253.5	180.1	327.3	396.6	380.3
DLAgn_00013620	185.2	397.8	299.2	270.7	360.5	230.5	310.2	299	791.1	551.9	358.6	319.7	452.8	341.4
DLAgn_00013630	1248.5	1212.8	1216.2	1200.9	1387.4	1361.7	1551.6	1188.1	1350.8	467.8	763.7	1165.7	740.5	1102
DLAgn_00013640	4041.3	2878	2771	3262.4	3590.7	3411.9	4066.4	2105	3148.8	1269	1216.9	1878.4	1507.4	2151.7
DLAgn_00013650	1357.3	1337.1	1263.8	1089.8	1268.2	1281.1	1379.4	1327.7	1336	581.3	705.2	1043.4	1054.6	1076.4
DLAgn_00013660	124.1	171.1	143.7	137.4	163.4	152	154.3	223.8	245.4	99.4	181.6	237.9	166.2	251.2
DLAgn_00013670	905.8	971.1	1028.6	910	907.7	891.5	917.2	1186.2	1102.1	313.7	636.2	836.7	667.2	781.1
DLAgn_00013680	5727.8	4745.2	4680	5362.2	5337.6	5556	5177.7	3815.9	4522.6	3564.7	4409.8	4492.2	3458.5	3707.9
DLAgn_00013690	2243	1878.7	1660.1	2283.6	1932.4	1870.7	1392.6	1632.7	1728.3	1693.4	1703	1732.5	1234.6	1547.9
DLAgn_00013700	2726	2745.7	2635.6	2628.1	2739.9	2823.4	2856.1	2719.8	2909.2	2955.4	2432.2	2999.3	2634.3	2891.9
DLAgn_00013710	1046.1	1229.5	1057.9	1110	1395.8	1188.3	1250	1233.7	1318	721.3	615.2	1255.9	972.1	998.5
DLAgn_00013720	505.9	568.9	722	565.6	690.5	654.8	621.1	528.7	754.2	353	420.1	461.4	397.8	551.5
DLAgn_00013730	252.9	234.6	386.2	185.8	259.3	332.5	238.5	178.2	201.9	313.7	261.1	311.2	351.9	262.4
DLAgn_00013740	192.8	202.9	308.4	239.4	304.7	299.9	209.6	234.7	119	289.9	316.6	310.4	356.5	157.9
DLAgn_00013750	3738.7	3824.4	5036	4405.7	3477.9	3949.5	3132	5843.7	4860.7	3980.7	5571.2	4951.9	4642.7	3935.5
DLAgn_00013760	1693.2	1756.1	1851.3	1780.7	1882.9	1907.4	2044.9	1258.4	1807.1	530.8	558.2	1239	895.3	1517.2
DLAgn_00013770	7.6	6.2	3.7	3	8.4	8.2	4.7	11.9	0.8	1.4	1.5	10.1	4.6	10.3
DLAgn_00013780	982.2	656.2	561	616.1	534.5	639.5	657.7	291.1	572.8	309.5	279.1	370.3	468.9	409
DLAgn_00013790	940.2	881.1	826.4	939.3	1010	1107.7	1285.1	884.2	1081.6	739.5	1234.9	1067.8	977.8	1017.9
DLAgn_00013800	3101.1	2794.2	2506.5	2809.9	2936	3040.6	3338.5	2290.1	2902.6	2455.3	1941.6	2693.1	2784.5	2488
DLAgn_00013810	981.2	832.6	775.1	909	1103.8	959.8	1081.7	700	897	463.6	457.6	779.4	489.5	831.4
DLAgn_00013820	2221.1	2526.1	2829.6	2238.2	2058.9	2183.8	2205.4	2773.3	2184.6	1889.5	2153.1	2262.1	2080.6	2257.3
DLAgn_00013830	1233.2	1038.1	1139.3	1249.4	1145.9	1176.1	1069.2	1460.4	1326.2	1322.2	1755.5	1461.7	1207.1	1405.4
DLAgn_00013840	1287.6	979.9	1259.2	1149.4	1032.1	1872.7	1243	1443.6	1174.3	2043.6	1926.6	1471.8	1271.3	1247.6
DLAgn_00013850	8.6	3.5	1.8	6.1	4.2	2	7	5.9	2.5	8.4	4.5	8.4	1.1	9.2
DLAgn_00013860	17.2	13.2	22	22.2	11.6	20.4	32	7.9	22.2	35	48	9.3	19.5	31.8
DLAgn_00013870	24.8	19.4	20.1	15.2	25.3	24.5	28.8	6.9	19.7	16.8	33	21.9	17.2	18.5
DLAgn_00013880	2559.9	2593.1	2070	2241.2	2299.3	2473.5	2543.6	2280.2	2339.7	3405	2643.8	2268.9	1830.7	2864.2
DLAgn_00013890	2024.4	2096.5	1872.4	1871.6	2167.5	1728.9	1964.6	1691.1	1889.9	811	744.2	1557.9	1303.4	1550
DLAgn_00013900	483	361.6	573.8	550.5	418.5	475.3	482.4	467.3	425.9	432.8	481.6	484.1	441.3	455.2
DLAgn_00013910	0	0.9	0	0	0	1	0	0	0	0	0	0	0	0
DLAgn_00013920	0	0	3.7	0	0	0	0	0	0	0	0	0	0	0
DLAgn_00013930	173.7	159.6	192.2	205	197.1	210.1	176.1	259.4	102.6	487.4	316.6	192.3	425.3	263.5
DLAgn_00013940	4.8	16.8	1.8	9.1	7.4	11.2	5.5	0	0	0	10.5	8.4	1.1	4.1
DLAgn_00013950	0	0	0	0	2.1	0	0	0	0	1.4	0	0	0	0
DLAgn_00013960	26.7	33.5	28.4	30.3	30.6	20.4	35.8	21.8	6.6	37.8	9	17.7	19.5	42
DLAgn_00013970	0	0	0	0	0	0	0	0	0	0	0	0	0	0
DLAgn_00013980	0	0	0	0	0	0	0	0	0	0	0	0	0	0
DLAgn_00013990	0	0	0	0	0	0	0	0	0	0	0	0	0	0
DLAgn_00014000	1	0.9	0	0	1.1	1	0.8	0	0	2.8	0	0	3.4	1
DLAgn_00014010	0	0	0	0	0	1	1.6	0	0	0	0	0	0	0
DLAgn_00014020	399	497.5	475	389.9	437.5	475.3	378	488.1	541.6	131.7	259.6	417.5	221.2	412.1
DLAgn_00014030	186.1	182.6	133.6	146.5	200.3	133.6	151.2	87.1	162.5	61.6	57	85.2	129.5	138.4
DLAgn_00014040	4.8	0.9	0	5.1	1.1	5.1	3.9	5	0	4.2	1.5	0	0	3.1
DLAgn_00014050	3795	4050.2	4001	3776.5	4445.7	4636.9	4025.1	3211.9	3715.9	1820.9	1467.4	2842.4	3645.4	3094.9
DLAgn_00014060	136.5	153.5	157.4	160.6	173.9	163.2	173	185.2	193.7	140.1	139.5	194	152.5	133.3
DLAgn_00014070	1463.2	1581.4	1851.3	1456.4	1571.9	1636.1	1516.5	1799	1769.3	825	1027.8	1581.5	1239.2	1331.6
DLAgn_00014080	31.5	31.8	32	46.5	33.7	43.9	35.1	48.5	33.6	123.3	79.5	52.3	37.8	48.2
DLAgn_00014090	2907.3	2586.9	3072.1	3069.4	2873.8	2711.2	3038.5	3517.9	2833.7	2643	3391	3499.5	2695	3128.7
DLAgn_00014100	492.5	595.4	611.3	656.5	511.3	568.1	483.2	747.5	627.8	1393.7	927.3	717.8	748.6	763.7
DLAgn_00014110	98.3	111.1	80.5	114.1	92.8	133.6	63.9	134.7	129.7	46.2	88.5	109.6	128.4	145.6
DLAgn_00014120	3199.4	2646	2966.9	2572.5	3409.4	2698.9	3987.7	3271.3	3102	3085.6	2468.2	3116.6	3710.7	3179.9
DLAgn_00014130	8821.3	8489.4	9377.4	8916.4	9020	8450.8	7634.1	7953.6	8749.7	3105.3	4379.8	7089.2	6018.3	7085.7
DLAgn_00014140	32873.2	47638.3	50907.9	39768.4	35677.2	43137.1	36423.1	69045.8	51675.1	91769.6	71424.3	56239.8	99669.4	62603.4
DLAgn_00014150	1358.2	1366.2	1349.8	1408	1326.2	1457.6	1515.7	1342.6	1516.5	1241	1272.4	1591.6	1160.1	1418.8
DLAgn_00014160	1074.7	1320.4	1390.1	1130.2	1192.3	1135.3	1044.3	1521.8	1330.3	1280.2	1411.9	1266	1612.9	1258.9
DLAgn_00014170	1679.9	1023.1	817.2	999.9	1610.9	1733	1797.1	205	569.5	306.7	232.6	436.9	1122.3	557.7
DLAgn_00014180	4433.6	6400.8	6240.3	5270.3	5295.4	5313.2	6328.7	6846.7	7260.2	11031.6	7610.3	6899.4	8965.5	7256.9
DLAgn_00014190	3541.1	2814.5	2777.4	3120.9	3371.4	3104.9	3171.8	2576.3	3046.2	2161.2	2480.2	3217.8	2416.5	2936
DLAgn_00014200	3259.5	1829.3	1996.8	2464.4	2670.4	2376.6	2703.4	707.9	1132.5	458	474.1	1007.1	772.6	866.2
DLAgn_00014210	204.3	187	225.1	206	248.8	300.9	286.8	171.3	195.3	152.7	112.5	157.7	230.4	188.6
DLAgn_00014220	1	0.9	0	0	0	0	0	0	0	0	0	0	0	0
DLAgn_00014230	209	224	205.9	264.6	187.7	236.6	244.7	247.5	182.2	642.9	423.1	404.9	589.2	361.9
DLAgn_00014240	0	0	0	0	0	0	0	0	0	0	0	0	0	0
DLAgn_00014250	1	0	0	0	0	0	0	0	0	0	0	0	0	0
DLAgn_00014260	9.5	0	4.6	3	1.1	5.1	5.5	0	1.6	0	0	0	9.2	0
DLAgn_00014270	10967.9	14091	15353.2	13677.6	12063.5	12940.8	11971.7	22786.5	15400.2	30313	26653.9	19739.3	23052.8	19564.5
DLAgn_00014280	8.6	6.2	6.4	3	7.4	29.6	9.4	2	6.6	0	1.5	4.2	6.9	1
DLAgn_00014290	72.5	96.1	45.8	68.7	86.4	83.6	110.7	36.6	69.8	12.6	18	34.6	20.6	22.6
DLAgn_00014300	116.4	118.2	117.1	112.1	134.9	131.6	127	30.7	71.4	21	24	28.7	50.4	17.4
DLAgn_00014310	384.7	362.5	374.3	421.2	327.9	352.9	370.2	354.5	415.2	575.7	550.7	361	448.2	383.4
DLAgn_00014320	3405.6	3454.8	3828.9	3768.4	3790	4017.8	3282.4	3107	4282.9	1818.1	2831.3	3866.4	2606.8	3244.5
DLAgn_00014330	168.9	120.8	196.8	170.7	100.2	127.5	135.6	103	130.5	295.5	387.1	95.3	239.6	129.2
DLAgn_00014340	1334.4	992.3	1488	1511	1129.1	1145.5	1187.7	1141.6	1076.7	2214.4	2091.6	1443.1	1867.4	1089.7
DLAgn_00014350	0	0	0	0	0	0	0.8	5.9	0	2.8	4.5	0	0	2.1
DLAgn_00014360	0	0	0	0	0	0	0	0	0	0	0	0	2.3	0
DLAgn_00014370	752.1	729.4	404.5	493.9	803.3	765	824.5	227.7	376.7	173.7	133.5	280.9	374.9	288.1
DLAgn_00014380	318.8	204.6	234.3	304	317.3	283.6	271.2	177.2	197.8	228.3	213.1	212.6	263.7	165
DLAgn_00014390	159.4	273.4	100.7	178.8	268.8	115.3	93.5	169.3	163.3	113.5	231.1	247.1	354.2	201.9
DLAgn_00014400	483	446.3	292.8	342.4	666.3	358	450.4	105.9	538.3	273.1	130.5	201.6	310.7	149.7
DLAgn_00014410	6.7	2.6	3.7	2	5.3	3.1	4.7	0	3.3	0	1.5	0.8	0	0
DLAgn_00014420	6728.1	7157.5	8165.7	7594.3	7718	6900.3	6859.4	8670.4	8454.3	9930.7	10809.2	9259.4	6983.5	7320.4
DLAgn_00014430	40.1	53.8	41.2	49.5	50.6	43.9	77.2	56.4	40.2	77	45	69.2	91.7	54.3
DLAgn_00014440	835.2	972	1205.2	979.7	964.6	877.2	959.3	1343.6	1088.2	2060.4	1770.5	1342.8	1610.6	1155.3
DLAgn_00014450	1331.5	2019.8	1892.5	1748.3	1605.6	1607.5	1455.7	2971.3	2597.3	4493.3	3311.5	2607.1	3314.1	2674.6
DLAgn_00014460	2362.3	2359.4	2533.1	2600.8	2603.9	2392.9	2128.3	2577.3	2686	4207.6	3542.6	2715.9	2848.6	2515.7
DLAgn_00014470	672	821.2	916	713.1	692.6	697.7	787.1	915.9	809.2	358.6	643.7	765.9	543.4	863.2
DLAgn_00014480	2.9	6.2	8.2	4	1.1	7.1	2.3	2	4.1	0	0	2.5	2.3	1
DLAgn_00014490	323.6	357.2	361.5	311.1	364.8	428.4	389.7	420.8	544.1	203.1	219.1	478.2	386.3	456.2
DLAgn_00014500	13.4	8.8	5.5	19.2	5.3	3.1	5.5	6.9	6.6	2.8	22.5	2.5	2.3	4.1
DLAgn_00014510	652.9	459.5	410	545.4	721.1	487.6	544.7	301	351.2	186.3	172.6	360.2	255.6	289.1
DLAgn_00014520	1686.6	976.4	832.8	1412	1752.1	1325	1406.6	558.4	730.4	395	238.6	590.4	581.2	494.1
DLAgn_00014530	140.3	126.1	98.8	122.2	114.9	181.6	142.6	124.8	135.4	78.4	87	152.7	159.3	127.1
DLAgn_00014540	5817.5	6725.3	4259	5880.3	5750.8	5789.6	5419.3	7440.7	4518.5	10792.1	6441.4	7118.7	7307.9	8542.4
DLAgn_00014550	12225	6605.4	5144	8397.3	12014	9162.7	11150.3	2052.5	4063.8	1991.7	1171.8	2182	3503.2	2614.1
DLAgn_00014560	809.4	521.3	542.7	567.6	584	629.3	705.3	425.7	506.3	822.2	606.2	485	695.8	578.2
DLAgn_00014570	60.1	116.4	108.9	67.7	98	83.6	123.9	108.9	142.8	26.6	39	109.6	87.1	89.2
DLAgn_00014580	235.8	209.9	163.8	214.1	314.2	251.9	292.2	104	200.2	127.5	63	151.8	152.5	134.3
DLAgn_00014590	0	0	0	0	0	2	0	0	0	0	0	0	0	0
DLAgn_00014600	1.9	0	0.9	1	1.1	0	1.6	4	0	0	0	0.8	3.4	3.1
DLAgn_00014610	1568.2	1345.9	1341.6	1239.3	1261.9	1381.1	1506.4	1143.6	1202.2	750.8	903.3	1336.9	1048.9	1100
DLAgn_00014620	301.6	262	246.2	275.7	263.6	260.1	263.4	276.2	210.9	315.1	292.6	258.9	282	239.9
DLAgn_00014630	6468.5	5365.3	4153.8	4920.8	5530.5	3477.2	3719.6	3044.6	3573.1	656.9	1290.4	3172.2	2860.1	2411.1
DLAgn_00014640	7.6	7.1	3.7	6.1	2.1	2	5.5	6.9	14	0	0	4.2	0	7.2
DLAgn_00014650	403.7	493.9	518	526.2	388	366.2	331.2	606.9	466.9	511.2	945.3	713.6	799	481.8
DLAgn_00014660	2070.3	1698.8	1724.1	1756.4	1899.7	1836	1864.1	1382.2	1644.6	1005.7	888.3	1403.5	1251.8	1406.5
DLAgn_00014670	2247.8	1652.9	1768	1826.1	1565.5	1761.6	2145.4	1596.1	1559.2	1291.4	1168.8	1601.7	1314.8	1435.2
DLAgn_00014680	282.5	405.7	363.3	301	372.1	307	328.9	464.4	364.4	460.8	517.7	453.8	426.4	501.3
DLAgn_00014690	1	0	0	2	0	0	0	0	0	0	0	0	2.3	0
DLAgn_00014700	0	0	0	0	1.1	0	0	0	0	0	0	0	0	0
DLAgn_00014710	69.7	24.7	26.5	41.4	44.3	51	82.6	13.9	14	4.2	12	30.4	17.2	13.3
DLAgn_00014720	4.8	0.9	1.8	9.1	5.3	7.1	2.3	1	5.7	0	1.5	0	0	0
DLAgn_00014730	22.9	22.9	40.3	21.2	22.1	30.6	14	38.6	36.1	18.2	30	27.8	32.1	28.7
DLAgn_00014740	0	0	0	0	0	0	2.3	1	0	0	0	0	0	0
DLAgn_00014750	30.5	11.5	14.6	8.1	12.7	20.4	18.7	5.9	20.5	21	22.5	13.5	6.9	8.2
DLAgn_00014760	3.8	9.7	2.7	4	11.6	2	10.1	4	3.3	8.4	9	1.7	11.5	15.4
DLAgn_00014770	1056.6	1093.7	1139.3	1134.2	1111.2	1205.6	1149.5	1268.3	1247.4	1472.1	1356.4	1356.3	1029.4	1320.4
DLAgn_00014780	818	1059.3	847.4	701	983.6	746.6	703.7	1122.8	938.8	953.8	823.7	947.2	1518.9	930.8
DLAgn_00014790	414.2	330.8	375.2	385.8	307.8	347.8	416.9	297	325	558.9	475.6	386.3	402.4	390.6
DLAgn_00014800	1397.4	1175.7	1313.2	1537.2	1258.7	1269.9	1075.4	1623.8	1531.3	2213	2076.6	1728.2	1473	1436.2
DLAgn_00014810	2546.5	2438.8	2284.2	2403.8	2582.9	2405.2	2209.3	1954.5	2337.2	1343.2	1393.9	2242.7	1808.9	2068.7
DLAgn_00014820	612.8	491.3	478.6	365.6	527.1	492.7	353	360.4	315.9	142.9	204.1	248	271.7	184.5
DLAgn_00014830	2856.8	4191.3	3979.9	3583.5	3310.3	3857.7	3113.3	4992.2	4361.7	10758.4	7335.7	5219.3	7188.7	5515.2
DLAgn_00014840	0	0	0	0	0	0	0	0	0	0	0	1.7	0	0
DLAgn_00014850	135.5	142.9	121.7	124.2	145.5	222.4	132.5	125.7	105.9	189.1	127.5	145.9	153.6	108.7
DLAgn_00014860	2.9	0.9	2.7	0	0	2	0.8	1	0	4.2	0	0	0	0
DLAgn_00014870	0	0	2.7	2	0	0	0	0	1.6	0	0	0	0	0
DLAgn_00014880	9.5	36.2	35.7	15.2	33.7	15.3	35.8	35.6	96.8	67.2	61.5	30.4	72.2	23.6
DLAgn_00014890	66.8	165.8	97.9	88.9	119.1	95.9	176.9	88.1	345.5	190.5	130.5	119.8	198.3	146.6
DLAgn_00014900	545	600.6	619.5	620.1	702.1	634.4	603.2	659.4	645.8	738.1	621.2	695	698.1	758.6
DLAgn_00014910	23.9	39.7	34.8	31.3	29.5	21.4	19.5	31.7	20.5	43.4	39	31.2	14.9	39
DLAgn_00014920	22	13.2	7.3	19.2	16.9	8.2	17.1	9.9	13.1	19.6	6	13.5	17.2	13.3
DLAgn_00014930	1247.5	1380.3	1359	1317.1	1423.2	1271.9	1213.4	1450.5	1663.4	1088.3	1165.8	1522.4	1158.9	1339.8
DLAgn_00014940	680.5	389	307.5	442.4	498.7	416.2	407.6	133.7	249.5	228.3	127.5	170.4	355.4	159.9
DLAgn_00014950	829.4	753.2	798.9	901.9	949.9	945.5	915.7	762.4	704.1	530.8	649.7	894.9	829.9	1121.5
DLAgn_00014960	377	402.2	361.5	421.2	394.3	347.8	448.1	453.5	386.5	310.9	387.1	334	372.6	394.7
DLAgn_00014970	610.9	518.6	510.6	544.4	409	445.7	428.6	583.2	529.3	979.1	702.2	565.1	570.9	526.9
DLAgn_00014980	24.8	22.9	44.8	37.4	19	19.4	10.9	26.7	26.3	82.6	25.5	27.8	27.5	35.9
DLAgn_00014990	475.3	511.6	572	494.9	472.3	350.9	452	803	522.7	668.1	793.7	713.6	881.5	631.5
DLAgn_00015000	309.3	279.6	301.1	307	321.5	298.9	188.6	492.1	322.5	860	685.7	556.7	968.7	526.9
DLAgn_00015010	689.1	762.1	730.3	676.7	712.7	783.4	801.1	767.3	813.3	645.7	696.2	794.5	608.7	938
DLAgn_00015020	9238.4	4888.1	3825.3	6415.6	9132.8	6824.9	9076.6	1768.3	4795	2517	1539.5	2196.4	2944.9	1856.5
DLAgn_00015030	2747.9	2904.5	2942.2	2916.9	3009.8	2729.5	2261.5	3877.3	2695	6246.9	4890	3859.6	4870.8	3787.8
DLAgn_00015040	533.6	688	582	548.4	649.4	553.9	649.9	846.5	602.4	763.4	558.2	776.8	531.9	508.5
DLAgn_00015050	1536.7	1286	1408.4	1635.2	1547.6	1370.9	1484.6	1241.6	1244.9	1103.7	1306.9	1247.5	1035.1	1208.6
DLAgn_00015060	231.9	213.4	199.5	221.2	190.8	194.8	224.4	124.8	143.6	92.4	60	116.4	147.9	146.6
DLAgn_00015070	653.8	568.9	608.6	528.2	513.4	659.9	604	314.9	572	455.2	337.6	512.8	502.1	445.9
DLAgn_00015080	3368.4	4030.8	3682.5	3467.4	3976.5	3624.1	4029.8	4296.1	4309.2	3099.7	3868.2	4051.1	5360.3	3957
DLAgn_00015090	521.1	322.8	400.8	425.2	411.1	464.1	572.8	283.2	272.5	228.3	193.6	310.4	262.5	277.8
DLAgn_00015100	618.5	762.9	1141.2	1084.8	1371.6	1057.7	1144	703	1341.8	1579.9	1521.5	1153	1477.6	1495.7
DLAgn_00015110	15.3	7.1	8.2	8.1	8.4	9.2	12.5	2	10.7	7	4.5	5.9	9.2	10.3
DLAgn_00015120	0	0	0	0	1.1	0	0	0	0	1.4	0	0	0	0
DLAgn_00015130	54.4	75	84.2	68.7	74.9	75.5	98.2	33.7	143.6	16.8	51	51.5	66.5	99.4
DLAgn_00015140	9.5	34.4	7.3	35.4	14.8	17.3	15.6	15.8	16.4	4.2	12	9.3	5.7	5.1
DLAgn_00015150	13.4	8.8	14.6	9.1	6.3	17.3	17.1	10.9	16.4	1.4	1.5	2.5	10.3	13.3
DLAgn_00015160	515.4	643.9	431	415.1	479.7	464.1	551	494.1	649.1	663.9	367.6	524.6	513.6	563.8
DLAgn_00015170	0	0	0	0	0	0	0	0	0	0	0	0	0	0
DLAgn_00015180	33.4	48.5	31.1	36.4	39	39.8	40.5	17.8	36.9	28	1.5	7.6	19.5	7.2
DLAgn_00015190	520.2	464.8	441.1	397.9	500.8	376.4	427.1	452.5	454.6	537.9	324.1	419.2	316.4	350.6
DLAgn_00015200	977.4	961.4	1048.7	1166.6	954.1	1014.9	902.4	1103	1126.7	1158.3	1372.9	1024	823.1	988.2
DLAgn_00015210	716.8	814.1	860.2	825.2	656.8	678.3	736.4	1198	744.3	1641.6	1278.4	887.3	1290.8	839.6
DLAgn_00015220	696.8	614.8	725.7	736.3	584	669.1	728.6	904	659.8	1135.9	883.8	727.9	910.2	681.7
DLAgn_00015230	7.6	9.7	11.9	6.1	14.8	11.2	9.4	11.9	4.1	0	0	3.4	1.1	9.2
DLAgn_00015240	2056.9	1575.3	1226.3	1740.3	2549.1	1850.3	1691.1	789.1	1892.4	746.5	547.7	1197.7	1305.7	1232.2
DLAgn_00015250	14.3	10.6	6.4	10.1	10.5	14.3	8.6	8.9	9.8	5.6	10.5	12.7	4.6	2.1
DLAgn_00015260	2555.1	2517.3	2732.6	2527.1	2589.2	2682.6	2514	2695.1	2756.5	2004.3	2763.8	3026.3	2167.7	2826.3
DLAgn_00015270	14.3	15	16.5	8.1	9.5	21.4	17.1	10.9	15.6	19.6	27	21.1	25.2	10.3
DLAgn_00015280	1899.4	1881.3	1873.3	2087.7	1946.1	1964.5	1770.6	1742.6	1945.7	2610.8	2114.1	1782.2	1758.5	1586.9
DLAgn_00015290	505.9	510.7	362.4	414.1	454.4	485.5	453.6	117.8	209.3	130.3	58.5	141.7	240.7	206.1
DLAgn_00015300	1040.4	1435.9	1491.7	1314	1176.5	1321.9	1112.8	2331.7	1633.9	4459.7	3158.4	1876.7	3910.2	2081
DLAgn_00015310	2.9	0	0.9	5.1	0	1	0	2	0	0	0	1.7	0	0
DLAgn_00015320	748.3	716.2	545.4	571.7	842.3	571.2	679.6	125.7	554.8	144.3	88.5	157.7	318.7	183.5
DLAgn_00015330	8.6	29.1	10.1	29.3	31.6	54.1	23.4	48.5	18.1	67.2	57	38	32.1	54.3
DLAgn_00015340	0	0	0	0	0	0	0	0	0	0	0	0	0	0
DLAgn_00015350	352.2	367.8	312.1	356.5	381.6	408	412.3	351.5	370.9	264.7	225.1	413.3	374.9	315.7
DLAgn_00015360	194.7	240.8	403.6	334.3	252	357	400.6	512.9	416.1	923	490.6	651.1	1420.3	1317.3
DLAgn_00015370	4817.3	5150.9	5529.2	5298.5	5210	5441.7	5314.1	4519.9	5002.6	3456.8	2622.8	4741.9	3842.5	4596.7
DLAgn_00015380	28.6	60.9	43	45.5	9.5	53	24.2	19.8	38.6	47.6	24	15.2	57.3	31.8
DLAgn_00015390	0	0.9	0	0	1.1	2	0	0	0	0	1.5	0	4.6	0
DLAgn_00015400	0	0	0	0	0	0	0	0	0	0	0	0	0	0
DLAgn_00015410	1480.4	1492.4	1471.5	1419.1	1402.1	1531	1278.1	1409.9	1443.5	1731.2	1593.5	1474.4	1463.9	1491.6
DLAgn_00015420	1119.6	1061.1	1150.3	1120.1	968.8	1201.6	1323.3	1243.6	1306.5	1439.9	1634	1280.4	1160.1	1121.5
DLAgn_00015430	214.8	304.3	229.7	217.2	226.7	241.7	214.3	305	293	120.5	169.6	266.5	168.5	269.6
DLAgn_00015440	5890.1	7181.3	6218.3	7015.6	6527.8	5777.3	5071.7	7538.7	6592.2	10716.4	9973.5	7762.3	9507.7	6553.6
DLAgn_00015450	0	0	0	0	0	0	0	0	0	0	0	0	0	0
DLAgn_00015460	575.6	495.7	407.2	562.6	497.6	427.4	549.4	674.3	410.3	438.4	663.2	766.7	517	523.8
DLAgn_00015470	2.9	0	0	1	4.2	3.1	4.7	2	1.6	0	3	1.7	0	4.1
DLAgn_00015480	857.1	564.5	549.1	766.6	669.4	659.9	707.6	471.3	605.6	221.3	379.6	633.4	372.6	481.8
DLAgn_00015490	425.7	662.4	532.6	593.9	592.5	577.3	621.9	698	673.7	603.7	588.2	746.5	598.4	640.7
DLAgn_00015500	2019.7	2018	2257.6	1860.4	1721.6	1947.2	1928	2149.5	2239.5	2098.2	2427.7	2164.3	1772.2	2125.1
DLAgn_00015510	3218.5	3883.5	3884.7	3661.3	3632.9	3383.4	3379.8	4506	3763.5	4970.9	3985.2	4113.5	5040.4	4675.6
DLAgn_00015520	203.3	140.2	147.3	124.2	161.3	145.9	317.2	70.3	127.2	50.4	58.5	80.1	104.3	52.3
DLAgn_00015530	1080.5	1053.1	988.3	1113	1017.3	1186.3	1024	808.9	1217.8	844.6	667.7	855.3	998.5	1132.8
DLAgn_00015540	623.3	493	475.9	609	666.3	575.3	681.1	455.5	535.9	498.6	480.1	508.6	374.9	547.4
DLAgn_00015550	2529.4	1908.7	1873.3	2164.5	2052.6	2101.2	2095.5	1571.3	2132.9	1556.1	1533.5	1562.1	1316	1809.3
DLAgn_00015560	3350.2	4680.8	5476.2	4950.1	3465.2	3930.1	2846	6081.3	4446.2	14959	9866.9	5352.6	13517.6	5993.9
DLAgn_00015570	313.1	323.7	332.2	301	322.6	304	286	454.5	319.2	523.8	367.6	389.7	421.9	273.7
DLAgn_00015580	609.9	695.9	768.7	629.2	579.8	448.8	565.8	891.1	798.5	843.2	1072.8	846	766.9	865.2
DLAgn_00015590	56.3	84.7	100.7	66.7	121.2	91.8	103.6	107.9	91.9	116.3	88.5	89.4	72.2	85.1
DLAgn_00015600	32.5	12.3	12.8	11.1	113.9	30.6	151.2	10.9	6.6	0	0	21.1	6.9	2.1
DLAgn_00015610	3204.2	3527.2	3763	3298.7	3334.5	3388.5	3173.3	4464.4	3843.9	6129.3	5349.1	4576.6	4133.7	4570
DLAgn_00015620	706.3	601.5	490.5	610	696.8	529.4	537.7	553.5	578.6	367	403.6	607.3	476.9	527.9
DLAgn_00015630	1001.2	1009	1009.4	866.6	866.6	950.6	992.8	971.3	1300.7	990.3	1263.4	1396.8	1026	1280.4
DLAgn_00015640	99.3	57.3	66.8	69.7	102.3	107.1	140.3	9.9	72.2	1.4	24	21.9	5.7	31.8
DLAgn_00015650	10.5	13.2	10.1	14.1	11.6	5.1	7.8	0	4.1	0	0	0.8	0	4.1
DLAgn_00015660	25.8	37	43.9	65.7	73.8	50	17.1	93.1	15.6	175.1	163.5	86	135.3	86.1
DLAgn_00015670	325.5	293.7	291	357.5	479.7	412.1	314.1	496	215.8	120.5	201.1	248	133	187.6
DLAgn_00015680	299.7	299	231.5	272.7	366.9	372.3	344.5	110.9	190.4	109.3	61.5	110.5	150.2	133.3
DLAgn_00015690	544.1	618.3	434.7	546.4	530.3	548.8	694.4	626.7	603.2	1049.1	555.2	586.2	854	726.8
DLAgn_00015700	1515.7	2014.5	2056.3	2134.2	1749	1618.8	1219.6	2742.6	1856.3	6094.3	4820.9	2699.1	3889.5	2449
DLAgn_00015710	1617.8	1888.4	1828.4	1611	1735.3	1555.5	1418.3	2261.4	1818.5	2253.7	2087.1	1935.7	2174.6	2022.6
DLAgn_00015720	351.2	293.7	295.6	320.2	319.4	370.3	412.3	359.4	309.4	298.3	226.6	345	296.9	306.5
DLAgn_00015730	19121.1	32502.1	27599.5	25715	18638.8	23420.4	14191.1	42920.5	39887.3	83869.9	63884.5	35173.7	54730.7	44911.8
DLAgn_00015740	192.8	176.4	169.3	163.6	187.7	187.7	189.4	124.8	235.5	64.4	79.5	121.5	26.4	149.7
DLAgn_00015750	3.8	7.1	2.7	7.1	5.3	7.1	1.6	2	9	1.4	9	0.8	10.3	5.1
DLAgn_00015760	1140.6	1182.8	1267.5	1150.4	1150.2	1122	1019.3	1372.3	1163.7	691.9	922.8	1179.1	919.4	1196.3
DLAgn_00015770	1930.9	1997.8	2232.9	2000.8	2166.4	2133.9	2032.4	2364.4	2476.7	2110.8	2268.7	2663.6	1982	2375.2
DLAgn_00015780	1189.3	1215.4	1195.2	1241.3	1325.2	1260.7	1349	1221.8	1399.2	1096.7	984.3	1327.6	1015.7	1327.5
DLAgn_00015790	1626.4	944.6	1071.6	1373.6	1380	1345.4	1377.8	989.1	1093.1	1016.9	1168.8	1091.4	980.1	1230.2
DLAgn_00015800	4509	3120.6	2490.1	3150.2	4735.6	3780.1	5226.8	1531.7	2810.7	1655.6	1054.8	1564.6	2390.1	1462.9
DLAgn_00015810	0	0	0	0	0	0	0	0	0	0	0	0	0	0
DLAgn_00015820	0	0	0	0	0	0	0	0	0	0	0	0	0	0
DLAgn_00015830	5.7	9.7	4.6	16.2	10.5	5.1	10.9	1	6.6	1.4	0	0.8	5.7	3.1
DLAgn_00015840	519.2	475.4	579.3	482.8	575.6	479.4	638.2	545.6	576.9	535.1	502.6	465.6	577.8	390.6
DLAgn_00015850	0	0	0.9	0	1.1	0	0.8	0	0.8	0	0	0	0	0
DLAgn_00015860	1165.4	1474.7	1650.9	1152.4	1313.6	1275	1240.7	1791.1	1428.7	829.2	907.8	1281.2	1473	1147.1
DLAgn_00015870	860	909.4	776.9	941.3	1035.3	897.6	1200.1	1179.2	784.5	874	837.2	1356.3	735.9	1108.2
DLAgn_00015880	928.7	906.7	929.8	867.6	1124.9	1073	1143.2	390.1	909.3	189.1	219.1	410.8	492.9	415.2
DLAgn_00015890	180.4	208.2	184.9	159.6	220.3	159.1	222.9	136.6	192	50.4	42	97.8	98.6	137.4
DLAgn_00015900	58.2	62.6	50.3	29.3	47.4	41.8	36.6	60.4	64.8	208.7	118.5	65.8	69.9	90.2
DLAgn_00015910	1	0.9	0	3	0	0	0	0	0	0	0	0	0	0
DLAgn_00015920	546	579.5	572.9	642.4	550.3	524.3	499.5	733.7	629.4	1600.9	1197.4	811.4	742.8	836.5
DLAgn_00015930	386.6	579.5	418.2	386.8	589.3	539.6	448.1	346.5	550.7	320.8	220.6	386.3	424.1	526.9
DLAgn_00015940	38.2	71.4	63.1	74.7	84.3	30.6	42.1	39.6	187.9	156.9	78	48.9	50.4	31.8
DLAgn_00015950	2523.6	2345.3	2680.4	2365.5	2971.9	2934.6	2636.4	1976.3	2612.9	1533.7	1234.9	1885.1	2088.6	2254.3
DLAgn_00015960	160.4	270.8	249.8	252.5	184.5	189.7	163.7	267.3	176.4	270.3	330.1	264.8	247.6	293.2
DLAgn_00015970	1589.2	1560.3	1256.5	1516	1478	1316.8	1325.6	1366.4	1246.6	1395.1	1395.4	1288.8	1196.8	1250.7
DLAgn_00015980	6861.7	6408.7	5503.6	7498.4	6420.3	7277.7	7436.9	5753.6	7117.4	3573.1	5629.7	5643.5	8129.8	5666.9
DLAgn_00015990	311.2	318.4	259	284.8	246.7	98.9	101.3	398	313.5	369.8	373.6	312.9	272.8	357.8
DLAgn_00016000	1549.1	1599.1	1586.8	1598.9	1684.7	1453.5	1861.8	2143.6	1702	2103.8	1635.5	2007.4	1984.3	1596.1
DLAgn_00016010	307.3	136.7	174.8	197	231.9	237.7	286	103	117.4	105	88.5	125.7	129.5	114.8
DLAgn_00016020	328.3	404	349.6	331.3	399.6	372.3	372.5	462.4	324.2	315.1	255.1	403.2	389.8	352.6
DLAgn_00016030	727.3	576	476.8	689.8	714.8	575.3	700.6	570.3	537.5	691.9	667.7	596.3	394.3	486.9
DLAgn_00016040	3829.4	2190	1939.2	2617	3433.6	3130.4	3797.5	866.4	1609.3	1046.3	637.7	1048.4	1548.7	1191.2
DLAgn_00016050	29.6	15.9	15.6	22.2	14.8	56.1	35.8	14.9	9	16.8	4.5	16	21.8	18.5
DLAgn_00016060	2525.5	3113.5	3303.6	3074.5	2922.3	3019.2	2816.4	4047.6	3641.2	4417.7	4193.7	3859.6	3678.6	3672
DLAgn_00016070	4113.8	3503.3	4831.9	4688.5	3506.4	3580.2	2877.2	5039.7	3791.4	8915.2	7470.7	5088.6	6104.2	3786.8
DLAgn_00016080	1	0	0	0	2.1	0	0.8	0	0	2.8	1.5	0.8	0	0
DLAgn_00016090	113.6	60.9	114.4	106.1	93.8	100	105.2	16.8	41	28	18	33.7	13.8	26.7
DLAgn_00016100	13.4	11.5	15.6	13.1	12.7	18.4	6.2	16.8	13.1	1.4	0	3.4	0	3.1
DLAgn_00016110	1363.9	1345.9	1788.2	1536.2	1553.9	1377	1201.7	1532.7	1544.4	864.2	1177.9	1417.8	1168.1	1261.9
DLAgn_00016120	784.6	1222.5	1229.9	1018.1	941.4	1183.2	949.2	1694.1	1357.3	2741.1	2007.6	1568.8	1877.7	1559.2
DLAgn_00016130	544.1	658.9	621.4	521.2	585.1	580.4	531.5	736.6	769.8	288.5	477.1	601.4	611	530
DLAgn_00016140	203.3	179	183.9	154.5	191.9	176.5	233.8	203	210.9	197.5	154.5	180.5	166.2	172.2
DLAgn_00016150	543.1	561	464.9	440.4	453.3	498.8	623.4	404	401.3	533.6	426.1	412.4	484.9	458.2
DLAgn_00016160	2604.8	2005.7	2084.7	2297.8	2238.1	2056.3	1924.9	1891.1	1983.5	1466.5	1734.5	1987.2	2040.5	1981.6
DLAgn_00016170	6802.6	8035.1	7944.3	7415.5	6971.6	7442	6831.4	9938.8	9518.6	17214.1	13436.5	9397.8	11638.8	10358.9
DLAgn_00016180	12.4	20.3	13.7	16.2	17.9	8.2	6.2	4	11.5	7	6	11.8	3.4	6.2
DLAgn_00016190	546.9	459.5	435.6	519.1	489.2	421.3	412.3	325.7	381.6	497.2	469.6	365.2	412.7	363.9
DLAgn_00016200	540.2	598.9	496	525.2	648.4	487.6	634.4	495.1	499	173.7	324.1	460.5	220.1	461.3
DLAgn_00016210	269.2	184.3	200.4	177.8	282.5	224.4	291.5	108.9	211.7	63	60	140	149	133.3
DLAgn_00016220	243.4	193.2	141.8	174.7	275.2	160.1	212	89.1	197	36.4	19.5	104.6	86	110.7
DLAgn_00016230	122.2	92.6	96.1	70.7	152.9	131.6	152	22.8	97.7	40.6	43.5	27.8	69.9	56.4
DLAgn_00016240	1163.5	944.6	743.1	933.3	1157.5	1096.5	1126.1	325.7	670.5	190.5	196.6	365.2	525	436.7
DLAgn_00016250	2136.1	1611.4	1630.8	1802.9	2302.4	2123.7	2212.4	1238.6	1485.4	606.5	583.7	1102.4	1120	1179.9
DLAgn_00016260	1258	1017	1001.2	1178.7	1386.3	1359.7	1400.4	1074.3	1272.8	1022.5	895.8	1223.9	989.3	1230.2
DLAgn_00016270	0	0	0	0	0	0	0	0	0	0	0	0	0	0
DLAgn_00016280	2700.2	2922.1	2568.8	2549.3	3087.8	3041.7	3329.2	2785.2	3158.7	3095.4	2718.8	3679.1	3277.4	3300.9
DLAgn_00016290	3424.7	4073.1	4854.8	4626.9	3449.4	4174.9	3050.2	6231.8	4110.6	12044.2	8819.6	5060.7	8485.2	4945.2
DLAgn_00016300	395.2	327.2	313	329.3	315.2	344.8	292.2	327.7	339.7	367	291.1	258.1	351.9	190.7
DLAgn_00016310	713	1037.2	904.2	722.2	620.9	483.5	443.4	1329.7	652.4	3077.2	1722.5	1218.8	2218.2	1499.8
DLAgn_00016320	1836.4	1663.5	1581.4	1838.2	1897.6	1714.6	1901.5	1593.1	1683.1	1383.8	1764.5	1760.3	1382.5	1787.8
DLAgn_00016330	2080.8	2042.7	2042.6	1758.4	2411	2272.6	2432.2	1463.4	2223.1	641.5	745.7	1345.3	1054.6	1115.3
DLAgn_00016340	19.1	14.1	12.8	19.2	14.8	17.3	4.7	9.9	5.7	0	16.5	1.7	5.7	7.2
DLAgn_00016350	1.9	0	0	1	0	1	0	1	0	0	0	0	0	0
DLAgn_00016360	1291.4	1790.5	1668.3	1496.8	1083.7	1399.4	812.8	2008	1486.2	3248.1	2130.6	1695.3	2893.4	1556.1
DLAgn_00016370	2102.7	3334.9	2847.9	2369.5	2235	2680.6	2243.6	2844.6	3117.6	3982.1	2564.3	2774.1	2970.2	3248.6
DLAgn_00016380	924.9	612.1	812.6	820.1	775.9	873.1	860.4	504	659.8	254.9	453.1	594.6	299.2	570
DLAgn_00016390	147.9	135.8	155.6	121.2	111.7	142.8	106	113.9	184.6	116.3	108	123.1	83.7	104.6
DLAgn_00016400	586	509.8	375.2	322.2	477.6	787.4	619.5	196	392.3	303.9	172.6	204.1	496.4	348.5
DLAgn_00016410	1517.6	1627.3	1682	1415	1505.4	1281.1	1349.8	2150.5	1670.8	1444.1	1383.4	1909.6	1628.9	1667.9
DLAgn_00016420	0	1.8	0	0	5.3	2	4.7	4	0	0	0	0	3.4	1
DLAgn_00016430	1.9	0.9	0	0	0	1	0	0	0	0	0	0	0	0
DLAgn_00016440	17.2	12.3	12.8	4	19	18.4	4.7	1	6.6	5.6	0	1.7	0	6.2
DLAgn_00016450	0	0	0	0	0	0	0	0	0	0	0	0	0	0
DLAgn_00016460	3121.1	2878	3058.4	2934.1	3294.5	3314	3464.8	2260.4	3043.8	1077.1	1344.4	2091.8	1555.6	2097.4
DLAgn_00016470	3.8	0.9	3.7	2	4.2	0	0	0	0.8	0	7.5	0.8	2.3	4.1
DLAgn_00016480	1500.4	737.4	859.3	869.6	885.6	834.4	1074.7	442.6	693.4	864.2	624.2	897.4	902.2	731.9
DLAgn_00016490	868.6	905.8	1100	1058.5	911.9	884.3	803.5	1120.8	1004.5	1336.2	1426.9	1061.9	850.6	1039.5
DLAgn_00016500	519.2	245.2	273.6	283.8	468.1	435.5	305.5	91.1	143.6	26.6	42	48.9	45.9	48.2
DLAgn_00016510	1378.3	1499.4	1643.6	1541.3	1316.7	1169.9	986.6	1872.3	1388.5	1196.2	1778	1381.6	1509.7	1387
DLAgn_00016520	1969.1	2103.6	2203.6	2176.6	1793.2	1928.8	1853.2	2652.5	2201.8	4794.4	3551.6	2597	3005.7	2566.9
DLAgn_00016530	242.4	374	321.2	329.3	282.5	294.8	281.3	458.4	377.5	1141.5	691.7	508.6	675.2	405.9
DLAgn_00016540	1.9	3.5	0	0	2.1	1	0	2	5.7	5.6	3	1.7	1.1	2.1
DLAgn_00016550	23.9	1.8	12.8	8.1	0	6.1	3.1	2	11.5	12.6	13.5	0.8	10.3	14.4
DLAgn_00016560	1011.7	1123.7	1024.9	1083.7	1127	1297.4	907.9	566.3	1144.8	388	291.1	679.8	629.3	668.4
DLAgn_00016570	11.5	0	9.2	9.1	5.3	11.2	1.6	1	5.7	1.4	3	0.8	2.3	0
DLAgn_00016580	50.6	45.9	22	40.4	23.2	38.8	7.8	28.7	33.6	40.6	69	18.6	99.7	27.7
DLAgn_00016590	2413.9	1929.8	1919	1988.7	2442.6	2294	2638.7	1626.8	2029.4	1304	1132.8	1868.2	1687.4	1911.9
DLAgn_00016600	495.4	559.2	508.8	552.5	424.9	538.6	302.4	539.6	443.1	511.2	334.6	366.9	491.8	238.9
DLAgn_00016610	1.9	0	0	0	1.1	0	0	0	0	0	0	0	0	0
DLAgn_00016620	2234.4	1771.1	1737.8	1792.8	2167.5	2016.6	2020	1630.7	1552.7	1397.9	894.3	1455	1637	1570.5
DLAgn_00016630	3107.8	3116.1	3318.3	3193.7	3417.8	3267.1	3883.3	3699.1	3394.2	5447.2	5223.1	3765.2	3628.2	3247.6
DLAgn_00016640	3412.3	3507.8	4050.4	3297.7	3436.8	2966.2	2920.1	4483.2	3930.1	3192.1	3311.5	4138	3522.7	3287.6
DLAgn_00016650	168.9	156.1	77.8	90.9	88.6	78.5	145.7	77.2	80.4	22.4	31.5	78.4	75.7	51.3
DLAgn_00016660	497.3	515.1	482.3	406	578.8	361.1	765.3	429.7	547.4	451	330.1	563.4	491.8	560.7
DLAgn_00016670	0	0	0	0	0	0	0	0	0	0	0	0	0	0
DLAgn_00016680	1788.7	1456.2	1395.6	1639.3	1689.9	1584.1	1815	906	1587.1	990.3	945.3	1314.1	891.9	1253.7
DLAgn_00016690	1.9	159.6	3.7	6.1	20	13.3	17.1	17.8	83.7	42	27	71.7	236.1	112.8
DLAgn_00016700	340.7	553	528	462.6	484.9	476.3	475.4	871.3	649.9	684.9	915.3	673.1	724.5	731.9
DLAgn_00016710	609.9	555.7	611.3	608	600.9	683.4	563.4	561.4	576.1	718.5	639.2	603.1	506.7	587.4
DLAgn_00016720	76.4	124.4	61.3	91.9	141.3	71.4	60	33.7	119.8	86.8	63	35.4	59.6	8.2
DLAgn_00016730	10.5	5.3	5.5	3	11.6	4.1	3.1	0	5.7	2.8	3	0	1.1	0
DLAgn_00016740	2.9	2.6	0	2	2.1	0	4.7	0	3.3	1.4	0	3.4	0	6.2
DLAgn_00016750	2344.2	1579.7	1229.9	1402.9	1809.1	1690.2	1994.2	596	800.9	1201.8	417.1	996.1	1927	1143
DLAgn_00016760	0	0	0	0	0	0	0	0	0	0	0	0	0	0
DLAgn_00016770	836.1	655.3	727.5	699.9	712.7	906.8	791.8	269.3	532.6	232.5	138	245.4	417.3	271.7
DLAgn_00016780	288.3	187	297.4	249.5	159.2	279.5	325	285.2	256	343.2	396.1	297.7	206.3	300.4
DLAgn_00016790	705.4	293.7	413.6	375.7	494.4	560	876.7	244.6	407.9	441.2	241.6	501.9	719.9	526.9
DLAgn_00016800	9.5	3.5	0.9	1	3.2	18.4	6.2	4	39.4	0	3	3.4	0	3.1
DLAgn_00016810	0	0.9	0	3	2.1	1	2.3	0	1.6	0	0	0	2.3	0
DLAgn_00016820	0	0	0	0	0	0	0	0	0	0	0	0	0	0
DLAgn_00016830	13.4	12.3	16.5	14.1	20	16.3	7.8	10.9	6.6	5.6	12	8.4	20.6	11.3
DLAgn_00016840	0	0	0	0	0	0	0	0	0	0	0	0	0	0
DLAgn_00016850	0	0	0	0	0	0	0	0	0	0	0	0	0	0
DLAgn_00016860	0	0	0	0	0	0	0	0	0	0	0	0	0	0
DLAgn_00016870	2.9	6.2	2.7	10.1	8.4	3.1	7.8	3	3.3	5.6	12	1.7	2.3	5.1
DLAgn_00016880	8337.4	8434.7	8984.8	8811.4	8615.2	8197.8	7619.3	11455.6	9569.5	13034.5	10426.6	10149.3	11832.5	10048.3
DLAgn_00016890	99.3	101.4	129.9	132.3	94.9	116.3	89.6	187.1	124.7	249.3	147	145.1	116.9	159.9
DLAgn_00016900	734.9	1056.6	1043.3	1111	930.9	985.3	845.5	1226.8	1130	1423.1	1417.9	1076.2	1118.8	1080.5
DLAgn_00016910	2081.7	1680.2	1663.7	1831.2	2096.9	2139	2135.3	1520.8	1612.6	1155.5	1664	1842.9	1412.3	1887.3
DLAgn_00016920	89.7	67	56.7	57.6	110.7	54.1	35.8	66.3	44.3	71.4	73.5	51.5	133	73.8
DLAgn_00016930	26.7	42.3	21	50.5	94.9	53	35.1	34.7	31.2	42	28.5	28.7	69.9	67.7
DLAgn_00016940	455.3	253.1	205.9	363.6	416.4	373.3	396.7	144.6	216.6	131.7	114	207.5	209.8	234.8
DLAgn_00016950	56.3	38.8	38.4	49.5	45.3	46.9	46	41.6	24.6	16.8	33	16	16	35.9
DLAgn_00016960	749.3	427.8	448.4	558.5	508.1	512	517.5	361.4	366	284.3	291.1	361.8	329	396.7
DLAgn_00016970	2558	1940.4	1829.4	2178.6	2367.8	2147.1	2735.4	1377.3	1674.1	1651.4	1374.4	1704.6	1831.8	1867.8
DLAgn_00016980	34041.5	53011.5	61954.5	45450.7	40120.8	48674.7	37566.3	68189.3	55561.6	129368.8	97764.6	61631.1	121702	67436.8
DLAgn_00016990	694.9	566.3	527.1	660.6	664.2	580.4	570.5	302	402.9	670.9	660.2	724.5	262.5	639.7
DLAgn_00017000	305.4	423.4	438.3	374.7	306.8	232.6	180	233.7	365.2	1199	850.8	391.4	693.5	421.3
DLAgn_00017010	16232.8	16585.3	18496.7	18851.9	17079.6	16227.3	15501.1	23315.3	21802.8	36912.9	30280.5	22925.9	27530.4	20978.2
DLAgn_00017020	1219.8	575.1	660.7	848.4	917.2	784.4	992.1	318.8	521.1	191.9	199.6	408.2	295.8	472.6
DLAgn_00017030	1	0.9	0	0	0	1	1.6	0	0.8	0	0	0	0	0
DLAgn_00017040	261.5	284	240.7	293.9	374.3	307	251.7	314.9	300.4	217.1	162	357.6	154.8	339.3
DLAgn_00017050	207.1	194.9	138.2	172.7	207.7	181.6	136.4	164.4	138.7	179.3	84	237.9	120.4	263.5
DLAgn_00017060	10782.7	7685.8	8632.5	9095.2	8846	9340.2	9507.5	7733.8	7357.9	10276.6	9095.7	9415.5	8249	9901.7
DLAgn_00017070	252	249.6	237.9	227.3	217.2	163.2	162.9	229.7	155.9	309.5	289.6	276.7	264.8	306.5
DLAgn_00017080	71.6	56.4	33.9	33.3	55.9	45.9	46	62.4	64.8	64.4	76.5	87.7	115.8	83
DLAgn_00017090	47.7	37.9	34.8	53.5	38	34.7	43.6	45.5	32.8	74.2	54	57.4	60.8	61.5
DLAgn_00017100	458.1	553.9	631.4	571.7	570.3	533.5	448.1	814.9	599.9	1636	1182.4	786.1	1109.7	681.7
DLAgn_00017110	351.2	294.6	296.5	203	228.8	277.4	227.6	543.6	200.2	326.4	363.1	251.3	517	388.5
DLAgn_00017120	1486.1	1099	766	820.1	1052.1	985.3	1267.1	489.1	745.1	156.9	192.1	366.9	339.3	444.9
DLAgn_00017130	409.5	513.3	548.2	488.8	457.5	508	429.4	615.9	608.9	424.4	456.1	586.2	538.8	563.8
DLAgn_00017140	6.7	7.9	5.5	3	10.5	5.1	7	10.9	13.1	7	0	5.9	17.2	15.4
DLAgn_00017150	568.9	811.5	479.5	556.5	488.1	486.5	363.2	832.7	755	1596.7	1044.3	752.4	669.5	798.6
DLAgn_00017160	1409.8	1249.8	1175	1053.4	1342	1458.6	1453.4	1120.8	1346.7	698.9	693.2	1113.4	901	1014.9
DLAgn_00017170	12.4	19.4	19.2	12.1	14.8	13.3	14.8	14.9	19.7	19.6	12	16	4.6	18.5
DLAgn_00017180	18.1	7.9	11	7.1	9.5	9.2	10.9	11.9	67.3	85.4	61.5	91.1	59.6	109.7
DLAgn_00017190	2595.2	1825.8	1368.1	1927.1	2479.5	3013.1	2471.2	568.3	1221.1	613.5	442.6	596.3	993.9	903.1
DLAgn_00017200	3.8	9.7	11	2	12.7	13.3	3.1	5.9	7.4	8.4	10.5	3.4	8	7.2
DLAgn_00017210	0	0	0	0	0	0	0	0	0	0	0	0	0	0
DLAgn_00017220	0	1.8	0	0	1.1	3.1	3.9	0	6.6	8.4	7.5	0.8	6.9	5.1
DLAgn_00017230	674.8	1056.6	682.7	707	744.3	797.6	512	737.6	589.2	542.1	495.1	583.7	535.3	393.6
DLAgn_00017240	654.8	399.6	458.5	544.4	619.9	525.3	556.4	216.8	352.9	120.5	165	239.5	259.1	256.3
DLAgn_00017250	1604.5	1584.1	1603.3	1488.8	1466.4	1416.8	1559.4	1433.7	1486.2	927.2	1168.8	1387.5	1171.6	1359.3
DLAgn_00017260	0	0.9	0	3	1.1	0	3.1	0	2.5	0	0	0	0	1
DLAgn_00017270	0	0	0	0	0	0	0	0	0	0	0	0	0	0
DLAgn_00017280	0	0	0	0	0	0	0	0	0	0	0	0	0	0
DLAgn_00017290	148.9	229.3	137.3	137.4	138.1	108.1	158.2	220.8	164.1	613.5	295.6	198.2	241.9	260.4
DLAgn_00017300	29.6	39.7	47.6	27.3	54.8	50	56.9	45.5	46.8	51.8	34.5	76.8	45.9	67.7
DLAgn_00017310	116.4	159.6	144.6	150.5	99.1	101	89.6	205	117.4	280.1	241.6	201.6	205.2	172.2
DLAgn_00017320	1366.8	1273.6	1432.2	1610	1511.8	1417.8	1329.5	1088.1	1440.2	1925.9	2088.6	1471	1410	1416.7
DLAgn_00017330	88.8	72.3	79.6	83.8	77	76.5	112.2	11.9	27.1	2.8	16.5	31.2	36.7	46.1
DLAgn_00017340	1731.4	2754.5	2435.2	2065.5	2333	2413.3	3520.9	2114.9	3367.1	495.8	811.7	2289.1	2324.8	2853.9
DLAgn_00017350	1468.9	1558.5	1596.9	1453.4	1372.6	1410.7	1426.9	1634.7	1638	2002.9	1982.1	1650.6	1628.9	1715
DLAgn_00017360	277.8	109.4	175.7	176.8	188.7	155	249.4	53.5	80.4	39.2	78	72.5	74.5	92.3
DLAgn_00017370	7.6	3.5	2.7	11.1	9.5	0	1.6	0	3.3	0	0	0	0	0
DLAgn_00017380	191.9	275.2	337.7	270.7	235.1	158.1	180	315.8	258.5	742.3	520.7	349.2	541.1	379.3
DLAgn_00017390	2137.1	2272.9	2475.4	2784.6	2172.8	2545.9	2206.2	2335.7	2460.3	4188	3919.2	2598.7	2801.6	2555.6
DLAgn_00017400	0	0.9	0	0	3.2	1	0.8	0	0	0	0	1.7	0	0
DLAgn_00017410	336	282.2	288.3	326.2	292	283.6	313.3	295.1	304.5	253.5	321.1	382.1	252.2	263.5
DLAgn_00017420	1658.9	1941.3	1801.9	2044.3	1698.4	1652.4	1426.1	2240.6	1811.2	4297.2	2852.3	2248.6	2899.1	2210.2
DLAgn_00017430	3448.5	3912.6	4128.2	4345.1	3747.8	3746.5	3677.5	4820.9	4520.1	8642	6890.1	4849	6014.8	4630.5
DLAgn_00017440	662.4	628	803.5	548.4	610.4	749.7	918.8	361.4	746	357.2	391.6	564.3	316.4	576.1
DLAgn_00017450	109.8	107.6	128.1	82.8	101.2	120.4	216.6	59.4	127.2	78.4	87	106.3	44.7	87.1
DLAgn_00017460	76.4	108.5	97	88.9	55.9	85.7	71.7	102	96.8	346	208.6	129.9	131.8	122
DLAgn_00017470	614.7	867	852.9	810	639.9	744.6	612.5	1098	843.6	1098.1	1041.3	1040	1248.4	1004.6
DLAgn_00017480	2349	2639.9	3145.3	2829.1	2689.3	2605.1	2634.8	4056.5	3336.7	3903.6	3796.1	3532.4	3881.5	3439.3
DLAgn_00017490	1944.3	1893.7	1569.5	1942.3	2519.6	2589.8	2535.1	992.1	1780.8	712.9	715.7	1246.6	669.5	1430
DLAgn_00017500	630	775.3	744.9	757.5	649.4	684.4	631.2	1009.9	764.8	2622	1712	1002.9	1327.5	1041.5
DLAgn_00017510	2444.4	2726.3	3618.4	3275.5	2953.9	2864.2	2841.3	3042.6	2889.5	7294.6	5797.7	3900.1	4322.8	4231.7
DLAgn_00017520	1256.1	1292.1	1429.4	1281.7	1220.8	1200.5	1077	1545.6	1418.9	1554.7	1590.5	1632.9	1607.2	1511
DLAgn_00017530	493.5	582.1	682.7	549.4	567.2	554.9	527.6	729.7	580.2	614.9	466.6	654.5	648.8	628.4
DLAgn_00017540	24.8	20.3	26.5	30.3	15.8	21.4	21	38.6	14.8	65.8	12	29.5	27.5	30.8
DLAgn_00017550	745.4	811.5	776	820.1	772.7	910.9	874.4	906	893.7	785.8	930.3	994.4	658	998.5
DLAgn_00017560	9.5	1.8	2.7	2	4.2	3.1	10.9	0	0.8	0	3	0	0	0
DLAgn_00017570	4521.4	3906.4	4078.7	4511.7	4382.4	4023.9	4143.6	4144.6	4096.6	6238.5	5797.7	4847.3	3975.5	4631.5
DLAgn_00017580	132.7	69.7	134.5	119.2	121.2	188.7	168.3	104	161.7	142.9	223.6	128.2	120.4	129.2
DLAgn_00017590	1077.6	1639.7	1564.9	1324.1	1132.2	1179.1	1158.8	2037.7	1519	1312.4	1431.4	1707.1	2186.1	1604.3
DLAgn_00017600	264.4	241.7	200.4	245.4	257.2	311.1	289.1	160.4	90.3	246.5	154.5	125.7	155.9	178.4
DLAgn_00017610	1579.7	2235	2232.9	2461.4	2231.8	2365.4	1935.8	2165.4	2126.3	3699.1	2658.8	2519.4	2899.1	2522.8
DLAgn_00017620	29.6	30.9	34.8	23.2	38	41.8	35.8	41.6	46	77	43.5	26.1	50.4	33.8
DLAgn_00017630	305.4	445.4	381.6	510.1	340.5	280.5	243.1	497	354.5	540.7	538.7	422.6	604.1	371.1
DLAgn_00017640	20	25.6	32.9	36.4	30.6	21.4	25.7	13.9	30.4	26.6	13.5	13.5	9.2	19.5
DLAgn_00017650	2808.1	2229.7	2114.9	2202.8	2712.5	2824.4	3131.2	1589.1	2106.6	921.6	1350.4	1490.4	1684	1561.3
DLAgn_00017660	2.9	0.9	0	1	0	0	0	1	0	0	0	0	0	0
DLAgn_00017670	965.9	1284.2	1208.9	1129.2	996.2	937.4	1083.2	1596.1	1165.3	4241.2	2297.2	1552	2116.1	1545.9
DLAgn_00017680	0	0	0	0	0	0	0	0	0	0	0	0	0	0
DLAgn_00017690	534.5	927	662.6	685.8	605.1	540.6	551.7	1095.1	969.2	3178.1	1694	1058.5	1439.8	1278.3
DLAgn_00017700	360.8	333.4	432.9	357.5	448	295.8	600.1	481.2	569.5	544.9	676.7	382.1	322.1	423.4
DLAgn_00017710	41	15.9	32	15.2	36.9	49	31.2	23.8	36.1	26.6	40.5	40.5	48.1	22.6
DLAgn_00017720	7.6	9.7	8.2	7.1	11.6	12.2	8.6	13.9	13.1	22.4	16.5	11	19.5	13.3
DLAgn_00017730	310.2	262	269	331.3	264.6	257	281.3	204	186.3	98	145.5	183.9	184.6	216.3
DLAgn_00017740	10.5	22.1	18.3	9.1	20	16.3	21	5	27.1	25.2	10.5	8.4	40.1	22.6
DLAgn_00017750	501.1	508	465.8	496.9	490.2	435.5	578.2	457.4	430	962.3	639.2	564.3	413.8	585.3
DLAgn_00017760	4831.6	5804.5	5887.1	5226.8	5661.2	5043.9	5351.5	7369.4	6089.2	8114	6764	6665	7275.8	6702.3
DLAgn_00017770	1929	2115.1	1784.5	1802.9	2203.3	2023.7	1794	1564.4	2299.4	1239.6	1246.9	1444.8	1482.2	1495.7
DLAgn_00017780	579.4	883.8	835.5	786.8	663.1	670.1	504.2	916.8	549	1522.5	1324.9	789.5	1392.8	906.2
DLAgn_00017790	0	0	0	0	0	0	0	0	0	0	0	0	0	0
DLAgn_00017800	11.5	7.1	18.3	3	5.3	109.1	6.2	0	0	0	4.5	1.7	0	1
DLAgn_00017810	0	0	0	0	0	0	0	0	0	0	0	0	0	0
DLAgn_00017820	366.5	298.1	348.7	365.6	340.5	317.2	264.2	366.3	390.6	711.5	622.7	402.3	598.4	431.6
DLAgn_00017830	40.1	28.2	11.9	32.3	31.6	34.7	35.1	1	6.6	5.6	0	1.7	0	3.1
DLAgn_00017840	1102.4	1172.2	1148.5	1252.4	1269.3	1379	1224.3	1231.7	1487.8	1145.7	1200.4	1481.9	1191	1485.4
DLAgn_00017850	2050.2	1969.5	1941.9	2020	2302.4	2067.6	2389.3	1698	2253.5	1326.4	1161.3	1909.6	1494.8	1848.3
DLAgn_00017860	606.1	615.6	622.3	669.6	682.1	542.6	545.5	701	582.7	596.7	951.3	528.8	792.1	607.9
DLAgn_00017870	32.5	57.3	38.4	47.5	30.6	41.8	18.7	41.6	32	67.2	72	50.6	75.7	43.1
DLAgn_00017880	0	0	1.8	7.1	6.3	4.1	7.8	0	0	2.8	4.5	0.8	0	3.1
DLAgn_00017890	2.9	0	0	3	6.3	2	2.3	0	0.8	0	0	0	0	0
DLAgn_00017900	1239.9	857.3	769.6	856.5	1033.1	1003.7	1262.5	399	651.6	360	351.1	403.2	569.7	404.9
DLAgn_00017910	139.4	101.4	90.6	98	123.3	138.7	137.2	56.4	84.5	42	45	41.3	95.1	48.2
DLAgn_00017920	28.6	10.6	97.9	11.1	36.9	60.2	180	11.9	69.8	14	34.5	11.8	6.9	30.8
DLAgn_00017930	286.3	127.9	214.1	176.8	165.5	211.1	205	117.8	150.2	107.9	108	90.2	81.4	141.5
DLAgn_00017940	71.6	35.3	61.3	32.3	26.4	46.9	49.1	32.7	25.4	43.4	36	28.7	29.8	33.8
DLAgn_00017950	1	0	0	0	3.2	0	0.8	0	0	0	0	0	0	1
DLAgn_00017960	1945.2	1952.8	2267.7	2188.7	1844.9	1887	1841.5	2549.5	2155.8	4398.1	3688.1	2495.8	2900.2	2425.4
DLAgn_00017970	4383.9	2950.3	3286.2	4076.4	4039.8	4003.5	4455.3	2429.7	3373.7	2675.3	2481.7	3134.3	2583.8	3100
DLAgn_00017980	0	3.5	3.7	0	0	3.1	0.8	2	3.3	2.8	13.5	0	1.1	2.1
DLAgn_00017990	13.4	10.6	11.9	32.3	6.3	7.1	20.3	25.7	12.3	39.2	42	9.3	47	25.6
DLAgn_00018000	605.1	408.4	356.9	419.2	472.3	587.5	692.8	216.8	256	193.3	135	155.2	465.4	228.6
DLAgn_00018010	414.2	348.4	340.4	385.8	451.2	457	416.9	228.7	263.4	152.7	178.6	193.2	155.9	178.4
DLAgn_00018020	130.8	89.1	54.9	75.8	75.9	70.4	81.8	73.3	87	46.2	73.5	52.3	47	28.7
DLAgn_00018030	1	0	0	0	0	0	0	0	0	0	0	1.7	0	0
DLAgn_00018040	0	0.9	0	0	0	0	0	0	0	0	0	0	0	0
DLAgn_00018050	6013.2	6122.9	7143.5	6879.2	6004.9	6065	6378.6	9095.2	6811.3	12555.5	11151.3	8141.9	9254.4	7479.3
DLAgn_00018060	0	0.9	0.9	0	0	0	0	0	0	0	0	0	1.1	0
DLAgn_00018070	4.8	2.6	0	8.1	7.4	1	7	1	2.5	0	1.5	0	6.9	10.3
DLAgn_00018080	28.6	23.8	35.7	14.1	14.8	38.8	20.3	5.9	29.5	40.6	10.5	12.7	69.9	30.8
DLAgn_00018090	1.9	0	0	5.1	1.1	1	0	0	0	0	0	0	0	0
DLAgn_00018100	2736.5	2216.5	2026.1	2405.9	2928.6	2513.3	2718.2	1736.7	2310.9	1697.6	1261.9	2117.9	2034.7	2216.3
DLAgn_00018110	84.9	110.3	99.7	106.1	87.5	127.5	124.7	148.5	135.4	126.1	100.5	86	189.1	131.2
DLAgn_00018120	398	239.9	262.6	270.7	355.3	368.2	498.8	378.2	294.6	320.8	145.5	229.4	441.3	241.9
DLAgn_00018130	170.9	174.6	92.4	116.2	134.9	121.4	134	128.7	137	400.6	219.1	139.2	126.1	187.6
DLAgn_00018140	2329.9	3104.7	3892.1	3296.7	2910.7	2996.8	2714.3	4668.4	3592	8030	6052.8	4326.9	6472.2	4345.5
DLAgn_00018150	6780.6	6015.3	6653.9	6677.2	6052.3	6518.9	6792.4	7285.3	6697.3	10504.9	9641.9	8495.3	6840.2	8373.2
DLAgn_00018160	1602.6	1382.1	1603.3	1594.8	1442.2	1514.7	1587.4	1994.1	1467.3	3165.5	2234.2	1721.5	1521.2	1815.5
DLAgn_00018170	1.9	0	0	2	0	0	6.2	0	1.6	0	6	0	1.1	0
DLAgn_00018180	2587.6	1697.9	1469.7	2007.9	2473.2	2345	2313	1018.8	1408.2	1395.1	910.8	1401	1290.8	1566.4
DLAgn_00018190	725.4	571.5	562.8	674.7	811.8	718.1	840.9	319.8	508	221.3	429.1	360.2	173.1	355.7
DLAgn_00018200	13579.4	13878.4	13386.6	13260.5	14143.5	13689.5	14479.5	15502.2	15648.8	17225.3	13774.1	16417	15072	15714.1
DLAgn_00018210	1.9	1.8	0	0	0	3.1	0	0	0	0	0	0	0	2.1
DLAgn_00018220	0	0	0	0	0	0	0	0	0	0	0	0	0	0
DLAgn_00018230	1530	777.9	653.4	906	1408.4	1219.9	1380.9	326.7	444	284.3	189.1	278.3	536.5	409
DLAgn_00018240	88.8	47.6	26.5	62.6	106.5	96.9	75.6	3	6.6	4.2	10.5	5.9	2.3	15.4
DLAgn_00018250	4367.7	2758	2556.9	3314.9	3600.2	3380.3	3383	1738.6	2750.8	1162.5	1509.4	1766.2	1056.9	1967.2
DLAgn_00018260	172.8	105	87.9	133.3	101.2	108.1	128.6	62.4	86.2	60.2	70.5	64.1	64.2	92.3
DLAgn_00018270	1.9	0	1.8	0	0	0	2.3	0	0	0	0	0	0	0
DLAgn_00018280	1	0	4.6	4	0	4.1	1.6	0	0.8	0	0	0	0	4.1
DLAgn_00018290	2.9	0	0	2	3.2	0	2.3	1	4.9	0	3	0	0	1
DLAgn_00018300	2425.3	2599.3	2306.1	2442.2	2285.6	2280.7	2457.1	2750.5	2274	4318.2	3239.5	2750.5	2956.4	2462.4
DLAgn_00018310	3539.2	2968.9	3591	3912.8	4000.8	3104.9	3110.2	2895.1	3563.2	1634.6	2120.1	3104.8	1763.1	3023.1
DLAgn_00018320	5221	4891.6	5657.4	5668.2	4610.1	4341.1	4943.9	7694.2	5539.3	11359.3	8187.9	5918.5	9051.5	6130.2
DLAgn_00018330	14.3	13.2	10.1	9.1	11.6	17.3	44.4	7.9	24.6	1.4	3	16	16	9.2
DLAgn_00018340	89.7	61.7	84.2	31.3	62.2	68.3	126.2	32.7	77.1	19.6	12	32.9	27.5	52.3
DLAgn_00018350	0	0	0	0	0	0	0	0	0	0	0	0	0	0
DLAgn_00018360	41	61.7	36.6	45.5	41.1	78.5	65.5	48.5	54.2	65.8	60	46.4	107.8	48.2
DLAgn_00018370	0	0.9	5.5	0	8.4	6.1	1.6	4	1.6	0	0	0.8	0	0
DLAgn_00018380	0	0.9	3.7	0	0	26.5	0	17.8	0	0	0	0	0	0
DLAgn_00018390	0	0	0	0	0	0	0	1	0	2.8	0	0	0	0
DLAgn_00018400	18.1	40.6	31.1	20.2	13.7	5.1	50.7	79.2	10.7	75.6	48	20.2	83.7	102.5
DLAgn_00018410	1.9	4.4	0.9	3	1.1	1	7	0	0.8	0	0	0	0	0
DLAgn_00018420	0	0	0	0	0	0	0.8	0	0	0	0	0	0	0
DLAgn_00018430	144.1	163.2	189.4	190.9	101.2	88.7	102.9	142.6	128	916	409.6	241.2	543.4	339.3
DLAgn_00018440	1407.9	942.9	871.2	1297.9	1581.3	1196.5	1467.4	524.8	976.6	571.5	567.2	673.9	623.6	878.5
DLAgn_00018450	160.4	86.4	84.2	120.2	236.1	195.8	241.6	16.8	38.6	16.8	19.5	14.3	129.5	22.6
DLAgn_00018460	3031.4	1033.7	790.7	1455.4	2230.7	1630	2256.9	266.3	311	634.5	166.5	280.9	1487.9	471.6
DLAgn_00018470	0	0	0	0	0	0	0.8	0	0	2.8	0	0	3.4	0
DLAgn_00018480	1765.8	1395.3	1316.9	1529.2	1783.8	1574.9	1930.3	861.4	1280.2	1121.9	583.7	1092.3	1543	1289.6
DLAgn_00018490	150.8	95.3	110.7	84.8	100.2	133.6	75.6	83.2	65.7	60.2	40.5	63.3	88.3	71.8
DLAgn_00018500	4.8	0.9	0.9	10.1	0	0	3.1	8.9	4.1	2.8	7.5	0	2.3	1
DLAgn_00018510	0	0	0	0	0	0	0	0	0	0	0	0	0	0
DLAgn_00018520	151.8	131.4	127.2	93.9	105.4	94.9	154.3	11.9	18.1	7	4.5	19.4	14.9	26.7
DLAgn_00018530	640.5	580.4	576.5	764.6	721.1	673.2	537.7	451.5	717.2	577.1	567.2	602.2	222.4	615.1
DLAgn_00018540	757.9	884.7	866.6	831.2	786.5	785.4	772.3	870.3	1017.6	1053.3	1252.9	948.9	710.7	1005.6
DLAgn_00018550	369.4	338.7	275.5	462.6	451.2	434.5	639.8	137.6	384.1	103.6	141	217.6	160.5	187.6
DLAgn_00018560	192.8	151.7	101.6	121.2	156	161.2	148.1	132.7	160.8	102.2	112.5	86	100.9	101.5
DLAgn_00018570	1105.3	1222.5	1447.7	1491.8	1335.7	1217.9	1186.9	1246.6	1801.3	1117.7	1413.4	1445.7	1035.1	1474.1
DLAgn_00018580	1755.3	1901.6	2086.5	2146.3	1850.2	1939	1446.4	1740.6	2488.2	1061.7	1276.9	1888.5	1481.1	2034.9
DLAgn_00018590	2.9	0.9	9.2	1	10.5	2	3.1	1	7.4	1.4	0	0	0	0
DLAgn_00018600	9.5	5.3	1.8	2	3.2	11.2	3.9	2	4.9	11.2	3	5.9	6.9	9.2
DLAgn_00018610	0	14.1	4.6	8.1	14.8	10.2	9.4	31.7	3.3	42	36	6.7	14.9	7.2
DLAgn_00018620	2717.4	4084.6	3868.3	3589.6	2477.4	1896.2	1721.5	5209	2985.5	8051	6713	4741.9	8564.3	4531.1
DLAgn_00018630	1040.4	1302.7	1184.2	1131.2	1175.5	1176.1	980.4	1307.9	1246.6	841.8	652.7	1126.9	843.7	1248.6
DLAgn_00018640	51.5	14.1	11.9	31.3	43.2	28.6	28.8	8.9	9.8	14	4.5	15.2	33.2	18.5
DLAgn_00018650	1.9	1.8	0	2	0	0	2.3	1	0.8	2.8	0	3.4	1.1	0
DLAgn_00018660	5.7	3.5	6.4	5.1	3.2	12.2	1.6	3	0	0	7.5	4.2	1.1	3.1
DLAgn_00018670	21	15.9	13.7	22.2	26.4	41.8	9.4	56.4	15.6	33.6	33	22.8	16	17.4
DLAgn_00018680	345.5	565.4	544.5	426.2	416.4	334.6	342.9	831.7	505.5	1392.3	871.8	537.3	1173.8	662.2
DLAgn_00018690	2654.4	2901.8	2581.6	2902.8	2846.4	2977.4	2657.4	3234.7	2833.7	2724.3	3152.4	3250.7	2455.5	3459.8
DLAgn_00018700	461	866.1	630.5	484.8	606.2	585.5	476.9	927.7	912.6	801.2	892.8	766.7	896.4	840.6
DLAgn_00018710	1373.5	1884	1994.1	1915	1521.3	1602.4	1413.7	2601	2197.7	6041	4159.2	2250.3	4867.3	2320.9
DLAgn_00018720	4.8	10.6	12.8	6.1	5.3	2	4.7	7.9	1.6	9.8	4.5	5.1	25.2	3.1
DLAgn_00018730	197.6	213.4	244.3	211.1	185.5	148.9	206.5	252.5	233.1	289.9	315.1	234.5	221.2	259.4
DLAgn_00018740	60.1	120	22.9	29.3	60.1	32.6	29.6	87.1	76.3	208.7	75	108.8	162.8	67.7
DLAgn_00018750	0	0	0	0	0	0	0	0	0	0	0	0	0	0
DLAgn_00018760	0	0	0	0	0	0	0	0	0	0	0	0	0	0
DLAgn_00018770	0	0	0	0	1.1	3.1	0	0	0	0	0	0	0	2.1
DLAgn_00018780	220.5	174.6	157.4	139.4	175	161.2	141.8	107.9	68.1	183.5	91.5	127.4	213.2	76.9
DLAgn_00018790	41	46.7	22	51.5	41.1	34.7	35.1	36.6	31.2	23.8	15	15.2	58.5	29.7
DLAgn_00018800	86.9	82	107.1	113.1	82.2	90.8	118.5	101	104.2	89.6	72	97	96.3	134.3
DLAgn_00018810	2372.8	3169.1	3911.3	3076.5	2534.4	2660.2	2452.5	5045.6	3270.3	6672.7	6256.9	3918.7	7602.5	3984.7
DLAgn_00018820	235.8	299.9	322.1	231.3	235.1	279.5	190.9	385.2	214.2	397.8	367.6	272.4	405.8	323.9
DLAgn_00018830	1.9	1.8	2.7	0	0	1	1.6	0	1.6	0	0	0	0	1
DLAgn_00018840	545	536.3	538.1	471.7	555.6	512	469.9	708.9	490.7	428.6	369.1	625	451.7	619.2
DLAgn_00018850	0	0.9	0	0	3.2	0	0	13.9	0	0	0	0	0	0
DLAgn_00018860	1287.6	1262.2	1478.9	1484.7	1463.3	1390.3	1497	1102	1489.5	1183.6	1240.9	1556.2	1060.4	1483.4
DLAgn_00018870	12226.9	5060.1	4600.4	7447.9	9007.3	8180.5	9530.1	3046.6	4532.4	2568.8	1854.6	3627.7	4326.3	4110.8
DLAgn_00018880	2415.8	1868.1	1979.4	2155.4	2435.3	2290.9	2414.3	1313.9	2196.9	927.2	880.8	1529.2	1179.6	1628.9
DLAgn_00018890	1387.8	1204.8	1228.1	1286.8	1353.6	1390.3	1363.8	1152.5	1134.1	1207.4	1027.8	1092.3	1109.7	1134.8
DLAgn_00018900	3114.5	3200.8	3193.8	3090.6	3353.5	2579.6	2603.7	3518.9	2773.8	967.9	1745	2970.6	1919	2562.8
DLAgn_00018910	205.2	172.9	140	199	111.7	143.8	181.6	212.9	153.5	278.7	241.6	201.6	168.5	201.9
DLAgn_00018920	2.9	4.4	0	2	3.2	16.3	0	10.9	2.5	12.6	0	0.8	10.3	1
DLAgn_00018930	1087.2	1341.5	1028.6	880.7	857.1	1079.2	808.1	874.3	1151.4	1960.9	1386.4	1147.9	1258.7	1132.8
DLAgn_00018940	20	7.1	6.4	5.1	8.4	14.3	8.6	0	1.6	1.4	3	5.1	2.3	1
DLAgn_00018950	348.4	452.5	452.1	389.9	371.1	337.6	357.7	636.6	450.5	409	483.1	442.8	405.8	411.1
DLAgn_00018960	1003.2	880.2	907.8	942.3	944.6	928.2	870.5	1004	1022.5	1033.7	1123.8	1036.6	943.4	997.4
DLAgn_00018970	0	0	0	0	0	2	0	0	0	0	0	0	0	0
DLAgn_00018980	355.1	557.4	647	512.1	425.9	402.9	398.2	707.9	573.6	1484.7	991.8	713.6	969.8	651
DLAgn_00018990	2788	1068.1	942.6	2000.8	2163.3	1827.9	2316.9	375.3	655.7	273.1	210.1	420.9	475.7	563.8
DLAgn_00019000	2232.5	2218.3	1927.3	2340.2	2139	2290.9	1954.5	2186.2	2299.4	3661.3	3122.4	2635.8	2497.9	3106.1
DLAgn_00019010	167	337.8	321.2	279.8	408	227.5	215.1	500	550.7	491.6	442.6	598.9	594.9	425.4
DLAgn_00019020	6074.3	1710.2	1583.2	2158.4	3100.5	3264	5874.4	983.2	1432	2000.1	1321.9	1046.7	3714.1	1341.9
DLAgn_00019030	541.2	615.6	683.6	630.3	643.1	500.8	629.7	926.7	655.7	994.5	954.3	770.9	1060.4	667.4
DLAgn_00019040	291.1	348.4	404.5	327.2	308.9	359	341.3	480.2	366	839	622.7	435.2	551.4	448
DLAgn_00019050	1501.4	1580.6	1542.9	1661.5	1365.2	1447.4	1462.8	1882.2	1530.5	3612.3	2591.3	1801.6	2098.9	1828.8
DLAgn_00019060	1748.6	1911.3	2023.4	2163.5	1960.9	1765.6	1682.5	2112.9	2611.3	5618	3646.1	2506.7	2496.7	2169.2
DLAgn_00019070	558.4	535.4	561.9	473.7	680	701.8	544.7	662.4	565.4	586.9	852.3	673.1	694.7	792.4
DLAgn_00019080	5.7	2.6	1.8	0	5.3	1	3.9	5	0	0	0	0.8	0	0
DLAgn_00019090	85.9	29.1	7.3	34.3	62.2	75.5	44.4	5.9	6.6	0	1.5	0	8	8.2
DLAgn_00019100	207.1	107.6	26.5	49.5	175	161.2	114.6	15.8	16.4	4.2	10.5	3.4	11.5	8.2
DLAgn_00019110	1968.1	1196.9	1267.5	1648.3	1792.2	1526.9	1720.7	989.1	1101.3	565.9	789.2	830	754.3	848.8
DLAgn_00019120	1447.9	1116.6	937.1	1296.9	1619.3	1813.6	1652.1	635.7	1032.4	670.9	534.2	847.7	965.2	1057.9
DLAgn_00019130	45.8	719.7	421.9	338.4	55.9	22.4	2138.4	125.7	364.4	119.1	148.5	369.4	165.1	427.5
DLAgn_00019140	213.8	209	247.1	259.6	195	210.1	247.8	185.2	285.6	397.8	360.1	295.2	307.2	288.1
DLAgn_00019150	2.9	0	1.8	3	0	6.1	0.8	2	12.3	29.4	6	7.6	6.9	13.3
DLAgn_00019160	1	2.6	0	1	0	2	0	0	0.8	0	0	0	6.9	0
DLAgn_00019170	845.7	816.7	883.1	908	768.5	787.4	851	1016.8	842	1724.2	1314.4	997	1177.3	1130.7
DLAgn_00019180	2270.7	2908.9	3138.9	2812.9	2820.1	2485.8	2651.2	3412.9	2891.1	6017.2	5202	3773.6	4089	5036.4
DLAgn_00019190	101.2	127	80.5	101	255.1	168.3	172.2	91.1	183.8	82.6	52.5	97	133	92.3
DLAgn_00019200	32.5	52	20.1	34.3	54.8	32.6	56.1	7.9	41.9	8.4	0	14.3	5.7	19.5
DLAgn_00019210	2826.2	2336.4	2544.1	2656.3	3026.7	2761.2	2834.3	2739.7	2515.3	1760.6	2381.2	2642.5	1971.7	2349.6
DLAgn_00019220	1.9	12.3	16.5	3	6.3	5.1	17.9	4	4.9	12.6	1.5	7.6	4.6	11.3
DLAgn_00019230	804.6	761.2	666.2	657.5	684.2	725.2	884.5	815.9	1208	1138.7	1098.3	1013.8	969.8	1254.8
DLAgn_00019240	1045.2	1271.9	1268.4	1233.2	1180.7	1222	1123.8	1579.2	1368.8	1710.2	1751	1485.3	1649.6	1619.7
DLAgn_00019250	1239.9	1692.6	1706.7	1457.5	1502.3	1507.6	1388.7	2387.2	1853.8	2162.6	2096.1	1993.9	2374.1	1876
DLAgn_00019260	2235.4	2183.9	2237.5	1999.8	2088.4	2302.2	1735.5	2427.8	2142.7	1456.7	2057.1	1849.7	1615.2	1559.2
DLAgn_00019270	1906.1	1642.3	1626.2	1781.7	1738.4	1776.9	1578.9	1879.2	1517.4	3631.9	2423.2	1886.8	1912.1	1636.1
DLAgn_00019280	525.9	837.9	794.3	678.7	505	411.1	405.2	1085.2	645.8	3120.7	1634	838.4	1843.3	1075.4
DLAgn_00019290	3.8	0.9	2.7	1	0	0	7	0	0	0	0	2.5	2.3	0
DLAgn_00019300	0	0	0	0	1.1	0	2.3	0	0.8	0	0	0.8	0	2.1
DLAgn_00019310	1	3.5	0.9	3	3.2	1	1.6	5	0.8	0	6	0.8	1.1	3.1
DLAgn_00019320	206.2	264.6	210.5	159.6	195	204	188.6	260.4	190.4	528	427.6	199.1	380.6	218.4
DLAgn_00019330	1332.5	1641.4	1833	1742.3	1597.2	1828.9	1491.6	2003	1743.9	4080.1	2628.8	2137.3	2382.1	2155.8
DLAgn_00019340	0	0	0	0	0	0	0.8	1	0.8	0	0	0	0	0
DLAgn_00019350	0	0	0	0	0	0	0	0	0	0	0	0	0	0
DLAgn_00019360	1.9	1.8	1.8	1	1.1	7.1	1.6	2	0	1.4	0	2.5	0	5.1
DLAgn_00019370	13.4	11.5	11	23.2	24.2	44.9	7.8	29.7	4.9	28	7.5	6.7	8	15.4
DLAgn_00019380	938.3	605.1	546.3	684.8	785.4	679.3	914.9	285.2	515.4	252.1	205.6	296.9	440.2	372.1
DLAgn_00019390	253.9	306.9	330.4	323.2	299.4	273.4	236.9	417.8	331.5	606.5	633.2	377.9	659.1	440.8
DLAgn_00019400	1510.9	901.4	864.8	1095.9	1297.8	1226	1355.2	641.6	1006.1	568.7	535.7	700.1	703.9	734
DLAgn_00019410	549.8	340.5	367.9	440.4	357.4	333.5	498.8	283.2	302.8	242.3	162	297.7	268.2	359.8
DLAgn_00019420	284.4	396	368.8	360.6	355.3	339.7	315.6	479.2	387.3	725.5	529.7	415.8	604.1	497.2
DLAgn_00019430	729.2	833.5	866.6	699.9	880.3	869	846.3	869.3	905.2	554.7	561.2	900.8	721	757.6
DLAgn_00019440	874.3	823.8	749.5	710	819.1	739.5	798.8	1151.5	848.5	697.5	580.7	777.7	827.7	798.6
DLAgn_00019450	67.8	44.1	36.6	40.4	77	50	64.7	23.8	20.5	28	10.5	22.8	45.9	19.5
DLAgn_00019460	0	0	0	0	0	0	0	0	0	0	0	0	0	0
DLAgn_00019470	1.9	0	0	0	0	0	0	3	0	0	0	0	0	0
DLAgn_00019480	436.2	440.1	422.8	422.2	394.3	418.2	397.4	569.3	457.9	589.7	441.1	490.9	337	603.8
DLAgn_00019490	5.7	2.6	3.7	0	1.1	3.1	3.1	1	4.1	2.8	1.5	0	1.1	5.1
DLAgn_00019500	1	0	0	0	2.1	1	0	3	0.8	7	0	0	0	0
DLAgn_00019510	852.3	879.4	841.9	886.8	713.7	721.1	628.1	1198	806.7	1327.8	1161.3	944.7	1068.4	934.9
DLAgn_00019520	1993.9	1495.9	1489.8	1912	1957.7	1983.9	2068.3	994.1	1477.2	762	837.2	1131.1	732.5	1253.7
DLAgn_00019530	1	3.5	0.9	0	5.3	5.1	6.2	2	1.6	0	3	0.8	1.1	0
DLAgn_00019540	64247.9	76827.6	81267.5	80812.4	61045.1	65273.3	68047.2	103803.8	79194.5	167867.2	112859.1	99362.2	106948.7	105498.7
DLAgn_00019550	1310.5	1069.9	1066.1	1064.6	1240.8	1098.5	1074.7	1254.5	1227.7	1092.5	1098.3	1125.2	969.8	1174.8
DLAgn_00019560	26930.6	32487.1	32032.4	29304.6	29449.9	28718.3	29004.1	40145.3	32089.6	32199.7	33179.4	34913.9	32519.3	33037.7
DLAgn_00019570	1692.3	1547.9	1697.6	1687.7	1610.9	1666.7	1638.1	1911.9	1953.1	2047.8	1941.6	1875	1670.2	1889.3
DLAgn_00019580	3088.7	3503.3	3317.4	3259.3	3372.5	2870.3	3214.6	3586.2	3540.3	1697.6	2432.2	3460.7	3089.4	3033.3
DLAgn_00019590	737.8	879.4	1088.1	931.2	830.7	917	822.2	911.9	1290.9	991.7	1129.8	928.6	870.1	859.1
DLAgn_00019600	440	457.8	453	507	411.1	389.6	508.1	543.6	504.7	592.5	502.6	515.4	398.9	582.3
DLAgn_00019610	2372.8	2909.8	3599.2	3096.7	2763.1	2791.8	2530.4	4513.9	3561.6	9792	6897.6	4090.7	6534.1	4203
DLAgn_00019620	2391	3131.1	3354	2629.1	2311.9	2493.9	4692.2	4794.1	3614.9	10677.2	6788	4127	8057.6	5444.4
DLAgn_00019630	16.2	37	35.7	20.2	20	14.3	15.6	27.7	25.4	89.6	30	21.1	31	45.1
DLAgn_00019640	3601.2	2677.8	2736.2	3502.7	3657.1	3635.3	4152.1	1394.1	2237.9	1060.3	1011.3	1679.3	1675.9	1841.1
DLAgn_00019650	296.8	157.9	162.9	242.4	223.5	230.5	246.3	73.3	114.9	63	72	87.7	91.7	125.1
DLAgn_00019660	1030.8	945.5	1108.2	1130.2	1252.4	1156.7	1223.5	347.5	915	169.5	192.1	357.6	386.3	451.1
DLAgn_00019670	2546.5	2304.7	2049	2366.5	2513.3	2243	2356.6	2312.9	2344.6	2903.6	2450.2	2459.5	2473.8	2508.5
DLAgn_00019680	420	479.8	555.5	542.4	409	440.6	448.1	713.9	517	962.3	745.7	595.5	684.4	546.4
DLAgn_00019690	13154.6	8983.3	8627	11162.7	11841.1	9286.1	10109.1	7036.8	7719	3760.8	6842	6755.2	3479.1	6616.2
DLAgn_00019700	2979.9	3443.4	3666.9	3909.8	3951.2	3967.8	4389	1596.1	3403.2	395	597.2	1753.5	943.4	2250.1
DLAgn_00019710	0	0	0	0	0	0	0	0	0	0	0	0	0	0
DLAgn_00019720	19.1	2.6	3.7	6.1	46.4	23.5	103.6	0	7.4	4.2	1.5	9.3	0	11.3
DLAgn_00019730	75.4	65.3	73.2	73.7	72.7	59.2	84.2	54.5	99.3	67.2	99	91.1	80.2	81
DLAgn_00019740	7.6	26.5	5.5	1	4.2	18.4	6.2	2	18.9	28	12	0.8	13.8	3.1
DLAgn_00019750	3012.3	2185.6	2050.8	2577.6	2975	2802	2955.1	788.1	1638.8	811	612.2	1002	1744.7	1068.2
DLAgn_00019760	71.6	46.7	73.2	35.4	43.2	37.7	93.5	39.6	55.8	210.1	241.6	74.2	205.2	77.9
DLAgn_00019770	14.3	10.6	0	6.1	4.2	0	3.1	0	0	0	0	0	0	0
DLAgn_00019780	143.2	357.2	302	177.8	184.5	282.5	278.2	464.4	279.8	1528.1	715.7	517.9	928.5	468.5
DLAgn_00019790	1766.7	1627.3	1685.7	1672.6	1778.5	1930.9	1832.9	1406	1762.7	1206	904.8	1431.3	1336.6	1513.1
DLAgn_00019800	1539.6	1757	1710.4	1766.5	1752.1	1735	1793.2	2210.9	2127.1	2592.6	1959.6	2187.9	2309.9	2254.3
DLAgn_00019810	147.9	112.9	126.3	155.5	132.8	139.7	143.4	136.6	130.5	130.3	195.1	140	116.9	117.9
DLAgn_00019820	585.1	740	733	691.9	612.5	628.3	610.2	938.6	747.6	1603.8	1285.9	854.4	1063.8	766.8
DLAgn_00019830	5343.2	4580.3	4996.6	5808.6	4964.4	5276.5	5498.8	4786.2	5022.3	6497.6	6786.5	5272.4	4476.4	5344
DLAgn_00019840	332.2	301.6	383.4	393.9	403.8	425.3	349.9	208.9	259.3	96.6	81	213.4	91.7	213.2
DLAgn_00019850	0	0	1.8	1	2.1	0	2.3	2	0.8	4.2	0	0	0	0
DLAgn_00019860	1052.8	1386.5	585.7	959.5	1350.5	1342.3	1429.2	1004	1026.6	969.3	537.2	758.3	768	700.2
DLAgn_00019870	533.6	411.9	457.6	357.5	453.3	458	642.1	171.3	303.6	70	109.5	184.7	227	190.7
DLAgn_00019880	1015.6	782.3	911.5	799.9	977.3	897.6	782.4	617.8	767.3	425.8	283.6	642.7	785.2	537.2
DLAgn_00019890	899.1	669.4	485	616.1	716.9	654.8	550.2	455.5	619.6	357.2	313.6	494.3	416.1	450
DLAgn_00019900	542.1	229.3	255.3	354.5	385.8	364.1	474.6	71.3	138.7	71.4	19.5	100.4	127.2	101.5
DLAgn_00019910	224.3	206.4	226	201	164.5	170.3	134	238.6	174	284.3	298.6	174.6	269.4	148.6
DLAgn_00019920	175.6	124.4	137.3	118.2	126.5	166.3	127	64.4	100.9	95.2	67.5	100.4	99.7	96.4
DLAgn_00019930	2366.2	2056.9	2370.2	2217	2194.9	2278.7	2397.9	1895.1	2081.2	1851.7	1815.5	1939.9	2116.1	1893.4
DLAgn_00019940	1000.3	1303.6	1524.6	1434.2	1237.7	1340.3	1146.4	1674.3	1507.5	1329.2	1718	1481.1	1455.8	1717.1
DLAgn_00019950	1210.3	1782.5	1578.6	1485.7	1031	1693.2	1284.3	1667.4	1523.1	3074.4	2480.2	1689.4	1781.4	1729.4
DLAgn_00019960	4280.8	4755.8	5006.7	4317.8	4537.4	4290.1	4304.1	5102.1	5111	2489	2762.3	4334.5	3880.4	4011.3
DLAgn_00019970	12.4	4.4	13.7	8.1	8.4	16.3	9.4	16.8	9	32.2	43.5	11	3.4	6.2
DLAgn_00019980	59.2	50.3	68.6	66.7	51.7	72.4	60.8	41.6	32	40.6	39	60.7	37.8	47.2
[truncated: 24,721 more rows]
