# Supplementary material for: The extensive transgenerational transcriptomic effects of ocean acidification on the olfactory epithelium of a marine fish are associated with a better viral resistance
Source: BMC Genomics. 2022 Jun 17;23:448. doi: 10.1186/s12864-022-08647-w (PMC9204966; doi:10.1186/s12864-022-08647-w)
Supplement: Supplementary file 2 — Additional file 2. Full list of differentially expressed genes (p-adj ≤ 0.01) of the first generation (F1) of European Sea Bass (Dicentrarchus labrax) exposed for 2 years to intergenerational ocean acidification (OA; F0: 4-year OA-exposure). In the Gene symbol column, the * represent excel errors due to conversion into dates (Abeysooriya et al., 2021) while - indicates the absence of an annotated Gene symbol. FC: fold change expressed as Log2 FC. ↑: upregulated genes; ↓: downregulated genes. P-adjusted are p-values corrected for FDR with the Benjamini-Hochberg method. ns: not significant. In the colum GO (Gene Ontology) term, F: molecular function, P: biological process; C: cellular component. [file 12864_2022_8647_MOESM2_ESM.xlsx]

## Sheet: additional file 2
Additional file 2. Full list of differentially expressed genes (p-adj ≤ 0.01) of the first generation (F1) of European Sea Bass (Dicentrarchus labrax) exposed for 2 years to intergenerational ocean acidification (OA; F0: 4-year OA-exposure). In the Gene symbol column, the * represent excel errors due to conversion into dates (Abeysooriya et al., 2021) while - indicates the absence of an annotated…
Sequence ID	Gene symbol	Sequence Length	Base Mean	Log2 FC	regulation under OA	p-adjusted	Sequence Description	GO Term
DLAgn_00162830	-	4704	25.9	-7.63	↑	0.001	interferon-induced very large gtpase 1-like	F:GTPase activity; F:GTP binding
DLAgn_00260450	-	538	10.2	-6.7	↑	≤.0.001	gtpase imap family member 8- partial	F:GTP binding
DLAgn_00251410	ACLYB	2763	60.3	-6.7	↑	≤.0.001	uncharacterized protein loc101156474	F:RNA binding; F:RNA-directed DNA polymerase activity; P:RNA-dependent DNA replication; P:DNA integration
DLAgn_00252380	-	541	16.7	-6.57	↑	≤.0.001	uncharacterized protein loc101471575	-
DLAgn_00243310	OTUD4	2625	26	-6.4	↑	≤.0.001	dna topoisomerase 1	F:helicase activity; F:ATP binding; F:nucleotide binding; F:nucleoside-triphosphatase activity; F:endonuclease activity
DLAgn_00165910	-	594	8.2	-6.39	↑	≤.0.001	reverse transcriptase-like protein	-
DLAgn_00233270	-	459	10	-6.25	↑	≤.0.001	uncharacterized protein loc101169027	F:molecular_function; P:biological_process; C:cellular_component
DLAgn_00210490	ACLYB	1824	38.4	-6.14	↑	≤.0.001	l _3	F:RNA binding; F:RNA-directed DNA polymerase activity; P:RNA-dependent DNA replication
DLAgn_00252370	-	1791	53.2	-6.05	↑	≤.0.001	uncharacterized protein loc101484061	-
DLAgn_00216180	-	708	10.5	-5.9	↑	≤.0.001	gtpase imap family member 4- partial	F:GTP binding
DLAgn_00244700	-	606	7.4	-5.82	↑	≤.0.001	protein nlrc3-like	-
DLAgn_00265820	-	410	9.6	-5.77	↑	≤.0.001	lrr and pyd domains-containing protein 3-like	F:protein binding; P:regulation of apoptotic process
DLAgn_00266790	-	1479	10.4	-5.47	↑	≤.0.001	reverse transcriptase	F:RNA binding; F:RNA-directed DNA polymerase activity; P:RNA-dependent DNA replication
DLAgn_00237920	39D1	603	65.6	-5.34	↑	≤.0.001	myosin-11-like isoformx1	F:molecular_function; P:protein targeting to Golgi; C:myosin complex; F:motor activity; F:GTPase binding; P:Golgi to plasma membrane protein transport; C:Golgi apparatus
DLAgn_00138930	CLIC5	1218	43.2	-5.32	↑	≤.0.001	chloride intracellular channel protein 5-like	C:membrane; F:voltage-gated chloride channel activity; P:chloride transport
DLAgn_00246100	SETD8	1586	41.1	-5.28	↑	≤.0.001	n-lysine methyltransferase setd8-like	P:negative regulation of transcription, DNA-dependent; P:protein methylation; F:protein-lysine N-methyltransferase activity; P:chromatin modification; F:protein binding
DLAgn_00162060	-	495	4.9	-5.22	↑	≤.0.001	mucin-5ac-like isoform x1	-
DLAgn_00219710	-	1080	3.6	-5.19	↑	≤.0.001	tpa_exp: polyprotein	F:RNA binding; F:RNA-directed DNA polymerase activity; P:RNA-dependent DNA replication
DLAgn_00264290	PIF1	6963	87.1	-5.12	↑	≤.0.001	tpa_exp: replicase helicase endonuclease	F:nucleoside-triphosphatase activity; F:nucleotide binding
DLAgn_00234590	-	984	9.6	-5.09	↑	≤.0.001	protein nlrc3-like	F:protein binding
DLAgn_00217740	-	2478	103.3	-5.08	↑	≤.0.001	tetratricopeptide repeat protein 28-like	F:RNA binding; F:RNA-directed DNA polymerase activity; P:RNA-dependent DNA replication; P:DNA integration
DLAgn_00128450	-	327	12.5	-5.08	↑	≤.0.001	NA	-
DLAgn_00038350	-	1308	45.4	-4.91	↑	≤.0.001	gtpase imap family member 7-like	F:GTP binding
DLAgn_00195340	-	594	2.7	-4.81	↑	0.001	NA	-
DLAgn_00227190	-	612	2.7	-4.81	↑	0.002	uncharacterized protein loc101156956	F:DNA binding
DLAgn_00038470	-	6696	37.7	-4.8	↑	≤.0.001	early endosome antigen 1-like	-
DLAgn_00019770	-	2508	2.7	-4.78	↑	0.003	pol protein	F:RNA binding; F:RNA-directed DNA polymerase activity; P:RNA-dependent DNA replication; F:aspartic-type endopeptidase activity; P:proteolysis
DLAgn_00258710	GTF2IRD2	369	11.1	-4.69	↑	≤.0.001	general transcription factor ii-i repeat domain-containing protein 2-like	F:nucleic acid binding
DLAgn_00228810	-	1374	16.9	-4.66	↑	≤.0.001	gtpase imap family member 8- partial	F:GTP binding
DLAgn_00174230	-	432	130.2	-4.65	↑	≤.0.001	reverse transcriptase-like protein	-
DLAgn_00196810	-	411	21.1	-4.63	↑	0.004	uncharacterized protein partial	F:methyltransferase activity; P:oxidation-reduction process
DLAgn_00245860	FHOD3	375	2.4	-4.6	↑	≤.0.001	fh1 fh2 domain-containing protein 3-like	-
DLAgn_00262030	-	114	3.2	-4.6	↑	≤.0.001	NA	-
DLAgn_00017800	SLC2A15B	1569	11.8	-4.57	↑	≤.0.001	solute carrier family facilitated glucose transporter member 9-like	F:substrate-specific transmembrane transporter activity; C:integral to membrane; P:transmembrane transport
DLAgn_00254800	-	797	8.8	-4.57	↑	≤.0.001	basement membrane-specific heparan sulfate proteoglycan core	F:protein binding
DLAgn_00235850	-	435	5.2	-4.41	↑	≤.0.001	gypsy retrotransposon integrase-like protein 1-like	-
DLAgn_00246670	GTF2IRD2B	618	3.8	-4.38	↑	≤.0.001	general transcription factor ii-i repeat domain-containing protein 2-like	F:protein dimerization activity
DLAgn_00231180	-	984	3.6	-4.31	↑	0.008	uncharacterized protein partial	F:nucleic acid binding; F:zinc ion binding
DLAgn_00068430	-	492	24.8	-4.31	↑	≤.0.001	NA	-
DLAgn_00078500	-	405	6.6	-4.3	↑	≤.0.001	NA	-
DLAgn_00221050	MMYHEMB1	2943	2.6	-4.29	↑	0.004	myosin heavy fast skeletal muscle-like	F:actin binding; C:myosin complex; F:ATP binding; F:motor activity
DLAgn_00201070	LIM2.5	573	4.7	-4.28	↑	≤.0.001	lens fiber membrane intrinsic	C:integral to membrane; F:structural constituent of eye lens
DLAgn_00234940	-	756	7.6	-4.24	↑	≤.0.001	NA	-
DLAgn_00235590	-	408	4.5	-4.19	↑	0.001	immunoglobulin iota chain-like	F:protein binding
DLAgn_00241150	-	3510	229.4	-4.17	↑	≤.0.001	gtpase imap family member 8- partial	F:GTP binding
DLAgn_00112430	GABRA2	1359	2.4	-4.14	↑	≤.0.001	gamma-aminobutyric acid receptor subunit alpha-2-like	C:cell junction; F:benzodiazepine receptor activity; C:axon; F:extracellular ligand-gated ion channel activity; P:gamma-aminobutyric acid signaling pathway; P:neurotransmitter transport; P:regulation of neurotransmitter levels; C:integral to synaptic vesicle membrane; P:chloride transport; F:GABA-A receptor activity; C:postsynaptic membrane; C:plasma membrane
DLAgn_00145280	ADCYAP1R1A	1353	3.3	-4.14	↑	0.004	pituitary adenylate cyclase-activating polypeptide type i receptor-like	F:vasoactive intestinal polypeptide receptor activity; P:phospholipase C-activating G-protein coupled receptor signaling pathway; C:plasma membrane; P:adenylate cyclase-modulating G-protein coupled receptor signaling pathway; C:integral to membrane
DLAgn_00072410	-	1804	56.5	-4.1	↑	0.004	protein nlrc3-like	F:ATP binding
DLAgn_00145660	-	318	6.5	-4.09	↑	≤.0.001	NA	-
DLAgn_00254120	-	936	5.4	-4.09	↑	≤.0.001	uncharacterized protein loc101481830	P:cell cycle; F:GTP binding
DLAgn_00072420	-	528	22	-4.06	↑	≤.0.001	protein nlrc3-like	F:protein binding
DLAgn_00220770	CACNA2D3	3264	10.3	-4.01	↑	0.003	voltage-dependent calcium channel subunit alpha-2 delta-3-like	F:metal ion binding; C:integral to membrane; F:voltage-gated calcium channel activity; F:protein binding
DLAgn_00066020	-	433	2.2	-4.01	↑	≤.0.001	transposable element tcb1 transposase	-
DLAgn_00223710	PRKRIR	1044	2.1	-3.98	↑	0.001	zinc finger mym-type protein 1-like	F:protein dimerization activity
DLAgn_00087190	-	420	111.9	-3.97	↑	≤.0.001	NA	-
DLAgn_00251080	-	1018	105	-3.97	↑	≤.0.001	interferon-induced very large gtpase 1-like	-
DLAgn_00224530	-	859	2.1	-3.94	↑	≤.0.001	uncharacterized protein loc101476986	-
DLAgn_00149640	-	204	2	-3.89	↑	0.003	NA	-
DLAgn_00248520	-	384	19	-3.88	↑	≤.0.001	uncharacterized protein loc101484874	P:DNA integration; F:nucleic acid binding
DLAgn_00163200	-	3182	170.3	-3.87	↑	≤.0.001	stonustoxin subunit alpha	F:GTP binding; P:cell cycle; F:protein binding
DLAgn_00253300	-	1377	171.3	-3.87	↑	≤.0.001	gtpase imap family member 8- partial	F:GTP binding
DLAgn_00096060	SYCP1	2490	1.4	-3.85	↑	0.008	synaptonemal complex protein 1	C:synaptonemal complex; P:synaptonemal complex assembly
DLAgn_00140960	EHBP1L1A	1707	14.1	-3.84	↑	≤.0.001	unnamed protein product [Tetraodon nigroviridis]	-
DLAgn_00038460	CENPE	2034	103.3	-3.82	↑	≤.0.001	early endosome antigen 1	C:myosin complex; F:motor activity
DLAgn_00242460	-	1449	459.8	-3.8	↑	≤.0.001	uncharacterized protein loc101487086 isoform x1	-
DLAgn_00169930	GPR22	1317	1.4	-3.79	↑	0.01	probable g-protein coupled receptor 22-like	P:G-protein coupled receptor signaling pathway; C:integral to plasma membrane; F:G-protein coupled receptor activity
DLAgn_00216320	-	963	1.3	-3.76	↑	0.005	sialoadhesin-like	C:membrane; P:cell-cell adhesion; F:protein binding
DLAgn_00194080	-	918	2.4	-3.74	↑	0.006	germ cell-specific gene 1-like	-
DLAgn_00179820	-	405	12.6	-3.73	↑	≤.0.001	NA	-
DLAgn_00226940	UMOD	1432	1.8	-3.72	↑	0.005	uromodulin precursor	C:intracellular organelle; P:single-organism process; C:membrane part; C:plasma membrane; F:scavenger receptor activity; F:calcium ion binding
DLAgn_00145980	-	783	2.4	-3.72	↑	0.004	g2 m phase-specific e3 ubiquitin-protein ligase-like isoform x1	-
DLAgn_00224470	MYH7B	5883	72.1	-3.72	↑	≤.0.001	myosin- partial	C:myosin complex; F:ATP binding; F:motor activity; F:protein binding
DLAgn_00121830	-	339	4.1	-3.7	↑	0.001	NA	-
DLAgn_00233960	-	1210	6.6	-3.7	↑	≤.0.001	gtpase imap family member 8- partial	F:GTP binding
DLAgn_00103730	MYOZ1A	732	1.7	-3.69	↑	0.006	myozenin 1	F:molecular_function; P:biological_process; C:cellular_component
DLAgn_00234520	YO84	485	3.1	-3.68	↑	0.001	reverse transcriptase-like protein	F:RNA binding; F:RNA-directed DNA polymerase activity; P:RNA-dependent DNA replication
DLAgn_00179070	-	360	19.7	-3.68	↑	≤.0.001	NA	-
DLAgn_00174440	-	336	50	-3.67	↑	≤.0.001	zinc finger bed domain-containing protein 1-like	F:DNA binding
DLAgn_00266060	RYR2	729	36.4	-3.66	↑	≤.0.001	ryanodine receptor 2	P:regulation of heart rate; P:regulation of localization; P:cytosolic calcium ion transport; P:regulation of cardiac muscle contraction; P:cellular calcium ion homeostasis; F:ryanodine-sensitive calcium-release channel activity; C:integral to membrane; F:protein binding; P:response to chemical stimulus; P:cell surface receptor signaling pathway; P:intracellular signal transduction; F:calcium ion …
DLAgn_00124780	-	461	1.7	-3.65	↑	0.004	NA	-
DLAgn_00253960	-	2310	20.3	-3.65	↑	≤.0.001	gtpase imap family member 8- partial	F:GTP binding
DLAgn_00174340	MTL5	498	8.4	-3.63	↑	≤.0.001	tesmin	P:single-organism process
DLAgn_00055720	-	516	34.1	-3.63	↑	≤.0.001	NA	-
DLAgn_00122950	-	351	12	-3.6	↑	≤.0.001	NA	-
DLAgn_00241630	C1QL4L	555	69.1	-3.59	↑	≤.0.001	complement c1q tumor necrosis factor-related protein 3-like	P:defense response to bacterium; F:cysteine-type endopeptidase inhibitor activity involved in apoptotic process; P:negative regulation of apoptotic process; P:negative regulation of mitotic cell cycle; P:blood vessel morphogenesis; F:protein binding
DLAgn_00236680	-	555	13.6	-3.59	↑	≤.0.001	mhc class i antigen	P:immune response; P:antigen processing and presentation; C:MHC class I protein complex
DLAgn_00012500	DST	795	11.3	-3.58	↑	≤.0.001	dystonin-like isoform 2	P:microtubule cytoskeleton organization; C:cytoskeletal part; P:cellular component movement; C:microtubule cytoskeleton; P:response to stimulus; C:intermediate filament cytoskeleton; P:localization; F:cytoskeletal protein binding; C:protein complex; C:axon; C:nucleus; C:sarcomere
DLAgn_00019100	KCNK16	885	64.2	-3.57	↑	≤.0.001	potassium channel subfamily k member 16-like	F:potassium channel activity; P:potassium ion transmembrane transport; C:integral to membrane
DLAgn_00028180	-	417	2.2	-3.57	↑	0.005	NA	-
DLAgn_00087880	-	522	17.5	-3.56	↑	≤.0.001	transposase	F:DNA binding; F:transposase activity; P:DNA integration
DLAgn_00105950	DPYSL2	1698	4.3	-3.54	↑	≤.0.001	dihydropyrimidinase-related protein 2	P:axon guidance; P:cytoskeleton organization; P:response to amphetamine; F:protein kinase binding; C:growth cone; F:dihydropyrimidinase activity; P:pyrimidine nucleobase catabolic process; C:cytosol; P:synaptic vesicle transport; C:dendrite; C:neuronal cell body; P:regulation of neuron differentiation; C:protein complex; C:axon; P:signal transduction; P:spinal cord development; P:response to drug…
DLAgn_00069710	-	456	10.3	-3.53	↑	≤.0.001	NA	-
DLAgn_00242470	-	1713	57	-3.53	↑	≤.0.001	uncharacterized protein loc101487086 isoform x1	F:ATP binding; C:membrane; P:protein import
DLAgn_00042720	-	507	12.4	-3.53	↑	≤.0.001	NA	-
DLAgn_00011980	PLA2G12B	1098	6.3	-3.53	↑	≤.0.001	group xiib secretory phospholipase a2-like	C:extracellular region; F:calcium ion binding; F:phospholipase A2 activity; P:lipid catabolic process
DLAgn_00017830	-	465	16.3	-3.52	↑	≤.0.001	NA	-
DLAgn_00210950	HMGT	585	5.7	-3.52	↑	≤.0.001	transposase	F:DNA binding; F:transposase activity; P:DNA integration
DLAgn_00046260	KCNJ1A.1	1149	2.9	-3.5	↑	0.003	atp-sensitive inward rectifier potassium channel 1-like	P:regulation of ion transmembrane transport; P:potassium ion transmembrane transport; F:inward rectifier potassium channel activity; C:integral to membrane
DLAgn_00245700	-	669	8.1	-3.49	↑	≤.0.001	PREDICTED: hypothetical protein LOC721842 [Macaca mulatta]	-
DLAgn_00231070	-	603	8.4	-3.48	↑	≤.0.001	uncharacterized protein loc101158268	-
DLAgn_00164760	-	675	3.5	-3.46	↑	0.001	sterile alpha motif domain-containing protein 3-like	-
DLAgn_00149940	-	345	6	-3.46	↑	≤.0.001	NA	-
DLAgn_00068340	-	529	95.3	-3.46	↑	≤.0.001	band -like protein 2-like	-
DLAgn_00019090	KCNK17	909	26	-3.45	↑	≤.0.001	potassium channel subfamily k member 17 isoform 1	F:potassium channel activity; P:potassium ion transmembrane transport; C:integral to membrane
DLAgn_00237430	-	1296	21.2	-3.45	↑	≤.0.001	pol protein	-
DLAgn_00259490	-	1077	176.9	-3.45	↑	≤.0.001	nuclear gtpase slip-gc-like	F:GTP binding; F:GTPase activity; C:cellular_component
DLAgn_00235560	PTPRC	510	37.6	-3.45	↑	≤.0.001	receptor-type tyrosine-protein phosphatase c-like	P:B cell activation; P:regulation of signal transduction; P:lymphocyte proliferation; P:phosphate-containing compound metabolic process; P:T cell differentiation; P:regulation of macromolecule metabolic process; P:regulation of primary metabolic process; P:regulation of cellular metabolic process; P:positive regulation of lymphocyte activation; P:positive regulation of immune response; P:cell sur…
DLAgn_00238040	-	345	26.1	-3.43	↑	≤.0.001	immunoglobulin heavy chain variable region	F:protein binding
DLAgn_00210200	MYRFL	2838	19.9	-3.43	↑	0.002	myelin regulatory factor-like protein	F:sequence-specific DNA binding transcription factor activity; F:DNA binding
DLAgn_00001080	NETO1	1674	2.1	-3.42	↑	0.006	neuropilin and tolloid-like protein 1	P:learning or memory; C:synapse; F:protein binding
DLAgn_00072800	-	704	3.5	-3.42	↑	0.004	reverse transcriptase-like protein	-
DLAgn_00205780	-	393	6.9	-3.41	↑	≤.0.001	NA	-
DLAgn_00142050	-	2676	362.9	-3.41	↑	≤.0.001	interferon-induced very large gtpase 1-like	-
DLAgn_00194090	RECO	612	2.7	-3.4	↑	0.003	recoverin-like	P:regulation of calcium ion transport; P:phototransduction; F:calcium ion binding; P:visual perception
DLAgn_00018240	ZBED5	348	38.9	-3.4	↑	≤.0.001	scan domain-containing protein 3-like	F:binding
DLAgn_00017560	-	321	2.7	-3.4	↑	0.004	NA	-
DLAgn_00216630	-	2415	507.5	-3.39	↑	≤.0.001	gtpase imap family member 8- partial	F:GTP binding
DLAgn_00109070	GOLGA4	912	338.2	-3.39	↑	≤.0.001	centromere-associated protein e-like isoform x2	P:protein targeting to Golgi
DLAgn_00118740	GCNT1	840	15.4	-3.37	↑	≤.0.001	beta- -galactosyl-o-glycosyl-glycoprotein beta- -n-acetylglucosaminyltransferase-like	P:single-organism developmental process; P:anatomical structure morphogenesis; F:acetylglucosaminyltransferase activity; C:membrane
DLAgn_00140840	L1TD1	498	174	-3.35	↑	≤.0.001	line-1 type transposase domain-containing protein 1	F:molecular_function; P:biological_process; C:cellular_component
DLAgn_00051460	SLITRK5	2604	1.4	-3.35	↑	0.009	slit and ntrk-like protein 5-like	F:protein binding
DLAgn_00191920	SHISA9	1140	29.3	-3.34	↑	≤.0.001	protein shisa-9b-like	P:regulation of short-term neuronal synaptic plasticity; C:ionotropic glutamate receptor complex; C:dendritic spine membrane; C:synapse
DLAgn_00157460	-	318	23.3	-3.34	↑	≤.0.001	NA	-
DLAgn_00078950	NEBL	764	173.5	-3.34	↑	≤.0.001	loc100127275 protein	-
DLAgn_00258210	-	1011	45.9	-3.33	↑	≤.0.001	gtpase imap family member 7-like	F:GTP binding
DLAgn_00136950	-	321	22.6	-3.33	↑	≤.0.001	NA	-
DLAgn_00250550	-	306	23.9	-3.33	↑	≤.0.001	NA	-
DLAgn_00249060	-	411	4.8	-3.32	↑	≤.0.001	NA	-
DLAgn_00244210	TAF15	416	26.9	-3.32	↑	≤.0.001	tata-binding protein-associated factor 2n	P:transcription initiation from RNA polymerase II promoter; F:zinc ion binding; F:histone acetyltransferase activity; F:nucleotide binding; C:PCAF complex; P:positive regulation of sequence-specific DNA binding transcription factor activity; C:cytoplasm; C:nucleolus; F:transcription coactivator activity; F:DNA binding; C:transcription factor TFIID complex; P:viral reproductive process; P:histone …
DLAgn_00181560	-	444	26.4	-3.31	↑	≤.0.001	NA	-
DLAgn_00139420	-	426	55.3	-3.3	↑	≤.0.001	NA	-
DLAgn_00058450	-	399	9.6	-3.28	↑	≤.0.001	NA	-
DLAgn_00093850	-	468	97.4	-3.28	↑	≤.0.001	NA	-
DLAgn_00161250	-	372	43.3	-3.28	↑	≤.0.001	NA	-
DLAgn_00247620	FGD1	860	4	-3.28	↑	0.005	and ph domain-containing protein 1-like	P:filopodium assembly; C:lamellipodium; P:regulation of cell shape; P:regulation of Cdc42 GTPase activity; P:neurotrophin TRK receptor signaling pathway; C:Golgi apparatus; C:cytosol; P:actin cytoskeleton organization; F:small GTPase binding; C:ruffle; P:apoptotic signaling pathway; P:organ morphogenesis; C:plasma membrane; C:nucleus; F:guanyl-nucleotide exchange factor activity; F:metal ion bind…
DLAgn_00053760	-	330	5.4	-3.28	↑	≤.0.001	NA	-
DLAgn_00228670	COL12A1	544	70.9	-3.27	↑	≤.0.001	type alpha 1	F:protein binding
DLAgn_00210480	-	908	15.6	-3.26	↑	≤.0.001	uncharacterized protein loc101158268	-
DLAgn_00025720	-	4560	55	-3.26	↑	≤.0.001	interferon-induced very large gtpase 1-like	-
DLAgn_00183370	ZNF827	1017	4.7	-3.25	↑	≤.0.001	zinc finger protein 827	F:zinc ion binding; F:nucleic acid binding
DLAgn_00038360	-	1110	160.1	-3.24	↑	0.002	gtpase imap family member 7-like	F:GTP binding
DLAgn_00142880	ERN1	2772	970.9	-3.23	↑	0.001	serine threonine-protein kinase endoribonuclease ire1	C:intracellular membrane-bounded organelle; P:protein phosphorylation; C:organelle membrane; P:positive regulation of cellular process; C:intracellular organelle part; C:endomembrane system; P:endoplasmic reticulum unfolded protein response; F:ATP binding; F:protein binding; F:protein serine/threonine kinase activity; F:ribonuclease activity; P:mRNA processing; F:protein tyrosine kinase activity
DLAgn_00158130	RYR2	1704	438.6	-3.2	↑	≤.0.001	ryanodine receptor 2	P:detection of calcium ion; F:calcium-induced calcium release activity; P:calcium-mediated signaling using intracellular calcium source; P:intrinsic apoptotic signaling pathway in response to osmotic stress; P:left ventricular cardiac muscle tissue morphogenesis; C:calcium channel complex; P:positive regulation of calcium-transporting ATPase activity; F:ryanodine-sensitive calcium-release channel…
DLAgn_00216170	-	1275	145.4	-3.2	↑	≤.0.001	NA	-
DLAgn_00086650	KIAA1045	1236	3	-3.2	↑	0.002	protein kiaa1045-like	F:calcium ion binding
DLAgn_00079180	-	399	120.3	-3.18	↑	≤.0.001	NA	-
DLAgn_00208260	-	300	14.2	-3.18	↑	≤.0.001	NA	-
DLAgn_00140850	-	981	47.9	-3.17	↑	≤.0.001	uncharacterized protein loc100490320	F:RNA binding; F:RNA-directed DNA polymerase activity; P:RNA-dependent DNA replication
DLAgn_00149560	-	531	14.1	-3.17	↑	≤.0.001	NA	-
DLAgn_00225370	-	348	8.2	-3.17	↑	≤.0.001	NA	-
DLAgn_00266330	-	1020	5.2	-3.17	↑	≤.0.001	gtpase imap family member 8- partial	F:GTP binding
DLAgn_00141300	-	492	70.9	-3.16	↑	≤.0.001	NA	-
DLAgn_00259300	-	42	5.8	-3.16	↑	≤.0.001	NA	-
DLAgn_00217510	-	1259	77	-3.16	↑	≤.0.001	stonustoxin subunit alpha	P:cell cycle; F:GTP binding
DLAgn_00009810	-	993	3.6	-3.15	↑	0.005	pol-like protein	P:negative regulation of phosphatidylcholine biosynthetic process; P:positive regulation of protein catabolic process; C:Golgi apparatus; P:surfactant homeostasis; P:retina development in camera-type eye; F:1-acylglycerophosphocholine O-acyltransferase activity; F:transferase activity, transferring acyl groups; C:endoplasmic reticulum; P:metabolic process; P:phospholipid biosynthetic process; F:c…
DLAgn_00167980	ALPK3	5238	49.5	-3.15	↑	≤.0.001	alpha-protein kinase 3-like	F:protein serine/threonine kinase activity; F:ATP binding; P:protein phosphorylation; F:protein binding
DLAgn_00005950	-	144	3.5	-3.13	↑	0.004	NA	-
DLAgn_00081040	-	978	2.8	-3.13	↑	0.003	transposase	F:DNA binding; F:transposase activity; P:DNA integration
DLAgn_00220610	-	369	17.7	-3.12	↑	≤.0.001	immunoglobulin heavy chain variable region	F:protein binding
DLAgn_00080360	RGD1560925	888	10.8	-3.12	↑	≤.0.001	pleckstrin like proteiny domain-containing family a member 5	F:phospholipid binding; F:protein binding
DLAgn_00262950	-	639	19.5	-3.12	↑	≤.0.001	protein nlrc3-like	F:ATP binding; F:protein binding
DLAgn_00137580	A2LD1	588	4.3	-3.11	↑	0.002	gamma-glutamylaminecyclotransferase a-like	F:gamma-glutamylcyclotransferase activity; P:cellular modified amino acid catabolic process
DLAgn_00228510	ILLR3	504	4.8	-3.1	↑	0.002	c-type lectin domain family 4 member e-like	F:carbohydrate binding
DLAgn_00047860	POGK	366	16.8	-3.1	↑	≤.0.001	pogo transposable element with krab domain-like	F:protein binding; F:DNA binding
DLAgn_00214780	-	1173	10	-3.1	↑	≤.0.001	butyrophilin subfamily 1 member a1-like	C:membrane
DLAgn_00142640	TMEM151B	1905	381.8	-3.09	↑	≤.0.001	transmembrane protein 151b-like	-
DLAgn_00109030	PTGES3A	474	2.7	-3.09	↑	0.009	prostaglandin e synthase 3	F:molecular_function; P:biological_process; C:cellular_component; F:prostaglandin-E synthase activity; F:isomerase activity
DLAgn_00249260	-	1059	41.9	-3.08	↑	≤.0.001	transposase	F:nucleic acid binding
DLAgn_00000040	-	441	35.9	-3.08	↑	≤.0.001	epidermal growth factor receptor substrate 15-like	-
DLAgn_00254050	-	543	93.6	-3.06	↑	≤.0.001	nucleic acid binding protein	F:hydrolase activity; C:cellular_component
DLAgn_00241710	-	3231	8.8	-3.05	↑	≤.0.001	gtpase imap family member 8- partial	F:GTP binding
DLAgn_00128060	-	348	8.2	-3.05	↑	0.001	NA	-
DLAgn_00180380	-	330	46.4	-3.04	↑	≤.0.001	NA	-
DLAgn_00066940	SNAP25	117	15.4	-3.04	↑	≤.0.001	synaptosomal-associated protein 25-like isoform 2	P:glutamate secretion; C:membrane raft; C:axonal growth cone; C:trans-Golgi network; P:sleep; C:lamellipodium; F:SNAP receptor activity; P:axonogenesis; C:actin cytoskeleton; C:synaptobrevin 2-SNAP-25-syntaxin-1a-complexin I complex; C:filopodium; P:energy reserve metabolic process; F:protein N-terminus binding; C:synaptobrevin 2-SNAP-25-syntaxin-1a-complexin II complex; P:growth hormone secretio…
DLAgn_00109200	-	351	7.1	-3.03	↑	≤.0.001	NA	-
DLAgn_00174210	ZBED4	324	67	-3.02	↑	≤.0.001	zinc finger bed domain-containing protein 4-like	F:protein dimerization activity; F:nucleic acid binding
DLAgn_00180030	YO84	637	29.2	-3.02	↑	≤.0.001	reverse transcriptase-like protein	F:RNA binding; F:RNA-directed DNA polymerase activity; P:RNA-dependent DNA replication
DLAgn_00018520	BACH2	2346	67.8	-3.02	↑	≤.0.001	transcription regulator protein bach2	F:protein binding; F:sequence-specific DNA binding transcription factor activity; F:sequence-specific DNA binding
DLAgn_00028020	-	354	9.4	-3.02	↑	≤.0.001	NA	-
DLAgn_00013360	LCOR	1005	64.6	-2.99	↑	≤.0.001	ligand-dependent corepressor	F:DNA binding
DLAgn_00161690	MFHAS1	2496	395.8	-2.98	↑	≤.0.001	malignant fibrous histiocytoma-amplified sequence 1 homolog	F:protein binding; F:GTP binding; P:small GTPase mediated signal transduction; C:intracellular
DLAgn_00220410	-	924	78.5	-2.98	↑	≤.0.001	uncharacterized protein loc101470575	F:GTP binding; P:cell cycle
DLAgn_00095900	-	354	7.4	-2.98	↑	≤.0.001	NA	-
DLAgn_00261080	PVRL1	591	19.5	-2.98	↑	≤.0.001	poliovirus receptor-related protein 1	F:protein binding
DLAgn_00002220	PTCHD3	2508	5.8	-2.97	↑	≤.0.001	patched domain-containing protein 3-like	C:integral to membrane; F:hedgehog receptor activity
DLAgn_00049110	-	1657	7.5	-2.97	↑	≤.0.001	gtpase imap family member 8-like	F:GTP binding
DLAgn_00254020	RPGRB	1049	60.6	-2.97	↑	0.002	dentin sialophosphoprotein precursor	P:single-organism process
DLAgn_00257200	-	514	9.9	-2.97	↑	≤.0.001	mhc class i antigen	P:immune response; P:antigen processing and presentation; C:MHC class I protein complex
DLAgn_00145860	CFHR4	381	5.1	-2.96	↑	≤.0.001	complement factor h-like	-
DLAgn_00231140	-	345	15.2	-2.96	↑	≤.0.001	NA	-
DLAgn_00259110	NLRP4E	1922	183.5	-2.96	↑	≤.0.001	lrr and pyd domains-containing protein 3-like	F:cysteine-type endopeptidase activity; P:proteolysis
DLAgn_00244410	-	1461	29.3	-2.95	↑	≤.0.001	stress response protein nst1-like	-
DLAgn_00108680	STAP1	1173	52.1	-2.95	↑	≤.0.001	signal-transducing adaptor protein 1	F:protein binding; F:phospholipid binding
DLAgn_00006370	MYLK4B	505	6.2	-2.95	↑	≤.0.001	myosin light chain kinase 3-like	F:transferase activity, transferring phosphorus-containing groups
DLAgn_00124580	CACNA1B	3747	1203.6	-2.94	↑	≤.0.001	voltage-dependent n-type calcium channel subunit alpha-1b-like	P:regulation of biological process; P:system process; F:voltage-gated calcium channel activity; C:voltage-gated calcium channel complex; P:calcium ion transmembrane transport
DLAgn_00211810	-	3258	635.8	-2.94	↑	≤.0.001	uncharacterized protein loc101487086 isoform x1	-
DLAgn_00240560	-	366	10.7	-2.93	↑	≤.0.001	NA	-
DLAgn_00253690	LRRFIP1	2628	76.6	-2.92	↑	≤.0.001	leucine-rich repeat flightless-interacting protein 1	P:regulation of transcription, DNA-dependent; C:cytoplasm; P:transcription, DNA-dependent; F:protein binding; C:nucleus; F:DNA binding
DLAgn_00020290	-	447	257.1	-2.92	↑	≤.0.001	NA	-
DLAgn_00245300	-	483	7.7	-2.92	↑	0.003	uncharacterized protein loc101476038	-
DLAgn_00262800	-	1662	18.9	-2.91	↑	0.002	uncharacterized protein loc101481830	P:cell cycle; F:GTP binding
DLAgn_00143210	-	1479	3.8	-2.91	↑	0.002	NA	-
DLAgn_00242340	NLRC5	329	26.7	-2.91	↑	≤.0.001	protein nlrc5	-
DLAgn_00219730	GIMAP7	501	24.2	-2.9	↑	0.003	gtpase imap family member 7-like	F:GTP binding; P:biological_process; C:cellular_component
DLAgn_00015600	ABCG8	2001	29	-2.9	↑	≤.0.001	atp-binding cassette sub-family g member 8	P:negative regulation of sterol transport; C:membrane; P:negative regulation of digestive system process; P:intestinal absorption; P:cholesterol transport; F:ATPase activity; P:ATP catabolic process; F:ATP binding; P:sterol homeostasis
DLAgn_00125790	MAPRE1	843	19.4	-2.9	↑	≤.0.001	microtubule-associated protein rp eb family member 1	P:negative regulation of microtubule polymerization; F:microtubule plus-end binding; P:protein localization to microtubule; C:centrosome; C:cytoplasmic microtubule; C:cell projection membrane; C:microtubule plus end; C:spindle; C:cortical microtubule cytoskeleton; C:Golgi apparatus
DLAgn_00246170	ACLYB	1857	170.1	-2.89	↑	≤.0.001	uncharacterized protein loc101731432	F:RNA binding; F:RNA-directed DNA polymerase activity; P:RNA-dependent DNA replication
DLAgn_00053450	ZIC5	1482	8.2	-2.89	↑	≤.0.001	zinc finger protein zic 5-like	P:canonical Wnt receptor signaling pathway; P:regulation of cell proliferation; F:zinc ion binding; P:forebrain development; F:DNA binding; P:neural tube closure; F:sequence-specific DNA binding transcription factor activity; P:positive regulation of transcription, DNA-dependent; P:cell proliferation in midbrain; C:nucleus; P:neural crest formation
DLAgn_00109210	-	381	3.4	-2.89	↑	0.009	NA	-
DLAgn_00259740	NEFM	840	44.9	-2.88	↑	≤.0.001	neurofilament medium polypeptide-like isoform 2	-
DLAgn_00259470	-	1086	90.5	-2.88	↑	0.003	gtpase imap family member 8- partial	F:GTP binding
DLAgn_00234190	-	1274	25.7	-2.87	↑	0.002	dna topoisomerase 1	-
DLAgn_00053380	-	354	2.9	-2.86	↑	0.006	NA	-
DLAgn_00037730	-	360	35	-2.86	↑	≤.0.001	NA	-
DLAgn_00045630	-	240	7.3	-2.86	↑	0.003	NA	-
DLAgn_00001710	SLC22A13	1620	9.1	-2.85	↑	≤.0.001	solute carrier family 22 member 13-like	C:integral to membrane; P:transmembrane transport; F:transmembrane transporter activity
DLAgn_00196690	GVINP1	4797	167.1	-2.85	↑	0.003	interferon-induced very large gtpase 1-like	-
DLAgn_00015650	-	447	5.7	-2.85	↑	≤.0.001	NA	-
DLAgn_00123070	TMEM8C	855	4.9	-2.85	↑	0.004	transmembrane protein 8c	C:integral to membrane
DLAgn_00025520	-	4554	37.3	-2.83	↑	≤.0.001	interferon-induced very large gtpase 1-like	F:GTPase activity; F:GTP binding
DLAgn_00232160	-	396	110.2	-2.83	↑	≤.0.001	protein nlrc3-like	-
DLAgn_00226580	-	1064	11.8	-2.83	↑	≤.0.001	gtpase imap family member 8- partial	F:GTP binding
DLAgn_00218600	-	918	11.7	-2.82	↑	≤.0.001	af286475_1retinitis pigmentosa gtpase regulator-like partial	-
DLAgn_00144160	PPIG	2094	68.2	-2.82	↑	≤.0.001	uncharacterized protein loc101155885	P:renal system development; F:peptidyl-prolyl cis-trans isomerase activity; P:protein folding; P:protein peptidyl-prolyl isomerization; F:isomerase activity
DLAgn_00236520	-	1248	6.1	-2.82	↑	≤.0.001	uncharacterized protein loc101477029	F:GTP binding; P:cell cycle
DLAgn_00184030	P4HB	1554	6.6	-2.81	↑	≤.0.001	protein disulfide-isomerase-like	P:cell redox homeostasis
DLAgn_00025200	AKAP12B	2694	40.8	-2.8	↑	≤.0.001	a-kinase anchor protein 12	P:anatomical structure morphogenesis; C:cell part; P:signal transduction; P:single-organism developmental process; P:protein targeting
DLAgn_00264620	-	633	46.7	-2.8	↑	≤.0.001	NA	-
DLAgn_00262400	ZBED1	1284	4	-2.8	↑	0.002	zinc finger bed domain-containing protein 1	F:protein dimerization activity; F:nucleic acid binding
DLAgn_00004120	-	940	7.8	-2.79	↑	≤.0.001	gtpase imap family member 8-like	F:GTP binding
DLAgn_00245850	-	1065	7.6	-2.79	↑	0.001	pol protein	F:RNA binding; F:RNA-directed DNA polymerase activity; P:RNA-dependent DNA replication
DLAgn_00219690	-	579	24.4	-2.79	↑	≤.0.001	secretory phospholipase a2 receptor-like	F:carbohydrate binding
DLAgn_00255200	-	402	7.2	-2.78	↑	≤.0.001	NA	-
DLAgn_00233360	-	1617	93.2	-2.78	↑	≤.0.001	uncharacterized protein loc101470575	P:cell cycle; F:GTP binding
DLAgn_00001360	CDH24	2589	391.8	-2.78	↑	≤.0.001	cadherin type 2	F:calcium ion binding; P:homophilic cell adhesion; C:membrane
DLAgn_00065510	-	459	6.4	-2.78	↑	≤.0.001	uncharacterized protein loc101466409 isoform x1	-
DLAgn_00058800	WNT4B	1077	69.2	-2.77	↑	≤.0.001	wingless-type mmtv integration site member 4b	P:tertiary branching involved in mammary gland duct morphogenesis; P:endoderm development; P:canonical Wnt receptor signaling pathway; P:renal vesicle formation; P:metanephros development; P:somatotropin secreting cell differentiation; P:heart development; P:thyroid-stimulating hormone-secreting cell differentiation; P:cell migration involved in gastrulation; P:female gonad development; P:male go…
DLAgn_00218590	-	1680	28.4	-2.77	↑	0.001	uncharacterized protein loc101477029	P:cell cycle; F:GTP binding
DLAgn_00024520	-	576	55.4	-2.76	↑	≤.0.001	NA	-
DLAgn_00181890	-	996	54	-2.75	↑	≤.0.001	proline-rich protein 21	-
DLAgn_00263740	-	1659	338.8	-2.75	↑	≤.0.001	interferon-induced very large gtpase 1-like	-
DLAgn_00149490	-	423	159.8	-2.75	↑	≤.0.001	NA	-
DLAgn_00243710	NLRC5	378	15.8	-2.74	↑	≤.0.001	protein nlrc5-like	P:regulation of cellular process; P:innate immune response
DLAgn_00220990	CACNA2D2	3309	197.4	-2.74	↑	≤.0.001	voltage-dependent calcium channel subunit alpha-2 delta-2-like	P:calcium ion transmembrane transport; P:neuromuscular junction development; F:voltage-gated calcium channel activity; P:positive regulation of organ growth; P:rhythmic synaptic transmission; C:voltage-gated calcium channel complex; P:regulation of multicellular organism growth; F:protein binding
DLAgn_00215790	MMYHL1	555	10.9	-2.74	↑	≤.0.001	myosin heavy chain	F:actin binding; C:myosin complex; F:ATP binding; F:motor activity
DLAgn_00257190	IL1RL1	246	7	-2.74	↑	≤.0.001	interleukin-18 receptor 1	P:signal transduction
DLAgn_00121680	-	399	168.7	-2.74	↑	≤.0.001	NA	-
DLAgn_00195900	-	660	12.8	-2.74	↑	≤.0.001	NA	-
DLAgn_00080890	DUSP26	603	5.3	-2.73	↑	0.002	dual specificity protein phosphatase 26-like	F:protein tyrosine phosphatase activity; F:protein tyrosine/serine/threonine phosphatase activity; P:peptidyl-tyrosine dephosphorylation; C:mitochondrion
DLAgn_00242500	MATN2	1203	21.6	-2.73	↑	≤.0.001	nucleic acid binding protein	F:protein binding; F:calcium ion binding
DLAgn_00210520	-	369	76.2	-2.72	↑	≤.0.001	NA	-
DLAgn_00226520	USP47	1976	28	-2.72	↑	0.001	ubiquitin carboxyl-terminal hydrolase 64e-like	F:ubiquitin thiolesterase activity; P:ubiquitin-dependent protein catabolic process
DLAgn_00170820	-	303	11.4	-2.71	↑	≤.0.001	NA	-
DLAgn_00224190	TTC39B	1743	1420.4	-2.7	↑	≤.0.001	tetratricopeptide repeat protein 39b	F:protein binding
DLAgn_00113440	-	432	64.6	-2.7	↑	≤.0.001	NA	-
DLAgn_00218490	-	1143	11.7	-2.7	↑	0.004	gtpase imap family member 8- partial	F:GTP binding
DLAgn_00245080	-	633	8.9	-2.7	↑	≤.0.001	NA	-
DLAgn_00232630	SIM2	2262	32	-2.69	↑	≤.0.001	single-minded homolog 2	P:anatomical structure development; P:single-organism developmental process; F:protein dimerization activity; P:multicellular organismal development; P:negative regulation of transcription, DNA-dependent; F:signal transducer activity; P:signal transduction
DLAgn_00242240	EFR3B	339	20.7	-2.69	↑	≤.0.001	protein efr3 homolog b-like	-
DLAgn_00221760	-	1050	22.7	-2.69	↑	≤.0.001	pol-like protein	F:RNA binding; F:RNA-directed DNA polymerase activity; P:RNA-dependent DNA replication
DLAgn_00257300	-	435	22	-2.69	↑	≤.0.001	NA	-
DLAgn_00216660	ZBED4	939	482.9	-2.68	↑	0.007	zinc finger bed domain-containing protein 4	C:intracellular part; F:nucleic acid binding
DLAgn_00223550	-	497	12	-2.68	↑	≤.0.001	uncharacterized protein loc101464921	-
DLAgn_00263760	-	361	24	-2.68	↑	≤.0.001	nuclear factor ovary-like	F:zinc ion binding; C:intracellular; F:protein binding
DLAgn_00217330	-	708	28.9	-2.68	↑	≤.0.001	NA	F:DNA binding
DLAgn_00205580	MPPED1	936	26.6	-2.67	↑	≤.0.001	metallophosphoesterase domain-containing protein 1	F:hydrolase activity
DLAgn_00220120	KCNA1	1491	6.3	-2.66	↑	0.001	potassium voltage-gated channel subfamily a member 1-like	F:voltage-gated potassium channel activity; P:regulation of ion transmembrane transport; P:protein homooligomerization; C:voltage-gated potassium channel complex; P:potassium ion transmembrane transport; F:protein binding
DLAgn_00177700	NT5C2	1737	3057.9	-2.66	↑	≤.0.001	cytosolic purine 5 -nucleotidase-like	P:purine nucleobase metabolic process; C:cytoplasm; F:5'-nucleotidase activity; F:metal ion binding; P:nucleotide metabolic process; P:urate biosynthetic process; F:nucleotide binding
DLAgn_00263350	-	927	8.3	-2.65	↑	≤.0.001	NA	-
DLAgn_00064580	-	1344	3.8	-2.65	↑	0.002	uncharacterized protein loc101472087	-
DLAgn_00233940	-	428	4.5	-2.65	↑	0.003	NA	-
DLAgn_00240850	-	531	17.4	-2.65	↑	≤.0.001	uncharacterized protein loc101477029	P:cell cycle; F:GTP binding
DLAgn_00235840	PARP15	633	51.2	-2.65	↑	≤.0.001	poly	F:NAD+ ADP-ribosyltransferase activity
DLAgn_00099330	-	432	42.9	-2.64	↑	≤.0.001	hba1_cotgo ame: full=hemoglobin subunit alpha-1 ame: full=alpha-1-globin ame: full=hemoglobin alpha-1 chain	P:oxygen transport; F:oxygen transporter activity; C:hemoglobin complex; F:iron ion binding; F:heme binding; F:oxygen binding
DLAgn_00258840	RPGRA	1183	58.5	-2.64	↑	≤.0.001	dentine matrix protein 1	F:ATPase activity; F:ATP binding; F:nucleotide binding; F:nucleoside-triphosphatase activity; P:ATP catabolic process; P:renal system development; P:extracellular matrix organization; P:ossification
DLAgn_00116890	CMYA5	5325	77.7	-2.64	↑	≤.0.001	cardiomyopathy-associated protein 5-like	F:protein binding
DLAgn_00261610	-	1113	6.2	-2.64	↑	≤.0.001	basement membrane-specific heparan sulfate proteoglycan core	F:protein binding
DLAgn_00189900	-	2280	301.2	-2.63	↑	≤.0.001	uncharacterized protein loc101483012	-
DLAgn_00139320	-	360	6.1	-2.63	↑	≤.0.001	NA	-
DLAgn_00262470	-	795	12.8	-2.63	↑	≤.0.001	gtpase imap family member 4- partial	F:GTP binding
DLAgn_00252950	RNF181	498	60.6	-2.63	↑	≤.0.001	ring finger protein 181	P:protein ubiquitination; F:zinc ion binding; F:ligase activity
DLAgn_00255010	-	390	16.2	-2.62	↑	0.005	uncharacterized protein partial	-
DLAgn_00147660	THBS4	2193	9.3	-2.62	↑	0.002	cartilage oligomeric matrix protein	F:sulfur compound binding; F:anion binding; P:anatomical structure development; F:calcium ion binding; P:single-organism developmental process; P:cell adhesion; F:protein binding; P:regulation of cellular process; P:multicellular organismal development; C:extracellular region
DLAgn_00180560	-	168	5.3	-2.61	↑	0.001	unnamed protein product [Tetraodon nigroviridis]	-
DLAgn_00208060	CACNA1C	6651	1422	-2.61	↑	≤.0.001	voltage-dependent l-type calcium channel subunit alpha-1c	P:axon guidance; C:postsynaptic density; P:neurological system process; P:regulation of cardiac muscle contraction by regulation of the release of sequestered calcium ion; P:small molecule metabolic process; P:energy reserve metabolic process; P:calcium-mediated signaling using extracellular calcium source; P:single-organism behavior; F:alpha-actinin binding; F:high voltage-gated calcium channel …
DLAgn_00228120	-	918	61.4	-2.61	↑	≤.0.001	odorant receptor	F:G-protein coupled receptor activity; P:G-protein coupled receptor signaling pathway; C:integral to membrane; F:olfactory receptor activity
DLAgn_00028190	-	612	8.4	-2.6	↑	≤.0.001	unconventional myosin-xviiia-like isoform x1	-
DLAgn_00103710	-	768	32.2	-2.6	↑	≤.0.001	gtpase imap family member 8-like	F:GTP binding
DLAgn_00050470	SCN1A	5931	23.8	-2.6	↑	≤.0.001	sodium channel protein type 1 subunit alpha isoform 3	P:regulation of action potential; P:regulation of ion transmembrane transport; P:sodium ion transmembrane transport; C:voltage-gated sodium channel complex; P:transmission of nerve impulse; C:main axon; F:voltage-gated sodium channel activity
DLAgn_00242330	-	495	15.1	-2.6	↑	≤.0.001	butyrophilin-like protein 10-like	F:protein binding
DLAgn_00228470	CACNA1F	4062	18.5	-2.6	↑	≤.0.001	low quality protein: voltage-dependent l-type calcium channel subunit alpha-1f-like	P:regulation of ion transmembrane transport; P:calcium ion transmembrane transport; F:voltage-gated calcium channel activity; P:cellular calcium ion homeostasis; P:axonogenesis; P:detection of light stimulus involved in visual perception; P:retina development in camera-type eye; C:voltage-gated calcium channel complex; P:dendrite morphogenesis
DLAgn_00009200	-	315	4.8	-2.59	↑	0.002	NA	-
DLAgn_00205190	-	402	6.6	-2.59	↑	0.009	reverse transcriptase-like protein	-
DLAgn_00191950	UNKL	2442	431	-2.59	↑	≤.0.001	e3 ubiquitin-protein ligase unkl-like	C:cytoplasm; F:ligase activity; F:nucleic acid binding; P:protein ubiquitination; C:nucleus; F:zinc ion binding; F:protein binding
DLAgn_00004100	-	312	142.8	-2.58	↑	≤.0.001	NA	-
DLAgn_00193410	-	2769	14.9	-2.58	↑	≤.0.001	gtpase imap family member 8-like	F:GTP binding
DLAgn_00200020	-	457	174.5	-2.58	↑	≤.0.001	NA	-
DLAgn_00019720	-	627	16.8	-2.58	↑	0.007	PREDICTED: hypothetical protein LOC798447 [Danio rerio]	-
DLAgn_00148140	-	517	88.8	-2.58	↑	≤.0.001	mhc class i antigen	P:immune response; P:antigen processing and presentation; C:MHC class I protein complex
DLAgn_00027420	-	312	6.7	-2.57	↑	0.005	NA	-
DLAgn_00081250	-	324	9.1	-2.57	↑	≤.0.001	NA	-
DLAgn_00054190	RPTN	1146	77.8	-2.56	↑	≤.0.001	phosphatase and actin regulator 4a-like	-
DLAgn_00011470	EIF2AK2	2076	526.7	-2.56	↑	≤.0.001	interferon- double-stranded rna-activated protein kinase-like	F:ATP binding; P:protein phosphorylation; F:double-stranded RNA binding; F:protein serine/threonine kinase activity; F:protein tyrosine kinase activity
DLAgn_00254750	-	330	63.5	-2.56	↑	≤.0.001	uncharacterized protein loc101156939	F:methyltransferase activity; P:oxidation-reduction process
DLAgn_00214520	-	282	7.2	-2.56	↑	≤.0.001	fc receptor-like protein 5-like	F:protein binding
DLAgn_00040280	GABRB2	1536	8.3	-2.55	↑	≤.0.001	gamma-aminobutyric acid receptor subunit beta-4-like	C:cell junction; C:integral to membrane; F:extracellular ligand-gated ion channel activity; P:ion transport; P:inner ear development; F:GABA-A receptor activity; C:postsynaptic membrane; P:neuron development; C:plasma membrane
DLAgn_00236760	-	906	8	-2.55	↑	≤.0.001	nucleic acid binding protein	F:hydrolase activity
DLAgn_00053170	-	411	3.9	-2.55	↑	0.002	NA	-
DLAgn_00244540	-	4626	158.2	-2.55	↑	≤.0.001	tetratricopeptide repeat protein 28-like	F:RNA binding; F:RNA-directed DNA polymerase activity; P:RNA-dependent DNA replication; P:DNA integration
DLAgn_00220660	HEL_DR1	4250	16.9	-2.55	↑	≤.0.001	tpa_exp: replicase helicase endonuclease	F:endonuclease activity; F:ATP binding; F:helicase activity
DLAgn_00236530	NLRP1B	852	160.3	-2.54	↑	≤.0.001	lrr and pyd domains-containing protein 1-like	P:cell death; F:protein binding; P:regulation of cellular process
DLAgn_00224010	ZFP808	1536	68.2	-2.54	↑	≤.0.001	zinc finger protein 729-like	F:zinc ion binding; F:nucleic acid binding
DLAgn_00098500	-	342	27.4	-2.53	↑	≤.0.001	NA	-
DLAgn_00137950	-	468	57	-2.53	↑	≤.0.001	transposable element tc1 transposase	F:DNA binding; F:transposase activity; P:DNA integration
DLAgn_00266480	-	1035	10	-2.53	↑	0.002	gtpase imap family member 8- partial	F:GTP binding
DLAgn_00149650	SPATA6	984	2201.6	-2.52	↑	≤.0.001	spermatogenesis-associated protein 6	F:molecular_function; P:biological_process; C:cellular_component; P:cell differentiation; P:multicellular organismal development; C:extracellular region; P:spermatogenesis
DLAgn_00212450	ZBED1	1725	5.6	-2.52	↑	≤.0.001	zinc finger bed domain-containing protein 1	F:DNA binding; F:protein dimerization activity
DLAgn_00217710	-	360	7.8	-2.52	↑	≤.0.001	schwann cell myelin	-
DLAgn_00173320	NECAB2	1296	17.9	-2.52	↑	≤.0.001	n-terminal ef-hand calcium-binding protein 2-like	F:protein binding; F:calcium ion binding
DLAgn_00189640	SAMD9L	2358	677	-2.52	↑	≤.0.001	sterile alpha motif domain-containing protein 9-like	F:carbohydrate binding; P:carbohydrate metabolic process; F:hydrolase activity, hydrolyzing O-glycosyl compounds; F:protein binding
DLAgn_00088850	SLC41A3	1356	3.9	-2.51	↑	0.003	solute carrier family 41 member 1-like	F:cation transmembrane transporter activity; P:cation transport
DLAgn_00194220	-	471	18.9	-2.51	↑	≤.0.001	NA	-
DLAgn_00236820	CTXN3	255	120.6	-2.5	↑	≤.0.001	cortexin- partial	C:intrinsic to membrane
DLAgn_00240050	GLP2R	1605	11.4	-2.5	↑	≤.0.001	glucagon-like peptide 2 receptor	F:G-protein coupled receptor activity; P:G-protein coupled receptor signaling pathway; C:integral to membrane
DLAgn_00000360	-	399	10.6	-2.5	↑	≤.0.001	transposable element tcb1 transposase	-
DLAgn_00195650	-	6120	341.8	-2.49	↑	≤.0.001	interferon-induced very large gtpase 1-like	-
DLAgn_00245420	-	477	55.3	-2.49	↑	≤.0.001	transposable element tc1 transposase	-
DLAgn_00016500	PLCB3	3597	209.9	-2.49	↑	≤.0.001	1-phosphatidylinositol -bisphosphate phosphodiesterase beta-1-like	F:protein binding; F:phosphatidylinositol phospholipase C activity; P:intracellular signal transduction; F:calcium ion binding; P:lipid catabolic process
DLAgn_00236900	C1QL2	678	14.2	-2.48	↑	≤.0.001	complement c1q tumor necrosis factor-related protein 3-like	F:protein binding
DLAgn_00135950	IGSF21	1335	24.1	-2.48	↑	≤.0.001	immunoglobulin superfamily member 21	F:protein binding
DLAgn_00246020	-	300	39.4	-2.48	↑	≤.0.001	NA	-
DLAgn_00186990	-	3513	200	-2.47	↑	≤.0.001	lrr and pyd domains-containing protein 12-like	F:protein binding; C:intracellular; P:regulation of apoptotic process
DLAgn_00180020	YO84	627	5.9	-2.47	↑	0.001	reverse transcriptase-like protein	F:RNA binding; F:RNA-directed DNA polymerase activity; P:RNA-dependent DNA replication
DLAgn_00124850	-	501	31.9	-2.47	↑	≤.0.001	NA	-
DLAgn_00244750	-	333	14.6	-2.46	↑	≤.0.001	NA	-
DLAgn_00140610	GAL3ST4	1539	2782.2	-2.46	↑	≤.0.001	galactose-3-o-sulfotransferase 4-like	F:galactosylceramide sulfotransferase activity; C:Golgi apparatus; P:biosynthetic process; C:integral to membrane
DLAgn_00225680	-	579	21.7	-2.46	↑	0.002	uncharacterized protein loc101158290	F:RNA binding; F:RNA-directed DNA polymerase activity; P:RNA-dependent DNA replication
DLAgn_00243530	-	450	74.3	-2.45	↑	≤.0.001	NA	-
DLAgn_00160110	-	525	30.7	-2.45	↑	≤.0.001	a disintegrin and metalloproteinase with thrombospondin motifs 17-like	F:RNA binding; F:RNA-directed DNA polymerase activity; P:RNA-dependent DNA replication
DLAgn_00157830	GAS8	1320	580.7	-2.45	↑	≤.0.001	growth arrest-specific protein 8	P:positive regulation of smoothened signaling pathway; P:cell motility; C:microtubule; P:negative regulation of cell proliferation; P:muscle cell development; C:motile cilium
DLAgn_00066040	PM20D2	1272	70	-2.45	↑	≤.0.001	peptidase m20 domain-containing protein 2	P:metabolic process; F:hydrolase activity
DLAgn_00220850	ITIH3	1983	5.9	-2.45	↑	≤.0.001	inter-alpha-trypsin inhibitor heavy chain h3-like	F:protein binding
DLAgn_00221150	-	528	338	-2.44	↑	≤.0.001	NA	-
DLAgn_00068840	-	600	9.4	-2.44	↑	≤.0.001	NA	-
DLAgn_00011450	PKR1	1545	253.4	-2.44	↑	≤.0.001	interferon- double-stranded rna-activated protein kinase-like	F:ATP binding; P:protein phosphorylation; F:double-stranded RNA binding; F:protein tyrosine kinase activity
DLAgn_00223260	-	664	520.7	-2.44	↑	≤.0.001	nuclear gtpase slip-gc-like	F:GTPase activity; F:GTP binding
DLAgn_00072680	-	1342	336.6	-2.43	↑	≤.0.001	uncharacterized protein loc101080246	-
DLAgn_00001840	-	566	6.3	-2.43	↑	0.002	reverse transcriptase-like protein	-
DLAgn_00038500	-	387	24.7	-2.42	↑	≤.0.001	transposase	F:transposase activity; P:DNA integration; P:transposition, DNA-mediated; F:DNA binding
DLAgn_00097960	GRIP1	3243	22.3	-2.41	↑	≤.0.001	glutamate receptor-interacting protein 2-like	C:membrane raft; F:thyroid hormone receptor coactivator activity; F:progesterone receptor binding; F:retinoid X receptor binding; P:negative regulation of transcription from RNA polymerase II promoter; C:recycling endosome; F:thyroid hormone receptor binding; F:protein C-terminus binding; F:PDZ domain binding; C:presynaptic active zone; P:protein transport; C:Golgi apparatus; P:intrinsic apoptoti…
DLAgn_00254360	-	426	6.4	-2.41	↑	≤.0.001	NA	-
DLAgn_00078370	TLR22	2874	169.8	-2.41	↑	≤.0.001	toll-like receptor 3	F:protein binding; P:signal transduction
DLAgn_00049860	SACS	12867	1673	-2.41	↑	≤.0.001	sacsin isoform x5	F:ATP binding
DLAgn_00142900	ASB2	1048	14.2	-2.41	↑	≤.0.001	ankyrin repeat and socs box protein 2	P:cellular process; F:protein binding
DLAgn_00265900	CROCC	4705	1993.3	-2.41	↑	≤.0.001	rootletin	P:protein localization; P:centrosome organization; F:kinesin binding; C:ciliary rootlet; C:centriole; F:structural molecule activity
DLAgn_00253660	UBE2D1	3237	578.4	-2.4	↑	≤.0.001	ubiquitin-conjugating enzyme	P:cell cycle checkpoint; F:protein binding; P:protein K48-linked ubiquitination; P:transmembrane receptor protein serine/threonine kinase signaling pathway; P:negative regulation of macromolecule metabolic process; P:regulation of transcription from RNA polymerase II promoter; P:positive regulation of protein ubiquitination; C:cytoplasm; P:ubiquitin-dependent protein catabolic process; P:MyD88-in…
DLAgn_00091680	ELMO2	2172	284	-2.4	↑	≤.0.001	engulfment and cell motility protein 2 isoform x1	C:cytosol; P:cell chemotaxis; C:cytoskeleton; P:apoptotic process; F:phospholipid binding; P:innate immune response; P:Fc-gamma receptor signaling pathway involved in phagocytosis; F:receptor tyrosine kinase binding; C:membrane; F:SH3 domain binding
DLAgn_00000580	FAM151A	1809	45.4	-2.4	↑	≤.0.001	protein fam151a	-
DLAgn_00012510	DST	2508	53.3	-2.4	↑	≤.0.001	dystonin-like isoform x4	C:focal adhesion; P:retrograde axon cargo transport; C:hemidesmosome; P:axonogenesis; P:regulation of microtubule polymerization or depolymerization; C:H zone; P:cytoplasmic microtubule organization; C:endoplasmic reticulum membrane; C:neurofilament cytoskeleton; C:microtubule; F:microtubule binding; C:sarcolemma; C:nuclear envelope; C:perinuclear endoplasmic reticulum; C:cell projection; C:stres…
DLAgn_00156590	-	450	24.7	-2.39	↑	0.002	NA	-
DLAgn_00152380	MAF	1287	4.9	-2.39	↑	≤.0.001	transcription factor maf-like	P:regulation of transcription from RNA polymerase II promoter; P:sensory organ development; C:chromatin; P:cell differentiation; C:nucleus; F:sequence-specific DNA binding transcription factor activity; F:sequence-specific DNA binding
DLAgn_00049410	HTR1F	1209	6.9	-2.39	↑	≤.0.001	5-hydroxytryptamine receptor 1f	P:G-protein coupled receptor signaling pathway; F:serotonin receptor activity; C:integral to plasma membrane; P:synaptic transmission; P:negative regulation of cAMP metabolic process; P:behavior
DLAgn_00114740	CABP1	1209	33.5	-2.39	↑	≤.0.001	calcium-binding protein 1-like	F:nuclear localization sequence binding; P:negative regulation of voltage-gated calcium channel activity; P:negative regulation of catalytic activity; C:Golgi membrane; P:multicellular organismal development; F:calcium-dependent protein binding; P:regulation of synaptic plasticity; F:calcium ion binding; P:negative regulation of protein import into nucleus; C:cytosol; C:postsynaptic membrane; F:p…
DLAgn_00037620	-	417	11.1	-2.39	↑	≤.0.001	NA	-
DLAgn_00174220	AKAP13	3060	1460.1	-2.39	↑	≤.0.001	a-kinase anchor protein 13	F:Rho guanyl-nucleotide exchange factor activity; C:intracellular; P:regulation of Rho protein signal transduction; F:protein binding; F:phospholipid binding
DLAgn_00084190	-	378	8.3	-2.39	↑	≤.0.001	NA	-
DLAgn_00068370	6330403A02RIK	429	38.1	-2.39	↑	≤.0.001	uncharacterized membrane protein c1orf95 homolog	C:integral to membrane
DLAgn_00214550	-	510	30.8	-2.38	↑	≤.0.001	apoptosis-associated speck-like protein containing a card	F:protein binding; C:intracellular; P:regulation of apoptotic process; F:cysteine-type endopeptidase activity; P:proteolysis
DLAgn_00086780	-	303	58.9	-2.38	↑	≤.0.001	NA	-
DLAgn_00264610	-	753	38.8	-2.38	↑	≤.0.001	hypothetical protein UY3_04472 [Chelonia mydas]	-
DLAgn_00229460	-	858	18	-2.38	↑	0.004	gtpase imap family member 8-like	F:GTP binding
DLAgn_00101110	PTPRH	3348	120.3	-2.37	↑	≤.0.001	receptor-type tyrosine-protein phosphatase h-like	F:protein tyrosine phosphatase activity; P:protein dephosphorylation; F:protein binding
DLAgn_00149030	OBSCN	18042	168.3	-2.37	↑	≤.0.001	low quality protein: obscurin	C:intracellular; F:protein binding; F:ATP binding; P:protein phosphorylation; F:protein serine/threonine kinase activity; F:protein tyrosine kinase activity
DLAgn_00222020	ZNF862	900	9	-2.37	↑	0.004	zinc finger protein 862	F:protein dimerization activity; F:nucleic acid binding
DLAgn_00218540	GTF2IRD2	579	29.9	-2.36	↑	≤.0.001	general transcription factor ii-i repeat domain-containing protein 2-like	F:nucleic acid binding; P:regulation of transcription, DNA-dependent; F:molecular_function; P:transcription, DNA-dependent; P:biological_process; C:nucleus; C:cellular_component; F:DNA binding
DLAgn_00181880	-	609	576	-2.36	↑	≤.0.001	il-6 subfamily member ciliary neurotrophic factor-like	C:cytoplasm; P:growth
DLAgn_00247330	-	363	63.7	-2.36	↑	≤.0.001	reverse transcriptase-like protein	F:RNA binding; F:RNA-directed DNA polymerase activity; P:RNA-dependent DNA replication
DLAgn_00026210	-	459	154.6	-2.35	↑	≤.0.001	t-cell receptor beta chain	-
DLAgn_00131360	SCN8AA	5070	349	-2.35	↑	≤.0.001	sodium channel protein type 8 subunit alpha-like	P:sodium ion transport; P:regulation of ion transmembrane transport; P:mechanosensory behavior; P:larval locomotory behavior; P:motor neuron axon guidance; C:voltage-gated sodium channel complex; F:voltage-gated sodium channel activity
DLAgn_00223620	-	417	99.5	-2.35	↑	≤.0.001	protein nlrc3-like	F:ATP binding
DLAgn_00221960	-	863	123.1	-2.34	↑	≤.0.001	lrr and pyd domains-containing protein 1-like isoform x1	F:protein binding; P:regulation of apoptotic process
DLAgn_00224760	-	1065	201.3	-2.34	↑	≤.0.001	uncharacterized protein loc101731053	F:binding
DLAgn_00202080	CSMD3	10071	13.9	-2.34	↑	≤.0.001	cub and sushi domain-containing protein 3-like	-
DLAgn_00038880	NOVA1	1506	21.9	-2.34	↑	≤.0.001	neuro-oncological ventral antigen 1	P:RNA splicing; P:synaptic transmission; F:RNA binding; P:locomotory behavior
DLAgn_00264640	-	345	21.2	-2.33	↑	≤.0.001	lrr and pyd domains-containing protein 3-like	F:protein binding; P:regulation of apoptotic process
DLAgn_00238370	-	720	18.2	-2.33	↑	0.01	uncharacterized protein loc101464921	F:ubiquitin-protein ligase activity; C:intracellular; P:cellular protein modification process
DLAgn_00196560	-	3357	32.2	-2.33	↑	≤.0.001	protein nlrc3-like	F:nucleotide binding; F:protein binding
DLAgn_00006910	PTH1R	1617	74	-2.33	↑	≤.0.001	parathyroid hormone parathyroid hormone-related peptide receptor-like	P:osteoblast development; F:peptide hormone binding; F:parathyroid hormone receptor activity; C:intracellular; P:chondrocyte differentiation; P:phospholipase C-activating G-protein coupled receptor signaling pathway; P:cellular calcium ion homeostasis; F:protein self-association; P:adenylate cyclase-activating G-protein coupled receptor signaling pathway; P:negative regulation of cell proliferati…
DLAgn_00236200	SAMD9	4820	71.7	-2.33	↑	0.009	sterile alpha motif domain-containing protein 9-like	F:protein binding
DLAgn_00256500	-	324	14.3	-2.33	↑	≤.0.001	NA	-
DLAgn_00087350	NIM1	1308	6.4	-2.32	↑	0.003	serine threonine-protein kinase nim1-like	P:protein phosphorylation; F:ATP binding; F:magnesium ion binding; F:protein serine/threonine kinase activity; F:protein tyrosine kinase activity
DLAgn_00158150	RYR2	1338	42	-2.32	↑	≤.0.001	ryanodine receptor 2	P:detection of calcium ion; F:calcium-induced calcium release activity; P:calcium-mediated signaling using intracellular calcium source; P:intrinsic apoptotic signaling pathway in response to osmotic stress; P:left ventricular cardiac muscle tissue morphogenesis; C:calcium channel complex; P:positive regulation of calcium-transporting ATPase activity; F:ryanodine-sensitive calcium-release channel…
DLAgn_00234730	-	312	12.6	-2.31	↑	≤.0.001	NA	-
DLAgn_00191690	ELAVL3	1089	728.9	-2.31	↑	≤.0.001	elav-like protein 3-like isoform 2	C:ribonucleoprotein complex; F:nucleotide binding; F:RNA binding
DLAgn_00228390	HER12	447	13.7	-2.31	↑	≤.0.001	transcription factor hes-5-like	P:eye development; P:regulation of transcription, DNA-dependent; P:brain development; P:Notch signaling pathway; F:DNA binding; F:protein dimerization activity; P:somitogenesis; C:nucleus
DLAgn_00262020	LRRN1	2400	1062.2	-2.31	↑	≤.0.001	leucine-rich repeat neuronal protein 1-like	F:protein binding
DLAgn_00044990	KCTD16	1302	74.9	-2.31	↑	≤.0.001	btb poz domain-containing protein kctd16	C:postsynaptic membrane; C:presynaptic membrane; C:cell junction; C:receptor complex; C:plasma membrane; P:regulation of G-protein coupled receptor protein signaling pathway; P:protein homooligomerization; F:protein binding
DLAgn_00161740	-	2046	521.6	-2.31	↑	≤.0.001	piggybac transposable element-derived protein 4-like	P:anatomical structure development; P:single-organism cellular process; P:multicellular organismal development; C:membrane; P:single-organism developmental process
DLAgn_00115960	-	489	17	-2.31	↑	≤.0.001	NA	-
DLAgn_00135850	GPR173	1164	88.8	-2.31	↑	≤.0.001	probable g-protein coupled receptor 173	C:integral to membrane; P:G-protein coupled receptor signaling pathway; C:plasma membrane; F:G-protein coupled receptor activity
DLAgn_00253450	-	2040	7.6	-2.3	↑	0.005	protocadherin alpha-8-like	F:calcium ion binding; P:homophilic cell adhesion; C:plasma membrane
DLAgn_00162770	-	435	35.4	-2.3	↑	≤.0.001	extracellular matrix-binding protein ebh-like isoform x1	-
DLAgn_00252890	-	308	9.7	-2.3	↑	≤.0.001	fc receptor-like b- partial	F:protein binding
DLAgn_00165040	-	309	57.7	-2.3	↑	≤.0.001	NA	-
DLAgn_00165670	S41A2	1530	6.9	-2.3	↑	≤.0.001	solute carrier family 41 member 2-like	F:cation transmembrane transporter activity; P:cation transport
DLAgn_00202110	TRPS1	4479	217.5	-2.3	↑	≤.0.001	zinc finger transcription factor trps1	F:sequence-specific DNA binding transcription factor activity; F:zinc ion binding; F:sequence-specific DNA binding
DLAgn_00020280	-	303	51	-2.29	↑	≤.0.001	NA	-
DLAgn_00248400	-	876	869.8	-2.29	↑	≤.0.001	mhc class ia antigen	P:immune response; P:antigen processing and presentation; C:MHC class I protein complex; F:protein binding
DLAgn_00241000	-	369	7	-2.29	↑	0.003	c-type lectin receptor	-
DLAgn_00245510	SHANK3	1164	135.4	-2.28	↑	≤.0.001	sh3 and multiple ankyrin repeat domains protein 3-like	P:generation of neurons; C:cell part; P:cellular component assembly; P:regulation of signaling; P:neurological system process; P:single-organism behavior; P:regulation of cell communication; P:synapse organization; F:protein binding; P:positive regulation of cellular process; P:regulation of biological quality; P:regulation of multicellular organismal process; P:single-organism developmental proc…
DLAgn_00041980	ZBTB20	2052	4488.8	-2.28	↑	≤.0.001	zinc finger and btb domain-containing protein 20	F:zinc ion binding; F:nucleic acid binding; C:nucleus; F:protein binding
DLAgn_00054370	-	336	52.8	-2.28	↑	≤.0.001	PREDICTED: tetraspanin-5-like [Oreochromis niloticus]	-
DLAgn_00110750	LRRC32	1959	45.5	-2.28	↑	≤.0.001	leucine-rich repeat-containing protein 32-like	F:protein binding
DLAgn_00242150	-	4695	136.1	-2.27	↑	0.004	interferon-induced very large gtpase 1-like	F:GTPase activity; F:GTP binding
DLAgn_00197360	ZFP808	1830	182.3	-2.27	↑	≤.0.001	zinc finger protein 729-like	F:zinc ion binding; F:nucleic acid binding
DLAgn_00012010	T	1311	33.6	-2.27	↑	≤.0.001	brachyury	P:heart morphogenesis; P:post-anal tail morphogenesis; P:canonical Wnt receptor signaling pathway; F:RNA polymerase II distal enhancer sequence-specific DNA binding; P:notochord formation; P:neural plate morphogenesis; P:cardiac muscle cell differentiation; P:bone morphogenesis; P:somitogenesis; P:positive regulation of transcription from RNA polymerase II promoter involved in myocardial precurso…
DLAgn_00028050	-	363	56.4	-2.26	↑	≤.0.001	NA	-
DLAgn_00186640	ZFP62	369	73.5	-2.26	↑	≤.0.001	zinc finger protein 62 homolog	F:zinc ion binding; F:nucleic acid binding
DLAgn_00045580	B230219D22RIK	621	94.4	-2.26	↑	≤.0.001	upf0461 protein c5orf24 homolog	F:molecular_function; P:biological_process; C:cellular_component
DLAgn_00235160	-	671	93.1	-2.26	↑	0.009	NA	-
DLAgn_00070750	TMEM151B	1524	370.2	-2.26	↑	≤.0.001	transmembrane protein 151b-like	C:integral to membrane
DLAgn_00122010	SRRM4	1881	12.1	-2.26	↑	≤.0.001	serine arginine repetitive matrix protein 4	P:cellular process; P:single-organism process
DLAgn_00018940	-	1875	5.9	-2.25	↑	0.001	serine-rich adhesin for platelets-like	-
DLAgn_00172470	HYAL4	1512	13.1	-2.25	↑	≤.0.001	hyaluronidase- partial	P:carbohydrate metabolic process; F:hyalurononglucosaminidase activity
DLAgn_00195240	RIC8A	1791	5.7	-2.25	↑	0.008	synembryn-a-like	P:single-organism cellular process; C:cell part; C:membrane; P:embryo development; F:binding
DLAgn_00046010	-	306	36.8	-2.25	↑	≤.0.001	NA	-
DLAgn_00114730	-	315	29.8	-2.25	↑	≤.0.001	NA	-
DLAgn_00048180	PCBP3	1065	8.5	-2.25	↑	≤.0.001	poly binding protein isoform cra_b	C:nucleolus; F:DNA binding; F:RNA binding; C:ribonucleoprotein complex; P:mRNA metabolic process; C:cytosol; C:mitochondrion
DLAgn_00081430	PITPNM2	4350	231.8	-2.25	↑	≤.0.001	membrane-associated phosphatidylinositol transfer protein 2-like	C:intracellular; P:transport; F:metal ion binding
DLAgn_00265210	-	303	44	-2.25	↑	≤.0.001	uncharacterized protein loc101163941	-
DLAgn_00144790	GAL3ST3	3879	76.3	-2.25	↑	0.001	galactose-3-o-sulfotransferase 3	C:Golgi apparatus; F:protein binding; F:galactosylceramide sulfotransferase activity; P:biosynthetic process; C:integral to membrane
DLAgn_00254830	-	1497	16.5	-2.24	↑	≤.0.001	basement membrane-specific heparan sulfate proteoglycan core	F:protein binding
DLAgn_00191990	USP31	4164	551.5	-2.24	↑	≤.0.001	ubiquitin carboxyl-terminal hydrolase 31-like	F:ubiquitin thiolesterase activity; P:ubiquitin-dependent protein catabolic process
DLAgn_00222210	-	728	138.1	-2.24	↑	≤.0.001	lrr and pyd domains-containing protein 3-like	F:protein binding; P:regulation of apoptotic process
DLAgn_00255720	-	429	285.9	-2.24	↑	≤.0.001	hypothetical protein M91_13772, partial [Bos grunniens mutus]	-
DLAgn_00218920	WIPF2	321	27.3	-2.24	↑	≤.0.001	was wasl-interacting protein family member 2	C:cytosol; C:MSL complex; P:innate immune response; F:actin binding; P:Fc-gamma receptor signaling pathway involved in phagocytosis; P:histone H4-K16 acetylation
DLAgn_00065830	-	969	8.4	-2.24	↑	0.006	retrotransposable element tf2 155 kda protein type 1-like	F:RNA binding; F:RNA-directed DNA polymerase activity; P:RNA-dependent DNA replication
DLAgn_00266760	-	826	8.5	-2.24	↑	0.004	transposase	F:DNA binding; F:transposase activity; P:DNA integration
DLAgn_00138950	XKR6	1704	31.4	-2.24	↑	≤.0.001	xk-related protein 6-like	C:membrane
DLAgn_00031650	-	864	29.1	-2.24	↑	≤.0.001	gtpase imap family member 7	F:GTP binding
DLAgn_00259520	-	1269	135.8	-2.23	↑	≤.0.001	zinc finger protein 235-like	F:zinc ion binding; F:nucleic acid binding
DLAgn_00045160	GABRG2	1419	258.8	-2.23	↑	≤.0.001	gamma-aminobutyric acid receptor subunit gamma-2 isoform 1	C:cell junction; F:benzodiazepine receptor activity; C:inhibitory synapse; C:axon; F:extracellular ligand-gated ion channel activity; P:gamma-aminobutyric acid signaling pathway; C:chloride channel complex; P:synaptic transmission, GABAergic; C:dendrite membrane; P:chloride transport; F:protein binding; F:GABA-A receptor activity; P:post-embryonic development; C:postsynaptic membrane; F:chloride …
DLAgn_00242310	-	1101	1739.6	-2.23	↑	≤.0.001	mhc class ia antigen	P:immune response; P:antigen processing and presentation; C:MHC class I protein complex; F:protein binding
DLAgn_00204260	EPPK1	5783	1396.4	-2.23	↑	≤.0.001	epiplakin- partial	C:cytoplasm; C:cytoskeleton
DLAgn_00006820	WNT9A	1128	71.2	-2.23	↑	≤.0.001	protein wnt-9a-like	P:positive regulation of smoothened signaling pathway; P:pharyngeal system development; P:negative regulation of cysteine-type endopeptidase activity involved in apoptotic process; P:embryonic forelimb morphogenesis; F:frizzled binding; P:anterior/posterior pattern specification; P:iris morphogenesis; C:extracellular space; P:cell fate commitment; P:endoderm development; P:positive regulation of …
DLAgn_00005230	PAX3	1494	3.7	-2.23	↑	0.008	paired box protein pax-3-like	P:negative regulation of transcription from RNA polymerase II promoter; P:sensory perception of sound; P:heart development; F:HMG box domain binding; P:muscle organ development; P:neural crest cell migration; P:apoptotic process; P:xanthophore differentiation; P:neuron fate commitment; P:positive regulation of cell proliferation; P:mammary gland specification; F:RNA polymerase II distal enhancer …
DLAgn_00057160	SIGLEC5	1815	414.6	-2.23	↑	≤.0.001	sialic acid binding ig-like lectin 5	F:protein binding
DLAgn_00222530	-	2613	83.9	-2.22	↑	≤.0.001	protocadherin-10-like	F:calcium ion binding; P:homophilic cell adhesion; F:hydrolase activity; C:plasma membrane
DLAgn_00250920	-	486	65.6	-2.22	↑	≤.0.001	protein nlrc3-like	F:ATP binding; F:zinc ion binding
DLAgn_00044520	CREBRF	2202	3444.1	-2.22	↑	≤.0.001	creb3 regulatory factor-like	P:negative regulation of transcription from RNA polymerase II promoter; P:positive regulation of intracellular transport; C:cytoplasm; P:positive regulation of protein catabolic process; P:negative regulation of endoplasmic reticulum unfolded protein response; C:nuclear body; F:sequence-specific DNA binding; P:positive regulation of protein transport; F:sequence-specific DNA binding transcription…
DLAgn_00074940	TMEM56-B	792	1951.7	-2.22	↑	≤.0.001	transmembrane protein 56-b-like	C:integral to membrane
DLAgn_00077050	RBM33	3831	5376.9	-2.22	↑	≤.0.001	rna-binding protein 33	F:nucleic acid binding; F:nucleotide binding
DLAgn_00117130	-	1140	14.3	-2.22	↑	≤.0.001	arrestin domain-containing protein 3-like	F:molecular_function; P:biological_process; C:cellular_component; P:signal transduction
DLAgn_00177300	KLF4B	1110	10.6	-2.21	↑	0.003	kruppel-like factor d	F:zinc ion binding; F:DNA binding; P:erythrocyte differentiation; P:hatching; P:negative regulation of gene expression; P:positive regulation of transcription, DNA-dependent; P:hatching gland development; C:nucleus
DLAgn_00247130	ZBED1	849	12.5	-2.21	↑	0.003	zinc bed-type containing 1	F:protein dimerization activity; F:nucleic acid binding
DLAgn_00242910	-	545	24.7	-2.21	↑	≤.0.001	lrr and pyd domains-containing protein 3-like	F:protein binding; P:regulation of apoptotic process; F:cysteine-type endopeptidase activity; P:proteolysis
DLAgn_00068810	-	8139	220.2	-2.21	↑	≤.0.001	uncharacterized protein loc101467039 isoform x1	-
DLAgn_00255690	-	624	8	-2.2	↑	0.007	NA	-
DLAgn_00042400	-	333	86.4	-2.2	↑	≤.0.001	NA	-
DLAgn_00248530	C6AST3	825	19.7	-2.2	↑	≤.0.001	astacin like metallo-protease	F:metalloendopeptidase activity; P:proteolysis; F:zinc ion binding
DLAgn_00178360	KNOP1	1743	277.4	-2.2	↑	≤.0.001	protein c16orf88 homolog	-
DLAgn_00257610	-	474	6.8	-2.2	↑	0.004	transposable element tcb1 transposase	F:transposase activity; P:DNA integration; P:transposition, DNA-mediated; F:DNA binding
DLAgn_00266550	-	2043	15.4	-2.2	↑	≤.0.001	protocadherin alpha-3-like	F:calcium ion binding; P:homophilic cell adhesion; C:plasma membrane
DLAgn_00142480	GPHB5	390	7.4	-2.2	↑	≤.0.001	glycoprotein hormone beta-5-like	P:regulation of thyroid hormone mediated signaling pathway; C:extracellular region; F:hormone activity
DLAgn_00254670	-	786	23.5	-2.19	↑	≤.0.001	uncharacterized protein loc101477029	F:GTP binding; P:cell cycle
DLAgn_00236910	C1QL2	456	7.9	-2.19	↑	≤.0.001	complement c1q tumor necrosis factor-related protein 3-like	F:protein binding
DLAgn_00045260	-	324	88.2	-2.19	↑	≤.0.001	NA	-
DLAgn_00204950	TLR1	2484	112.3	-2.19	↑	≤.0.001	toll-like receptor 1-like	P:macrophage activation; C:integral to membrane; P:detection of triacyl bacterial lipopeptide; P:inflammatory response; P:MyD88-dependent toll-like receptor signaling pathway; P:regulation of cytokine secretion; F:transmembrane signaling receptor activity; P:toll-like receptor 1 signaling pathway; F:protein binding
DLAgn_00000390	YO84	2277	4.7	-2.19	↑	0.009	reverse transcriptase-like protein	F:RNA binding; F:RNA-directed DNA polymerase activity; P:RNA-dependent DNA replication
DLAgn_00195200	-	657	25.3	-2.19	↑	0.001	NA	-
DLAgn_00240430	MBTD1	2109	973.9	-2.19	↑	≤.0.001	mbt domain-containing protein 1	P:transcription, DNA-dependent; C:nucleus; F:zinc ion binding
DLAgn_00243030	NEK6	919	14.4	-2.18	↑	≤.0.001	wd repeat- and fyve domain-containing protein 4	F:organic cyclic compound binding; F:ion binding; F:kinase activity; F:heterocyclic compound binding; P:cellular metabolic process
DLAgn_00243860	-	866	122.2	-2.18	↑	≤.0.001	uncharacterized protein loc101080246	-
DLAgn_00149180	-	414	20.3	-2.18	↑	0.002	NA	-
DLAgn_00222970	-	1641	15	-2.18	↑	≤.0.001	e3 ubiquitin-protein ligase trim21-like	F:zinc ion binding; C:intracellular; F:protein binding
DLAgn_00196570	RAB11FIP4	1899	1080.6	-2.18	↑	≤.0.001	rab11 family-interacting protein 4a-like	P:transport; F:Rab GTPase binding; P:cytokinesis; F:calcium ion binding; P:regulation of cell cycle; C:midbody; P:regulation of transcription, DNA-dependent; C:endocytic vesicle; P:eye morphogenesis; F:sequence-specific DNA binding; C:cleavage furrow; F:ADP-ribosylation factor binding; F:sequence-specific DNA binding transcription factor activity; C:recycling endosome membrane; F:protein homodime…
DLAgn_00165820	ABCC8	4761	207.2	-2.18	↑	≤.0.001	atp-binding cassette sub-family c member 8	P:transmembrane transport; F:sulfonylurea receptor activity; F:ATPase activity, coupled to transmembrane movement of substances; P:potassium ion transport; P:ATP catabolic process; C:voltage-gated potassium channel complex; F:ion channel binding; F:ATP binding
DLAgn_00149720	TAX1BP3	426	2359.7	-2.17	↑	≤.0.001	tax1 (human t-cell leukemia virus type i) binding protein 3	F:protein C-terminus binding; P:activation of Cdc42 GTPase activity; P:convergent extension involved in axis elongation; C:cytoplasm; P:negative regulation of cell proliferation; P:negative regulation of Wnt receptor signaling pathway; P:negative regulation of protein localization to cell surface; F:beta-catenin binding; C:nucleus
DLAgn_00119640	GHR1	1950	86.6	-2.17	↑	≤.0.001	growth hormone receptor	F:protein binding
DLAgn_00246000	IL1RL1	342	67.1	-2.17	↑	≤.0.001	interleukin-1 receptor-like 1-like	P:signal transduction; F:interleukin-1 receptor activity; P:positive regulation of macrophage activation; P:positive regulation of interleukin-5 production; C:external side of plasma membrane; P:positive regulation of chemokine secretion; P:positive regulation of inflammatory response; F:interleukin-33 receptor activity; P:negative regulation of I-kappaB kinase/NF-kappaB cascade; F:interleukin-33…
DLAgn_00109080	CENPE	3861	2018.9	-2.17	↑	≤.0.001	centromere-associated protein e-like isoform x2	F:protein binding
DLAgn_00216540	-	372	19.3	-2.17	↑	≤.0.001	caspase-1 precursor	F:protein binding; C:intracellular; P:regulation of apoptotic process; F:cysteine-type endopeptidase activity; P:proteolysis
DLAgn_00127920	FAM19A4	411	17.6	-2.16	↑	≤.0.001	protein fam19a4	C:extracellular region
DLAgn_00258440	-	447	139.3	-2.16	↑	≤.0.001	NA	-
DLAgn_00250420	-	429	10.2	-2.16	↑	0.003	t cell receptor alpha chain	F:protein binding
DLAgn_00117460	-	435	118.3	-2.16	↑	≤.0.001	NA	-
DLAgn_00073820	-	525	7.9	-2.15	↑	≤.0.001	uncharacterized protein loc101163881	-
DLAgn_00160820	FGF7	609	57.5	-2.15	↑	≤.0.001	fibroblast growth factor 7	P:lung development; P:response to chemical stimulus; P:branching involved in salivary gland morphogenesis; P:cellular localization; F:growth factor activity; P:locomotion; P:cell communication; P:single organism signaling; P:regulation of organ morphogenesis; P:positive regulation of epithelial cell proliferation
DLAgn_00037160	-	507	13.2	-2.15	↑	≤.0.001	NA	-
DLAgn_00251190	-	108	49	-2.15	↑	≤.0.001	NA	-
DLAgn_00168520	NR2E3	1242	4.4	-2.15	↑	0.009	photoreceptor-specific nuclear receptor-like	P:photoreceptor cell development; P:positive regulation of gene expression; F:zinc ion binding; F:steroid hormone receptor activity; P:regulation of transcription from RNA polymerase II promoter; F:ligand-activated sequence-specific DNA binding RNA polymerase II transcription factor activity; P:steroid hormone mediated signaling pathway; P:eye development; F:sequence-specific DNA binding; P:negat…
DLAgn_00040670	ZC3H12B	2544	644.9	-2.15	↑	≤.0.001	probable ribonuclease zc3h12b	F:zinc ion binding; F:nucleic acid binding
DLAgn_00161440	KCNA4	2109	65.6	-2.15	↑	≤.0.001	potassium voltage-gated channel subfamily a member 4-like	P:potassium ion transport; P:ion transmembrane transport; F:protein binding; F:voltage-gated potassium channel activity; C:voltage-gated potassium channel complex; P:protein homooligomerization; F:potassium ion binding
DLAgn_00257990	-	1307	171.7	-2.15	↑	≤.0.001	uncharacterized protein loc101080246	-
DLAgn_00246750	-	1527	377.4	-2.15	↑	≤.0.001	zinc finger protein 235-like	F:zinc ion binding; F:nucleic acid binding
DLAgn_00030510	SACS	13737	630.3	-2.14	↑	≤.0.001	sacsin-like	F:proteasome binding; P:negative regulation of inclusion body assembly; F:chaperone binding; F:Hsp70 protein binding; F:ATP binding; C:nucleus; C:mitochondrion
DLAgn_00069850	ZMYM1	342	1773.7	-2.14	↑	≤.0.001	zinc finger mym-type protein 1	F:nucleic acid binding; F:zinc ion binding; F:protein dimerization activity; C:nucleus
DLAgn_00170160	FAM208B	9501	1887.3	-2.14	↑	≤.0.001	protein fam208b	-
DLAgn_00018990	MYT1L	3666	1133.7	-2.13	↑	≤.0.001	myelin transcription factor 1-like	F:sequence-specific DNA binding transcription factor activity; C:nucleus; F:zinc ion binding
DLAgn_00023700	-	387	23.8	-2.13	↑	≤.0.001	NA	-
DLAgn_00151360	NCAN	3570	12.4	-2.13	↑	≤.0.001	neurocan core protein	F:hyaluronic acid binding; F:carbohydrate binding; P:cell adhesion; F:calcium ion binding; F:protein binding
DLAgn_00156330	PSTPIP1	1263	81.3	-2.13	↑	≤.0.001	proline-serine-threonine phosphatase-interacting protein 1	C:cell part; F:protein binding
DLAgn_00228300	-	2206	31.2	-2.13	↑	≤.0.001	protocadherin alpha-c2-like	F:calcium ion binding; P:homophilic cell adhesion; C:plasma membrane
DLAgn_00261120	-	895	37	-2.13	↑	≤.0.001	zinc finger protein 235-like	F:zinc ion binding; F:nucleic acid binding
DLAgn_00181370	-	1395	93.4	-2.13	↑	≤.0.001	low quality protein: ankyrin-2-like	-
DLAgn_00259350	-	477	660.5	-2.13	↑	≤.0.001	mhc class i antigen	F:protein binding
DLAgn_00134820	KLHDC8B	1080	454.4	-2.12	↑	≤.0.001	kelch domain-containing protein 8b-like	C:cytoplasm; F:protein binding
DLAgn_00096150	KCNA10	1692	4.2	-2.12	↑	0.007	potassium voltage-gated channel subfamily a member 10-like	F:voltage-gated potassium channel activity; P:potassium ion transport; P:ion transmembrane transport; F:protein binding; C:voltage-gated potassium channel complex; P:protein homooligomerization
DLAgn_00018450	-	303	97.5	-2.12	↑	≤.0.001	NA	-
DLAgn_00154300	MCF2L	3129	1257	-2.12	↑	≤.0.001	guanine nucleotide exchange factor dbs-like isoform x3	F:Rho guanyl-nucleotide exchange factor activity; C:intracellular; P:regulation of Rho protein signal transduction; F:protein binding; F:phospholipid binding
DLAgn_00128600	CDH26	2457	793.2	-2.12	↑	≤.0.001	cadherin-like protein 26-like	P:muscle cell differentiation; C:cell-cell adherens junction; P:cell junction organization; C:membrane part; F:protein binding; P:regulation of cellular process; C:plasma membrane; F:calcium ion binding; P:homophilic cell adhesion
DLAgn_00086420	EPHA5	3042	48.3	-2.12	↑	≤.0.001	ephrin type-a receptor 5 isoform x4	P:cAMP-mediated signaling; P:hippocampus development; P:regulation of actin cytoskeleton organization; C:rough endoplasmic reticulum; P:regulation of Rac GTPase activity; P:negative regulation of synapse assembly; F:transmembrane-ephrin receptor activity; P:axon guidance; C:axon; P:ephrin receptor signaling pathway; C:integral to plasma membrane; C:perinuclear region of cytoplasm; F:GPI-linked ep…
DLAgn_00234840	-	1488	12.2	-2.12	↑	0.002	butyrophilin subfamily 2 member a2-like	F:protein binding
DLAgn_00261170	EFR3B	1902	62.2	-2.12	↑	≤.0.001	protein efr3 homolog b-like	F:binding
DLAgn_00190240	-	393	7.8	-2.12	↑	0.002	NA	-
DLAgn_00137460	FILIP1L	3552	506.3	-2.11	↑	≤.0.001	filamin a-interacting protein 1-like	F:molecular_function; P:biological_process; C:cellular_component
DLAgn_00145920	-	357	216.5	-2.11	↑	≤.0.001	NA	-
DLAgn_00226130	-	1032	8.8	-2.11	↑	0.006	butyrophilin subfamily 2 member a2-like	C:membrane; F:protein binding
DLAgn_00189540	GRID2IPB	4902	91.7	-2.11	↑	≤.0.001	low quality protein: delphilin-like	C:postsynaptic membrane; C:cell junction; F:actin binding; C:plasma membrane; P:long term synaptic depression; P:actin cytoskeleton organization
DLAgn_00166350	TTNA	6219	33.3	-2.11	↑	≤.0.001	titin isoform x1	F:protein tyrosine kinase activity; P:regulation of Rho protein signal transduction; F:protein serine/threonine kinase activity; P:cell morphogenesis; P:in utero embryonic development; P:lipid transport; F:Rho guanyl-nucleotide exchange factor activity; C:striated muscle thin filament; P:skeletal muscle thin filament assembly; P:cardiac muscle contraction; P:regulation of Rab GTPase activity; P:c…
DLAgn_00261400	XRCC2	345	295.8	-2.11	↑	≤.0.001	dna repair protein xrcc2-like	P:response to gamma radiation; P:meiosis; P:response to X-ray; P:positive regulation of neurogenesis; P:double-strand break repair via homologous recombination; F:DNA binding; F:ATP binding; P:negative regulation of neuron apoptotic process; F:DNA-dependent ATPase activity; P:in utero embryonic development; C:nucleus
DLAgn_00175690	GPM6A	837	179.3	-2.11	↑	≤.0.001	glycoprotein m6a	P:neuron migration; C:filopodium; P:neural retina development; P:synapse assembly; P:calcium ion transmembrane transport; C:integral to membrane; F:calcium channel activity; C:cell surface; P:stem cell differentiation; P:neuron projection morphogenesis; C:axonal growth cone; C:neuronal cell body; P:positive regulation of filopodium assembly; C:plasma membrane
DLAgn_00230570	PDZD4	2958	29.4	-2.11	↑	≤.0.001	pdz domain-containing protein 4-like	F:protein binding
DLAgn_00253700	LRRFIP1	480	13.2	-2.11	↑	≤.0.001	leucine-rich repeat flightless-interacting protein 2	-
DLAgn_00263410	ZNF454	2790	226.5	-2.11	↑	≤.0.001	zinc finger protein 729-like	F:zinc ion binding; F:nucleic acid binding
DLAgn_00027040	BAG5	546	1190.3	-2.1	↑	≤.0.001	bag family molecular chaperone regulator 5	F:chaperone binding
DLAgn_00162750	-	12903	1574.5	-2.1	↑	≤.0.001	extracellular matrix-binding protein ebh-like isoform x5	C:Golgi apparatus
DLAgn_00114780	GGT1A	1725	80.3	-2.1	↑	≤.0.001	gamma-glutamyltranspeptidase 1-like	F:gamma-glutamyltransferase activity; P:glutathione metabolic process
DLAgn_00102260	HABP2	1470	8.8	-2.1	↑	≤.0.001	hyaluronan-binding protein 2	F:protein binding; F:serine-type endopeptidase activity; P:proteolysis; F:calcium ion binding
DLAgn_00112600	AFF3	4653	316.9	-2.1	↑	≤.0.001	af4 fmr2 family member 2	P:embryonic hindlimb morphogenesis; F:double-stranded DNA binding; C:nucleolus; P:response to tumor necrosis factor; P:transcription, DNA-dependent
DLAgn_00037220	RPGRA	4471	721.2	-2.1	↑	≤.0.001	uncharacterized protein loc101076575	P:single-organism process; P:developmental process
DLAgn_00030930	SCN4BA	702	129.4	-2.09	↑	0.006	sodium channel subunit beta-4-like	C:membrane; F:protein binding
DLAgn_00252210	-	393	882.5	-2.09	↑	0.002	mhc class ia antigen	-
DLAgn_00090120	-	789	11.3	-2.09	↑	0.007	NA	-
DLAgn_00239280	-	453	20.6	-2.09	↑	≤.0.001	protein nlrc3-like	F:ATP binding
DLAgn_00133620	BSN	13296	790	-2.08	↑	≤.0.001	protein bassoon-like	C:synapse; F:metal ion binding
DLAgn_00240000	-	471	39.6	-2.08	↑	≤.0.001	NA	-
DLAgn_00060290	-	375	17.7	-2.08	↑	≤.0.001	NA	-
DLAgn_00040360	KDM6B	5250	2626.8	-2.08	↑	≤.0.001	lysine-specific demethylase 6b	P:oxidation-reduction process; P:inflammatory response; P:positive regulation of transcription from RNA polymerase II promoter; F:metal ion binding; P:fin regeneration; F:oxidoreductase activity, acting on single donors with incorporation of molecular oxygen, incorporation of two atoms of oxygen; F:sequence-specific DNA binding; P:histone demethylation; C:nucleus; F:protein binding
DLAgn_00102930	ADAMTS14	3372	274.4	-2.08	↑	≤.0.001	a disintegrin and metalloproteinase with thrombospondin motifs 3-like	F:metalloendopeptidase activity; P:collagen fibril organization; P:proteolysis; F:zinc ion binding; C:proteinaceous extracellular matrix
DLAgn_00217190	-	1116	17.2	-2.08	↑	0.001	tripartite motif-containing protein 16-like	F:zinc ion binding; C:intracellular; F:protein binding
DLAgn_00036260	AHNAK	11970	75.6	-2.07	↑	0.001	neuroblast differentiation-associated protein ahnak	F:protein binding
DLAgn_00105960	JAKMIP3	2244	333.7	-2.07	↑	≤.0.001	janus kinase and microtubule-interacting protein 3-like	F:microtubule binding; F:kinase binding
DLAgn_00021770	FAM161B	1022	150.9	-2.07	↑	≤.0.001	protein fam161b-like	-
DLAgn_00098930	CBX7	801	19.2	-2.07	↑	≤.0.001	chromobox protein homolog 7	F:single-stranded RNA binding; C:nuclear chromatin; F:methylated histone residue binding; C:PRC1 complex; P:negative regulation of transcription from RNA polymerase II promoter; C:heterochromatin
DLAgn_00258140	-	642	30	-2.07	↑	≤.0.001	nuclear factor ovary-like	C:intracellular; F:zinc ion binding; F:protein binding
DLAgn_00236110	SEMA7A	660	45.6	-2.07	↑	≤.0.001	semaphorin-7a-like isoform x1	F:protein binding
DLAgn_00159280	LIN7C	606	2578.8	-2.07	↑	≤.0.001	protein lin-7 homolog c-like	F:cytoskeletal protein binding; C:tight junction; P:maintenance of epithelial cell apical/basal polarity; P:exocytosis; F:PDZ domain binding; F:L27 domain binding; P:neurotransmitter secretion; C:postsynaptic membrane; C:basolateral plasma membrane; C:postsynaptic density; P:protein transport
DLAgn_00138400	KLHL41	1818	5.5	-2.07	↑	0.001	kelch repeat and btb domain-containing protein 10-like	C:nucleus; C:intracellular organelle part; C:intracellular non-membrane-bounded organelle; F:protein binding
DLAgn_00247420	-	336	18	-2.06	↑	0.006	macrophage mannose receptor 1-like	F:carbohydrate binding
DLAgn_00142040	POP7	450	10	-2.06	↑	≤.0.001	ribonuclease p protein subunit p20	F:nucleic acid binding; F:ribonuclease P activity; C:nucleus; P:tRNA processing
DLAgn_00171910	LRRIQ1	5187	1040.2	-2.06	↑	≤.0.001	leucine-rich repeat and iq domain-containing protein 1	F:protein binding
DLAgn_00020990	-	387	226.3	-2.06	↑	≤.0.001	g-protein coupled receptor 64-like	-
DLAgn_00208410	-	906	101.4	-2.06	↑	≤.0.001	tripartite motif-containing protein 39-like	F:zinc ion binding; C:intracellular; F:protein binding
DLAgn_00260010	CDK16	1437	238.7	-2.06	↑	≤.0.001	cyclin-dependent kinase 16	C:neuron projection; P:regulation of insulin secretion involved in cellular response to glucose stimulus; C:transport vesicle; F:protein binding; F:cyclin-dependent protein serine/threonine kinase activity; P:spermatogenesis; C:extrinsic to internal side of plasma membrane; P:neuron projection development; P:growth hormone secretion; P:exocytosis; P:protein phosphorylation; C:synaptic vesicle; C:…
DLAgn_00119090	FRMD3	2271	65.9	-2.06	↑	≤.0.001	ferm domain-containing protein 3	C:cytoskeleton; C:cytoplasm; F:cytoskeletal protein binding; C:extrinsic to membrane
DLAgn_00205300	-	633	126	-2.05	↑	≤.0.001	atp-dependent dna helicase q1-like	-
DLAgn_00266270	-	327	13.3	-2.05	↑	≤.0.001	uncharacterized protein loc101162820 isoform 1	-
DLAgn_00222840	POLR2A	930	103.9	-2.05	↑	≤.0.001	dna-directed rna polymerase ii subunit rpb1-like	F:binding
DLAgn_00040850	KCNK13	1344	9.4	-2.05	↑	≤.0.001	potassium channel subfamily k member 13-like	F:potassium channel activity; P:potassium ion transmembrane transport; C:integral to membrane
DLAgn_00011550	SRD5A2A	759	7	-2.05	↑	0.006	3-oxo-5-alpha-steroid 4-dehydrogenase 2	C:cytoplasm; F:3-oxo-5-alpha-steroid 4-dehydrogenase activity; P:steroid metabolic process; C:integral to membrane; P:oxidation-reduction process
DLAgn_00059480	MYOCD	564	16.3	-2.05	↑	≤.0.001	myocardin isoform x1	P:regulation of transcription, DNA-dependent; P:anatomical structure development; P:positive regulation of cellular process; P:cell differentiation; P:single-organism developmental process
DLAgn_00101070	KCNC3A	1923	643.1	-2.04	↑	≤.0.001	potassium voltage-gated channel subfamily c member 3-like isoform x2	P:regulation of ion transmembrane transport; P:protein homooligomerization; P:motor neuron axon guidance; C:voltage-gated potassium channel complex; F:delayed rectifier potassium channel activity; P:potassium ion transmembrane transport; F:protein binding
DLAgn_00094920	TIMP4	675	99.8	-2.04	↑	≤.0.001	metalloproteinase inhibitor 4	P:single-organism process; P:multicellular organismal process; P:response to organic substance; F:metalloendopeptidase inhibitor activity; C:extracellular region; P:response to oxygen-containing compound; F:protein binding
DLAgn_00021900	-	369	24.6	-2.04	↑	≤.0.001	NA	-
DLAgn_00019900	SYT14	1611	228.1	-2.04	↑	≤.0.001	synaptotagmin-14 isoform x3	F:protein heterodimerization activity; C:integral to membrane; P:cell death; F:phospholipid binding; F:protein homodimerization activity
DLAgn_00047360	SAMD9	4581	1408.3	-2.04	↑	≤.0.001	sterile alpha motif domain-containing protein 9 isoform 1	F:protein binding
DLAgn_00086070	HOOK3	2166	1136.9	-2.04	↑	≤.0.001	protein hook homolog 3	P:Golgi localization; P:endosome organization; P:neuronal stem cell maintenance; P:lysosome organization; P:protein prenylation; P:cytoplasmic microtubule organization; P:protein transport; C:FHF complex; C:Golgi apparatus; C:microtubule; C:cis-Golgi network; P:protein localization to centrosome; F:microtubule binding; C:centriolar satellite; F:identical protein binding; C:pericentriolar material…
DLAgn_00016440	HOXD11	96	7.7	-2.03	↑	0.005	NA	F:sequence-specific DNA binding transcription factor activity; F:sequence-specific DNA binding
DLAgn_00073360	DDHD1	1920	177.2	-2.03	↑	≤.0.001	phospholipase ddhd1-like	P:lipid metabolic process; F:metal ion binding
DLAgn_00072290	-	1395	7.3	-2.03	↑	≤.0.001	nuclear factor ovary-like	C:intracellular; F:zinc ion binding; F:protein binding
DLAgn_00109290	NEK1	1746	257.4	-2.03	↑	≤.0.001	serine threonine-protein kinase nek1	P:response to ionizing radiation; C:centrosome; P:cellular component organization; P:response to DNA damage stimulus; F:ATP binding; P:protein phosphorylation; C:extracellular region; P:lipid transport; F:lipid binding; P:lipoprotein metabolic process; F:protein tyrosine kinase activity
DLAgn_00051720	CD58	1518	961.9	-2.03	↑	≤.0.001	cd48 antigen	F:protein binding; F:receptor activity; C:integral to membrane
DLAgn_00266020	-	2107	290.8	-2.03	↑	≤.0.001	uncharacterized protein loc101076575	-
DLAgn_00086800	IGSF9	4875	4154.9	-2.03	↑	≤.0.001	protein turtle homolog a-like	F:protein binding
DLAgn_00266820	-	345	126.4	-2.02	↑	≤.0.001	apoptosis-associated speck-like protein containing a card	F:protein binding; C:intracellular; P:regulation of apoptotic process; F:cysteine-type endopeptidase activity; P:proteolysis
DLAgn_00096290	NAV1	5637	1918	-2.02	↑	≤.0.001	low quality protein: neuron navigator 1-like	F:nucleotide binding; F:nucleoside-triphosphatase activity
DLAgn_00261600	-	822	7.6	-2.02	↑	0.002	obscurin- partial	F:protein binding
DLAgn_00154760	MTSS1L	2415	715.9	-2.02	↑	≤.0.001	mtss1-like protein	P:signal transduction; F:SH3 domain binding; F:actin binding; P:filopodium assembly; F:cytoskeletal adaptor activity
DLAgn_00143860	KIAA1239	5226	307.8	-2.02	↑	≤.0.001	leucine-rich repeat and wd repeat-containing protein kiaa1239-like	F:protein binding
DLAgn_00158530	VAT1L	1242	40.9	-2.02	↑	≤.0.001	synaptic vesicle membrane protein vat-1 homolog-like	F:zinc ion binding; F:oxidoreductase activity; P:oxidation-reduction process
DLAgn_00151920	FMO5	1851	19.9	-2.02	↑	0.005	dimethylaniline monooxygenase	F:flavin adenine dinucleotide binding; F:NADP binding; C:intrinsic to endoplasmic reticulum membrane; F:N,N-dimethylaniline monooxygenase activity; P:oxidation-reduction process
DLAgn_00197470	-	400	26.3	-2.02	↑	≤.0.001	NA	-
DLAgn_00083970	ZNF618	2856	1193.1	-2.02	↑	≤.0.001	zinc finger protein 618	F:zinc ion binding; F:nucleic acid binding
DLAgn_00011620	-	546	3.7	-2.02	↑	0.01	transposase	F:DNA binding; F:transposase activity; P:DNA integration
DLAgn_00174250	AKAP13	5237	609.3	-2.02	↑	≤.0.001	a-kinase anchor protein 13	C:intracellular; F:protein binding; P:regulation of glucocorticoid mediated signaling pathway
DLAgn_00041410	IRS1	2739	37.8	-2.02	↑	≤.0.001	insulin receptor substrate 1-b-like	P:response to insulin stimulus; F:phosphatidylinositol 3-kinase binding; P:organic substance metabolic process; C:cell part; P:primary metabolic process; P:localization; P:regulation of metabolic process; P:signal transduction; P:positive regulation of cellular process; F:insulin receptor binding
DLAgn_00227310	-	1611	37.1	-2.01	↑	0.005	uncharacterized protein loc101477029	F:GTP binding; P:cell cycle
DLAgn_00031420	GRM5	3954	97.4	-2.01	↑	≤.0.001	metabotropic glutamate receptor 5-like	P:cellular macromolecule metabolic process; C:neuron projection; P:regulation of cell communication; F:G-protein coupled receptor activity; F:glutamate receptor activity; P:primary metabolic process; P:synaptic transmission; P:regulation of signaling; P:phospholipase C-activating G-protein coupled glutamate receptor signaling pathway; C:integral to plasma membrane
DLAgn_00216250	-	669	10.6	-2.01	↑	0.003	nuclear factor ovary-like	F:zinc ion binding; C:intracellular; F:protein binding
DLAgn_00249930	-	448	11.9	-2.01	↑	0.009	zinc finger protein 850-like	-
DLAgn_00257180	-	453	228.7	-2.01	↑	≤.0.001	NA	-
DLAgn_00175850	RPS6KB2	1413	1533.6	-2.01	↑	≤.0.001	ribosomal protein s6 kinase beta-2-like	C:intracellular organelle; F:peptide binding; P:protein phosphorylation; P:positive regulation of translational initiation; P:protein kinase B signaling cascade; F:ribosomal protein S6 kinase activity; F:ATP binding; C:cytoplasm; F:protein tyrosine kinase activity
DLAgn_00051220	-	432	78.3	-2.01	↑	≤.0.001	NA	-
DLAgn_00233200	CLASP1B	1878	5.5	-2.01	↑	0.005	uncharacterized protein - partial	F:RNA binding; F:RNA-directed DNA polymerase activity; P:RNA-dependent DNA replication; P:type I hypersensitivity
DLAgn_00180670	NEU3.2	1113	188.5	-2.01	↑	≤.0.001	sialidase-3-like	C:cytosol; F:exo-alpha-sialidase activity
DLAgn_00225940	TTNA	588	11.8	-2	↑	0.002	transposase	F:transferase activity, transferring phosphorus-containing groups; F:heterocyclic compound binding; P:cell morphogenesis; P:sarcomere organization; P:DNA metabolic process; P:heart contraction; P:phosphate-containing compound metabolic process; F:structural constituent of muscle; P:regulation of cellular process; F:organic cyclic compound binding
DLAgn_00076520	VIPR1B	1341	48.7	-2	↑	≤.0.001	vasoactive intestinal polypeptide receptor-like	F:vasoactive intestinal polypeptide receptor activity; C:integral to membrane; C:plasma membrane; P:adenylate cyclase-modulating G-protein coupled receptor signaling pathway
DLAgn_00097570	-	1407	160.1	-2	↑	≤.0.001	nuclear factor ovary-like	C:intracellular; F:zinc ion binding; F:protein binding
DLAgn_00000070	DLGAP1	3636	124	-2	↑	≤.0.001	disks large-associated protein 1	P:cell-cell signaling
DLAgn_00220790	CACNA1D	6495	550	-2	↑	≤.0.001	voltage-dependent l-type calcium channel subunit alpha-1d-like	P:regulation of ion transmembrane transport; P:calcium ion transmembrane transport; C:basal plasma membrane; P:detection of mechanical stimulus involved in sensory perception of sound; F:voltage-gated calcium channel activity; P:neuromuscular process controlling balance; C:voltage-gated calcium channel complex
DLAgn_00239600	SH3GL2	1014	51.3	-2	↑	≤.0.001	loc100037852 protein	C:cytoplasm; F:identical protein binding; P:synaptic vesicle endocytosis; P:regulation of receptor internalization
DLAgn_00059530	SHISA6	2097	124.4	-1.99	↑	≤.0.001	protein shisa-6 homolog	C:alpha-amino-3-hydroxy-5-methyl-4-isoxazolepropionic acid selective glutamate receptor complex; F:molecular_function; C:integral to membrane; C:membrane; P:biological_process
DLAgn_00026150	-	68	8.1	-1.99	↑	0.008	NA	-
DLAgn_00247450	IL1R1	549	207.1	-1.99	↑	≤.0.001	interleukin-1 receptor type 1 precursor	P:signal transduction; F:protein binding
DLAgn_00205450	-	1548	40	-1.99	↑	≤.0.001	e3 ubiquitin-protein ligase trim21-like	C:intracellular; F:zinc ion binding; F:protein binding
DLAgn_00054080	NEB	18783	39.6	-1.99	↑	≤.0.001	novel protein vertebrate nebulin	P:muscle fiber development
DLAgn_00108500	-	555	97.1	-1.99	↑	≤.0.001	NA	-
DLAgn_00179490	NAR4	756	23.9	-1.99	↑	≤.0.001	ecto-adp-ribosyltransferase 5 precursor	F:NAD(P)+-protein-arginine ADP-ribosyltransferase activity; P:protein ADP-ribosylation
DLAgn_00187380	-	423	95.2	-1.98	↑	≤.0.001	PREDICTED: nucleolin-like [Maylandia zebra]	-
DLAgn_00255100	SLC23A1	584	9.5	-1.98	↑	0.002	solute carrier family 23 member 1-like	F:dehydroascorbic acid transporter activity; P:lung development; F:sodium-dependent L-ascorbate transmembrane transporter activity; C:intracellular organelle; P:L-ascorbic acid metabolic process; P:response to toxic substance; P:transepithelial L-ascorbic acid transport; C:basal plasma membrane; P:dehydroascorbic acid transport; C:brush border; P:brain development; P:sodium ion transmembrane tran…
DLAgn_00155170	NTRK3	2436	7.3	-1.98	↑	0.004	nt-3 growth factor receptor-like	P:activation of protein kinase B activity; P:positive regulation of peptidyl-serine phosphorylation; P:mechanoreceptor differentiation; P:positive regulation of cell proliferation; F:transmembrane receptor protein tyrosine kinase activity; P:positive regulation of actin cytoskeleton reorganization; P:transmembrane receptor protein tyrosine kinase signaling pathway; F:p53 binding; P:negative regul…
DLAgn_00038490	AN32B	324	13.4	-1.98	↑	0.002	acidic leucine-rich nuclear phosphoprotein 32 family member b	F:DNA binding
DLAgn_00027160	-	1683	5.5	-1.98	↑	0.007	e3 ubiquitin-protein ligase trim21-like	C:intracellular; F:zinc ion binding; F:protein binding
DLAgn_00035150	ARFIP2B	1173	469.9	-1.97	↑	≤.0.001	arfaptin-2-like isoform 1	F:protein domain specific binding
DLAgn_00163600	-	399	61.4	-1.97	↑	≤.0.001	transposable element tcb1 transposase	-
DLAgn_00205320	-	1389	182.5	-1.97	↑	≤.0.001	nuclear factor ovary-like	C:intracellular; F:zinc ion binding; F:protein binding
DLAgn_00218990	-	306	57.3	-1.97	↑	≤.0.001	uncharacterized protein partial	F:tubulin-tyrosine ligase activity; P:cellular protein modification process
DLAgn_00230390	ZNF518A	4140	532.6	-1.97	↑	≤.0.001	zinc finger protein 518a-like	F:zinc ion binding; F:nucleic acid binding
DLAgn_00132630	-	274	9	-1.97	↑	0.002	NA	-
DLAgn_00013540	ZMAT4	705	206	-1.97	↑	≤.0.001	zinc finger matrin-type protein 4-like	F:nucleic acid binding; F:zinc ion binding
DLAgn_00057150	-	1131	16.9	-1.97	↑	0.008	sialic acid-binding ig-like lectin 14-like	F:protein binding
DLAgn_00238900	ZNF484	1620	137.4	-1.97	↑	≤.0.001	zinc finger protein 729-like	F:zinc ion binding; F:nucleic acid binding
DLAgn_00265380	-	1362	21.9	-1.97	↑	≤.0.001	uncharacterized protein loc101477029	P:cell cycle; F:GTP binding
DLAgn_00174240	AKAP13	629	63.7	-1.96	↑	≤.0.001	a-kinase anchor protein 13	F:binding; P:signal transduction
DLAgn_00118060	ADB4C	1263	13.5	-1.96	↑	≤.0.001	beta-4c adrenergic receptor-like	C:integral to membrane; P:cognition; F:G-protein coupled receptor activity; P:positive regulation of cAMP metabolic process; P:response to chemical stimulus; P:G-protein coupled receptor signaling pathway; P:regulation of hormone secretion
DLAgn_00240840	-	1149	31.8	-1.96	↑	0.006	uncharacterized protein loc101477029	F:GTP binding; P:cell cycle
DLAgn_00258880	-	842	12.4	-1.96	↑	0.003	basement membrane-specific heparan sulfate proteoglycan core	F:protein binding
DLAgn_00048800	WNT6	996	23	-1.96	↑	≤.0.001	protein wnt-6-like	P:Wnt receptor signaling pathway involved in heart development; P:nephron tubule formation; P:embryonic digestive tract development; F:frizzled binding; P:cell fate commitment; C:extracellular space; P:heart looping; P:branching involved in ureteric bud morphogenesis; C:cell surface; P:negative regulation of sequence-specific DNA binding transcription factor activity; P:positive regulation of too…
DLAgn_00184300	MMD2	819	62.3	-1.96	↑	≤.0.001	monocyte to macrophage differentiation factor 2-like	C:Golgi membrane; P:cytolysis; C:integral to membrane; C:perinuclear region of cytoplasm
DLAgn_00224960	-	1084	18.7	-1.95	↑	≤.0.001	basement membrane-specific heparan sulfate proteoglycan core	F:protein binding
DLAgn_00173970	MAPK8IP1	987	161.5	-1.95	↑	≤.0.001	c-jun-amino-terminal kinase-interacting protein 1-like	F:protein binding
DLAgn_00216360	-	975	207.9	-1.95	↑	≤.0.001	protein nlrc3-like	F:nucleotide binding; F:protein binding
DLAgn_00263840	-	303	47.5	-1.95	↑	≤.0.001	zinc finger bed domain-containing protein 1-like	F:DNA binding
DLAgn_00225030	-	558	17	-1.95	↑	0.003	protein nlrc3-like	F:nucleotide binding; F:protein binding
DLAgn_00057180	CD22	3132	2831.9	-1.95	↑	≤.0.001	b-cell receptor cd22	F:protein binding
DLAgn_00037940	SAMD9	3066	1080.4	-1.95	↑	≤.0.001	sterile alpha motif domain-containing protein 9	F:protein binding; C:intracellular; P:regulation of apoptotic process
DLAgn_00175040	LCOR	1635	792.2	-1.95	↑	≤.0.001	ligand-dependent corepressor	P:negative regulation of transcription from RNA polymerase II promoter; F:sequence-specific DNA binding transcription factor activity; F:transcription factor binding; F:DNA binding
DLAgn_00256200	-	483	37.7	-1.95	↑	0.002	lrr and pyd domains-containing protein 12-like	F:protein binding; P:regulation of apoptotic process
DLAgn_00180080	-	618	43.2	-1.95	↑	≤.0.001	uncharacterized protein c16orf45 homolog	F:molecular_function; P:biological_process; C:cellular_component
DLAgn_00124250	-	342	100.8	-1.94	↑	≤.0.001	NA	-
DLAgn_00197980	-	315	2493.9	-1.94	↑	≤.0.001	NA	-
DLAgn_00200990	NEFH	2718	99.8	-1.94	↑	≤.0.001	uncharacterized protein loc101470493	P:anatomical structure development; P:multicellular organismal development
DLAgn_00220330	CD209	432	10.3	-1.94	↑	0.004	c-type lectin receptor	F:carbohydrate binding
DLAgn_00216600	-	1389	127.9	-1.94	↑	≤.0.001	nuclear factor ovary-like	F:zinc ion binding; C:intracellular; F:protein binding
DLAgn_00142870	ERN2	2598	287.9	-1.94	↑	≤.0.001	2-5a-dependent ribonuclease	F:ATP binding; P:protein phosphorylation; F:protein binding; F:protein serine/threonine kinase activity; F:ribonuclease activity; P:mRNA processing; F:protein tyrosine kinase activity
DLAgn_00142890	ANKK1	1093	50.1	-1.94	↑	0.004	ankyrin repeat and protein kinase domain-containing protein 1	F:protein binding
DLAgn_00260160	-	357	55.4	-1.94	↑	≤.0.001	NA	-
DLAgn_00016090	KCNQ5	2661	61.5	-1.94	↑	≤.0.001	potassium voltage-gated channel subfamily kqt member 5-like	C:voltage-gated potassium channel complex; F:delayed rectifier potassium channel activity; P:protein complex assembly; P:potassium ion transmembrane transport; F:inward rectifier potassium channel activity; P:synaptic transmission
DLAgn_00244180	-	1392	27	-1.93	↑	≤.0.001	nuclear factor ovary-like	F:zinc ion binding; C:intracellular; F:protein binding
DLAgn_00079800	FAM102A	1176	181.5	-1.93	↑	≤.0.001	protein fam102a-like	F:molecular_function; P:biological_process; C:cellular_component
DLAgn_00076540	NKTR	3936	2377.6	-1.93	↑	≤.0.001	nk-tumor recognition protein	P:protein folding; P:protein peptidyl-prolyl isomerization; F:peptidyl-prolyl cis-trans isomerase activity
DLAgn_00097380	-	1404	10.3	-1.93	↑	0.005	nuclear factor ovary-like	C:intracellular; F:zinc ion binding; F:protein binding
DLAgn_00097330	-	1091	12.2	-1.93	↑	0.006	reverse transcriptase-like protein	F:RNA binding; F:RNA-directed DNA polymerase activity; P:RNA-dependent DNA replication
DLAgn_00227660	ZBED4	567	25.7	-1.93	↑	≤.0.001	zinc finger bed domain-containing protein 4	F:nucleic acid binding
DLAgn_00015640	-	423	57.1	-1.93	↑	≤.0.001	NA	-
DLAgn_00260410	-	1119	23.7	-1.93	↑	0.002	novel immune-type receptor 21	F:protein binding
DLAgn_00251280	ZFP26	1743	75.7	-1.93	↑	≤.0.001	zinc finger protein 729-like	F:zinc ion binding; F:nucleic acid binding
DLAgn_00224900	-	387	59.7	-1.93	↑	≤.0.001	NA	-
DLAgn_00130240	-	1503	35	-1.92	↑	≤.0.001	potassium voltage-gated channel subfamily a member 2-like	P:regulation of ion transmembrane transport; P:protein homooligomerization; C:voltage-gated potassium channel complex; F:delayed rectifier potassium channel activity; P:potassium ion transmembrane transport; F:protein binding
DLAgn_00021780	NGB1	480	57.4	-1.92	↑	≤.0.001	ngb_chaac ame: full=neuroglobin	C:cytoplasm; P:oxygen transport; F:oxygen transporter activity; F:iron ion binding; F:heme binding; C:perikaryon; P:response to hypoxia; F:oxygen binding
DLAgn_00241160	-	585	113.8	-1.92	↑	≤.0.001	dna transposase thap9-like isoform x1	-
DLAgn_00091610	IL20	522	7.3	-1.92	↑	0.003	interleukin 20 precursor	P:positive regulation of osteoclast differentiation; F:cytokine activity; C:extracellular space; F:interleukin-20 receptor binding; F:interleukin-22 receptor binding
DLAgn_00265890	CEP250	1257	484.1	-1.92	↑	≤.0.001	centrosome-associated protein cep250	C:centriole
DLAgn_00218770	MYHM86-1	2568	181.6	-1.92	↑	≤.0.001	myosin heavy chain	C:myosin filament; F:actin binding; F:ATP binding; C:myofibril; F:motor activity; F:calmodulin binding
DLAgn_00173400	-	510	34.5	-1.92	↑	≤.0.001	uncharacterized protein loc101470281	-
DLAgn_00056770	MEX3A	1566	317.5	-1.92	↑	≤.0.001	rna-binding protein mex3a	F:protein binding; F:zinc ion binding; F:RNA binding
DLAgn_00098070	TMEM74B	837	51.6	-1.92	↑	0.005	transmembrane protein c20orf46-like	C:integral to membrane
DLAgn_00058460	-	399	50.8	-1.92	↑	≤.0.001	NA	-
DLAgn_00130510	MOV10B.1	1491	71.2	-1.91	↑	≤.0.001	helicase mov-10- -like	F:nucleoside-triphosphatase activity; P:mRNA cleavage involved in gene silencing by miRNA; F:organic cyclic compound binding; C:cytoplasmic mRNA processing body; F:heterocyclic compound binding
DLAgn_00215250	-	402	7.2	-1.91	↑	≤.0.001	transposase	C:intracellular; P:RNA processing
DLAgn_00047640	LRRFIP1	4092	2183.2	-1.91	↑	≤.0.001	platelet binding	F:protein binding
DLAgn_00072610	CLVS2	1062	50.2	-1.91	↑	≤.0.001	clavesin-2	C:Golgi apparatus; C:clathrin-coated vesicle; C:early endosome membrane; P:transport; P:lysosome organization; F:phosphatidylinositol-3,5-bisphosphate binding; C:trans-Golgi network; F:transporter activity
DLAgn_00180920	-	870	322	-1.91	↑	≤.0.001	piggybac transposable element-derived protein 4-like	-
DLAgn_00140710	SH3TC1	441	24.4	-1.9	↑	≤.0.001	sh3 domain and tetratricopeptide repeat-containing protein 1	F:protein binding
DLAgn_00135610	PLAGL2	1827	20.1	-1.9	↑	≤.0.001	pleiomorphic adenoma 2	F:sequence-specific DNA binding RNA polymerase II transcription factor activity; P:induction of apoptosis; C:nucleus; F:zinc ion binding; F:nucleic acid binding
DLAgn_00031800	PDE3A	3432	107.9	-1.9	↑	≤.0.001	cgmp-inhibited 3 -cyclic phosphodiesterase a	P:negative regulation of vascular permeability; P:cAMP-mediated signaling; P:cAMP catabolic process; P:cGMP-mediated signaling; C:cytosol; P:cellular response to transforming growth factor beta stimulus; P:blood coagulation; P:lipid metabolic process; P:cellular response to cGMP; F:phosphoric diester hydrolase activity; P:positive regulation of vascular permeability
DLAgn_00147890	PTPRS	3819	4164.8	-1.9	↑	≤.0.001	receptor-type tyrosine-protein phosphatase s	P:cerebral cortex development; C:integral to plasma membrane; P:spinal cord development; F:transmembrane receptor protein tyrosine phosphatase activity; F:protein binding; P:cell adhesion; P:cerebellum development; P:hippocampus development; P:corpus callosum development; P:protein dephosphorylation
DLAgn_00256890	-	555	132.2	-1.9	↑	≤.0.001	lrr and pyd domains-containing protein 3-like	-
DLAgn_00009800	KCNQ3	2235	247.7	-1.9	↑	≤.0.001	potassium voltage-gated channel subfamily kqt member 3	C:axon initial segment; P:membrane hyperpolarization; C:voltage-gated potassium channel complex; F:delayed rectifier potassium channel activity; P:potassium ion transmembrane transport; P:synaptic transmission; C:node of Ranvier
DLAgn_00039490	-	729	11.9	-1.9	↑	≤.0.001	uncharacterized protein loc101160452	-
DLAgn_00073890	-	855	6	-1.9	↑	0.006	transposase	F:DNA binding; F:transposase activity; P:DNA integration
DLAgn_00148870	PEX5L	1818	524	-1.89	↑	≤.0.001	pex5-related protein isoform 1	P:regulation of biological quality; C:cell part; F:protein binding
DLAgn_00056520	SYNGAP1	3552	16.4	-1.89	↑	≤.0.001	ras gtpase-activating	P:positive regulation of Ras GTPase activity; C:intrinsic to internal side of plasma membrane; P:negative regulation of Ras protein signal transduction; C:cytoplasm; F:Ras GTPase activator activity; F:protein binding; F:phospholipid binding
DLAgn_00168940	SYT7	2037	1277.4	-1.89	↑	≤.0.001	synaptotagmin-7 isoform x2	F:protein binding; F:transporter activity; P:transport; C:synaptic vesicle; C:membrane
DLAgn_00175390	GLRB	1527	167.3	-1.89	↑	≤.0.001	glycine receptor subunit beta-like	C:cell junction; F:glycine binding; P:startle response; C:integral to membrane; P:acrosome reaction; P:righting reflex; F:extracellular-glycine-gated chloride channel activity; P:visual perception; P:nervous system development; P:chloride transport; P:cellular protein localization; C:postsynaptic membrane; P:synaptic transmission, glycinergic; P:regulation of membrane potential; P:adult walking b…
DLAgn_00250020	RYR1A	1110	170.4	-1.89	↑	≤.0.001	ryanodine receptor 1-like	P:transmembrane transport; P:larval locomotory behavior; P:ion transport; P:cellular response to oxidative stress; P:fast-twitch skeletal muscle fiber contraction; F:ryanodine-sensitive calcium-release channel activity; P:cellular calcium ion homeostasis; C:integral to membrane
DLAgn_00228110	PTPRH	870	31.6	-1.89	↑	0.002	receptor-type tyrosine-protein phosphatase eta-like	F:protein binding
DLAgn_00251470	-	363	16.3	-1.89	↑	≤.0.001	NA	-
DLAgn_00253880	MOG	828	33.3	-1.88	↑	≤.0.001	butyrophilin-like protein 2-like	F:protein binding
DLAgn_00189030	ZP3B	1545	12.5	-1.88	↑	0.005	zona pellucida sperm-binding protein 3-like	F:molecular_function; P:biological_process; C:cellular_component
DLAgn_00070050	CASC5	5481	162.2	-1.88	↑	≤.0.001	protein casc5	C:intracellular membrane-bounded organelle; P:organelle organization; P:cell cycle process
DLAgn_00147730	IL6ST	753	115.6	-1.88	↑	≤.0.001	interleukin-31 receptor subunit alpha-like	F:protein binding
DLAgn_00244060	-	498	46.2	-1.88	↑	≤.0.001	sh3 and px domain-containing protein 2b-like	F:ATP binding; F:RNA binding; F:RNA-directed DNA polymerase activity; P:RNA-dependent DNA replication
DLAgn_00113830	NPM1	894	1394.8	-1.88	↑	≤.0.001	npm4 protein	F:nucleic acid binding; P:hemopoiesis
DLAgn_00010780	RAB11FIP2	1404	747.4	-1.88	↑	≤.0.001	rab11 family-interacting protein 2-like	C:nucleolus; C:endosome; P:water transport; C:cytoplasmic vesicle membrane; P:establishment of cell polarity; P:transmembrane transport; F:protein kinase binding; F:protein homodimerization activity
DLAgn_00255820	-	426	62.7	-1.88	↑	0.001	myelin-associated glyco	C:membrane; F:protein binding
DLAgn_00088190	HELZ2	8706	2685.7	-1.88	↑	≤.0.001	peroxisomal proliferator-activated receptor a-interacting complex 285 kda	F:zinc ion binding; F:RNA binding; F:ribonuclease activity; F:nucleotide binding; F:helicase activity
DLAgn_00205740	-	366	5.4	-1.88	↑	0.006	NA	-
DLAgn_00054300	-	2343	580.5	-1.88	↑	≤.0.001	lrr and pyd domains-containing protein 12-like	F:protein binding
DLAgn_00235360	F107A	540	25.9	-1.88	↑	≤.0.001	protein fam107a	P:regulation of cell growth; C:nucleus
DLAgn_00059350	-	438	24.2	-1.88	↑	≤.0.001	uncharacterized protein loc101166494	-
DLAgn_00242660	-	336	27.1	-1.88	↑	≤.0.001	NA	-
DLAgn_00134780	GSS	1428	1015.9	-1.88	↑	≤.0.001	glutathione synthetase	F:ATP binding; F:magnesium ion binding; F:glutathione binding; F:protein homodimerization activity; F:glutathione synthase activity; P:glutathione biosynthetic process
DLAgn_00014550	SLK	3690	5800.5	-1.88	↑	≤.0.001	ste20-like serine threonine-protein kinase-like	P:protein phosphorylation; F:ATP binding; F:protein serine/threonine kinase activity; F:protein tyrosine kinase activity
DLAgn_00126580	PSS	726	1705.9	-1.88	↑	≤.0.001	cdp-diacylglycerol--serine o-phosphatidyltransferase-like	C:membrane; F:phosphotransferase activity, for other substituted phosphate groups; P:phospholipid biosynthetic process
DLAgn_00101880	UBTFL1	1131	185.9	-1.87	↑	≤.0.001	upstream-binding factor 1-like protein 1-like	P:embryo implantation; C:cytoplasm; P:blastocyst growth; P:regulation of gene expression; C:nucleus
DLAgn_00162970	IL-17A/F-1	471	51.6	-1.87	↑	≤.0.001	interleukin-17a f-1	C:extracellular region; P:inflammatory response; F:cytokine activity
DLAgn_00230620	-	446	185.8	-1.87	↑	≤.0.001	NA	-
DLAgn_00030920	SCN2B	669	2096.3	-1.87	↑	≤.0.001	sodium channel subunit beta-2-like	P:sodium ion transport; P:regulation of heart contraction; P:response to pyrethroid; P:nervous system development; P:regulation of localization; F:protein binding; P:regulation of cellular process; P:regulation of cardiac muscle cell action potential; C:voltage-gated sodium channel complex; P:ion transmembrane transport; F:voltage-gated sodium channel activity
DLAgn_00060360	CGN	3624	2041.9	-1.87	↑	≤.0.001	cingulin-like	F:motor activity; C:myosin complex
DLAgn_00117020	ANKDD1B	1488	16.8	-1.87	↑	≤.0.001	ankyrin repeat and death domain-containing protein 1b	F:protein binding; P:signal transduction
DLAgn_00020100	-	408	64.2	-1.86	↑	≤.0.001	NA	-
DLAgn_00221690	ZNF146	2841	293.1	-1.86	↑	≤.0.001	zinc finger protein 850-like	F:DNA binding; F:zinc ion binding
DLAgn_00221770	-	417	12.7	-1.86	↑	0.003	uncharacterized protein loc101162891	-
DLAgn_00098030	PODXL2	588	14.1	-1.86	↑	0.004	podocalyxin-like protein 2	C:integral to plasma membrane; F:protein binding; F:glycosaminoglycan binding; P:leukocyte tethering or rolling; C:intracellular part
DLAgn_00181650	MAP9	1131	405.8	-1.86	↑	≤.0.001	microtubule-associated protein 9	C:intracellular organelle; P:cytokinesis; P:regulation of mitosis; P:spindle assembly
DLAgn_00008760	APOL1	2313	2410.2	-1.86	↑	≤.0.001	apolipoprotein 1	C:extracellular region; P:lipid transport; F:lipid binding; P:lipoprotein metabolic process
DLAgn_00248100	SAMD9L	2592	479.3	-1.86	↑	≤.0.001	sterile alpha motif domain-containing protein 9-like	F:protein binding
DLAgn_00012110	GOLGA4	6039	1494.3	-1.86	↑	≤.0.001	golgin subfamily a member 4	P:protein targeting to Golgi; F:protein binding
DLAgn_00155530	-	444	12.4	-1.85	↑	≤.0.001	NA	-
DLAgn_00213650	RAPGEFL1	1374	334.3	-1.85	↑	≤.0.001	rap guanine nucleotide exchange factor-like 1-like	P:nervous system development; P:G-protein coupled receptor signaling pathway; C:membrane; P:small GTPase mediated signal transduction; F:guanyl-nucleotide exchange factor activity; C:intracellular
DLAgn_00189910	-	2265	2290	-1.85	↑	≤.0.001	nuclear gtpase slip-gc-like	F:GTPase activity; F:GTP binding
DLAgn_00048910	STXBP5L	3546	605.5	-1.85	↑	≤.0.001	syntaxin-binding protein 5-like	C:integral to membrane; P:negative regulation of insulin secretion; P:glucose homeostasis; P:regulation of exocytosis; F:syntaxin binding; C:cytoplasm; P:protein transport; C:plasma membrane
DLAgn_00254920	-	1566	65.3	-1.85	↑	≤.0.001	uncharacterized protein loc101477029	P:cell cycle; F:GTP binding
DLAgn_00048150	CALCRLA	1581	318	-1.84	↑	≤.0.001	calcitonin gene-related peptide type 1 receptor-like	P:angiogenesis; F:calcitonin gene-related polypeptide receptor activity; P:cellular response to sucrose stimulus; F:calcitonin receptor activity; P:artery morphogenesis; F:protein transporter activity; P:heart development; P:somitogenesis; P:calcium ion transport; P:positive regulation of cAMP biosynthetic process; C:lysosome; P:protein transport; C:integral to membrane; P:adenylate cyclase-activ…
DLAgn_00254930	-	756	30	-1.84	↑	≤.0.001	t-cell receptor beta chain	-
DLAgn_00037000	DCLK2	2175	574.1	-1.84	↑	≤.0.001	serine threonine-protein kinase dclk2-like	C:intracellular part; F:ATP binding; P:protein phosphorylation; P:intracellular signal transduction; F:protein serine/threonine kinase activity; F:protein tyrosine kinase activity
DLAgn_00006360	MYLK4B	1857	97.8	-1.84	↑	≤.0.001	myosin light chain kinase family member 4 isoform x1	F:ATP binding; P:protein phosphorylation; F:protein serine/threonine kinase activity; F:protein tyrosine kinase activity
DLAgn_00156960	CCSAP	879	216.7	-1.84	↑	≤.0.001	cilia and spindle-associated protein	C:microtubule organizing center; P:negative regulation of cellular process; C:cilium part; P:cilium movement; P:heart development; P:nervous system development
DLAgn_00048820	MNX2A	975	7.5	-1.84	↑	0.004	motor neuron and pancreas homeobox protein 1-like	F:sequence-specific DNA binding transcription factor activity; F:sequence-specific DNA binding; C:nucleus
DLAgn_00254510	PTPRZ1	327	26.2	-1.84	↑	0.003	rna-directed dna polymerase from mobile element jockey-like	C:cytoplasm
DLAgn_00125550	XKR7	1824	164.3	-1.84	↑	≤.0.001	xk-related protein 7	F:molecular_function; P:biological_process; C:cellular_component; C:integral to membrane; C:membrane
DLAgn_00135390	-	996	21.9	-1.84	↑	≤.0.001	transposase	F:DNA binding; F:transposase activity; P:DNA integration
DLAgn_00261710	-	543	111.3	-1.84	↑	≤.0.001	NA	-
DLAgn_00256270	SCN4AB	1404	673.7	-1.84	↑	≤.0.001	voltage-gated sodium channel	P:transmembrane transport; C:voltage-gated sodium channel complex; F:voltage-gated sodium channel activity; P:sodium ion transport
DLAgn_00234600	-	258	75.3	-1.84	↑	≤.0.001	protein nlrc3-like	F:nucleotide binding
DLAgn_00253050	-	1758	78.1	-1.83	↑	≤.0.001	oocyte zinc finger	F:zinc ion binding; F:nucleic acid binding
DLAgn_00157610	-	393	13.2	-1.83	↑	≤.0.001	NA	-
DLAgn_00129800	TOP1	2316	809.5	-1.83	↑	≤.0.001	dna topoisomerase 1-like	C:replication fork protection complex; C:nucleolus; F:DNA topoisomerase type I activity; P:DNA replication; P:chromosome segregation; F:DNA topoisomerase type II (ATP-hydrolyzing) activity; P:DNA topological change; C:cytoplasm; P:chromatin remodeling
DLAgn_00175380	ZNF709	1128	543.3	-1.83	↑	≤.0.001	zinc finger protein 729-like	F:zinc ion binding; F:nucleic acid binding
DLAgn_00026820	LETM1	2277	2321	-1.83	↑	≤.0.001	letm1 and ef-hand domain-containing protein mitochondrial-like	C:membrane; C:mitochondrion; F:calcium ion binding
DLAgn_00009070	KIRRELA	1704	45.5	-1.83	↑	≤.0.001	kin of irre-like protein 1-like	P:glomerular visceral epithelial cell development; C:membrane; P:glomerular basement membrane development; C:cell part; F:identical protein binding; P:pronephric duct development
DLAgn_00198570	HPCAL4	576	618.4	-1.83	↑	≤.0.001	hippocalcin-like protein 4-like	F:calcium channel regulator activity; C:intracellular; F:calcium ion binding; F:protein C-terminus binding; F:protein domain specific binding
DLAgn_00250980	PARP14	473	189.9	-1.83	↑	≤.0.001	poly	F:protein binding
DLAgn_00005340	FGF12	771	458.6	-1.83	↑	≤.0.001	fibroblast growth factor 12-like isoform 1	P:JNK cascade; P:neuromuscular process; P:adult locomotory behavior; P:negative regulation of cation channel activity; F:fibroblast growth factor receptor binding; P:heart development; C:extracellular space; P:fibroblast growth factor receptor signaling pathway; P:nervous system development; P:synaptic transmission; P:positive regulation of sodium ion transport; F:heparin binding; F:growth factor…
DLAgn_00182440	USP53	3156	9.6	-1.83	↑	≤.0.001	inactive ubiquitin carboxyl-terminal hydrolase 53-like	F:ubiquitin thiolesterase activity; P:ubiquitin-dependent protein catabolic process
DLAgn_00212850	-	600	7781.3	-1.82	↑	0.005	mhc class ia antigen	P:immune response; P:antigen processing and presentation; C:MHC class I protein complex
DLAgn_00167960	FRMD5	1776	149	-1.82	↑	≤.0.001	ferm domain-containing protein 5-like	C:cytoskeleton; C:integral to membrane; C:cytoplasm; F:cytoskeletal protein binding; C:extrinsic to membrane
DLAgn_00205760	-	636	6.6	-1.82	↑	0.003	NA	-
DLAgn_00127870	NFASC	3537	22.1	-1.82	↑	≤.0.001	neurofascin isoform 4 precursor	P:axon guidance; C:axon initial segment; C:Schwann cell microvillus; F:protein binding involved in heterotypic cell-cell adhesion; P:paranodal junction assembly; C:intracellular; P:protein targeting to plasma membrane; P:clustering of voltage-gated sodium channels; P:protein localization to paranode region of axon; C:paranodal junction; P:peripheral nervous system development; P:synapse organizat…
DLAgn_00102230	CASP7	912	760.2	-1.82	↑	≤.0.001	caspase apoptosis-related cysteine peptidase	P:release of cytochrome c from mitochondria; P:response to UV; P:positive regulation of neuron apoptotic process; P:induction of apoptosis; P:heart development; P:proteolysis; F:cysteine-type endopeptidase activity; F:aspartic-type endopeptidase activity; P:protein processing; C:cytoplasm; C:nucleus
DLAgn_00092260	DTX3L	2091	196.4	-1.82	↑	≤.0.001	uncharacterized protein loc101472302	F:metal ion binding; F:zinc ion binding
DLAgn_00128030	SYT2A	1299	13.5	-1.82	↑	≤.0.001	synaptotagmin-2-like isoform x1	F:protein binding; F:transporter activity; P:transport; C:synaptic vesicle; C:membrane
DLAgn_00117870	RHOBTB2	2160	77.7	-1.81	↑	≤.0.001	rho-related btb domain-containing protein 2 isoform 2	P:regulation of small GTPase mediated signal transduction; F:GTP binding; C:plasma membrane; C:cytosol; F:protein binding; P:protein transport; F:GTPase activity; P:GTP catabolic process
DLAgn_00094240	DDI2	1380	262.2	-1.81	↑	≤.0.001	protein ddi1 homolog 2-like	F:aspartic-type endopeptidase activity; P:proteolysis
DLAgn_00133430	MGLL	798	979	-1.8	↑	≤.0.001	monoglyceride lipase	P:arachidonic acid metabolic process; P:acylglycerol catabolic process; F:acylglycerol lipase activity; P:long term synaptic depression; P:regulation of endocannabinoid signaling pathway; F:protein homodimerization activity; P:regulation of sensory perception of pain; P:regulation of inflammatory response
DLAgn_00182610	RNF24	450	493.8	-1.8	↑	≤.0.001	ring finger protein 24	F:zinc ion binding; F:protein binding
DLAgn_00062450	ZFP30	8355	654.2	-1.8	↑	≤.0.001	zinc finger protein 729-like	F:zinc ion binding; F:nucleic acid binding
DLAgn_00263420	EFR3B	1833	72.7	-1.8	↑	≤.0.001	protein efr3 homolog b-like	-
DLAgn_00160990	MAP2K5	1350	455.8	-1.8	↑	≤.0.001	dual specificity mitogen-activated protein kinase kinase 5	P:protein phosphorylation; F:protein serine/threonine kinase activity; P:heart development; F:ATP binding; C:spindle; P:MAPK cascade; F:protein binding; F:protein tyrosine kinase activity
DLAgn_00146120	FAM102B	1140	706.2	-1.8	↑	≤.0.001	protein fam102b	F:molecular_function; P:biological_process; C:cellular_component
DLAgn_00258120	-	567	51.6	-1.8	↑	≤.0.001	asialoglycoprotein receptor 1-like	-
DLAgn_00014300	CLM1	1065	77.6	-1.79	↑	≤.0.001	polymeric immunoglobulin receptor-like	-
DLAgn_00208440	PCLO	13206	1902.5	-1.79	↑	≤.0.001	protein piccolo-like	P:single-organism cellular process; F:protein binding; F:transporter activity; P:transport; C:synaptic vesicle; C:membrane; F:metal ion binding
DLAgn_00252800	NILT2	673	55.6	-1.79	↑	≤.0.001	polymeric immunoglobulin receptor-like	-
DLAgn_00139940	FAM184A	3612	46.2	-1.79	↑	≤.0.001	protein fam184a-like	F:molecular_function; P:biological_process; C:cellular_component
DLAgn_00072390	MYT1L	3834	265.3	-1.79	↑	≤.0.001	myelin transcription factor 1-like	F:zinc ion binding; P:positive regulation of transcription from RNA polymerase II promoter; F:RNA polymerase II transcription coactivator activity; F:protein binding; F:sequence-specific DNA binding transcription factor activity; P:multicellular organismal development; F:retinoic acid-responsive element binding; C:nucleus
DLAgn_00217130	-	993	62.7	-1.79	↑	≤.0.001	oocyte zinc finger protein 6-like	F:zinc ion binding; F:nucleic acid binding
DLAgn_00214510	-	948	22.2	-1.79	↑	≤.0.001	fc receptor-like protein 5-like	F:protein binding
DLAgn_00187360	MKL2	3786	700.3	-1.79	↑	≤.0.001	megakaryoblastic leukemia 1	P:single-organism developmental process; P:organ development; F:nucleic acid binding
DLAgn_00048790	WNT10A	1257	8.7	-1.79	↑	0.004	protein wnt-10a-like	P:neural crest cell differentiation; P:hair follicle morphogenesis; P:regulation of odontogenesis of dentin-containing tooth; F:frizzled binding; P:anterior/posterior pattern specification; P:female gonad development; P:sebaceous gland development; C:extracellular space; P:cell fate commitment; P:canonical Wnt receptor signaling pathway; P:skin development; P:cellular response to transforming gro…
DLAgn_00043750	-	1002	241.3	-1.79	↑	≤.0.001	odorant receptor	F:G-protein coupled receptor activity; P:G-protein coupled receptor signaling pathway; C:integral to membrane; F:olfactory receptor activity
DLAgn_00242080	-	643	66.1	-1.79	↑	0.001	myelin-oligodendrocyte glyco isoform x1	F:protein binding
DLAgn_00147710	IL12RB1	1161	131.2	-1.79	↑	≤.0.001	interleukin-12 receptor subunit beta-1	P:regulation of adaptive immune response based on somatic recombination of immune receptors built from immunoglobulin superfamily domains; P:regulation of immune effector process; P:signal transduction; P:cellular response to cytokine stimulus; P:positive regulation of immune system process; F:protein binding
DLAgn_00077290	-	948	44.1	-1.79	↑	≤.0.001	NA	-
DLAgn_00221330	RAB44	5220	886.5	-1.79	↑	0.01	ras-related protein rab-44	F:GTP binding; P:small GTPase mediated signal transduction; F:GTPase activity; P:GTP catabolic process; P:intracellular protein transport; P:nucleocytoplasmic transport; C:intracellular; C:membrane
DLAgn_00049570	MAP2	3630	205.5	-1.79	↑	≤.0.001	microtubule-associated protein 2-like	P:neuron projection development; C:intracellular part; F:microtubule binding
DLAgn_00265650	-	884	188.9	-1.79	↑	≤.0.001	reverse transcriptase-like protein	-
DLAgn_00167320	PCLO	15153	756.1	-1.79	↑	≤.0.001	protein piccolo	F:protein binding; F:transporter activity; P:transport; C:synaptic vesicle; C:membrane; F:metal ion binding
DLAgn_00020520	DLGAP2	3072	57.3	-1.79	↑	≤.0.001	disks large-associated protein 2-like	P:cell-cell signaling
DLAgn_00011440	EIF2AK2	2118	982.3	-1.78	↑	≤.0.001	interferon- double-stranded rna-activated protein kinase-like	F:ATP binding; P:protein phosphorylation; F:double-stranded RNA binding; F:protein tyrosine kinase activity
DLAgn_00174060	-	1689	100.1	-1.78	↑	≤.0.001	zinc finger protein 235-like	F:zinc ion binding; F:nucleic acid binding
DLAgn_00093960	KCNB1	2499	229.5	-1.78	↑	≤.0.001	potassium voltage-gated channel subfamily b member 1	F:voltage-gated potassium channel activity; P:regulation of ion transmembrane transport; P:protein homooligomerization; C:voltage-gated potassium channel complex; P:potassium ion transmembrane transport; F:protein binding
DLAgn_00020980	GPR126	1191	595.5	-1.78	↑	≤.0.001	g-protein coupled receptor 64-like	P:neuropeptide signaling pathway; F:G-protein coupled receptor activity; C:integral to membrane
DLAgn_00207000	ETNK1	1242	20043.1	-1.78	↑	≤.0.001	ethanolamine kinase 1	C:cytoplasm; P:phosphatidylethanolamine biosynthetic process; P:phosphorylation; F:ATP binding; F:ethanolamine kinase activity
DLAgn_00059620	LENG8	2586	10000.3	-1.78	↑	≤.0.001	leukocyte receptor cluster member 8 homolog	F:molecular_function; P:biological_process; C:cellular_component
DLAgn_00221160	SLC6A11A	1776	5.4	-1.78	↑	0.005	sodium- and chloride-dependent gaba transporter 2-like	C:integral to membrane; F:neurotransmitter:sodium symporter activity; P:neurotransmitter transport
DLAgn_00109010	ZNF425	1821	223.6	-1.78	↑	≤.0.001	zinc finger protein 425	F:zinc ion binding; F:nucleic acid binding
DLAgn_00222500	-	1794	103.4	-1.78	↑	0.003	protein nlrc3-like	F:ATP binding; F:zinc ion binding
DLAgn_00018460	CLMN	3520	1131.1	-1.78	↑	≤.0.001	calmin delta	C:cytoplasm; P:neuron projection development; P:negative regulation of cell proliferation; C:membrane; F:actin binding
DLAgn_00242130	YTHDC1	351	1724.1	-1.78	↑	≤.0.001	yth domain-containing protein 1-like	F:molecular_function; P:biological_process; C:cellular_component
DLAgn_00185370	MGAT3	1962	3210.9	-1.78	↑	≤.0.001	beta- -mannosyl-glycoprotein 4-beta-n-acetylglucosaminyltransferase-like	F:beta-1,4-mannosylglycoprotein 4-beta-N-acetylglucosaminyltransferase activity; C:membrane; P:protein N-linked glycosylation
DLAgn_00076550	ZBTB47	2154	101.3	-1.78	↑	≤.0.001	zinc finger protein 652-like	F:zinc ion binding; F:nucleic acid binding; F:protein binding
DLAgn_00092370	SLC4A8	3303	1086.1	-1.77	↑	≤.0.001	electroneutral sodium bicarbonate exchanger 1 isoform 1	F:inorganic anion exchanger activity; C:plasma membrane; P:transmembrane transport; C:integral to membrane; P:bicarbonate transport; P:sodium ion transport
DLAgn_00140310	ARHGAP1	1293	2802.2	-1.77	↑	≤.0.001	rho gtpase-activating protein 1-like	P:positive regulation of Rho GTPase activity; F:Rho GTPase activator activity; C:intracellular; C:cell leading edge; P:signal transduction
DLAgn_00033210	STX1A	813	327.2	-1.77	↑	≤.0.001	syntaxin 1a	P:glutamate secretion; F:myosin head/neck binding; C:neuron projection; F:SNAP receptor activity; C:secretory granule; C:synaptobrevin 2-SNAP-25-syntaxin-1a-complexin I complex; P:calcium ion-dependent exocytosis; P:response to gravity; F:calcium-dependent protein binding; F:SNARE binding; P:energy reserve metabolic process; C:synaptic vesicle membrane; F:protein N-terminus binding; P:cellular pr…
DLAgn_00001790	SCN2A	5859	553.8	-1.77	↑	≤.0.001	sodium channel protein type 2 subunit alpha-like	P:regulation of heart contraction; P:regulation of ion transmembrane transport; P:heart looping; P:sodium ion transmembrane transport; C:voltage-gated sodium channel complex; F:voltage-gated sodium channel activity; F:protein binding
DLAgn_00037120	DNZ1	927	34.5	-1.77	↑	≤.0.001	palmitoyltransferase zdhhc3-like	F:zinc ion binding
DLAgn_00146300	EPHB1	2439	8.1	-1.77	↑	≤.0.001	ephrin type-b receptor 1-like	P:angiogenesis; C:membrane raft; P:camera-type eye morphogenesis; P:neural precursor cell proliferation; P:regulation of ERK1 and ERK2 cascade; F:transmembrane-ephrin receptor activity; P:ephrin receptor signaling pathway; P:dendritic spine morphogenesis; P:protein phosphorylation; P:detection of temperature stimulus involved in sensory perception of pain; P:cell chemotaxis; C:axon; P:cell-substr…
DLAgn_00108560	AHNAK	6192	3027.2	-1.77	↑	≤.0.001	neuroblast differentiation-associated protein ahnak	F:protein binding
DLAgn_00197910	-	543	415.8	-1.77	↑	≤.0.001	NA	-
DLAgn_00225730	MMP24	1713	69.1	-1.76	↑	≤.0.001	matrix metalloproteinase-24	F:metalloendopeptidase activity; P:proteolysis; F:calcium ion binding; C:extracellular matrix; F:zinc ion binding
DLAgn_00000050	-	342	12.8	-1.76	↑	≤.0.001	unnamed protein product [Tetraodon nigroviridis]	-
DLAgn_00197290	DEPTOR	507	14.9	-1.76	↑	≤.0.001	dep domain-containing mtor-interacting	P:single-organism cellular process; P:regulation of cellular process; F:protein binding
DLAgn_00085000	RAB11FIP1	3954	781.4	-1.76	↑	≤.0.001	rab11 family-interacting protein 1	F:protein binding
DLAgn_00195280	RRAS	594	2412	-1.76	↑	≤.0.001	ras-related protein r-ras	P:maintenance of epithelial cell apical/basal polarity; P:Notch signaling pathway; C:membrane; F:GTP binding; P:GTP catabolic process; P:small GTPase mediated signal transduction; F:GTPase activity; P:intracellular protein transport; P:nucleocytoplasmic transport; C:intracellular
DLAgn_00214680	MELA	1992	21.9	-1.76	↑	0.003	pol partial	F:RNA binding; F:RNA-directed DNA polymerase activity; P:RNA-dependent DNA replication; F:aspartic-type endopeptidase activity; P:proteolysis
DLAgn_00012400	EYS	1260	68.2	-1.76	↑	≤.0.001	protein eyes shut homolog	F:protein binding; F:calcium ion binding
DLAgn_00079200	ST8SIA3	1125	25.2	-1.76	↑	≤.0.001	sia-alpha- -gal-beta- - c-r:alpha -sialyltransferase	F:alpha-N-acetylneuraminate alpha-2,8-sialyltransferase activity; P:N-glycan processing; C:integral to Golgi membrane; P:muscle organ development; P:muscle cell homeostasis; P:ganglioside biosynthetic process
DLAgn_00195310	-	393	388.6	-1.76	↑	≤.0.001	NA	-
DLAgn_00070070	GPR64	1331	270.3	-1.76	↑	≤.0.001	g-protein coupled receptor 64-like	P:neuropeptide signaling pathway; F:G-protein coupled receptor activity; C:integral to membrane
DLAgn_00160410	CDKL5	3471	98.5	-1.76	↑	≤.0.001	cyclin-dependent kinase-like 5-like	F:ATP binding; P:protein phosphorylation; F:protein serine/threonine kinase activity; F:protein tyrosine kinase activity
DLAgn_00017330	SLC24A3	1821	53.8	-1.76	↑	≤.0.001	sodium potassium calcium exchanger 3-like	C:plasma membrane; P:transmembrane transport; P:ion transport; F:secondary active transmembrane transporter activity; C:integral to membrane
DLAgn_00259070	-	404	31.1	-1.76	↑	≤.0.001	mhc class i antigen	F:protein binding
DLAgn_00146510	KANK1	4767	156.1	-1.76	↑	≤.0.001	kn motif and ankyrin repeat domain-containing protein 1	F:protein binding
DLAgn_00128530	OGFR	1686	310.5	-1.76	↑	≤.0.001	opioid growth factor receptor	C:membrane; F:receptor activity
DLAgn_00149660	DNTTIP2	2817	2323.4	-1.76	↑	≤.0.001	deoxynucleotidyltransferase terminal-interacting protein 2	C:nucleolus; C:nucleus; F:transferase activity
DLAgn_00220150	PHF21B	1398	38.2	-1.76	↑	≤.0.001	phd finger protein partial	F:protein binding; F:zinc ion binding
DLAgn_00174460	SAMD9	5127	1047.2	-1.76	↑	≤.0.001	sterile alpha motif domain-containing protein 9	F:protein binding
DLAgn_00178060	MAFG1	522	649.1	-1.76	↑	≤.0.001	transcription factor -like	C:transcription factor complex; F:sequence-specific DNA binding; F:sequence-specific DNA binding transcription factor activity; F:protein heterodimerization activity; P:positive regulation of transcription, DNA-dependent
DLAgn_00074710	-	1326	36.8	-1.75	↑	≤.0.001	myelin-associated glyco	F:protein binding
DLAgn_00235140	-	1008	36.4	-1.75	↑	≤.0.001	lrr and pyd domains-containing protein 12-like	-
DLAgn_00157300	-	396	6.5	-1.75	↑	0.008	NA	-
DLAgn_00181360	ANK2	5439	321.2	-1.75	↑	≤.0.001	ankyrin-2 isoform 3	P:positive regulation of cation channel activity; C:cytoskeleton; P:atrial septum development; C:apical plasma membrane; C:costamere; P:axon guidance; F:ATPase binding; F:potassium channel regulator activity; P:positive regulation of potassium ion transport; C:cytosol; C:basolateral plasma membrane; P:protein targeting to plasma membrane; P:positive regulation of potassium ion transmembrane trans…
DLAgn_00167930	RASGRF1	3771	38.3	-1.75	↑	≤.0.001	ras-specific guanine nucleotide-releasing factor 1-like	P:activation of Rac GTPase activity; C:growth cone; P:cell proliferation; P:regulation of neuronal synaptic plasticity; F:phospholipid binding; P:neuron projection development; C:cytosol; F:glutamate receptor binding; P:regulation of Rac protein signal transduction; F:Rho guanyl-nucleotide exchange factor activity
DLAgn_00182760	TET2	5448	1693	-1.75	↑	≤.0.001	methylcytosine dioxygenase tet2-like	P:multicellular organismal development
DLAgn_00153820	BRD2	2865	249.2	-1.75	↑	≤.0.001	bromodomain-containing protein 2	P:regulation of transcription, DNA-dependent; P:chromatin organization; P:male meiosis; F:protein binding
DLAgn_00156610	LPIN1	2814	332.4	-1.75	↑	≤.0.001	phosphatidate phosphatase lpin1-like	P:cellular macromolecule metabolic process; P:regulation of primary metabolic process; F:protein binding; P:regulation of cellular metabolic process; C:intracellular part; P:organelle organization; P:lipid metabolic process; P:regulation of macromolecule metabolic process
DLAgn_00147350	RNF213	15594	1701.1	-1.74	↑	≤.0.001	ring finger protein 213-like	F:protein binding; F:zinc ion binding; F:nucleotide binding; F:nucleoside-triphosphatase activity
DLAgn_00028500	TCN2	405	9.3	-1.74	↑	0.007	gastric intrinsic factor-like	F:cobalamin binding; P:cobalamin metabolic process; P:cobalamin transport
DLAgn_00147160	DENND1B	2562	1619.6	-1.74	↑	≤.0.001	denn domain-containing protein 1b	P:transport; F:Rab guanyl-nucleotide exchange factor activity; C:cytoplasmic vesicle
DLAgn_00252810	-	792	189.6	-1.74	↑	≤.0.001	amphiphysin-like isoform x1	-
DLAgn_00223570	CD276	451	196	-1.74	↑	≤.0.001	cd276 antigen-like	P:single-organism process; P:regulation of cellular process; F:protein binding
DLAgn_00146060	ZMAT3	1005	100.1	-1.73	↑	≤.0.001	zinc finger matrin-type protein 3 isoform 2	P:single-organism cellular process; F:nucleic acid binding; F:zinc ion binding
DLAgn_00121480	ST8SIA3	1122	103.6	-1.73	↑	≤.0.001	sia-alpha- -gal-beta- - c-r:alpha -sialyltransferase	F:alpha-N-acetylneuraminate alpha-2,8-sialyltransferase activity; P:N-glycan processing; P:protein N-linked glycosylation via asparagine; F:sialic acid binding; C:integral to Golgi membrane; P:post-translational protein modification; P:ganglioside biosynthetic process
DLAgn_00135910	LRRC38	876	11	-1.73	↑	0.003	leucine-rich repeat-containing protein 38-like	-
DLAgn_00087540	-	1725	113.2	-1.73	↑	≤.0.001	tripartite motif-containing protein 16-like	F:zinc ion binding; C:intracellular; F:protein binding
DLAgn_00042230	SLC51A	987	13.5	-1.73	↑	≤.0.001	organic solute transporter subunit alpha-like	C:endoplasmic reticulum membrane; C:protein complex; P:bile acid and bile salt transport; C:plasma membrane; C:integral to membrane; F:protein heterodimerization activity; F:protein homodimerization activity; F:transporter activity
DLAgn_00123140	ZNF608	3636	523.3	-1.73	↑	≤.0.001	zinc finger protein 608	F:zinc ion binding
DLAgn_00176920	-	1593	25.1	-1.73	↑	≤.0.001	neuronal acetylcholine receptor subunit alpha-7-like	F:acetylcholine-activated cation-selective channel activity; C:postsynaptic membrane; C:cell junction; C:plasma membrane; P:ion transport; C:integral to membrane
DLAgn_00229060	-	369	100.6	-1.73	↑	≤.0.001	vomeronasal type-2 receptor 1-like	F:protein kinase activity; P:protein phosphorylation; F:ATP binding; F:RNA binding; F:RNA-directed DNA polymerase activity; P:RNA-dependent DNA replication
DLAgn_00259900	-	1305	30.2	-1.73	↑	≤.0.001	nuclear factor ovary-like	C:intracellular; F:zinc ion binding; F:protein binding
DLAgn_00233390	-	771	98.2	-1.73	↑	0.006	macrophage mannose receptor 1-like	F:carbohydrate binding
DLAgn_00227820	PCDH1G9	2448	30	-1.73	↑	≤.0.001	protocadherin gamma-a8-like	C:integral to membrane; P:homophilic cell adhesion; F:calcium ion binding; C:plasma membrane
DLAgn_00174830	GPR158	5442	13.1	-1.73	↑	0.007	probable g-protein coupled receptor 158	F:G-protein coupled receptor activity; P:G-protein coupled receptor signaling pathway; C:integral to membrane
DLAgn_00037260	ZNF638	1626	88.3	-1.73	↑	≤.0.001	zinc finger protein 638	F:nucleic acid binding; F:nucleotide binding; F:zinc ion binding; C:nucleus
DLAgn_00113350	C4H4ORF29	1395	1666.7	-1.72	↑	≤.0.001	uncharacterized protein c4orf29 homolog	-
DLAgn_00005420	TAL1	1125	72.6	-1.72	↑	≤.0.001	t-cell acute lymphocytic leukemia protein 1 homolog	P:thyroid gland development; C:intracellular organelle part; P:definitive hemopoiesis; C:protein complex; P:nucleate erythrocyte development; P:positive regulation of endothelial cell differentiation; P:lateral mesoderm development; P:embryonic heart tube development; P:neurogenesis; F:transcription regulatory region DNA binding; P:hematopoietic stem cell differentiation; P:artery morphogenesis; …
DLAgn_00239880	MYHC4	1462	33.6	-1.72	↑	0.003	myosin heavy chain	F:actin binding; C:myosin complex; P:response to stress; F:ATP binding; F:motor activity
DLAgn_00106020	-	321	994.5	-1.72	↑	≤.0.001	NA	-
DLAgn_00042630	PVRL1A	1566	138.7	-1.72	↑	0.001	poliovirus receptor-related protein 1-like	C:integral to membrane; F:protein binding
DLAgn_00174450	BTR01	1635	728.7	-1.72	↑	≤.0.001	e3 ubiquitin-protein ligase trim21-like	C:intracellular; F:zinc ion binding; F:protein binding
DLAgn_00092380	-	1188	97.3	-1.72	↑	≤.0.001	fidgetin-like	F:ATP binding; F:nucleotide binding; F:nucleoside-triphosphatase activity
DLAgn_00261720	SAMD9L	2643	82.2	-1.72	↑	≤.0.001	sterile alpha motif domain-containing protein 9-like	-
DLAgn_00059470	-	318	103.8	-1.72	↑	≤.0.001	NA	-
DLAgn_00194050	U2AF2	1443	91.7	-1.72	↑	≤.0.001	splicing factor u2af 65 kda subunit-like isoform 1	F:RNA binding; P:termination of RNA polymerase II transcription; C:spliceosomal complex; F:C2H2 zinc finger domain binding; C:nuclear speck; P:mRNA 3'-end processing; P:female sex differentiation; F:enzyme binding; P:negative regulation of mRNA splicing, via spliceosome; F:nucleotide binding; P:mRNA export from nucleus
DLAgn_00065600	ADCY3	2970	945.9	-1.71	↑	≤.0.001	adenylate cyclase 3	P:small GTPase mediated signal transduction; P:cyclic nucleotide biosynthetic process; F:phosphorus-oxygen lyase activity; C:cell part; C:membrane; F:GTP binding
DLAgn_00027960	NLK	1599	1013	-1.71	↑	≤.0.001	nemo-like kinase	P:peptidyl-threonine phosphorylation; P:transforming growth factor beta receptor signaling pathway; P:signal transduction by phosphorylation; P:regulation of transcription, DNA-dependent; C:cytoplasm; P:protein autophosphorylation; F:SH2 domain binding; P:negative regulation of Wnt receptor signaling pathway; P:MAPK cascade; F:ubiquitin protein ligase binding; F:identical protein binding; F:MAP k…
DLAgn_00059340	RCV1	582	69.8	-1.71	↑	≤.0.001	visinin-like	F:calcium ion binding
DLAgn_00234640	SCN8AA	930	77.7	-1.71	↑	≤.0.001	sodium channel protein type 8 subunit alpha-like	P:transmembrane transport; P:sodium ion transport; P:mechanosensory behavior; P:larval locomotory behavior; P:motor neuron axon guidance; C:voltage-gated sodium channel complex; F:voltage-gated sodium channel activity
DLAgn_00235380	PCDH2AA15	2370	56.1	-1.71	↑	≤.0.001	protocadherin alpha-3-like	C:integral to membrane; P:homophilic cell adhesion; F:calcium ion binding; C:plasma membrane
DLAgn_00148380	HTR2B	1428	35.2	-1.71	↑	≤.0.001	5-hydroxytryptamine receptor 2b	P:heart development; P:regulation of signal transduction; P:serotonin uptake; P:positive regulation of catalytic activity; F:neurotransmitter receptor activity; C:integral to synaptic vesicle membrane; P:intracellular protein kinase cascade; P:calcium ion transport into cytosol; P:response to chemical stimulus; P:negative regulation of cellular process; P:smooth muscle contraction; P:G-protein co…
DLAgn_00063480	GRB10	1866	1299.2	-1.71	↑	≤.0.001	growth factor receptor-bound protein 10-like	P:negative regulation of signal transduction; P:cellular response to organic substance; P:transmembrane receptor protein tyrosine kinase signaling pathway; F:protein binding; F:phospholipid binding
DLAgn_00057650	THRAP3B	2838	7149.2	-1.71	↑	≤.0.001	thyroid hormone receptor-associated protein 3	-
DLAgn_00023550	-	339	19.1	-1.71	↑	≤.0.001	protein nlrc3-like	F:RNA binding; F:RNA-directed DNA polymerase activity; P:RNA-dependent DNA replication
DLAgn_00061560	PDE11A	2823	17.5	-1.71	↑	≤.0.001	dual 3 -cyclic-amp and -gmp phosphodiesterase 11a-like	C:cytosol; F:3',5'-cyclic-GMP phosphodiesterase activity; F:cGMP-stimulated cyclic-nucleotide phosphodiesterase activity; P:cGMP catabolic process; F:metal ion binding; F:cAMP binding; P:signal transduction; F:cGMP binding; P:cAMP catabolic process; P:blood coagulation; C:perikaryon; F:protein binding
DLAgn_00159640	ARL6	558	1893	-1.71	↑	≤.0.001	adp-ribosylation factor-like protein 6	C:cilium axoneme; P:Wnt receptor signaling pathway; P:melanosome transport; P:small GTPase mediated signal transduction; F:metal ion binding; P:pectoral fin development; C:cilium membrane; P:visual perception; P:Kupffer's vesicle development; P:determination of left/right symmetry; P:cilium assembly; C:microtubule basal body; F:GTP binding; P:fat cell differentiation; P:intracellular protein tran…
DLAgn_00251070	MAGEC1	927	40.2	-1.71	↑	≤.0.001	melanoma-associated antigen c1	F:protein binding
DLAgn_00228900	-	816	177	-1.71	↑	≤.0.001	zgc:173656 protein	F:DNA binding
DLAgn_00117730	TRPM3	5193	523.7	-1.7	↑	≤.0.001	transient receptor potential cation channel subfamily m member 3	C:integral to membrane; F:cation channel activity; P:ion transmembrane transport; P:cation transport
DLAgn_00259530	DMBT1	2151	25.9	-1.7	↑	0.005	deleted in malignant brain tumors 1	P:single-organism cellular process; C:phagocytic vesicle membrane; F:protein binding; P:immune response; P:anatomical structure development; P:multi-organism process; P:defense response; F:scavenger receptor activity
DLAgn_00208640	-	1119	750.1	-1.7	↑	≤.0.001	novel protein	F:nucleic acid binding; F:zinc ion binding
DLAgn_00131160	WNK3	5772	1179.4	-1.7	↑	≤.0.001	serine threonine-protein kinase wnk3-like	P:positive regulation of ion transmembrane transporter activity; P:positive regulation of ion transport; P:protein phosphorylation; P:regulation of rubidium ion transport; P:positive regulation of cellular process; P:regulation of sodium ion transport; F:ATP binding; F:protein serine/threonine kinase activity; F:protein tyrosine kinase activity
DLAgn_00063870	-	447	44	-1.7	↑	≤.0.001	protein nlrc3-like	F:protein binding
DLAgn_00161430	-	339	208.7	-1.69	↑	≤.0.001	NA	-
DLAgn_00063860	-	2376	454.6	-1.69	↑	≤.0.001	protein nlrc3-like	F:ATP binding; F:protein binding
DLAgn_00141250	-	1389	38.5	-1.69	↑	≤.0.001	nuclear factor ovary-like	F:zinc ion binding; F:protein binding; C:ubiquitin ligase complex; F:ubiquitin-protein ligase activity; P:protein ubiquitination
DLAgn_00262190	CAMKV	766	13.8	-1.69	↑	0.002	cam kinase-like vesicle-associated	C:cytoplasmic vesicle membrane; P:protein phosphorylation; F:ATP binding; F:calmodulin binding; F:protein tyrosine kinase activity
DLAgn_00168230	GCNT3	1293	328.7	-1.69	↑	≤.0.001	beta- -galactosyl-o-glycosyl-glycoprotein beta- -n-acetylglucosaminyltransferase 3	P:single-multicellular organism process; P:anatomical structure morphogenesis; F:acetylglucosaminyltransferase activity; P:single-organism developmental process; C:membrane
DLAgn_00000910	KCNH2L	195	41	-1.69	↑	≤.0.001	microtubule-associated protein 4	P:single-organism transport; F:microtubule binding
DLAgn_00104640	TECTB	987	7.6	-1.69	↑	0.003	beta-tectorin precursor	C:extracellular region; P:otolith development
DLAgn_00033220	CASP1	1197	20.2	-1.69	↑	0.002	caspase 1 isoform 2	C:protein complex; C:intracellular part; F:cysteine-type endopeptidase activity; P:proteolysis; F:protein binding; P:regulation of apoptotic process
DLAgn_00174120	FAM65A	3462	141.2	-1.69	↑	≤.0.001	protein fam65a-like	F:binding
DLAgn_00121440	FAM47A	363	211.6	-1.69	↑	≤.0.001	protein fam47e-like	F:molecular_function; P:biological_process; C:cellular_component
DLAgn_00139690	ATP11A	3642	660.1	-1.69	↑	≤.0.001	probable phospholipid-transporting atpase ih-like	C:integral to membrane; F:cation-transporting ATPase activity; F:ATP binding; P:phospholipid transport; C:recycling endosome; F:magnesium ion binding; F:phospholipid-translocating ATPase activity; P:cation transport; C:endoplasmic reticulum
DLAgn_00248770	-	930	681	-1.68	↑	≤.0.001	olfactory receptor 13c2-like	F:G-protein coupled receptor activity; F:olfactory receptor activity; C:plasma membrane; P:detection of chemical stimulus involved in sensory perception of smell; P:G-protein coupled receptor signaling pathway; C:integral to membrane
DLAgn_00029430	CX35B	921	131.4	-1.68	↑	≤.0.001	gap junction delta-2	F:gap junction hemi-channel activity; C:connexon complex; F:voltage-gated ion channel activity; P:cell-cell signaling; C:integral to membrane
DLAgn_00087100	MAN1B1	2100	2114.9	-1.68	↑	≤.0.001	endoplasmic reticulum mannosyl-oligosaccharide -alpha-mannosidase	F:mannosyl-oligosaccharide 1,2-alpha-mannosidase activity; F:calcium ion binding; P:ER-associated protein catabolic process; C:membrane; C:endoplasmic reticulum
DLAgn_00256310	-	342	30.6	-1.68	↑	0.001	NA	-
DLAgn_00066470	CDK19	1482	1169.5	-1.68	↑	≤.0.001	cyclin-dependent kinase 19	F:cyclin-dependent protein serine/threonine kinase activity; P:protein phosphorylation; F:ATP binding; P:cell division; F:protein tyrosine kinase activity
DLAgn_00007390	XCR1	1098	37.3	-1.68	↑	≤.0.001	chemokine xc receptor 1	P:G-protein coupled receptor signaling pathway; C:integral to membrane; F:chemokine receptor activity; P:chemotaxis
DLAgn_00159480	CBFA2T3	2097	415.8	-1.68	↑	≤.0.001	protein cbfa2t3-like	P:cellular process; C:nuclear lumen; F:zinc ion binding; F:sequence-specific DNA binding transcription factor activity
DLAgn_00171370	MAP1A	12015	1325.2	-1.68	↑	0.007	microtubule-associated protein 1a	F:microtubule binding; C:microtubule associated complex; P:sensory perception of sound; P:microtubule cytoskeleton organization; F:hydrolase activity; C:cytosol; F:structural molecule activity; C:microtubule
DLAgn_00132200	KIF1B	1374	232.3	-1.68	↑	≤.0.001	kinesin-like protein kif1c isoform 2	P:posterior lateral line ganglion development; P:intracellular mRNA localization; F:nucleoside-triphosphatase activity; C:intracellular membrane-bounded organelle; P:microtubule-based transport; C:cytoskeletal part; C:microtubule cytoskeleton; P:posterior lateral line nerve development; F:kinesin binding; P:axon extension; C:cytoplasmic vesicle; C:protein complex; P:synaptic transmission
DLAgn_00180170	USP43	3696	602.7	-1.68	↑	≤.0.001	ubiquitin carboxyl-terminal hydrolase 43-like	P:ubiquitin-dependent protein catabolic process; F:cysteine-type peptidase activity; F:ubiquitin thiolesterase activity
DLAgn_00163620	DOK4	1002	74.7	-1.68	↑	≤.0.001	docking protein 4	F:receptor signaling protein activity; P:MAPK cascade; P:nervous system development; P:transmembrane receptor protein tyrosine kinase signaling pathway; F:insulin receptor binding
DLAgn_00053540	UPF3A	1404	1254.3	-1.68	↑	≤.0.001	regulator of nonsense transcripts 3a	C:cytoplasm; P:nuclear-transcribed mRNA catabolic process, nonsense-mediated decay; F:RNA binding; P:mRNA transport; C:nucleus; F:nucleotide binding
DLAgn_00214100	-	1530	44.2	-1.68	↑	≤.0.001	uncharacterized protein loc101464921	F:ubiquitin-protein ligase activity; C:intracellular; P:cellular protein modification process
DLAgn_00114310	CXCL14	333	5530	-1.68	↑	≤.0.001	c-x-c motif chemokine 14 precursor	C:extracellular region; F:chemokine activity; P:immune response
DLAgn_00041260	OR121-1	954	101.6	-1.67	↑	≤.0.001	olfactory receptor 11a1-like	P:G-protein coupled receptor signaling pathway; C:integral to membrane; F:olfactory receptor activity; F:corticotropin receptor activity
DLAgn_00264980	-	1395	47.3	-1.67	↑	≤.0.001	nuclear factor ovary-like	C:intracellular; F:zinc ion binding; F:protein binding
DLAgn_00195930	BRSK2	2595	603.5	-1.67	↑	≤.0.001	serine threonine-protein kinase brsk2-like	F:ATP binding; P:protein phosphorylation; F:protein serine/threonine kinase activity; F:protein tyrosine kinase activity
DLAgn_00178770	NILT2	876	46.4	-1.67	↑	≤.0.001	polymeric immunoglobulin receptor-like	-
DLAgn_00243400	-	780	55.2	-1.67	↑	≤.0.001	nuclear factor ovary-like	F:zinc ion binding; C:intracellular; F:protein binding
DLAgn_00070340	RAB15	642	88.6	-1.67	↑	≤.0.001	ras-related protein rab-15-like	P:neurotransmitter secretion; F:GTP binding; C:plasma membrane; P:small GTPase mediated signal transduction; F:GTPase activity; P:GTP catabolic process; P:intracellular protein transport; P:nucleocytoplasmic transport; C:intracellular
DLAgn_00070410	DLGAP2	2991	28.7	-1.67	↑	≤.0.001	disks large-associated protein 2-like	P:cell-cell signaling
DLAgn_00061070	ATP4A	3045	233.6	-1.67	↑	≤.0.001	potassium-transporting atpase alpha chain 1	P:regulation of proton transport; P:pH reduction; P:ATP hydrolysis coupled proton transport; F:protein heterodimerization activity; P:ATP biosynthetic process; F:hydrogen:potassium-exchanging ATPase activity; F:magnesium ion binding; P:response to drug; P:potassium ion transport; C:integral to plasma membrane; F:ATP binding
DLAgn_00229890	-	1050	96.9	-1.67	↑	≤.0.001	trace amine-associated receptor 4-like	C:integral to membrane; P:G-protein coupled receptor signaling pathway; F:G-protein coupled receptor activity
DLAgn_00193860	MREG	729	32.7	-1.67	↑	≤.0.001	melanoregulin-like	P:melanocyte differentiation; P:anagen; C:apical plasma membrane
DLAgn_00014200	KCNMA1	3684	1602.1	-1.67	↑	≤.0.001	calcium-activated potassium channel subunit alpha-1 isoform 1	P:cell maturation; P:relaxation of vascular smooth muscle; P:sensory perception of sound; P:cellular potassium ion homeostasis; P:smooth muscle contraction involved in micturition; F:large conductance calcium-activated potassium channel activity; P:negative regulation of cell volume; P:response to calcium ion; P:adult walking behavior; C:postsynaptic membrane; F:actin binding; P:locomotor rhythm;…
DLAgn_00070040	NUDT14	744	407.1	-1.67	↑	≤.0.001	uridine diphosphate glucose pyrophosphatase-like	F:metal ion binding; F:hydrolase activity, acting on acid anhydrides, in phosphorus-containing anhydrides
DLAgn_00018230	ZFP318	2355	729.3	-1.67	↑	≤.0.001	zinc finger protein 318	F:zinc ion binding
DLAgn_00014710	PTPE	2043	31.4	-1.67	↑	≤.0.001	receptor-type tyrosine-protein phosphatase epsilon-like	F:protein tyrosine phosphatase activity; P:convergent extension involved in gastrulation; P:peptidyl-tyrosine dephosphorylation
DLAgn_00045810	SGCD	882	136.8	-1.67	↑	≤.0.001	sarcoglycan delta	P:cardiac muscle tissue development; P:determination of left/right symmetry; P:swim bladder inflation; C:sarcolemma; P:somatic muscle development; C:sarcoglycan complex; P:cytoskeleton organization; P:heart contraction; C:integral to membrane
DLAgn_00260100	-	453	34.8	-1.67	↑	≤.0.001	uncharacterized protein partial	-
DLAgn_00115560	ELMOD3	1305	9144.9	-1.67	↑	≤.0.001	elmo domain-containing protein 3	C:cytoskeleton; P:phagocytosis
DLAgn_00189350	RAI1	6329	188.6	-1.67	↑	≤.0.001	retinoic acid-induced protein 1	P:skeletal system development; P:negative regulation of multicellular organism growth; F:molecular_function; F:zinc ion binding; P:biological_process; P:regulation of transcription from RNA polymerase II promoter; C:nucleus; C:cellular_component; F:metal ion binding; C:cytoplasm
DLAgn_00037230	MAP4	1257	49.9	-1.67	↑	0.001	map4 protein	P:cytoskeleton organization; C:cytoskeletal part; C:protein complex; F:binding
DLAgn_00205750	-	312	13.6	-1.67	↑	≤.0.001	NA	-
DLAgn_00123210	SNCAIP	2850	331.1	-1.67	↑	≤.0.001	synphilin-1 isoform 1	C:nucleolus; F:ubiquitin protein ligase binding; P:dopamine metabolic process; C:cytoplasm; P:regulation of neurotransmitter secretion; P:regulation of inclusion body assembly
DLAgn_00070540	IL31R	1341	82.3	-1.67	↑	≤.0.001	interleukin-31 receptor a precursor	F:protein binding
DLAgn_00109600	-	1131	410.5	-1.67	↑	≤.0.001	uncharacterized protein loc101484960 isoform x1	F:protein binding; F:receptor activity; C:integral to membrane
DLAgn_00097390	-	1425	15.7	-1.67	↑	≤.0.001	nuclear factor ovary-like	F:zinc ion binding; C:intracellular; F:protein binding
DLAgn_00092390	SCN8AA	5994	539.4	-1.66	↑	≤.0.001	sodium channel protein type 8 subunit alpha-like	P:sodium ion transport; P:regulation of ion transmembrane transport; P:mechanosensory behavior; P:larval locomotory behavior; P:motor neuron axon guidance; C:voltage-gated sodium channel complex; F:voltage-gated sodium channel activity; F:protein binding; F:calcium ion binding
DLAgn_00035330	MTUS2	1044	196.8	-1.66	↑	≤.0.001	microtubule-associated tumor suppressor candidate 2-like	C:microtubule cytoskeleton; F:protein binding; C:cytoskeletal part
DLAgn_00244510	-	414	53.8	-1.66	↑	≤.0.001	NA	-
DLAgn_00169720	MUC6	1437	5.7	-1.66	↑	0.007	uncharacterized protein loc101481416 isoform x1	-
DLAgn_00116120	SLC6A1A	1800	2880.2	-1.66	↑	≤.0.001	sodium- and chloride-dependent gaba transporter ine-like	P:neurotransmitter transport; F:neurotransmitter:sodium symporter activity; C:integral to membrane
DLAgn_00038740	PKNOX2	1461	82.2	-1.66	↑	≤.0.001	homeobox protein pknox2	F:actin monomer binding; C:microtubule cytoskeleton; P:regulation of transcription from RNA polymerase II promoter; F:actin filament binding; F:sequence-specific DNA binding; C:actin cytoskeleton; F:sequence-specific DNA binding transcription factor activity; C:cytoplasm; C:nucleus
DLAgn_00049610	IKZF2	1560	503.9	-1.66	↑	≤.0.001	zinc finger protein helios isoform 2	F:zinc ion binding; F:nucleic acid binding; C:intracellular
DLAgn_00159030	SYT7	1305	77.4	-1.66	↑	≤.0.001	synaptotagmin-7-like	C:cell junction; P:regulation of insulin secretion; C:lysosome; F:calcium ion binding; C:integral to membrane; C:synaptic vesicle; P:plasma membrane repair; P:asynchronous neurotransmitter secretion; P:positive regulation of calcium ion-dependent exocytosis; C:dense core granule; F:transporter activity; C:plasma membrane; F:protein binding
DLAgn_00260280	-	1053	52.6	-1.66	↑	0.009	mhc class i antigen	P:immune response; P:antigen processing and presentation; C:MHC class I protein complex; F:protein binding
DLAgn_00032290	SPA17	2037	999	-1.66	↑	≤.0.001	sperm surface protein sp17	C:cilium; F:protein binding; P:signal transduction; F:cAMP-dependent protein kinase regulator activity
DLAgn_00037240	ZNF638	8701	740.7	-1.66	↑	≤.0.001	zinc finger protein 638	F:nucleic acid binding; F:nucleotide binding
DLAgn_00114110	GLUR2B	2694	691.2	-1.66	↑	≤.0.001	glutamate receptor 2-like isoform 1	C:postsynaptic membrane; C:cell junction; C:plasma membrane; F:extracellular-glutamate-gated ion channel activity; P:ion transport; F:ionotropic glutamate receptor activity; C:integral to membrane; P:ionotropic glutamate receptor signaling pathway; C:outer membrane-bounded periplasmic space
DLAgn_00142520	SLC8A4A	2877	104.8	-1.65	↑	≤.0.001	sodium calcium exchanger 1-like	P:transmembrane transport; F:calcium:sodium antiporter activity; C:integral to membrane; P:heart looping; P:calcium ion transport; P:cell communication; P:cytosolic calcium ion homeostasis; P:fluid transport
DLAgn_00245900	-	2157	67.8	-1.65	↑	≤.0.001	protocadherin alpha-c2-like	F:calcium ion binding; P:homophilic cell adhesion; C:plasma membrane
DLAgn_00025360	SMC6	3261	923.5	-1.65	↑	≤.0.001	structural maintenance of chromosomes protein 6	P:chromosome organization; P:double-strand break repair via homologous recombination; C:Smc5-Smc6 complex; C:nucleus
DLAgn_00140670	-	2094	47.6	-1.65	↑	≤.0.001	neurosecretory protein vgf-like	F:neuropeptide hormone activity
DLAgn_00066490	-	519	59.9	-1.65	↑	≤.0.001	NA	-
DLAgn_00061970	EPB41	7497	5793.8	-1.65	↑	≤.0.001	erythroid protein	C:protein complex; C:cortical cytoskeleton; F:1-phosphatidylinositol binding; C:extrinsic to membrane; C:Golgi apparatus; F:actin binding; C:plasma membrane; P:cortical actin cytoskeleton organization; P:positive regulation of protein binding; C:nucleus; F:calmodulin binding; F:structural molecule activity
DLAgn_00009510	WDR37	1488	2074.5	-1.65	↑	≤.0.001	wd repeat-containing protein 37-like	F:protein binding
DLAgn_00233460	-	933	49.8	-1.65	↑	0.008	zinc-binding protein a33-like	F:protein binding
DLAgn_00032570	-	330	690.9	-1.65	↑	≤.0.001	NA	-
DLAgn_00257680	-	309	13.7	-1.65	↑	0.001	choriogenin h	C:extracellular region
DLAgn_00246380	-	834	487.2	-1.65	↑	≤.0.001	lrr and pyd domains-containing protein 1-like	F:protein binding; C:intracellular; P:regulation of apoptotic process; F:cysteine-type endopeptidase activity; P:proteolysis
DLAgn_00105160	ARHGAP44	2391	75.1	-1.64	↑	≤.0.001	rho gtpase-activating protein 44	P:signal transduction; F:protein binding; C:cytoplasm
DLAgn_00231500	NILT2	507	39.5	-1.64	↑	≤.0.001	polymeric immunoglobulin receptor-like	-
DLAgn_00050710	SSB	1197	780.7	-1.64	↑	≤.0.001	lupus la protein	F:RNA binding; C:ribonucleoprotein complex; C:nucleus; F:nucleotide binding; P:RNA processing
DLAgn_00009780	EFR3A	2355	1615.6	-1.64	↑	≤.0.001	protein efr3 homolog a	C:plasma membrane; C:intracellular; F:binding
DLAgn_00078230	GPR158	3990	430.6	-1.64	↑	≤.0.001	probable g-protein coupled receptor 158-like	F:G-protein coupled receptor activity; P:G-protein coupled receptor signaling pathway; C:integral to membrane
DLAgn_00043930	NSRP1	1443	1649.3	-1.64	↑	≤.0.001	nuclear speckle splicing regulatory protein 1-like	P:cellular process
DLAgn_00160390	NHS	4962	63.9	-1.64	↑	≤.0.001	nance-horan syndrome	P:cell differentiation; P:lens development in camera-type eye
DLAgn_00013490	-	1563	856.6	-1.64	↑	≤.0.001	tetratricopeptide repeat protein 31	F:zinc ion binding; F:nucleotide binding; F:RNA binding; F:protein binding
DLAgn_00209570	BTBD11A	420	201.2	-1.64	↑	≤.0.001	ankyrin repeat and btb poz domain-containing protein btbd11-a-like	C:nucleosome; F:DNA binding; P:nucleosome assembly; C:integral to membrane; C:nucleus; F:protein heterodimerization activity
DLAgn_00178710	VCP	2346	44.4	-1.64	↑	0.001	transitional endoplasmic reticulum atpase-like	F:polyubiquitin binding; P:translesion synthesis; F:lipid binding; C:endoplasmic reticulum; C:proteasome complex; P:retrograde protein transport, ER to cytosol; F:receptor binding; C:site of double-strand break; P:protein ubiquitination; C:cytosol; P:ATP catabolic process; P:ER-associated protein catabolic process; P:endoplasmic reticulum unfolded protein response; P:protein homooligomerization; …
DLAgn_00159170	IGDCC3	2289	27.8	-1.64	↑	≤.0.001	immunoglobulin superfamily dcc subclass member 3	F:protein binding
DLAgn_00062430	ZNF729	1929	391	-1.64	↑	≤.0.001	zinc finger protein 91-like	F:zinc ion binding; F:nucleic acid binding
DLAgn_00171250	AP3B2	3339	550.3	-1.64	↑	≤.0.001	ap-3 complex subunit beta-2	P:anterograde axon cargo transport; C:Golgi apparatus; P:anterograde synaptic vesicle transport; P:intracellular protein transport; C:nucleus; C:AP-3 adaptor complex; F:binding
DLAgn_00080200	CHSY3	2433	740.6	-1.64	↑	≤.0.001	chondroitin sulfate synthase 3	C:Golgi cisterna membrane; F:transferase activity, transferring hexosyl groups; P:carbohydrate metabolic process; F:UDP-glycosyltransferase activity; P:chondroitin sulfate biosynthetic process
DLAgn_00179470	TPPP3	537	2608	-1.64	↑	≤.0.001	tubulin polymerization-promoting protein family member 3	F:tubulin binding; P:microtubule bundle formation; F:calcium ion binding; F:electron carrier activity; F:heme binding
DLAgn_00229470	-	1008	25.5	-1.63	↑	0.002	gtpase imap family member 8- partial	F:GTP binding
DLAgn_00175350	FBXO8	302	127	-1.63	↑	≤.0.001	f-box only protein 8	P:vesicle-mediated transport; C:cell junction; P:ubiquitin-dependent protein catabolic process; F:ARF guanyl-nucleotide exchange factor activity; P:regulation of ARF protein signal transduction; P:actin cytoskeleton organization; C:trans-Golgi network; C:ubiquitin ligase complex; P:regulation of catalytic activity; C:nucleus
DLAgn_00266560	GABBR1	672	80.5	-1.63	↑	≤.0.001	gamma-aminobutyric acid type b receptor subunit 1-like	P:negative regulation of adenylate cyclase activity; F:protein binding; P:behavioral response to nicotine; F:G-protein coupled GABA receptor activity; C:presynaptic membrane; C:extracellular region; C:cytoplasm; C:postsynaptic membrane; P:gamma-aminobutyric acid signaling pathway; P:synaptic transmission; C:G-protein coupled receptor dimeric complex; C:cell junction; C:integral to plasma membrane
DLAgn_00181510	PAX5	1266	357	-1.63	↑	≤.0.001	transcription factor pax5	F:sequence-specific DNA binding transcription factor activity; F:DNA binding; P:multicellular organismal development; C:nucleus; P:regulation of transcription, DNA-dependent
DLAgn_00220020	KCNMB4	786	14.9	-1.63	↑	≤.0.001	calcium-activated potassium channel subunit beta-4-like	F:calcium-activated potassium channel activity; P:regulation of action potential in neuron; P:potassium ion transport; C:voltage-gated potassium channel complex; P:detection of calcium ion
DLAgn_00009610	VIPR2	1335	10.7	-1.63	↑	0.007	vasoactive intestinal polypeptide receptor 2	F:vasoactive intestinal polypeptide receptor activity; C:integral to membrane; C:plasma membrane; P:adenylate cyclase-modulating G-protein coupled receptor signaling pathway
DLAgn_00136570	NLRC5	1337	319.2	-1.63	↑	≤.0.001	protein nlrc5-like	F:protein binding; C:intracellular; P:regulation of apoptotic process; F:nucleotide binding; F:nucleoside-triphosphatase activity
DLAgn_00082780	ST6GALNAC6	927	276.4	-1.63	↑	≤.0.001	alpha-n-acetylgalactosaminide alpha- -sialyltransferase 6	P:glycosphingolipid metabolic process; C:integral to Golgi membrane; P:protein glycosylation; P:ceramide metabolic process; F:(alpha-N-acetylneuraminyl-2,3-beta-galactosyl-1,3)-N-acetyl-galactosaminide 6-alpha-sialyltransferase activity
DLAgn_00192080	AXIN1	2613	656.2	-1.63	↑	≤.0.001	axin 1	P:embryonic eye morphogenesis; P:optic placode formation; F:protein homodimerization activity; P:cellular response to organic cyclic compound; C:postsynaptic density; P:forebrain anterior/posterior pattern specification; P:dorsal/ventral axis specification; P:positive regulation of GTPase activity; P:regulation of catenin import into nucleus; C:cytoplasmic microtubule; F:beta-catenin binding; P:p…
DLAgn_Cbln11			607.4	-1.63	↑	0.001	NA	NA
DLAgn_00082760	FAM73B	1776	1032.9	-1.63	↑	≤.0.001	protein fam73b-like	C:integral to membrane
DLAgn_00215140	GM3325	1479	14.1	-1.63	↑	0.004	zinc finger protein 729-like	F:zinc ion binding; F:nucleic acid binding
DLAgn_00196510	PRR15LA	363	115.1	-1.63	↑	0.002	proline-rich protein 15-like protein a-like	F:molecular_function; P:biological_process; C:cellular_component
DLAgn_00199340	DLGAP3	3360	33.5	-1.62	↑	≤.0.001	disks large-associated protein 3	P:cell-cell signaling
DLAgn_00060540	OSGIN2	1658	644.1	-1.62	↑	≤.0.001	oxidative stress-induced growth inhibitor 2	P:oxidation-reduction process
DLAgn_00160880	PLDN	519	263.6	-1.62	↑	≤.0.001	pallidin	-
DLAgn_00221530	FBXO41	2307	14.7	-1.62	↑	0.001	f-box only protein 41	F:zinc ion binding; C:intracellular; F:protein binding
DLAgn_00170500	-	324	138.8	-1.62	↑	≤.0.001	NA	-
DLAgn_00222670	NES	3900	65	-1.62	↑	≤.0.001	uncharacterized protein loc101066983	P:single-organism process; F:structural molecule activity
DLAgn_00063880	NCAM1	2148	278.5	-1.62	↑	≤.0.001	neural cell adhesion molecule 1-like	C:cell part; C:membrane; F:protein binding; P:cell adhesion
DLAgn_00246370	-	438	58.6	-1.62	↑	≤.0.001	uncharacterized protein loc101161240	-
DLAgn_00006570	CCDC178	2460	71.3	-1.62	↑	≤.0.001	coiled-coil domain-containing protein 178	-
DLAgn_00167400	CRY4	2241	124.3	-1.62	↑	≤.0.001	6-4 photolyase	F:DNA photolyase activity; P:DNA repair
DLAgn_00033280	SPTSSB	243	418.5	-1.62	↑	≤.0.001	serine palmitoyltransferase small subunit b	P:sphingolipid metabolic process; F:serine C-palmitoyltransferase activity; C:serine C-palmitoyltransferase complex; C:integral to membrane
DLAgn_00095970	SLC12A5	3480	93.1	-1.62	↑	≤.0.001	solute carrier family 12 member 5-like	P:neurological system process; P:single-organism behavior; P:transmembrane transport; P:ion transport; F:potassium:chloride symporter activity; C:integral to membrane
DLAgn_00037780	BTY	1596	150.2	-1.62	↑	≤.0.001	e3 ubiquitin-protein ligase trim41-like	P:erythrocyte differentiation; C:intracellular; F:zinc ion binding; F:protein binding
DLAgn_00140720	-	348	329.9	-1.62	↑	≤.0.001	NA	-
DLAgn_00007280	UBE2E2	3249	889.7	-1.62	↑	≤.0.001	ubiquitin-conjugating enzyme e2 e3	F:protein binding; C:ubiquitin ligase complex; F:ubiquitin-protein ligase activity; P:protein ubiquitination
DLAgn_00226690	GABRR2	675	23.2	-1.62	↑	≤.0.001	gamma-aminobutyric acid receptor subunit rho-2-like	C:cell junction; F:extracellular ligand-gated ion channel activity; P:gamma-aminobutyric acid signaling pathway; C:chloride channel complex; P:ion transport; P:visual perception; F:GABA-A receptor activity; C:postsynaptic membrane; F:chloride channel activity; C:plasma membrane
DLAgn_00128050	PPP1R12B	543	112.7	-1.61	↑	≤.0.001	protein phosphatase 1 regulatory subunit 12b-like	C:cell part
DLAgn_00235040	-	887	12	-1.61	↑	≤.0.001	transposon tx1 uncharacterized 149 kda	F:RNA binding; P:RNA-dependent DNA replication; F:RNA-directed DNA polymerase activity
DLAgn_00191670	PDE4B	2244	116	-1.61	↑	≤.0.001	camp-specific 3 -cyclic phosphodiesterase 4a-like	P:cellular response to drug; P:regulation of protein kinase A signaling cascade; P:neutrophil homeostasis; F:metal ion binding; F:3',5'-cyclic-nucleotide phosphodiesterase activity; P:sensory perception of smell; C:cell periphery; P:regulation of cAMP-mediated signaling; C:perinuclear region of cytoplasm; P:metabolic process; P:cellular response to lipopolysaccharide; P:neutrophil chemotaxis
DLAgn_00214110	-	552	72.7	-1.61	↑	≤.0.001	uncharacterized protein loc101484417	-
DLAgn_00092230	RBMS2B	1122	5722.3	-1.61	↑	≤.0.001	rna-binding single-stranded-interacting protein 2-like	F:nucleotide binding; F:RNA binding
DLAgn_00105810	AATK	4866	586.5	-1.61	↑	≤.0.001	serine threonine-protein kinase lmtk1-like	F:ATP binding; P:protein phosphorylation; F:protein tyrosine kinase activity
DLAgn_00094380	CACNA2D2	3324	714.1	-1.61	↑	≤.0.001	voltage-dependent calcium channel subunit alpha-2 delta-2-like	P:calcium ion transmembrane transport; P:neuromuscular junction development; F:voltage-gated calcium channel activity; P:positive regulation of organ growth; P:rhythmic synaptic transmission; C:voltage-gated calcium channel complex; P:regulation of multicellular organism growth; F:protein binding
DLAgn_00239420	-	831	285.6	-1.61	↑	≤.0.001	uncharacterized protein loc101080246	-
DLAgn_00113600	PCGF3	750	853.5	-1.61	↑	≤.0.001	polycomb group ring finger protein 3-like	C:PcG protein complex; F:protein binding; F:zinc ion binding; P:regulation of transcription, DNA-dependent
DLAgn_00251010	ARHGAP39	123	7.1	-1.6	↑	0.009	rho gtpase-activating protein 39-like	C:cytoskeleton; P:regulation of small GTPase mediated signal transduction; P:axon guidance; C:nucleus; C:cytosol
DLAgn_00149310	ATCAY	1113	347.1	-1.6	↑	≤.0.001	caytaxin-like isoform x1	-
DLAgn_00040680	MSN	1740	3024.9	-1.6	↑	≤.0.001	moesin	P:membrane to membrane docking; F:cytoskeletal protein binding; C:filopodium; P:regulation of lymphocyte migration; C:extrinsic to membrane; C:cytoskeleton; C:nucleolus; C:extracellular vesicular exosome; C:plasma membrane part; P:endoderm development; F:receptor binding; C:focal adhesion; F:cell adhesion molecule binding; F:protein kinase binding; P:leukocyte cell-cell adhesion; F:structural con…
DLAgn_00032700	NPAS3	1707	912.3	-1.6	↑	≤.0.001	neuronal pas domain-containing protein 3-like	F:signal transducer activity; C:nucleolus; P:social behavior; P:locomotory behavior; F:DNA binding; F:protein dimerization activity; P:signal transduction; P:maternal behavior; P:positive regulation of transcription, DNA-dependent; C:cytoplasm
DLAgn_00029830	IGSF11	1440	97.5	-1.6	↑	≤.0.001	immunoglobulin superfamily member 11-like	P:late stripe melanocyte differentiation; P:melanocyte migration; F:protein binding
DLAgn_00040610	MSI2	1224	3288.7	-1.6	↑	≤.0.001	musashi homolog 2a	F:nucleic acid binding; C:ribonucleoprotein complex; F:nucleotide binding
DLAgn_00155850	PARP6	1941	473.9	-1.6	↑	≤.0.001	poly	F:NAD+ ADP-ribosyltransferase activity
DLAgn_00167850	ELL	1809	165	-1.6	↑	≤.0.001	rna polymerase ii elongation factor ell2-like	P:transcription elongation from RNA polymerase II promoter; C:transcription elongation factor complex
DLAgn_00036190	NOVA1	1560	158	-1.6	↑	≤.0.001	neuro-oncological ventral antigen 1	P:RNA splicing; P:synaptic transmission; F:RNA binding; P:locomotory behavior
DLAgn_00193850	TCAP	561	12.9	-1.6	↑	0.005	telethonin	P:muscle system process; F:protein binding; P:heart development; P:T-tubule organization; P:myofibril assembly; P:heart contraction; C:Z disc
DLAgn_00131940	-	315	35.9	-1.6	↑	≤.0.001	NA	-
DLAgn_00218530	-	739	39.1	-1.6	↑	≤.0.001	uncharacterized protein partial	-
DLAgn_00211690	-	786	39.5	-1.6	↑	0.004	ox-2 membrane glyco	F:protein binding
DLAgn_00122430	MAPK1	1110	734.3	-1.6	↑	≤.0.001	mitogen-activated protein kinase 1	P:B cell receptor signaling pathway; P:ERK1 and ERK2 cascade; C:pseudopodium; P:mammary gland epithelial cell proliferation; P:gastrulation; P:negative regulation of cell differentiation; P:response to DNA damage stimulus; C:microtubule organizing center; P:lipopolysaccharide-mediated signaling pathway; P:apoptotic process; P:labyrinthine layer blood vessel development; C:cytosol; P:cytosine meta…
DLAgn_00033850	SYTL2	5046	1722.3	-1.59	↑	≤.0.001	synaptotagmin-like protein 2 isoform 1	C:exocytic vesicle; F:phosphatidylinositol-4,5-bisphosphate binding; F:phosphatase binding; F:phosphatidylserine binding; P:negative regulation of phosphatase activity; P:vesicle docking involved in exocytosis; C:Golgi apparatus; C:nucleus; C:plasma membrane; P:intracellular protein transport; F:Rab GTPase binding
DLAgn_00070710	RBM25	2427	2882.6	-1.59	↑	≤.0.001	rna-binding protein 25	F:mRNA binding; P:apoptotic process; C:nuclear speck; P:regulation of alternative mRNA splicing, via spliceosome; F:nucleotide binding; C:cytoplasm
DLAgn_00064140	HAS2	1659	43.3	-1.59	↑	≤.0.001	hyaluronan synthase 2-like	P:positive regulation of monocyte aggregation; P:hyaluronan biosynthetic process; P:positive regulation of cell motility; P:atrioventricular valve morphogenesis; P:cellular response to interleukin-1; P:cellular response to tumor necrosis factor; P:positive regulation of urine volume; P:renal water absorption; P:cellular response to fluid shear stress; P:somitogenesis; P:cellular response to plate…
DLAgn_00176790	C209A	1392	657	-1.59	↑	≤.0.001	cd209 antigen-like	F:carbohydrate binding
DLAgn_00035260	USP16	2544	13	-1.59	↑	0.003	ubiquitin carboxyl-terminal hydrolase 16-like	F:cysteine-type endopeptidase activity; F:histone binding; F:zinc ion binding; P:protein homotetramerization; P:response to DNA damage stimulus; P:histone H2A K63-linked deubiquitination; F:ubiquitin binding; P:ubiquitin-dependent protein catabolic process; P:mitosis; F:ubiquitin-specific protease activity; F:transcription coactivator activity; F:ubiquitin thiolesterase activity; P:positive regul…
DLAgn_00222710	EAF1	780	1163.5	-1.59	↑	≤.0.001	ell-associated factor 1-like	P:convergent extension involved in organogenesis; C:nuclear body; P:regulation of transcription, DNA-dependent; P:pancreas development; P:heart development; P:regulation of Wnt receptor signaling pathway; F:protein binding; P:cell migration involved in gastrulation; P:convergent extension involved in axis elongation; P:muscle cell migration; C:ELL-EAF complex
DLAgn_00229900	-	453	51	-1.59	↑	0.002	cd2 family receptor	-
DLAgn_00254300	PCDH2AA3	2355	11.1	-1.59	↑	≤.0.001	protocadherin alpha-8-like	C:integral to membrane; P:homophilic cell adhesion; F:calcium ion binding; C:plasma membrane
DLAgn_00023560	-	501	42.5	-1.59	↑	≤.0.001	uncharacterized protein loc101156939	-
DLAgn_00056540	PAQR6	1242	145.2	-1.59	↑	≤.0.001	progestin and adipoq receptor family member 6-like	C:integral to membrane
DLAgn_00265970	-	1119	20.3	-1.59	↑	0.006	uncharacterized protein partial	-
DLAgn_00264210	EPS15L1	2571	319.2	-1.58	↑	≤.0.001	epidermal growth factor receptor pathway substrate 15-like 1	F:protein binding; F:calcium ion binding
DLAgn_00034950	FAT4	5355	172.7	-1.58	↑	≤.0.001	protocadherin fat 4-like	F:protein binding; F:calcium ion binding; P:homophilic cell adhesion; C:plasma membrane
DLAgn_00038020	BTY	2430	5812.6	-1.58	↑	≤.0.001	tripartite motif-containing protein 39-like	P:erythrocyte differentiation; C:intracellular; F:zinc ion binding; F:protein binding
DLAgn_00223350	-	821	3567.9	-1.58	↑	0.006	butyrophilin subfamily 1 member a1-like	F:protein binding
DLAgn_00205530	-	4443	771.8	-1.58	↑	≤.0.001	uncharacterized protein loc101468949	-
DLAgn_00061280	RBM12B	1923	954.3	-1.58	↑	≤.0.001	rna-binding protein 12b	F:nucleic acid binding; F:nucleotide binding
DLAgn_00251270	SHANK3	2231	15.1	-1.58	↑	≤.0.001	sh3 and multiple ankyrin repeat domains protein 3	P:cell development; P:regulation of synaptic transmission; P:synapse assembly; P:localization; P:anatomical structure morphogenesis; P:regulation of cellular component organization; C:cell projection; P:single-organism behavior; P:neuron differentiation; F:protein binding; P:regulation of response to stimulus; P:positive regulation of cellular process; P:regulation of biological quality; C:membra…
DLAgn_00166440	ZFP469	11766	147.9	-1.58	↑	0.004	zinc finger protein 469	F:zinc ion binding
DLAgn_00094100	SLC38A3	1551	11.8	-1.58	↑	≤.0.001	sodium-coupled neutral amino acid transporter 3-like	C:integral to plasma membrane; F:L-glutamine transmembrane transporter activity; F:L-histidine transmembrane transporter activity; P:histidine transport; P:glutamine transport
DLAgn_00218370	TMEM68	399	47.6	-1.58	↑	≤.0.001	transmembrane protein 68	F:transferase activity, transferring acyl groups; P:metabolic process; C:integral to membrane
DLAgn_00168060	PSTPIP1	1233	588.3	-1.58	↑	≤.0.001	proline-serine-threonine phosphatase-interacting protein 1	C:actomyosin contractile ring; F:actin binding; P:cytokinesis; C:cleavage furrow; F:protein phosphatase binding; C:stress fiber; F:catalytic activity
DLAgn_00237330	-	338	13.3	-1.58	↑	0.003	NA	C:exocyst; P:exocytosis
DLAgn_00195890	-	465	82.5	-1.58	↑	≤.0.001	NA	-
DLAgn_00192990	SUV420H2	6270	1629	-1.58	↑	≤.0.001	histone-lysine n-methyltransferase suv420h2	F:protein binding; P:transcription, DNA-dependent; C:chromosome; P:regulation of multicellular organism growth; C:nucleus; P:histone H4-K20 trimethylation; F:histone methyltransferase activity (H4-K20 specific)
DLAgn_00187290	-	336	15.9	-1.58	↑	0.008	zinc finger protein 383-like	-
DLAgn_00225240	-	462	45.5	-1.58	↑	≤.0.001	zinc finger protein 729-like	-
DLAgn_00022160	REEP1	789	129.8	-1.58	↑	≤.0.001	receptor expression-enhancing protein 1-like	C:cytoplasm; P:single-organism cellular process; F:protein binding; P:cellular component organization
DLAgn_00030410	PGLYRP1	510	52	-1.58	↑	0.002	peptidoglycan-recognition protein sc2-like	P:defense response to bacterium; P:peptidoglycan catabolic process; F:N-acetylmuramoyl-L-alanine amidase activity; F:zinc ion binding
DLAgn_00172010	SCF	810	784.4	-1.57	↑	≤.0.001	kit ligand	P:melanocyte differentiation; F:stem cell factor receptor binding; P:cell adhesion; C:membrane
DLAgn_00101030	-	1680	73.9	-1.57	↑	≤.0.001	uncharacterized protein	-
DLAgn_00092730	IKZF4	1728	1506.7	-1.57	↑	≤.0.001	tpa: eos1 protein	F:zinc ion binding; F:nucleic acid binding
DLAgn_00008340	RAB31	585	379.2	-1.57	↑	≤.0.001	ras-related protein rab-31	C:phagocytic vesicle membrane; P:phagosome maturation; P:cellular response to insulin stimulus; P:regulated secretory pathway; C:trans-Golgi network membrane; F:GTP binding; P:GTP catabolic process; C:Golgi apparatus; P:receptor internalization; P:small GTPase mediated signal transduction; C:early endosome; P:Golgi to plasma membrane protein transport; F:GDP binding; F:GTPase activity; P:nucleocy…
DLAgn_00091690	ARFGAP1	1248	2755.4	-1.57	↑	≤.0.001	adp-ribosylation factor gtpase-activating protein 1-like	F:zinc ion binding; C:nuclear membrane; P:regulation of ARF GTPase activity; P:positive regulation of GTPase activity; C:endoplasmic reticulum; C:plasma membrane; C:synapse; F:ARF GTPase activator activity
DLAgn_00232750	SCN1A	772	1095.6	-1.57	↑	≤.0.001	voltage-gated sodium channel type iv alpha subunit	P:regulation of action potential; P:sodium ion transport; C:sodium channel complex; C:plasma membrane part; F:voltage-gated ion channel activity; F:sodium channel activity; P:ion transmembrane transport; P:transmission of nerve impulse; C:main axon
DLAgn_00211940	-	930	34.7	-1.57	↑	0.007	olfactory receptor 11a1-like	F:G-protein coupled receptor activity; F:olfactory receptor activity; C:plasma membrane; P:detection of chemical stimulus involved in sensory perception of smell; P:G-protein coupled receptor signaling pathway; C:integral to membrane
DLAgn_00144490	NAT8L	837	14.7	-1.57	↑	0.004	n-acetylaspartate synthetase	P:positive regulation of dopamine uptake involved in synaptic transmission; C:mitochondrial membrane; C:integral to membrane; F:aspartate N-acetyltransferase activity; C:rough endoplasmic reticulum membrane; P:metabolic process
DLAgn_00249510	-	1608	38.4	-1.57	↑	≤.0.001	uncharacterized protein loc101477029	P:cell cycle; F:GTP binding
DLAgn_00098760	MAPK8B	1155	2565.3	-1.57	↑	≤.0.001	mitogen-activated protein kinase 8b-like	F:MAP kinase activity; P:JNK cascade; P:protein phosphorylation; C:intracellular; F:ATP binding; P:determination of dorsal identity; F:protein tyrosine kinase activity
DLAgn_00015320	RGS17	630	440.6	-1.57	↑	≤.0.001	regulator of g-protein signaling 17-like	P:termination of G-protein coupled receptor signaling pathway; P:positive regulation of GTPase activity; F:GTPase activator activity; C:cytoplasm; C:plasma membrane
DLAgn_00070550	IL6ST	715	30.4	-1.57	↑	≤.0.001	interleukin-6 receptor subunit beta	F:protein binding
DLAgn_00210010	-	1392	128.1	-1.56	↑	≤.0.001	e3 ubiquitin-protein ligase trim21-like	C:intracellular; F:zinc ion binding; F:protein binding
DLAgn_00205500	-	1332	150.8	-1.56	↑	≤.0.001	zinc finger protein 235-like	F:zinc ion binding; F:nucleic acid binding
DLAgn_00257130	-	1571	44.8	-1.56	↑	0.001	lrr and pyd domains-containing protein 12-like	-
DLAgn_00127260	8430427H17RIK	2040	266.2	-1.56	↑	≤.0.001	uncharacterized protein c20orf112 homolog	F:molecular_function; P:biological_process; C:cellular_component
DLAgn_00038450	2310044G17RIK	1674	617.9	-1.56	↑	≤.0.001	uncharacterized protein kiaa1737 homolog	P:regulation of cell cycle; F:protein kinase binding; P:cell cycle; P:cell division; P:regulation of cyclin-dependent protein serine/threonine kinase activity; C:nucleus; F:molecular_function; P:biological_process; C:cellular_component
DLAgn_00061360	TPPP	714	252.1	-1.56	↑	≤.0.001	tubulin polymerization-promoting	F:microtubule binding; P:microtubule bundle formation; F:calcium ion binding; C:microtubule; P:microtubule polymerization; P:positive regulation of protein polymerization; C:focal adhesion; C:perinuclear region of cytoplasm; C:nucleus; C:plasma membrane
DLAgn_00147780	-	543	91.4	-1.56	↑	≤.0.001	NA	-
DLAgn_00051340	MBNL2A	1158	3264	-1.55	↑	≤.0.001	muscleblind-like protein 2a-like	P:embryo development; P:muscle fiber development; P:muscle organ development; P:heart development; P:eye development; F:nucleic acid binding; F:zinc ion binding
DLAgn_00061850	-	4398	165.6	-1.55	↑	≤.0.001	fh1 fh2 domain-containing protein 3-like	F:actin binding; P:actin cytoskeleton organization
DLAgn_00188690	-	405	14.3	-1.55	↑	0.001	NA	-
DLAgn_00017190	TBC1D12	2865	1481.9	-1.55	↑	≤.0.001	tbc1 domain family member 12	F:Rab GTPase activator activity; C:intracellular; P:positive regulation of Rab GTPase activity
DLAgn_00112460	AP1AR	903	1228.5	-1.55	↑	≤.0.001	ap-1 complex-associated regulatory protein isoform 1	C:intracellular membrane-bounded organelle; P:single-organism cellular process; C:cytoplasm
DLAgn_00125080	-	540	52.7	-1.55	↑	≤.0.001	NA	-
DLAgn_00265480	-	495	19.1	-1.55	↑	0.001	calcium-dependent secretion activator 1	-
DLAgn_00170360	CALD1	2136	194.2	-1.55	↑	0.002	non-muscle caldesmon-like	C:cell part; F:actin binding; F:calmodulin binding; P:muscle contraction; F:myosin binding
DLAgn_00084770	SSH1	2625	230.2	-1.55	↑	≤.0.001	protein phosphatase slingshot homolog 1-like	F:protein tyrosine phosphatase activity; C:cytoskeleton; F:protein tyrosine/serine/threonine phosphatase activity; F:DNA binding; P:peptidyl-tyrosine dephosphorylation
DLAgn_00213830	EXOC6	2424	2320.7	-1.55	↑	≤.0.001	exocyst complex component 6-like	P:cellular membrane organization; C:plasma membrane; P:erythrocyte differentiation; P:vesicle docking involved in exocytosis; P:cellular protein metabolic process; C:exocyst; P:protein transport
DLAgn_00074020	CYP2X9	1003	43.5	-1.55	↑	0.005	cytochrome p450 2j6-like	F:heme binding; F:oxidoreductase activity, acting on paired donors, with incorporation or reduction of molecular oxygen; F:monooxygenase activity; F:iron ion binding; F:electron carrier activity; P:oxidation-reduction process
DLAgn_00034970	WDR95	1575	317.3	-1.55	↑	≤.0.001	wd repeat-containing protein 49-like	F:protein binding
DLAgn_00245740	-	723	15.6	-1.55	↑	0.006	pol polyprotein	-
DLAgn_00199800	RFTN1	2253	10.8	-1.55	↑	0.005	raftlin-like	C:membrane raft; C:plasma membrane
DLAgn_00267150	-	1253	53	-1.55	↑	≤.0.001	uncharacterized protein loc101157957	-
DLAgn_00005770	CLCN2	2946	235	-1.55	↑	≤.0.001	chloride channel protein 2-like	P:regulation of anion transport; F:voltage-gated chloride channel activity; P:lung development; P:regulation of ion transmembrane transport; C:integral to membrane; C:dendrite; P:chloride transport; C:actin cytoskeleton; P:cell differentiation involved in salivary gland development; P:retina development in camera-type eye; C:plasma membrane; C:perikaryon
DLAgn_00116510	AIFM3	1821	11.5	-1.54	↑	0.002	apoptosis-inducing factor 3-like isoform x1	P:oxidation-reduction process; P:induction of apoptosis; F:2 iron, 2 sulfur cluster binding; C:mitochondrial inner membrane; F:metal ion binding; P:activation of cysteine-type endopeptidase activity involved in apoptotic process by cytochrome c; P:cell redox homeostasis; F:oxidoreductase activity; P:mitochondrial depolarization; F:flavin adenine dinucleotide binding; F:cysteine-type endopeptidase…
DLAgn_00187310	MYO15A	12366	59.7	-1.54	↑	≤.0.001	unconventional myosin-xv	C:myosin complex; F:ATP binding; F:motor activity; F:protein binding; P:single-multicellular organism process
DLAgn_00212600	-	2394	25.6	-1.54	↑	≤.0.001	protocadherin alpha-8-like	F:calcium ion binding; P:homophilic cell adhesion; C:plasma membrane
DLAgn_00036740	CUL5	2277	844.5	-1.54	↑	≤.0.001	cullin-5-like isoform x2	F:ubiquitin protein ligase binding; C:cullin-RING ubiquitin ligase complex; P:ubiquitin-dependent protein catabolic process
DLAgn_00051950	PVRL1	689	566.2	-1.54	↑	≤.0.001	poliovirus receptor-related protein 4-like	F:protein binding
DLAgn_00125070	CCDC125	1440	1176.5	-1.54	↑	≤.0.001	coiled-coil domain-containing protein 125	C:cytoplasm; C:intermediate filament cytoskeleton
DLAgn_00088530	HDAC11	1104	392.9	-1.54	↑	≤.0.001	histone deacetylase 11	P:histone H4 deacetylation; F:NAD-dependent histone deacetylase activity (H3-K18 specific); P:regulation of transcription, DNA-dependent; C:histone deacetylase complex; F:NAD-dependent histone deacetylase activity (H3-K14 specific); P:histone H3 deacetylation; F:transcription factor binding; F:NAD-dependent histone deacetylase activity (H4-K16 specific); F:NAD-dependent histone deacetylase activi…
DLAgn_00184750	CDC37	1128	66.5	-1.54	↑	≤.0.001	hsp90 co-chaperone cdc37-like	C:cytoplasm; P:single-organism cellular process; F:protein kinase binding
DLAgn_00221570	-	927	48.3	-1.54	↑	≤.0.001	protein nlrc3-like	F:ATP binding
DLAgn_00074300	FAM59A	2607	466.1	-1.54	↑	≤.0.001	family with sequence similarity member a	F:proline-rich region binding; P:positive regulation of ERK1 and ERK2 cascade; P:positive regulation of cell proliferation; P:epidermal growth factor receptor signaling pathway; P:cellular response to epidermal growth factor stimulus
DLAgn_00197640	TMEM106B	804	1266.1	-1.54	↑	≤.0.001	transmembrane protein 106b	C:lysosome; C:endosome; C:organelle membrane; C:intracellular organelle part
DLAgn_00012620	TCEB3	1983	27.5	-1.54	↑	0.001	transcription elongation factor b polypeptide 3-like	C:nucleus; C:integral to membrane; F:DNA binding
DLAgn_00134530	PLXNA1	5757	930.3	-1.54	↑	≤.0.001	plexin-a1-like isoform x2	C:integral to membrane; P:signal transduction; P:multicellular organismal development; F:receptor activity; C:intracellular; F:protein binding
DLAgn_00057120	SIGLEC14	1185	66.9	-1.54	↑	0.002	sialic acid-binding ig-like lectin 14-like	F:protein binding
DLAgn_00122580	CDS1	1374	1383.9	-1.54	↑	≤.0.001	phosphatidate cytidylyltransferase 1	C:endoplasmic reticulum membrane; P:CDP-diacylglycerol biosynthetic process; P:phosphatidylinositol biosynthetic process; C:integral to membrane; F:phosphatidate cytidylyltransferase activity
DLAgn_00261290	CCDC129	3849	403.6	-1.54	↑	≤.0.001	coiled-coil domain-containing protein 129	-
DLAgn_00191980	BAIAP3	3579	314.1	-1.54	↑	≤.0.001	bai1-associated protein 3	F:protein binding
DLAgn_00053800	KLF7	930	4272.9	-1.54	↑	≤.0.001	krueppel-like factor 7-like	P:cellular process; P:optic nerve formation; F:enhancer sequence-specific DNA binding; F:zinc ion binding
DLAgn_00025500	AAED1	915	20.4	-1.54	↑	0.002	selenoprotein l	-
DLAgn_00139710	ARHGEF7	2286	319.6	-1.53	↑	≤.0.001	rho guanine nucleotide exchange factor 7-like isoform 1	P:angiogenesis; C:neuron projection; P:negative regulation of epidermal growth factor receptor signaling pathway; P:lamellipodium assembly; C:lamellipodium; F:protein kinase binding; P:endothelial cell proliferation; P:neurotrophin TRK receptor signaling pathway; C:cytosol; P:apoptotic signaling pathway; C:neuronal cell body; P:positive regulation of apoptotic process; C:protein complex; P:epibol…
DLAgn_00108050	VEGFA	780	227.2	-1.53	↑	≤.0.001	vascular endothelial growth factor a	P:cell chemotaxis; P:organ morphogenesis; P:positive regulation of protein phosphorylation; P:behavior; P:endothelial cell migration; P:positive regulation of cell migration; P:angiogenesis; P:positive regulation of cell proliferation; P:vascular endothelial growth factor receptor signaling pathway; P:regulation of vasculature development; P:negative regulation of cellular process; P:regulation o…
DLAgn_00147140	LHX9	1500	297.4	-1.53	↑	≤.0.001	lhx9 protein	F:zinc ion binding; P:motor neuron axon guidance; F:sequence-specific DNA binding; F:transcription corepressor activity; F:sequence-specific DNA binding transcription factor activity; P:negative regulation of transcription, DNA-dependent; C:nucleus
DLAgn_00112440	GABRA4	1668	181.8	-1.53	↑	≤.0.001	gamma-aminobutyric acid receptor subunit alpha-4	C:cell junction; C:integral to membrane; F:extracellular ligand-gated ion channel activity; P:gamma-aminobutyric acid signaling pathway; P:chloride transport; F:GABA-A receptor activity; C:postsynaptic membrane; C:plasma membrane
DLAgn_00107990	MBNL3	1080	2284.9	-1.53	↑	≤.0.001	muscleblind-like protein 3	C:cytoplasm; P:RNA splicing; F:nucleic acid binding; P:multicellular organismal development; P:mRNA processing; C:nucleus; F:zinc ion binding
DLAgn_00046350	CAPN5A	1950	58.4	-1.53	↑	≤.0.001	calpain-5 isoform x1	C:intracellular; P:proteolysis; F:calcium-dependent cysteine-type endopeptidase activity; F:protein binding
DLAgn_00003950	PIK3R2	2211	2508.7	-1.53	↑	≤.0.001	phosphatidylinositol 3-kinase regulatory subunit beta	C:phosphatidylinositol 3-kinase complex; P:regulation of phosphatidylinositol 3-kinase activity; P:signal transduction; F:phosphatidylinositol 3-kinase regulator activity; F:protein binding
DLAgn_00025750	GMFB	504	2103.5	-1.53	↑	≤.0.001	glia maturation factor beta	F:actin binding; C:intracellular
DLAgn_00168170	RORA	1560	648.5	-1.53	↑	≤.0.001	nuclear receptor ror-alpha	P:transcription initiation from RNA polymerase II promoter; P:cGMP metabolic process; C:nucleoplasm; F:protein binding; F:zinc ion binding; F:steroid hormone receptor activity; P:cerebellar Purkinje cell differentiation; P:regulation of macrophage activation; F:ligand-activated sequence-specific DNA binding RNA polymerase II transcription factor activity; P:nitric oxide biosynthetic process; P:st…
DLAgn_00063590	CSMD3	10863	130.1	-1.53	↑	≤.0.001	cub and sushi domain-containing protein 3-like	C:plasma membrane; C:integral to membrane
DLAgn_00148510	PTGER3	1116	51.8	-1.53	↑	≤.0.001	prostaglandin e2 receptor ep3 subtype-like	P:transcription, DNA-dependent; P:G-protein coupled receptor signaling pathway; P:positive regulation of fever generation; F:ligand-activated sequence-specific DNA binding RNA polymerase II transcription factor activity; C:nuclear envelope; F:prostaglandin E receptor activity; P:cell death; P:intracellular receptor signaling pathway; C:integral to plasma membrane
DLAgn_00114640	HNF1A	1674	14.1	-1.53	↑	≤.0.001	hepatocyte nuclear factor 1-alpha	F:sequence-specific DNA binding transcription factor activity; P:single organism signaling; F:transcription regulatory region DNA binding; P:organic substance transport; P:regulation of biological quality; P:positive regulation of transcription, DNA-dependent; P:cell communication; F:sequence-specific DNA binding; P:single-organism transport; F:protein dimerization activity; P:multicellular organ…
DLAgn_00092270	DTX3L	2340	894.6	-1.53	↑	≤.0.001	e3 ubiquitin-protein ligase dtx3l	F:protein binding; F:zinc ion binding
DLAgn_00181180	PTPRD	5694	148.1	-1.53	↑	≤.0.001	receptor-type tyrosine-protein phosphatase delta-like	F:protein tyrosine phosphatase activity; P:peptidyl-tyrosine dephosphorylation; F:protein binding
DLAgn_00029490	-	1116	3913.4	-1.53	↑	≤.0.001	serine--trna mitochondrial-like	-
DLAgn_00006130	DSG2	3315	282.9	-1.53	↑	≤.0.001	desmoglein 2	C:cell junction; F:calcium ion binding; P:homophilic cell adhesion; C:plasma membrane
DLAgn_00046220	MPZL1	873	3513.8	-1.53	↑	≤.0.001	myelin protein zero-like protein 1-like	C:membrane; F:protein binding
DLAgn_00176230	ITGAL	1200	124.5	-1.53	↑	≤.0.001	integrin alpha-l-like isoform x1	P:cell adhesion; C:integrin complex
DLAgn_00257320	-	532	11.7	-1.53	↑	0.008	protein nlrc3-like	F:ATP binding
DLAgn_00061710	PLEKHA8	1716	697.3	-1.53	↑	≤.0.001	pleckstrin homology domain-containing family a member 8	C:cytoplasm; P:glycolipid transport; F:phospholipid binding; F:glycolipid binding; C:intracellular membrane-bounded organelle; F:glycolipid transporter activity; F:protein binding
DLAgn_00176240	ITGAM	3240	1190.9	-1.53	↑	≤.0.001	integrin alpha-l-like isoform x2	P:cell adhesion; C:integrin complex; F:protein binding
DLAgn_00054360	LRCH1	2058	753.1	-1.53	↑	≤.0.001	leucine-rich repeat and calponin homology domain-containing protein 1 isoform 3	F:protein binding
DLAgn_00168460	SEMA7A	1995	3216.2	-1.53	↑	≤.0.001	semaphorin-7a isoform x2	F:protein binding; C:membrane; F:receptor activity; P:multicellular organismal development
DLAgn_00197920	LRRC3B	783	143.5	-1.52	↑	≤.0.001	leucine-rich repeat-containing protein 3b-like	C:integral to membrane; F:protein binding
DLAgn_00121320	ZNF462	7602	523.3	-1.52	↑	≤.0.001	zinc finger protein 462-like	F:zinc ion binding
DLAgn_00123910	-	492	62.6	-1.52	↑	0.001	NA	-
DLAgn_00029730	-	1116	513.5	-1.52	↑	≤.0.001	NA	-
DLAgn_00041810	LRCH2	2229	587.8	-1.52	↑	≤.0.001	leucine-rich repeat and calponin homology domain-containing protein 2 isoform 2	F:protein binding
DLAgn_00170490	ADAMTS20	5304	223	-1.52	↑	≤.0.001	a disintegrin and metalloproteinase with thrombospondin motifs 20	P:single-organism cellular process; P:regulation of cellular process; F:metalloendopeptidase activity; P:proteolysis; F:zinc ion binding; C:proteinaceous extracellular matrix
DLAgn_00263400	-	336	430.1	-1.52	↑	≤.0.001	sodium channel protein type 4 subunit alpha b-like	-
DLAgn_00015290	PHACTR2	2055	302.6	-1.52	↑	≤.0.001	phosphatase and actin regulator 2	F:molecular_function; P:biological_process; C:cellular_component
DLAgn_00159380	-	960	63.7	-1.52	↑	≤.0.001	haptoglobin isoform x1	P:proteolysis; F:serine-type endopeptidase activity
DLAgn_00122220	-	954	55.4	-1.52	↑	0.01	nuclear factor ovary-like	F:protein binding
DLAgn_00225950	-	501	84.2	-1.52	↑	0.009	protein nlrc3-like	F:ATP binding; F:protein binding
DLAgn_00215680	SIGLEC11	1131	38.3	-1.52	↑	≤.0.001	sialic acid-binding ig-like lectin 14-like	F:protein binding
DLAgn_00158810	STK33	981	116.8	-1.52	↑	≤.0.001	serine threonine-protein kinase 33-like	P:protein phosphorylation; F:ATP binding; F:protein serine/threonine kinase activity; C:intracellular part; F:protein tyrosine kinase activity
DLAgn_00155110	HMBOX1	1533	1170.1	-1.52	↑	≤.0.001	homeobox-containing protein 1-like	P:negative regulation of transcription, DNA-dependent; C:cytoplasm; C:nucleus; F:sequence-specific DNA binding transcription factor activity; F:sequence-specific DNA binding
DLAgn_00083380	MAPK10	1395	3082.1	-1.52	↑	≤.0.001	mitogen-activated protein kinase 10	F:JUN kinase activity; C:nucleoplasm; F:MAP kinase kinase activity; F:protein binding; P:toll-like receptor TLR1:TLR2 signaling pathway; P:toll-like receptor 4 signaling pathway; P:toll-like receptor 2 signaling pathway; P:toll-like receptor 9 signaling pathway; P:JUN phosphorylation; P:toll-like receptor 10 signaling pathway; P:TRIF-dependent toll-like receptor signaling pathway; C:cytosol; P:re…
DLAgn_00180010	-	657	33.9	-1.52	↑	0.009	secretory phospholipase a2 receptor-like	F:carbohydrate binding
DLAgn_00166250	LRRC4C	1947	45.3	-1.52	↑	≤.0.001	leucine-rich repeat-containing protein 4c	P:regulation of axonogenesis; F:protein binding; C:integral to membrane
DLAgn_00159420	ANKRD11	8598	2262.5	-1.52	↑	≤.0.001	ankyrin repeat domain-containing protein 11	P:anatomical structure morphogenesis; P:multicellular organismal development; P:single-organism developmental process; F:protein binding
DLAgn_00252080	-	753	202.3	-1.51	↑	≤.0.001	matrin-3-like isoform x3	F:nucleic acid binding; C:nucleus; F:zinc ion binding
DLAgn_00006770	OBSCN	17829	98.4	-1.51	↑	≤.0.001	low quality protein: obscurin	F:transferase activity, transferring phosphorus-containing groups; F:cytoskeletal protein binding; C:cytoplasmic part; F:Rho guanyl-nucleotide exchange factor activity; P:regulation of Rho protein signal transduction; F:phospholipid binding
DLAgn_00112910	CPLX2	405	1516.4	-1.51	↑	≤.0.001	tpa: complexin 2	P:synaptic vesicle exocytosis; C:dendrite; C:synaptobrevin 2-SNAP-25-syntaxin-1a-complexin II complex; C:synapse; F:syntaxin-1 binding; F:calcium-dependent protein binding; C:neuronal cell body; P:positive regulation of synaptic plasticity; P:vesicle docking involved in exocytosis
DLAgn_00093330	AMPD2	2406	881.2	-1.51	↑	≤.0.001	amp deaminase 2-like	F:AMP deaminase activity; P:IMP biosynthetic process
DLAgn_00191900	LITAF	633	21.6	-1.51	↑	0.002	lipopolysaccharide-induced tumor necrosis factor-alpha factor homolog	P:response to stimulus; P:single-organism process
DLAgn_00213630	MBTD1	2154	372.6	-1.51	↑	≤.0.001	mbt domain-containing protein 1 isoform x2	C:nucleus; F:zinc ion binding; P:regulation of transcription, DNA-dependent
DLAgn_00077180	WDR60	3222	1584.9	-1.51	↑	≤.0.001	wd repeat-containing protein 60	F:protein binding
DLAgn_00236160	ILLR3	495	8.2	-1.51	↑	0.003	c-type lectin domain family 4 member e-like	F:carbohydrate binding
DLAgn_00149630	BEND5	1401	602.8	-1.51	↑	≤.0.001	ben domain-containing protein 5	C:Golgi apparatus
DLAgn_00047470	C1H21ORF62	765	442.7	-1.51	↑	≤.0.001	uncharacterized protein c21orf62 homolog	-
DLAgn_00121340	SECISBP2	2433	605	-1.51	↑	≤.0.001	selenocysteine insertion sequence-binding protein 2-like	-
DLAgn_00084630	SGSM1	3891	586.7	-1.51	↑	≤.0.001	small g protein signaling modulator 1	F:Rab GTPase activator activity; C:intracellular; P:regulation of Rab GTPase activity
DLAgn_00260660	-	363	14.1	-1.51	↑	≤.0.001	NA	-
DLAgn_00026760	C10H20ORF194	3402	2624.5	-1.51	↑	≤.0.001	uncharacterized protein c20orf194-like	-
DLAgn_00240790	-	3390	12.1	-1.51	↑	0.008	retrotransposable element tf2 155 kda protein type 1-like	F:RNA binding; F:RNA-directed DNA polymerase activity; P:RNA-dependent DNA replication; P:DNA integration
DLAgn_00228080	APBA1	996	167.9	-1.5	↑	≤.0.001	amyloid beta a4 precursor protein-binding family a member 1	C:protein complex; P:gamma-aminobutyric acid secretion; P:regulation of gene expression; C:synaptic vesicle; P:multicellular organism growth; F:protein complex binding; F:beta-amyloid binding; P:locomotory behavior; P:glutamate secretion; P:axon cargo transport; P:protein complex assembly; F:phosphatidylinositol-4,5-bisphosphate binding; F:PDZ domain binding; P:nervous system development; P:cell …
DLAgn_00043110	-	849	351.8	-1.5	↑	≤.0.001	uncharacterized protein loc101478582 isoform x1	-
DLAgn_00185670	-	270	27.2	-1.5	↑	≤.0.001	NA	-
DLAgn_00102860	ZCCHC24	693	66.8	-1.5	↑	≤.0.001	zinc finger cchc domain-containing protein 24-like	F:nucleic acid binding; P:regulation of gliogenesis; F:zinc ion binding
DLAgn_00111490	GRIA1A	2763	111.4	-1.5	↑	≤.0.001	glutamate receptor 1-like isoform 1	C:postsynaptic membrane; C:cell junction; C:plasma membrane; F:extracellular-glutamate-gated ion channel activity; P:ion transport; F:ionotropic glutamate receptor activity; C:integral to membrane; P:ionotropic glutamate receptor signaling pathway; C:outer membrane-bounded periplasmic space
DLAgn_00117840	STC1L	834	32.7	-1.5	↑	≤.0.001	stanniocalcin 1	P:cellular calcium ion homeostasis; C:extracellular region; P:negative regulation of transcription, DNA-dependent; F:hormone activity; P:response to calcium ion
DLAgn_00024710	PLD1	3162	1067.2	-1.5	↑	≤.0.001	phospholipase d1	P:angiogenesis; P:phospholipid catabolic process; F:phosphatidylinositol binding; C:endosome; P:response to peptide hormone stimulus; C:vesicle; C:Golgi cisterna; F:phospholipase D activity; P:positive regulation of cell migration; P:phosphatidic acid biosynthetic process; P:cell communication; F:NAPE-specific phospholipase D activity; C:lamellipodium; C:membrane; C:endoplasmic reticulum; P:defen…
DLAgn_00241310	WNK1.3	444	44.6	-1.5	↑	0.001	serine threonine-protein kinase wnk4-like	-
DLAgn_00101020	PLEKHA7A	501	19.8	-1.5	↑	0.003	pleckstrin homology domain-containing family a member 7 isoform x4	F:phospholipid binding; F:protein binding
DLAgn_00009580	ZMYND11	2112	1857.4	-1.5	↑	≤.0.001	zinc finger mynd domain-containing protein 11-like	P:negative regulation of BMP signaling pathway; F:zinc ion binding; F:protein binding
DLAgn_00121740	LRRC8A	2388	830.4	-1.5	↑	≤.0.001	leucine-rich repeat-containing protein 8a-like	F:protein binding
DLAgn_00019200	MATN3	1191	26.8	-1.5	↑	0.009	matrilin-3 isoform 1	F:protein binding; F:calcium ion binding
DLAgn_00025000	RPS6KA5	2532	1427.3	-1.49	↑	≤.0.001	ribosomal protein s6 kinase alpha-5	P:response to external stimulus; P:intracellular protein kinase cascade; P:histone H3-S28 phosphorylation; P:positive regulation of histone phosphorylation; P:negative regulation of transcription, DNA-dependent; C:cytoplasm; F:protein serine/threonine kinase activity; F:magnesium ion binding; P:histone H2A-S1 phosphorylation; P:inflammatory response; P:interleukin-1-mediated signaling pathway; P:…
DLAgn_00033460	MBNL1	1044	717	-1.49	↑	≤.0.001	muscleblind-like protein 1-like isoform 1	P:regulation of RNA splicing; C:cytoplasmic stress granule; P:anatomical structure development; P:single-organism developmental process; F:double-stranded RNA binding; F:protein binding; P:multicellular organismal development; C:nucleus; F:zinc ion binding
DLAgn_00026090	SMOC1	1497	441.6	-1.49	↑	≤.0.001	sparc-related modular calcium-binding protein 1-like	F:calcium ion binding; P:optic cup morphogenesis involved in camera-type eye development; P:signal transduction; C:proteinaceous extracellular matrix; F:protein binding
DLAgn_00004730	C19ORF26	2502	42	-1.49	↑	0.001	protein dos	C:integral to membrane
DLAgn_00093240	KCNB1	2277	359	-1.49	↑	≤.0.001	potassium voltage-gated channel subfamily b member 1-like	C:neuron projection; F:protein binding; F:delayed rectifier potassium channel activity; P:energy reserve metabolic process; P:regulation of insulin secretion; P:potassium ion transmembrane transport; P:regulation of ion transmembrane transport; P:synaptic transmission; P:small molecule metabolic process; C:voltage-gated potassium channel complex; P:protein homooligomerization
DLAgn_00238670	-	570	15.2	-1.49	↑	0.007	nuclear factor ovary-like	F:metal ion binding; F:protein binding
DLAgn_00113570	CPLX1	408	1613.3	-1.49	↑	≤.0.001	complexin-1-like isoform 1	P:transmembrane transport; P:synaptic vesicle exocytosis; C:dendrite; F:neurotransmitter transporter activity; C:synapse; F:syntaxin-1 binding; P:insulin secretion; C:neuronal cell body; C:synaptobrevin 2-SNAP-25-syntaxin-1a-complexin I complex
DLAgn_00154700	ZNF507	3369	758.8	-1.49	↑	≤.0.001	zinc finger protein 507-like	F:zinc ion binding; F:nucleic acid binding
DLAgn_00210620	D17H6S53E	909	1605.3	-1.49	↑	≤.0.001	uncharacterized protein c6orf47 homolog	F:molecular_function; P:biological_process; C:cellular_component
DLAgn_00161040	UACA	4158	1938.6	-1.49	↑	≤.0.001	uveal autoantigen with coiled-coil domains and ankyrin repeats	P:regulation of apoptotic process; P:response to stimulus; C:cytoplasmic part; F:protein binding
DLAgn_00225930	PKR1	789	374	-1.49	↑	0.002	interferon- double-stranded rna-activated protein kinase-like	F:ATP binding; P:protein phosphorylation; F:protein serine/threonine kinase activity; F:protein tyrosine kinase activity
DLAgn_00136080	-	453	175.1	-1.49	↑	≤.0.001	atp-binding cassette sub-family a member 2	-
DLAgn_00232020	SIAT6	513	58.4	-1.49	↑	≤.0.001	alpha- -sialyltransferase st3gal iii	P:protein glycosylation; C:integral to Golgi membrane; F:N-acetyllactosaminide alpha-2,3-sialyltransferase activity
DLAgn_00052810	KIAA1211L	3144	50.6	-1.49	↑	≤.0.001	uncharacterized protein kiaa1211-like homolog	-
DLAgn_00212750	CD209	771	21.1	-1.49	↑	≤.0.001	c-type lectin receptor	F:carbohydrate binding
DLAgn_00014170	ZCCHC24	720	922.9	-1.49	↑	≤.0.001	zinc finger cchc domain-containing protein 24-like	F:nucleic acid binding; P:regulation of gliogenesis; F:zinc ion binding
DLAgn_00130080	B4GALT3	1296	316.3	-1.49	↑	≤.0.001	beta- -galactosyltransferase 3-like	P:carbohydrate metabolic process; C:Golgi apparatus; F:UDP-galactosyltransferase activity; C:membrane
DLAgn_00070140	AK7	2205	473.2	-1.49	↑	≤.0.001	adenylate kinase 7	P:inflammatory response to antigenic stimulus; P:brain development; P:spermatogenesis; P:epithelial cilium movement; P:cilium axoneme assembly; F:ATP binding; P:nucleobase-containing compound metabolic process; F:adenylate kinase activity; F:cytidylate kinase activity
DLAgn_00216670	4930448N21RIK	344	43.3	-1.49	↑	≤.0.001	storkhead-box protein 2-like	F:molecular_function; P:biological_process; C:cellular_component
DLAgn_00080100	C9ORF172	3267	109.8	-1.49	↑	≤.0.001	uncharacterized protein c9orf172 homolog	-
DLAgn_00191550	TRIP10	1596	1777.3	-1.49	↑	≤.0.001	thyroid hormone receptor interactor 10	F:identical protein binding; C:cytoskeleton; P:regulation of small GTPase mediated signal transduction; F:lipid binding; C:plasma membrane; C:lysosome; C:cell cortex; C:cytosol; P:actin cytoskeleton organization; P:endocytosis
DLAgn_00120270	IZUMO1	1011	10	-1.49	↑	0.002	izumo sperm-egg fusion protein 1	F:protein binding
DLAgn_00097440	ARHGEF3	2040	419.6	-1.49	↑	≤.0.001	rho guanine nucleotide exchange factor 3 isoform 3	C:cytoplasm; F:Rho guanyl-nucleotide exchange factor activity; F:phospholipid binding; P:regulation of Rho protein signal transduction; F:protein binding
DLAgn_00061120	-	315	56.3	-1.49	↑	≤.0.001	NA	-
DLAgn_00185360	-	339	418.4	-1.49	↑	≤.0.001	NA	-
DLAgn_00015020	ANK3	13761	4725.1	-1.48	↑	≤.0.001	ankyrin-3 isoform 1	P:regulation of action potential; P:membrane assembly; P:protein targeting to plasma membrane; P:maintenance of protein location in plasma membrane; P:axonogenesis; C:costamere; C:main axon; P:positive regulation of transport; C:basal plasma membrane; F:cytoskeletal protein binding; C:sarcolemma; C:lateral plasma membrane; P:cytokinesis after mitosis; C:tight junction; P:Golgi to plasma membrane …
DLAgn_00124860	TNFSF15	795	340.3	-1.48	↑	≤.0.001	tumor necrosis factor ligand superfamily member 15	P:regulation of biological process; F:tumor necrosis factor receptor binding; P:immune response; C:membrane
DLAgn_00062180	MLL	11706	2617.6	-1.48	↑	≤.0.001	histone-lysine n-methyltransferase mll	F:protein binding; P:regulation of transcription, DNA-dependent; C:nuclear part; F:DNA binding; P:positive regulation of cellular process; P:histone H3-K4 methylation; F:zinc ion binding; F:histone-lysine N-methyltransferase activity
DLAgn_00027450	DHARMA	588	8	-1.48	↑	0.008	homeobox protein goosecoid	P:embryonic pattern specification; P:Spemann organizer formation; P:notochord formation; P:axial mesoderm formation; P:positive regulation of fibroblast growth factor receptor signaling pathway; P:heart looping; F:sequence-specific DNA binding; P:determination of left/right asymmetry in lateral mesoderm; C:nucleus; P:regulation of BMP signaling pathway involved in heart jogging; F:sequence-specif…
DLAgn_00050650	KLHL41	1797	28.4	-1.48	↑	≤.0.001	kelch repeat and btb domain-containing protein 10-like	C:nucleolus; C:cytoplasm; C:centrosome; C:plasma membrane; F:protein binding
DLAgn_00034260	PITPNM3	2928	1228.4	-1.48	↑	≤.0.001	membrane-associated phosphatidylinositol transfer protein 3	F:receptor tyrosine kinase binding; P:phosphatidylinositol metabolic process; F:phosphatidylinositol transporter activity; C:intracellular; P:transport; F:calcium ion binding; C:integral to membrane
DLAgn_00041060	STAG2	3834	920.3	-1.48	↑	≤.0.001	cohesin subunit sa-2-like	F:binding
DLAgn_00135030	SNPH	2529	409.9	-1.48	↑	≤.0.001	syntaphilin isoform x1	F:syntaxin-1 binding; C:mitochondrion
DLAgn_00026750	-	300	5708.7	-1.48	↑	≤.0.001	NA	-
DLAgn_00067770	MAPKBP1	4599	10	-1.48	↑	0.003	mitogen-activated protein kinase-binding protein 1-like	F:protein binding
DLAgn_00070100	CF115	243	610.2	-1.48	↑	≤.0.001	c6orf115	-
DLAgn_00218320	RAB21	546	1446.8	-1.48	↑	≤.0.001	ras-related protein rab-21-like	P:small GTPase mediated signal transduction; C:endosome; C:cytoplasmic vesicle; F:GDP binding; P:GTP catabolic process; F:protein binding; F:GTPase activity; P:protein transport; C:membrane; C:endoplasmic reticulum; C:Golgi apparatus; F:GTP binding
DLAgn_00028520	TCNL	456	87.1	-1.48	↑	≤.0.001	gastric intrinsic factor-like	P:cobalamin transport; F:cobalamin binding
DLAgn_00144550	-	399	17.6	-1.48	↑	0.005	NA	-
DLAgn_00233260	-	690	25.6	-1.48	↑	≤.0.001	protocadherin alpha-8-like	F:calcium ion binding; P:homophilic cell adhesion; C:plasma membrane
DLAgn_00010130	-	3012	154.6	-1.48	↑	≤.0.001	protein nlrc3-like	F:ATP binding; F:protein binding
DLAgn_00109140	PCDH1G31	2133	12.8	-1.48	↑	0.004	protocadherin gamma-c5-like	C:integral to membrane; P:homophilic cell adhesion; F:calcium ion binding; C:plasma membrane
DLAgn_00048660	-	390	70.3	-1.48	↑	≤.0.001	NA	-
DLAgn_00042310	RYR1B	15237	38.8	-1.47	↑	≤.0.001	ryanodine receptor 1-like	C:terminal cisterna; F:voltage-gated calcium channel activity; P:skeletal muscle fiber development; P:ossification involved in bone maturation; P:outflow tract morphogenesis; F:ryanodine-sensitive calcium-release channel activity; P:larval locomotory behavior; F:calcium ion binding; C:integral to membrane; P:release of sequestered calcium ion into cytosol by sarcoplasmic reticulum; C:sarcoplasmic…
DLAgn_00100260	SHANK1	6450	261.8	-1.47	↑	≤.0.001	sh3 and multiple ankyrin repeat domains protein 1-like	P:cytoskeleton organization; C:dendritic spine; F:protein C-terminus binding; F:ankyrin repeat binding; P:positive regulation of dendritic spine development; P:regulation of biological quality; P:protein complex assembly; P:learning; C:intracellular part; C:postsynaptic membrane; F:ionotropic glutamate receptor binding; P:cell communication; P:single organism signaling; F:identical protein bindin…
DLAgn_00045780	WWC1	3519	1915.4	-1.47	↑	≤.0.001	protein kibra-like	P:cell migration; C:ruffle membrane; P:positive regulation of MAPK cascade; P:regulation of hippo signaling cascade; F:protein binding; C:perinuclear region of cytoplasm; F:transcription coactivator activity; C:Golgi apparatus; C:nucleus
DLAgn_00199960	EIF2C2	2613	2006.8	-1.47	↑	≤.0.001	protein argonaute-2-like	F:endoribonuclease activity, cleaving siRNA-paired mRNA; P:Notch signaling pathway; F:protein binding; C:polysome; P:negative regulation of translation involved in gene silencing by miRNA; P:positive regulation of nuclear-transcribed mRNA catabolic process, deadenylation-dependent decay; C:RNA-induced silencing complex; P:neurotrophin TRK receptor signaling pathway; P:regulation of transcription,…
DLAgn_00102980	SAR1B	642	715.2	-1.47	↑	≤.0.001	gtp-binding protein sar1b	C:endoplasmic reticulum membrane; C:Golgi cisterna membrane; F:metal ion binding; F:GTP binding; P:vesicle-mediated transport; P:intracellular protein transport; P:small GTPase mediated signal transduction
DLAgn_00145960	TTC14	2394	5911.7	-1.47	↑	≤.0.001	tetratricopeptide repeat protein 14	F:protein binding; F:RNA binding
DLAgn_00019660	BRMS1L	789	752.3	-1.47	↑	≤.0.001	breast cancer metastasis-suppressor 1-like protein-a-like	C:nucleus; P:regulation of growth; P:regulation of transcription, DNA-dependent
DLAgn_00244690	SLC6A8	1989	114.6	-1.47	↑	≤.0.001	sodium- and chloride-dependent creatine transporter 1 isoform 1	P:sodium ion transport; F:neurotransmitter:sodium symporter activity; P:creatine transport; F:creatine:sodium symporter activity; P:choline transport; F:choline transmembrane transporter activity; P:neurotransmitter transport; P:cellular nitrogen compound metabolic process; P:creatine metabolic process; P:muscle contraction; C:integral to plasma membrane
DLAgn_00163500	ANKDD1A	1458	100.5	-1.47	↑	≤.0.001	ankyrin repeat and death domain-containing protein 1a	P:signal transduction; F:protein binding
DLAgn_00035320	SLC7A1	1941	678.9	-1.47	↑	≤.0.001	high affinity cationic amino acid transporter 1-like	P:amino acid transmembrane transport; F:arginine transmembrane transporter activity; C:integral to membrane; P:arginine transport
DLAgn_00060110	RAB13	606	1466.9	-1.47	↑	≤.0.001	member ras oncogene family	P:angiogenesis; C:cytoplasmic vesicle membrane; P:cell adhesion; P:cellular membrane organization; F:GTP binding; P:GTP catabolic process; C:Golgi apparatus; P:vesicle-mediated transport; P:small GTPase mediated signal transduction; C:tight junction; F:GTPase activity; C:plasma membrane; P:intracellular protein transport; P:nucleocytoplasmic transport
DLAgn_00034850	OR115-7	936	123.9	-1.47	↑	≤.0.001	olfactory receptor family f subfamily 600 member 1	P:sensory perception of smell; F:G-protein coupled receptor activity; P:G-protein coupled receptor signaling pathway; C:integral to membrane; F:olfactory receptor activity
DLAgn_00266980	TJAP1	1527	147	-1.47	↑	≤.0.001	tight junction-associated protein 1-like	-
DLAgn_00253460	-	2364	37.5	-1.47	↑	0.002	protocadherin alpha-8-like	F:calcium ion binding; P:homophilic cell adhesion; C:plasma membrane
DLAgn_00202210	TBC1D20	1170	378.1	-1.47	↑	≤.0.001	tbc1 domain family member 20-like	F:Rab GTPase activator activity; C:intracellular; P:positive regulation of Rab GTPase activity
DLAgn_00104650	GUCY2G	3306	131.7	-1.46	↑	≤.0.001	guanylate cyclase 2g-like	P:protein phosphorylation; P:intracellular signal transduction; F:guanylate cyclase activity; C:integral to membrane; F:ATP binding; C:plasma membrane; P:cGMP biosynthetic process; F:protein tyrosine kinase activity
DLAgn_00249710	PGBD2	846	16.4	-1.46	↑	0.007	piggybac transposable element-derived protein 2-like	-
DLAgn_00197970	THRB	1440	310.9	-1.46	↑	≤.0.001	thyroid hormone receptor beta	P:transcription initiation from RNA polymerase II promoter; C:nucleoplasm; P:negative regulation of transcription from RNA polymerase II promoter; F:transcription corepressor activity; P:sensory perception of sound; F:zinc ion binding; F:steroid hormone receptor activity; P:regulation of heart contraction; P:female courtship behavior; P:steroid hormone mediated signaling pathway; F:sequence-speci…
DLAgn_00158460	CPNE7	1887	31.3	-1.46	↑	0.003	low quality protein: copine-7	P:transport; P:lipid metabolic process; F:transporter activity; F:protein binding
DLAgn_00004420	-	900	9.7	-1.46	↑	0.008	g-protein coupled receptor 35-like	F:G-protein coupled receptor activity; P:G-protein coupled receptor signaling pathway; C:integral to membrane
DLAgn_00155050	-	318	11	-1.46	↑	0.007	NA	-
DLAgn_00254220	-	843	33.2	-1.46	↑	≤.0.001	carcinoembryonic antigen-related cell adhesion molecule 3-like isoform x1	F:protein binding; F:receptor activity; C:integral to membrane
DLAgn_00095560	WNT2BB	1164	14.7	-1.46	↑	0.001	protein wnt-2b-like	P:angiogenesis; P:camera-type eye photoreceptor cell differentiation; P:common bile duct development; P:negative regulation of neuron differentiation; P:positive regulation of canonical Wnt receptor signaling pathway; P:chondrocyte differentiation; P:hepatocyte proliferation; P:retina layer formation; P:embryonic pectoral fin morphogenesis; P:swim bladder development; P:embryonic forelimb morphog…
DLAgn_00227120	CRTC2	2355	3567.9	-1.46	↑	≤.0.001	creb-regulated transcription coactivator 2	C:nucleolus; P:positive regulation of CREB transcription factor activity; P:glucose homeostasis; P:gluconeogenesis; P:protein homotetramerization; C:cytoplasm; F:cAMP response element binding protein binding
DLAgn_00067030	FAM49A	972	2514.3	-1.46	↑	≤.0.001	zinc finger protein 395	C:intracellular
DLAgn_00119790	PROSAPIP1	2949	518	-1.46	↑	≤.0.001	prosap-interacting protein 1-like	-
DLAgn_00127250	DNMT3B	4167	494.9	-1.46	↑	≤.0.001	dna (cytosine-5)-methyltransferase 3b-like	P:DNA methylation; F:DNA binding; F:methyltransferase activity; F:protein binding
DLAgn_00042490	DIXDC1	1902	593.5	-1.46	↑	≤.0.001	dixin isoform 1	C:neuron part; P:positive regulation of canonical Wnt receptor signaling pathway; F:gamma-tubulin binding; P:forebrain development; P:regulation of anatomical structure morphogenesis; C:cytosol; P:regulation of neuron differentiation; P:regulation of cellular component organization; P:regulation of JNK cascade; F:signal transducer activity
DLAgn_00156820	XKR5	1560	16.4	-1.46	↑	≤.0.001	xk-related protein 5	-
DLAgn_00106270	RELL2	845	106.5	-1.46	↑	≤.0.001	relt-like protein 2-like	F:molecular_function; P:biological_process; C:cellular_component
DLAgn_00079190	ONECUT2	1263	18.3	-1.46	↑	0.005	one cut domain family member 2	P:pancreas development; P:regulation of transcription, DNA-dependent; P:cell development; F:sequence-specific DNA binding; P:positive regulation of cellular process; P:organ morphogenesis; F:sequence-specific DNA binding transcription factor activity; C:nucleus
DLAgn_00176090	IGFBP4	789	1649.7	-1.46	↑	≤.0.001	insulin-like growth factor binding protein 4	P:type B pancreatic cell proliferation; P:inflammatory response; P:positive regulation of MAPK cascade; P:regulation of cell growth; C:extracellular space; P:regulation of glucose metabolic process; F:insulin-like growth factor binding; P:positive regulation of insulin-like growth factor receptor signaling pathway
DLAgn_00134830	-	1140	411.4	-1.46	↑	≤.0.001	uncharacterized protein loc101469601	-
DLAgn_00264410	PXDN	532	72.6	-1.46	↑	≤.0.001	peroxidasin homolog	F:protein binding
DLAgn_00131820	GNAI3	1074	80.8	-1.46	↑	≤.0.001	guanine nucleotide-binding protein g subunit alpha	F:signal transducer activity; C:midbody; C:centrosome; P:cell division; P:GTP catabolic process; F:G-protein beta/gamma-subunit complex binding; F:GTPase activity; P:adenylate cyclase-modulating G-protein coupled receptor signaling pathway; C:Golgi apparatus; F:GTP binding
DLAgn_00178550	-	1005	45.9	-1.46	↑	≤.0.001	gtpase imap family member 4-like	F:GTP binding
DLAgn_00146640	-	375	1535.5	-1.46	↑	≤.0.001	NA	-
DLAgn_00086080	TRABD2A	1551	24.3	-1.45	↑	≤.0.001	metalloprotease tiki1-like	P:negative regulation of Wnt receptor signaling pathway; F:Wnt-protein binding; F:metalloendopeptidase activity; P:head development; P:protein oxidation; C:integral to organelle membrane; C:integral to plasma membrane
DLAgn_00158580	TEAD1	1386	938.2	-1.45	↑	≤.0.001	transcriptional enhancer factor tef-1	P:lateral mesoderm development; P:positive regulation of transcription from RNA polymerase II promoter; P:embryonic heart tube morphogenesis; F:DNA binding; F:sequence-specific DNA binding transcription factor activity; P:hippo signaling cascade; P:regulation of cell proliferation; P:notochord development; P:paraxial mesoderm development; C:nucleus
DLAgn_00224110	-	318	7874.8	-1.45	↑	0.001	NA	-
DLAgn_00067720	PLCB4	3726	707.7	-1.45	↑	≤.0.001	1-phosphatidylinositol -bisphosphate phosphodiesterase beta-4 isoform x2	P:lipid metabolic process; P:intracellular signal transduction; F:signal transducer activity; F:phosphatidylinositol phospholipase C activity; F:calcium ion binding; C:postsynaptic density; C:nucleus; C:smooth endoplasmic reticulum; F:protein binding
DLAgn_00235230	NEFH	1473	60.5	-1.45	↑	0.002	low quality protein: cylicin-1	C:intermediate filament; F:structural molecule activity; P:renal system development
DLAgn_00050430	FIGN	2346	72.1	-1.45	↑	≤.0.001	fidgetin isoform x2	C:nuclear matrix; F:ATP binding; F:nucleoside-triphosphatase activity; F:protein C-terminus binding
DLAgn_00217240	-	579	57.2	-1.45	↑	0.001	nuclear factor ovary-like	F:metal ion binding; F:protein binding
DLAgn_00115040	RIMBP2	4218	248.1	-1.45	↑	≤.0.001	rims-binding protein 2	F:protein binding
DLAgn_00235000	POP4	396	156.8	-1.45	↑	≤.0.001	ribonuclease p protein subunit p29-like	C:ribonuclease P complex; P:ncRNA processing; F:ribonuclease activity; C:nucleus
DLAgn_00113470	-	345	12.2	-1.45	↑	0.002	NA	-
DLAgn_00163850	STARD5	636	175.1	-1.45	↑	≤.0.001	star-related lipid transfer protein 5-like	P:cholesterol transport; P:steroid biosynthetic process; F:cholesterol transporter activity; F:cholesterol binding
DLAgn_00171990	CEP290	6789	1517.1	-1.45	↑	≤.0.001	centrosomal protein of 290 kda	C:nonmotile primary cilium; P:otic vesicle formation; P:gastrulation; P:cilium morphogenesis; P:pronephros development; P:camera-type eye development; P:protein transport; C:cytosol; C:cell surface; C:cell projection part; P:eye photoreceptor cell development; C:centrosome; P:cerebellum development; C:gamma-tubulin complex; P:positive regulation of transcription, DNA-dependent; C:nucleus; P:G2/M …
DLAgn_00192120	MICALL2B	2286	359.7	-1.45	↑	≤.0.001	mical-like protein 2-like	F:protein binding; F:zinc ion binding
DLAgn_00236920	-	645	37.2	-1.45	↑	≤.0.001	tripartite motif-containing protein 16-like	F:zinc ion binding; C:intracellular
DLAgn_00000900	MAP4	2823	169.5	-1.45	↑	≤.0.001	microtubule-associated protein 4-like	C:cell part; F:microtubule binding
DLAgn_00052110	FAM155A	1206	53.6	-1.45	↑	≤.0.001	transmembrane protein fam155a-like	-
DLAgn_00063340	DCDC2	714	1675.8	-1.45	↑	≤.0.001	doublecortin domain-containing protein 2	P:generation of neurons; P:cellular defense response; P:intracellular signal transduction
DLAgn_00017120	ZNF365	1410	720	-1.45	↑	≤.0.001	protein znf365-like	-
DLAgn_00087510	-	1671	84.2	-1.44	↑	≤.0.001	tripartite motif-containing protein 16-like	F:zinc ion binding; C:intracellular; F:protein binding
DLAgn_00000020	FAM110B	1144	34.8	-1.44	↑	≤.0.001	protein fam110b-like	C:mitochondrion; C:nucleus
DLAgn_00225230	NMNAT2	996	670.9	-1.44	↑	≤.0.001	nicotinamide mononucleotide adenylyltransferase 2	P:NAD biosynthetic process; F:nicotinate-nucleotide adenylyltransferase activity; C:synapse; C:late endosome; F:ATP binding; C:trans-Golgi network; C:Golgi apparatus; C:nucleus
DLAgn_00238390	ATP1B2A	888	52.5	-1.44	↑	≤.0.001	na+ k+ beta 2a polypeptide	P:otolith development; P:startle response; P:posterior lateral line neuromast hair cell differentiation; P:heart development; P:inner ear morphogenesis; C:sodium:potassium-exchanging ATPase complex; P:potassium ion transport; P:sodium ion transport
DLAgn_00229310	CCDC136	1040	37.5	-1.44	↑	≤.0.001	coiled-coil domain-containing protein 136-like	-
DLAgn_00050630	COL28A1	3714	255.4	-1.44	↑	≤.0.001	collagen alpha-1 chain-like	F:serine-type endopeptidase inhibitor activity; C:basement membrane; F:protein binding
DLAgn_00155120	KIF13B	5235	2636	-1.44	↑	≤.0.001	kinesin family member 13b	F:microtubule motor activity; C:microtubule associated complex; C:axon; C:microtubule; P:regulation of axonogenesis; P:protein targeting; F:ATP binding; P:microtubule-based movement; F:14-3-3 protein binding; P:signal transduction; F:protein kinase binding; P:T cell activation; C:cytoplasm
DLAgn_00245060	D3BWG0562E	2511	32.1	-1.44	↑	0.003	lipid phosphate phosphatase-related protein type 4-like	P:cellular process; C:integral to membrane; C:plasma membrane part; F:phosphatase activity; F:protein binding; P:inner ear development; P:metabolic process
DLAgn_00048590	MRAS	627	531.3	-1.44	↑	≤.0.001	ras-related protein m-ras-like	P:small GTPase mediated signal transduction; P:GTP catabolic process; F:GTP-dependent protein binding; F:GTPase activity; C:membrane; F:GTP binding; P:intracellular protein transport; P:nucleocytoplasmic transport; C:intracellular
DLAgn_00220700	-	453	44.1	-1.44	↑	0.005	neural cell adhesion molecule l1-like	-
DLAgn_00158500	NFAT5	3942	4225.6	-1.44	↑	≤.0.001	nuclear factor of activated t-cells 5-like	P:regulation of transcription, DNA-dependent; P:excretion; F:protein binding; P:positive regulation of gene expression; P:signal transduction; P:transcription from RNA polymerase II promoter; F:sequence-specific DNA binding transcription factor activity; C:nucleus
DLAgn_00066120	CASP8AP2	5826	259.5	-1.44	↑	≤.0.001	casp8-associated protein 2-like	P:apoptotic process; F:protein binding; P:regulation of cellular process; P:metabolic process; F:DNA binding
DLAgn_00215640	-	1383	84	-1.44	↑	≤.0.001	nuclear factor ovary-like	F:zinc ion binding; F:protein binding; C:ubiquitin ligase complex; F:ubiquitin-protein ligase activity; P:protein ubiquitination
DLAgn_00020600	NT5C1A	1122	115.1	-1.44	↑	≤.0.001	cytosolic 5 -nucleotidase 1a-like	C:cytoplasm; F:5'-nucleotidase activity; F:magnesium ion binding; P:nucleotide metabolic process; F:nucleotide binding
DLAgn_00205050	-	921	59.5	-1.44	↑	≤.0.001	uncharacterized protein loc101486585	-
DLAgn_00017360	LDB3A	1887	128.6	-1.44	↑	≤.0.001	lim domain-binding protein 3-like isoform x3	P:somitogenesis; P:heart development; F:zinc ion binding; F:protein binding
DLAgn_00203380	RAD21	1920	357.4	-1.44	↑	≤.0.001	double-strand-break repair protein rad21 homolog	C:eukaryotic translation initiation factor 3 complex; C:nuclear meiotic cohesin complex; C:eukaryotic 43S preinitiation complex; P:regulation of transcription from RNA polymerase II promoter; F:translation initiation factor activity; P:formation of translation preinitiation complex; F:sequence-specific DNA binding; P:regulation of translational initiation; P:mitotic sister chromatid cohesion; P:p…
DLAgn_00257140	HBL3	720	103.4	-1.44	↑	0.001	mannose-binding protein c precursor	F:carbohydrate binding
DLAgn_00037250	MATR3	3789	695.1	-1.43	↑	≤.0.001	uncharacterized protein loc101465270 isoform x1	F:nucleic acid binding; C:nucleus; F:zinc ion binding; F:nucleotide binding
DLAgn_00037950	-	405	374.6	-1.43	↑	≤.0.001	NA	-
DLAgn_00133270	CHDH	1968	1867	-1.43	↑	≤.0.001	choline mitochondrial-like	P:oxidation-reduction process; C:mitochondrial inner membrane; F:choline dehydrogenase activity; F:flavin adenine dinucleotide binding; P:glycine betaine biosynthetic process from choline
DLAgn_00196260	MPP2B	1662	225.2	-1.43	↑	≤.0.001	maguk p55 subfamily member 2-like	F:protein binding
DLAgn_00035900	RYR1B	14898	1290.7	-1.43	↑	≤.0.001	ryanodine receptor 1-like	F:voltage-gated calcium channel activity; C:terminal cisterna; P:skeletal muscle fiber development; P:ossification involved in bone maturation; C:smooth endoplasmic reticulum; P:outflow tract morphogenesis; C:junctional sarcoplasmic reticulum membrane; F:ryanodine-sensitive calcium-release channel activity; P:larval locomotory behavior; F:calcium ion binding; P:release of sequestered calcium ion …
DLAgn_00107380	ARL13B	1254	37.4	-1.43	↑	0.001	adp-ribosylation factor-like protein 13b-like	C:cilium; P:cilium assembly; F:GTP binding; P:intracellular protein transport; P:small GTPase mediated signal transduction
DLAgn_00180230	CD276	957	8319.7	-1.43	↑	≤.0.001	cd276 antigen precursor	P:single-organism process; C:membrane; F:protein binding
DLAgn_00058330	GRIK5	3108	88.3	-1.43	↑	≤.0.001	glutamate ionotropic kainate 5-like	P:cellular response to glucose stimulus; F:PDZ domain binding; C:presynaptic membrane; P:regulation of excitatory postsynaptic membrane potential; P:synaptic transmission, glutamatergic; C:postsynaptic membrane; F:kainate selective glutamate receptor activity; P:regulation of synaptic vesicle fusion to presynaptic membrane; F:identical protein binding; C:postsynaptic density; C:kainate selective …
DLAgn_00045940	BTG4	798	791.2	-1.43	↑	≤.0.001	b-cell translocation gene 4	P:negative regulation of mitotic cell cycle
DLAgn_00213400	MTR	3078	920.1	-1.43	↑	≤.0.001	methionine synthase	C:cytoplasm; P:pteridine-containing compound metabolic process; F:methionine synthase activity; F:cobalamin binding; F:homocysteine S-methyltransferase activity; P:methionine biosynthetic process; P:methylation; F:zinc ion binding
DLAgn_00201960	SV2A	2214	246.8	-1.43	↑	≤.0.001	synaptic vesicle glycoprotein 2a-like	P:transmembrane transport; C:neuron projection; C:integral to membrane; C:synaptic vesicle membrane; F:transmembrane transporter activity; F:receptor activity; P:cellular calcium ion homeostasis; P:neurotransmitter transport; C:neuromuscular junction; C:cell-cell junction; P:synaptic transmission; C:presynaptic active zone
DLAgn_00096540	-	903	418.3	-1.42	↑	≤.0.001	low quality protein: membrane-associated guanylate ww and pdz domain-containing protein 3	-
DLAgn_00124910	PNPLA7	3984	453.8	-1.42	↑	≤.0.001	patatin-like phospholipase domain-containing protein 7-like	F:hydrolase activity; P:lipid metabolic process
DLAgn_00024250	GNAQ	1080	3139.9	-1.42	↑	≤.0.001	guanine nucleotide-binding protein g subunit alpha-like isoform 1	P:positive regulation of apoptotic process; F:signal transducer activity; F:GTP binding; P:regulation of melanocyte differentiation; C:caveola; P:skeletal system development; P:heart development; P:glutamate receptor signaling pathway; P:negative regulation of potassium ion transport; P:phospholipase C-activating dopamine receptor signaling pathway; P:positive regulation of GTPase activity; F:met…
DLAgn_00146260	LRRC7	5022	290.3	-1.42	↑	≤.0.001	leucine-rich repeat-containing protein 7-like	F:protein binding
DLAgn_00236600	-	1602	192.7	-1.42	↑	≤.0.001	protein nlrc3-like	F:ATP binding
DLAgn_00012850	SPEF1	720	398.8	-1.42	↑	≤.0.001	sperm flagellar protein 1	C:cilium axoneme; F:protein binding
DLAgn_00112660	NRK	3825	872.2	-1.42	↑	≤.0.001	mitogen-activated protein kinase kinase kinase kinase 4-like	F:ATP binding; P:protein phosphorylation; F:small GTPase regulator activity; F:protein serine/threonine kinase activity; F:protein tyrosine kinase activity
DLAgn_00157660	DEF8	1500	443.9	-1.42	↑	≤.0.001	differentially expressed in fdcp 8 homolog	F:zinc ion binding; P:intracellular signal transduction
DLAgn_00212520	-	447	129.5	-1.42	↑	≤.0.001	b-cell receptor cd22-like	-
DLAgn_00020760	-	1746	768.1	-1.42	↑	≤.0.001	uncharacterized protein c15orf52 homolog isoform x2	-
DLAgn_00220890	ERC2	3051	1045.2	-1.42	↑	≤.0.001	erc protein 2-like	C:protein complex; C:terminal bouton; C:growth cone; C:presynaptic membrane; F:protein complex binding; C:postsynaptic density; C:neuronal cell body; F:PDZ domain binding
DLAgn_00156700	KRTCAP3	783	1687.9	-1.42	↑	≤.0.001	keratinocyte-associated protein 3-like	C:integral to membrane
DLAgn_00226900	IL18R1	1041	241.7	-1.42	↑	≤.0.001	interleukin-18 receptor 1	F:protein binding; P:signal transduction
DLAgn_00221350	-	321	256.7	-1.42	↑	≤.0.001	NA	-
DLAgn_00197100	IFFO1	1866	329.3	-1.42	↑	≤.0.001	intermediate filament family orphan 1-like	-
DLAgn_00170390	DNAJB9	654	599.1	-1.42	↑	≤.0.001	dnaj homolog subfamily b member 9	F:misfolded protein binding; C:endoplasmic reticulum; P:ER-associated protein catabolic process
DLAgn_00208450	CACNA2D1	3291	2527.1	-1.42	↑	≤.0.001	voltage-dependent calcium channel subunit alpha-2 delta-1-like	C:T-tubule; C:sarcoplasmic reticulum; P:regulation of calcium ion transport; F:voltage-gated calcium channel activity; F:protein binding; C:voltage-gated calcium channel complex; P:ion transmembrane transport
DLAgn_00197760	SMAD4.2-A	1764	377.8	-1.42	↑	≤.0.001	mothers against decapentaplegic homolog 4-like	F:sequence-specific DNA binding transcription factor activity; P:sebaceous gland development; P:negative regulation of transcription, DNA-dependent; C:SMAD protein complex; F:protein homodimerization activity; P:in utero embryonic development; P:metanephric mesenchyme morphogenesis; P:mesoderm development; F:I-SMAD binding; P:regulation of transforming growth factor beta2 production; P:axon guida…
DLAgn_00171580	-	933	216.8	-1.42	↑	≤.0.001	si:dkey- protein	P:oxidation-reduction process; F:iron ion binding; F:oxidoreductase activity, acting on paired donors, with incorporation or reduction of molecular oxygen, 2-oxoglutarate as one donor, and incorporation of one atom each of oxygen into both donors
DLAgn_00252710	-	1590	46	-1.41	↑	0.004	basement membrane-specific heparan sulfate proteoglycan core	F:protein binding
DLAgn_00083100	PRUNE2	978	27.3	-1.41	↑	≤.0.001	protein prune homolog 2	C:cytoplasm; C:intracellular membrane-bounded organelle
DLAgn_00139670	FGF14	756	48.2	-1.41	↑	≤.0.001	fibroblast growth factor 14-like	P:JNK cascade; P:neuromuscular process; P:adult locomotory behavior; F:fibroblast growth factor receptor binding; P:fibroblast growth factor receptor signaling pathway; P:synaptic transmission; P:positive regulation of sodium ion transport; F:heparin binding; F:growth factor activity; C:nucleus
DLAgn_00227390	MBOAT2	1320	125.2	-1.41	↑	≤.0.001	membrane-bound o-acyltransferase domain-containing protein 2-like	C:integral to membrane; C:membrane; P:phospholipid biosynthetic process; F:transferase activity, transferring acyl groups
DLAgn_00082800	SURF6	1077	193.8	-1.41	↑	≤.0.001	surfeit locus protein 6 homolog	P:heart development; C:nucleolus; C:nucleus
DLAgn_00182670	WBP1	1365	135.2	-1.41	↑	≤.0.001	ww domain binding protein 1	F:protein binding
DLAgn_00135340	-	1113	1736.3	-1.41	↑	≤.0.001	nucleic acid binding protein	F:hydrolase activity; C:cellular_component
DLAgn_00002880	TROVE2	1626	1229.7	-1.41	↑	≤.0.001	60 kda ss-a ro ribonucleo	F:RNA binding; P:regulation of transcription elongation from RNA polymerase II promoter; P:spinal cord oligodendrocyte cell differentiation; P:heart development; C:Cdc73/Paf1 complex; P:erythrocyte differentiation; C:ribonucleoprotein complex
DLAgn_00231640	-	348	39.6	-1.41	↑	0.003	uncharacterized protein loc101483788 isoform x4	-
DLAgn_00127990	EIF4E3	666	1479.2	-1.41	↑	≤.0.001	eukaryotic translation initiation factor 4e type 3	C:cytoplasm; P:translational initiation; C:mRNA cap binding complex; F:translation initiation factor activity; P:regulation of translation
DLAgn_00127540	PDZD4	2697	347.5	-1.41	↑	≤.0.001	pdz domain-containing protein 4 isoform 2	F:protein binding
DLAgn_00083530	NEDD4L	1138	20.5	-1.41	↑	≤.0.001	e3 ubiquitin-protein ligase nedd4-like isoform x1	-
DLAgn_00188000	EPOR	1632	95	-1.41	↑	0.001	erythropoietin receptor precursor	F:transmembrane signaling receptor activity; P:hemopoiesis; F:protein binding; C:integral to membrane
DLAgn_00012410	EYS	1188	118.4	-1.41	↑	≤.0.001	protein eyes shut homolog	F:protein binding
DLAgn_00073090	NCOA1	4689	353.7	-1.41	↑	≤.0.001	nuclear receptor coactivator 1-like	P:regulation of transcription, DNA-dependent; F:transcription coactivator activity; P:positive regulation of cellular process; C:nucleus; P:histone acetylation; F:signal transducer activity; P:signal transduction; F:histone acetyltransferase activity; F:protein dimerization activity; F:nuclear hormone receptor binding
DLAgn_00099050	KCD17	1059	872.6	-1.41	↑	≤.0.001	btb poz domain-containing protein kctd17-like	P:protein homooligomerization; F:protein binding
DLAgn_00257640	-	801	24.6	-1.41	↑	0.002	tripartite motif-containing protein 16-like	F:zinc ion binding; C:intracellular; F:protein binding
DLAgn_00012840	ERLIN1	1002	3169.9	-1.41	↑	≤.0.001	er lipid raft associated 1	C:endoplasmic reticulum membrane; C:protein complex; F:protein binding; C:integral to membrane; P:ER-associated protein catabolic process
DLAgn_00240800	ZNF91	3348	178.6	-1.41	↑	≤.0.001	zinc finger protein 729-like	F:zinc ion binding; F:nucleic acid binding
DLAgn_00120000	PRR16	999	135.5	-1.41	↑	≤.0.001	proline-rich protein 16-like	-
DLAgn_00158910	SOX6	2343	167.1	-1.4	↑	≤.0.001	transcription factor sox-6	P:negative regulation of transcription from RNA polymerase II promoter; P:positive regulation of chondrocyte differentiation; P:gene silencing; P:erythrocyte development; P:cell morphogenesis; P:oligodendrocyte cell fate specification; P:post-embryonic development; F:protein heterodimerization activity; C:transcription factor complex; F:transcription regulatory region DNA binding; F:sequence-spec…
DLAgn_00028720	TBCEL	1290	915.3	-1.4	↑	≤.0.001	tubulin folding cofactor e-like	C:cytoskeleton; C:cytoplasm
DLAgn_00066700	GPR116	1632	39.7	-1.4	↑	≤.0.001	probable g-protein coupled receptor 116-like	P:neuropeptide signaling pathway; F:G-protein coupled receptor activity; C:integral to membrane
DLAgn_00027470	BTR06	1497	475.8	-1.4	↑	≤.0.001	zinc-binding protein a33-like	C:intracellular; F:zinc ion binding; F:protein binding
DLAgn_00059160	ARHGEF5	5520	4293.3	-1.4	↑	≤.0.001	rho guanine nucleotide exchange factor 5	P:regulation of Rho protein signal transduction; F:Rho guanyl-nucleotide exchange factor activity; C:intracellular; F:protein binding; F:phospholipid binding
DLAgn_00133870	SPEN	10626	1542.2	-1.4	↑	≤.0.001	msx2-interacting protein	F:nucleic acid binding; F:nucleotide binding
DLAgn_00057190	MAG	1002	7.6	-1.4	↑	0.007	b-cell receptor cd22-like	F:protein binding
DLAgn_00149200	INSRA	4122	2921	-1.4	↑	≤.0.001	insulin receptor-like	P:protein autophosphorylation; F:insulin receptor substrate binding; C:integral to membrane; P:transmembrane receptor protein tyrosine kinase signaling pathway; F:ATP binding; P:developmental growth; F:transmembrane receptor protein tyrosine kinase activity; F:phosphatidylinositol 3-kinase binding; P:embryo development
DLAgn_00219000	-	375	89.8	-1.4	↑	≤.0.001	uncharacterized protein loc101166970	-
DLAgn_00176510	PRF1	1704	158.5	-1.4	↑	0.005	perforin-1-like	F:protein binding
DLAgn_00115020	STX2	864	1468.3	-1.4	↑	≤.0.001	syntaxin-2 isoform 1	C:cell-cell junction; P:cell differentiation; C:basolateral plasma membrane; C:cell surface; F:SNAP receptor activity; C:membrane raft; P:vesicle-mediated transport; P:intracellular protein transport; C:cytoplasmic vesicle
DLAgn_00222480	NILT2	701	83.1	-1.4	↑	0.001	polymeric immunoglobulin receptor-like	-
DLAgn_00101170	BRSK2	2514	411.7	-1.4	↑	≤.0.001	serine threonine-protein kinase brsk2-like	F:ATP binding; P:protein phosphorylation; F:protein serine/threonine kinase activity; F:protein tyrosine kinase activity
DLAgn_00140630	-	357	416.9	-1.4	↑	≤.0.001	transposable element tcb1 transposase	F:DNA binding; F:transposase activity; P:DNA integration
DLAgn_00097950	SC6A6	1881	18966.2	-1.4	↑	≤.0.001	sodium- and chloride-dependent taurine transporter-like	F:taurine:sodium symporter activity; C:integral to plasma membrane; P:neurotransmitter transport; P:taurine transport; F:neurotransmitter:sodium symporter activity
DLAgn_00167700	SYNM	3003	2128.1	-1.4	↑	≤.0.001	synemin isoform x1	C:intermediate filament; F:structural molecule activity
DLAgn_00012460	RAB23	708	524.3	-1.4	↑	≤.0.001	ras-related protein rab-23-like	C:phagocytic vesicle membrane; P:embryonic digit morphogenesis; P:negative regulation of transcription factor import into nucleus; C:autophagic vacuole; P:craniofacial suture morphogenesis; F:GTP binding; P:GTP catabolic process; P:negative regulation of proteolysis; P:small GTPase mediated signal transduction; P:autophagic vacuole assembly; P:regulation of smoothened signaling pathway; F:GTPase …
DLAgn_00189550	SLC5A11	2049	10.8	-1.4	↑	0.006	sodium myo-inositol cotransporter 2-like	C:integral to membrane; P:transmembrane transport; F:transporter activity
DLAgn_00036210	-	336	35.9	-1.4	↑	≤.0.001	NA	-
DLAgn_00016240	LGALSL	537	696.3	-1.4	↑	≤.0.001	galectin-related protein	F:carbohydrate binding
DLAgn_00046340	MYO7AA	6618	38.9	-1.4	↑	0.003	unconventional myosin-viia	C:photoreceptor outer segment; P:sensory perception of sound; P:actin filament-based movement; P:pigment granule transport; P:lysosome organization; C:melanosome; P:phagolysosome assembly; C:lysosomal membrane; P:detection of mechanical stimulus involved in sensory perception; P:intracellular protein transport; C:cytosol; F:microfilament motor activity; F:protein domain specific binding; P:visual…
DLAgn_00094420	TUSC2	336	66.2	-1.4	↑	≤.0.001	tumor suppressor candidate 2	F:molecular_function; P:biological_process; C:cellular_component
DLAgn_00016040	MAP4K3	2790	2036.6	-1.39	↑	≤.0.001	mitogen-activated protein kinase kinase kinase kinase 3-like isoform 1	F:small GTPase regulator activity; P:response to stress; P:protein phosphorylation; F:ATP binding; P:intracellular protein kinase cascade; F:protein serine/threonine kinase activity; F:protein tyrosine kinase activity
DLAgn_00210080	DYRK2	1761	3052.4	-1.39	↑	≤.0.001	dual specificity tyrosine-phosphorylation-regulated kinase 2-like	P:negative regulation of NFAT protein import into nucleus; F:manganese ion binding; P:positive regulation of glycogen biosynthetic process; F:protein tyrosine kinase activity; F:ubiquitin binding; C:cytoplasm; C:ubiquitin ligase complex; F:protein serine/threonine kinase activity; P:smoothened signaling pathway; F:magnesium ion binding; P:peptidyl-tyrosine phosphorylation; P:intrinsic apoptotic s…
DLAgn_00036990	-	3111	257.4	-1.39	↑	≤.0.001	lrr and pyd domains-containing protein 3-like	F:ATP binding; F:zinc ion binding; F:protein binding
DLAgn_00008990	ARHGAP30	3987	1928.8	-1.39	↑	≤.0.001	rho gtpase-activating protein 30	C:intracellular; P:signal transduction
DLAgn_00059430	PRKCG	2040	144.7	-1.39	↑	≤.0.001	protein kinase c alpha type-like	P:histone H3-T6 phosphorylation; P:B cell receptor signaling pathway; F:histone binding; F:zinc ion binding; C:membrane; P:regulation of transcription from RNA polymerase II promoter; P:embryonic hemopoiesis; F:histone kinase activity (H3-T6 specific); P:apoptotic process; C:cytoplasm; P:positive regulation of I-kappaB kinase/NF-kappaB cascade; P:B cell activation; P:negative regulation of protei…
DLAgn_00091300	KIF21B	5019	1320	-1.39	↑	≤.0.001	kinesin-like protein kif21b-like	P:microtubule-based movement; C:microtubule associated complex; F:ATP binding; F:microtubule motor activity; C:microtubule; F:protein binding
DLAgn_00078430	PHEX	2058	19.6	-1.39	↑	0.005	phosphate-regulating neutral endopeptidase isoform 1	F:metal ion binding; P:bone mineralization; C:Golgi apparatus; F:metalloendopeptidase activity; P:organophosphate metabolic process; C:integral to membrane; P:proteolysis; C:endoplasmic reticulum; C:perinuclear region of cytoplasm
DLAgn_00225480	SIAT4	948	1424.6	-1.39	↑	≤.0.001	cmp-n-acetylneuraminate-beta-galactosamide-alpha- -sialyltransferase 1-like	P:protein glycosylation; F:sialyltransferase activity; C:integral to Golgi membrane
DLAgn_00019870	CD93	1551	322.3	-1.39	↑	≤.0.001	complement component c1q receptor	P:single-organism cellular process; F:protein binding; C:cell part; C:membrane; F:carbohydrate binding
DLAgn_00033960	IGSF9B	4326	54.4	-1.39	↑	≤.0.001	protein turtle homolog b-like	F:protein binding
DLAgn_00078940	NEB	5496	2580	-1.39	↑	≤.0.001	nebulin isoform x11	-
DLAgn_00255450	SAMHD1	165	4805.2	-1.39	↑	≤.0.001	sam domain and hd domain-containing protein 1-like	F:metal ion binding; P:defense response to virus; F:phosphoric diester hydrolase activity; F:RNA binding; P:regulation of innate immune response; P:metabolic process; C:nucleus
DLAgn_00058630	CD209	765	360.9	-1.39	↑	≤.0.001	c-type lectin domain family 4 member e	F:carbohydrate binding
DLAgn_00094250	ARHGEF5	1128	11.2	-1.39	↑	0.006	rho guanine nucleotide exchange factor 5	F:Rho guanyl-nucleotide exchange factor activity; C:intracellular; P:regulation of Rho protein signal transduction
DLAgn_00113990	TAPT1	1803	632	-1.39	↑	≤.0.001	transmembrane anterior posterior transformation protein 1-like	P:chordate embryonic development
DLAgn_00147720	-	450	105.1	-1.39	↑	≤.0.001	interleukin-12 receptor subunit beta-1-like	-
DLAgn_00053790	CREB1	993	305.3	-1.39	↑	≤.0.001	cyclic amp-responsive element-binding protein 1-like	P:neurotrophin TRK receptor signaling pathway; F:cAMP response element binding; P:toll-like receptor 3 signaling pathway; P:gland development; P:axon guidance; P:toll-like receptor 4 signaling pathway; F:RNA polymerase II distal enhancer sequence-specific DNA binding; P:synaptic transmission; F:transcription cofactor activity; P:toll-like receptor 9 signaling pathway; C:nucleoplasm; F:RNA polymer…
DLAgn_00026980	EXOC3	1647	189.9	-1.39	↑	≤.0.001	exocyst complex component 3	C:exocyst; P:exocytosis
DLAgn_00045530	PHF15	2820	2653	-1.39	↑	≤.0.001	protein jade-2	F:protein binding; F:zinc ion binding
DLAgn_00103770	TRIM35-36	1248	131.9	-1.38	↑	≤.0.001	uncharacterized protein	F:protein binding; F:zinc ion binding
DLAgn_00164750	IL-34	657	179.6	-1.38	↑	≤.0.001	interleukin-34 precursor	P:positive regulation of cell proliferation; C:extracellular space; F:macrophage colony-stimulating factor receptor binding; P:positive regulation of protein phosphorylation
DLAgn_00265730	GPD1L	636	110.5	-1.38	↑	≤.0.001	glycerol-3-phosphate dehydrogenase 1-like	C:glycerol-3-phosphate dehydrogenase complex; P:regulation of heart rate; P:positive regulation of protein localization to cell surface; F:NAD binding; P:regulation of ventricular cardiac muscle cell action potential; P:glycerol-3-phosphate catabolic process; F:sodium channel regulator activity; P:regulation of sodium ion transmembrane transporter activity; P:positive regulation of sodium ion tra…
DLAgn_00014520	WDR96	2934	915.3	-1.38	↑	≤.0.001	wd repeat-containing protein 96	-
DLAgn_00129620	ZNF704	1602	1785.5	-1.38	↑	≤.0.001	zinc finger protein 704	F:zinc ion binding
DLAgn_00133640	SOGA1	5727	2653.9	-1.38	↑	≤.0.001	protein soga1 isoform 1	C:extracellular region
DLAgn_00157400	KIAA1549L	3273	37.1	-1.38	↑	≤.0.001	upf0606 protein kiaa1549l homolog	C:integral to membrane
DLAgn_00253820	DNAJC27	828	151.1	-1.38	↑	≤.0.001	dnaj homolog subfamily c member 27-like	F:GTP binding; P:small GTPase mediated signal transduction; C:mitochondrion; P:protein transport; F:GTPase activity; P:GTP catabolic process; C:membrane
DLAgn_00217820	LRRC19	1050	88	-1.38	↑	≤.0.001	leucine-rich repeat-containing protein 19	F:protein binding
DLAgn_00187340	DESI1	507	1559.7	-1.38	↑	≤.0.001	pppde peptidase domain containing 2	C:cytoplasm; P:proteolysis; C:nucleus; F:peptidase activity
DLAgn_00003350	NCL	1824	302.4	-1.38	↑	≤.0.001	nucleolin-like isoform 1	F:nucleic acid binding; F:nucleotide binding
DLAgn_00225580	-	762	38.9	-1.38	↑	≤.0.001	protein nlrc3-like	F:nucleotide binding; F:protein binding
DLAgn_00189070	-	651	279.5	-1.38	↑	≤.0.001	interferon-inducible protein gig1	-
DLAgn_00148520	ZRANB2	1080	5127.2	-1.38	↑	≤.0.001	zinc finger ran-binding domain-containing protein 2	F:zinc ion binding; C:intracellular; P:regulation of transcription, DNA-dependent; F:protein binding; F:sequence-specific DNA binding transcription factor activity
DLAgn_00060310	PBXIP1B	2826	1564.5	-1.38	↑	≤.0.001	pre-b-cell leukemia transcription factor-interacting protein 1-like isoform x1	F:molecular_function; P:biological_process; C:cellular_component; P:negative regulation of transcription, DNA-dependent
DLAgn_00091120	CAMTA1	4821	402.4	-1.38	↑	≤.0.001	calmodulin-binding transcription activator 1-like	F:protein binding; F:DNA binding; C:nucleus
DLAgn_00134480	VDRA	1263	465.7	-1.38	↑	≤.0.001	vitamin d receptor a	P:ossification; P:steroid hormone mediated signaling pathway; F:vitamin D3 receptor activity; P:regulation of transcription from RNA polymerase II promoter; F:zinc ion binding; F:vitamin D binding; F:sequence-specific DNA binding; P:calcium ion homeostasis; F:steroid hormone receptor activity; F:transcription factor binding; P:vitamin D receptor signaling pathway; C:nucleus
DLAgn_00100420	KCTD5	777	3205.1	-1.38	↑	≤.0.001	btb poz domain-containing protein kctd5	P:protein homooligomerization; C:cytosol; F:protein binding
DLAgn_00197320	ZHX2	3183	821.5	-1.38	↑	≤.0.001	zinc fingers and homeoboxes protein 2-like	F:sequence-specific DNA binding transcription factor activity; F:sequence-specific DNA binding
DLAgn_00207910	PION	2631	843.5	-1.38	↑	≤.0.001	gamma-secretase-activating protein	P:regulation of proteolysis; P:beta-amyloid formation; C:trans-Golgi network; F:beta-amyloid binding
DLAgn_00145650	NOS1AP	2223	1009.7	-1.38	↑	≤.0.001	carboxyl-terminal pdz ligand of neuronal nitric oxide synthase	F:protein binding
DLAgn_00237820	SCN8A	1358	507.5	-1.38	↑	≤.0.001	voltage-gated sodium channel	C:voltage-gated sodium channel complex; P:sensory perception of sound; F:protein binding; F:voltage-gated sodium channel activity; P:response to toxic substance; P:muscle organ development; C:node of Ranvier; P:adult walking behavior; F:sodium ion binding; C:dendrite; C:neuronal cell body; P:peripheral nervous system development; P:ion transmembrane transport; C:Z disc; P:myelination; C:axon init…
DLAgn_00121670	KCNT1	3579	880.1	-1.38	↑	≤.0.001	potassium channel subfamily t member 1-like	C:voltage-gated potassium channel complex; F:voltage-gated potassium channel activity; P:potassium ion transmembrane transport; F:calcium-activated potassium channel activity
DLAgn_00240730	-	378	48.4	-1.37	↑	≤.0.001	uncharacterized protein loc101467069	-
DLAgn_00222590	-	3204	2137.8	-1.37	↑	0.002	protein nlrc3-like	F:nucleotide binding; F:protein binding
DLAgn_00062100	-	384	564.8	-1.37	↑	≤.0.001	uncharacterized protein loc101173652	-
DLAgn_00227550	MYHZ1.1	1311	32.3	-1.37	↑	0.004	myosin heavy chain	F:actin binding; C:myosin complex; P:somite specification; F:ATP binding; F:motor activity
DLAgn_00240860	-	318	27.2	-1.37	↑	≤.0.001	urokinase plasminogen activator surface receptor-like	F:enzyme binding; C:cell surface; C:integral to plasma membrane
DLAgn_00146020	FNBP1L	1803	1145.6	-1.37	↑	≤.0.001	formin binding protein 1-like	P:membrane tubulation; P:vesicle transport along actin filament; P:membrane invagination; C:cytoskeleton; F:lipid binding; P:clathrin-mediated endocytosis; P:membrane budding; C:cytoplasmic membrane-bounded vesicle; C:cell cortex; F:protein binding; P:positive regulation of filopodium assembly; P:autophagy; C:plasma membrane
DLAgn_00182630	FBXO41	2508	138.6	-1.37	↑	≤.0.001	f-box only protein 41	F:protein binding
DLAgn_00196630	SLC16A3	1563	9.4	-1.37	↑	0.004	monocarboxylate transporter 4-like	C:cell part; F:secondary active monocarboxylate transmembrane transporter activity; P:organic anion transport; C:integral to membrane; P:transmembrane transport
DLAgn_00047610	PGAP1	2817	298.1	-1.37	↑	≤.0.001	gpi inositol-deacylase	P:anterior/posterior axis specification; C:intrinsic to membrane; F:hydrolase activity, acting on ester bonds; P:embryonic pattern specification; P:forebrain regionalization; P:head development; P:sensory perception of sound; P:intracellular protein transport; P:GPI anchor metabolic process; C:endoplasmic reticulum
DLAgn_00223440	DNAJC5	492	388.6	-1.37	↑	≤.0.001	dnaj homolog subfamily c member 5	C:cell part
DLAgn_00254820	-	504	32.7	-1.37	↑	≤.0.001	uncharacterized protein loc101471077	-
DLAgn_00164780	ST3GAL2	1467	161.1	-1.37	↑	≤.0.001	alpha- -sialyltransferase st3gal ii	C:Golgi cisterna membrane; C:integral to Golgi membrane; F:beta-galactoside (CMP) alpha-2,3-sialyltransferase activity; P:amino sugar metabolic process; P:post-translational protein modification; C:extracellular region; P:O-glycan processing; P:keratan sulfate biosynthetic process
DLAgn_00042410	PURA	858	983.1	-1.37	↑	≤.0.001	transcriptional activator protein pur-alpha-like	F:double-stranded DNA binding
DLAgn_00043010	MTUS2	1545	27.4	-1.37	↑	≤.0.001	microtubule-associated tumor suppressor candidate 2-like	C:cytoplasmic microtubule; F:microtubule binding; F:protein homodimerization activity; C:centrosome
DLAgn_00192280	GPATCH8	4281	11875.4	-1.37	↑	≤.0.001	loc565404 protein	F:zinc ion binding
DLAgn_00000160	TMEM68	783	512.3	-1.37	↑	≤.0.001	transmembrane protein 68	F:transferase activity, transferring acyl groups; P:metabolic process; C:integral to membrane
DLAgn_00068490	RNF217	1695	1755.9	-1.37	↑	≤.0.001	probable e3 ubiquitin-protein ligase rnf217	F:zinc ion binding
DLAgn_00253770	-	5775	1889.9	-1.37	↑	≤.0.001	uncharacterized protein loc101474212	F:hydrolase activity
DLAgn_00119000	NTRK2	2508	323.5	-1.37	↑	≤.0.001	bdnf nt-3 growth factors receptor-like	P:negative regulation of neuron apoptotic process; F:protein homodimerization activity; P:regulation of Rac GTPase activity; P:positive regulation of cell proliferation; P:positive regulation of axonogenesis; P:cerebral cortex development; P:positive regulation of MAPK cascade; P:brain-derived neurotrophic factor receptor signaling pathway; P:learning; P:central nervous system neuron development;…
DLAgn_00125050	NELF	1857	59.2	-1.37	↑	≤.0.001	nmda receptor synaptonuclear signaling and neuronal migration factor isoform x2	F:protein binding
DLAgn_00014290	CLM1	1065	54.9	-1.37	↑	≤.0.001	polymeric immunoglobulin receptor-like	F:protein binding
DLAgn_00195750	PPP1R9B	2685	2137.8	-1.37	↑	≤.0.001	neurabin-2-like isoform x2	P:dendrite development; F:protein binding; C:membrane; P:cellular response to morphine; C:filopodium; P:regulation of protein phosphorylation; P:regulation of opioid receptor signaling pathway; P:actin filament organization; P:calcium-mediated signaling; C:cortical actin cytoskeleton
DLAgn_00223310	-	495	111.2	-1.37	↑	0.001	zinc finger protein 236-like	F:zinc ion binding; F:nucleic acid binding
DLAgn_00060580	DBF4	1854	71.7	-1.37	↑	≤.0.001	protein dbf4 homolog a	F:nucleic acid binding; F:zinc ion binding
DLAgn_00169950	PRKAR2B	1218	78.9	-1.36	↑	≤.0.001	camp-dependent protein kinase type ii-beta regulatory subunit	C:membrane raft; F:cAMP-dependent protein kinase regulator activity; P:response to antipsychotic drug; P:regulation of protein kinase activity; P:learning; P:cell proliferation; C:mitochondrial inner membrane; F:cAMP binding; P:response to clozapine; P:fatty acid metabolic process; F:protein domain specific binding; F:ubiquitin protein ligase binding; C:centrosome; C:cAMP-dependent protein kinase…
DLAgn_00083170	PSTPIP2	1089	749.4	-1.36	↑	≤.0.001	proline-serine-threonine phosphatase-interacting protein 2	C:intracellular part
DLAgn_00118690	KIF24	1923	365.9	-1.36	↑	≤.0.001	kinesin-like protein kif24	F:microtubule motor activity; P:microtubule depolymerization; C:microtubule associated complex; C:microtubule; F:ATP binding; P:microtubule-based movement; C:centriole; P:cilium assembly
DLAgn_00080310	DCP2	801	318.1	-1.36	↑	≤.0.001	m7 -mrna hydrolase	C:cytosol; F:RNA binding; F:m7G(5')pppN diphosphatase activity; F:manganese ion binding; C:RNA-induced silencing complex; C:cytoplasmic mRNA processing body; F:protein binding; F:exoribonuclease activity, producing 5'-phosphomonoesters; P:gene expression; P:histone mRNA catabolic process; P:nuclear-transcribed mRNA catabolic process, nonsense-mediated decay; C:nucleus; P:exonucleolytic nuclear-tr…
DLAgn_00163400	-	705	521.3	-1.36	↑	≤.0.001	meprin a subunit beta-like	F:RNA binding; F:RNA-directed DNA polymerase activity; P:RNA-dependent DNA replication; F:methyltransferase activity; P:oxidation-reduction process
DLAgn_00028200	PIPOX	1209	114.3	-1.36	↑	≤.0.001	peroxisomal sarcosine oxidase-like	F:sarcosine oxidase activity; P:tetrahydrofolate metabolic process; P:oxidation-reduction process
DLAgn_00199510	RIMS3	1098	83.2	-1.36	↑	≤.0.001	regulating synaptic membrane exocytosis protein 3-like	F:ion channel binding; F:metal ion binding; P:regulation of membrane potential; P:intracellular protein transport; F:Rab GTPase binding
DLAgn_00061800	DNAH11	13383	1754.4	-1.36	↑	≤.0.001	dynein heavy chain axonemal	C:cilium; C:axonemal dynein complex; F:microtubule motor activity; P:microtubule-based movement; F:ATP binding; F:ATPase activity
DLAgn_00125230	-	333	55.2	-1.36	↑	≤.0.001	NA	-
DLAgn_00225300	TRPM2	2058	83.5	-1.36	↑	≤.0.001	protein nlrc3-like	F:protein binding
DLAgn_00195970	TR-ALPHA	1251	100.8	-1.36	↑	≤.0.001	thyroid hormone receptor alpha	P:steroid hormone mediated signaling pathway; F:zinc ion binding; P:regulation of transcription, DNA-dependent; F:thyroid hormone receptor activity; F:sequence-specific DNA binding; F:steroid hormone receptor activity; C:nucleus
DLAgn_00133260	CACNA1D	6672	2498.2	-1.36	↑	≤.0.001	voltage-dependent l-type calcium channel subunit alpha-1d-like	F:voltage-gated calcium channel activity; P:regulation of potassium ion transmembrane transport; F:cytoskeletal protein binding; P:calcium ion transmembrane transport; P:regulation of SA node cell action potential; P:membrane repolarization involved in regulation of cardiac muscle cell action potential; C:voltage-gated calcium channel complex
DLAgn_00266460	IL7R	1293	2730.5	-1.36	↑	≤.0.001	interleukin-7 receptor subunit alpha	P:T cell differentiation; P:regulation of biological process; F:cytokine receptor activity; C:membrane; F:protein binding
DLAgn_00243680	FAM200A	399	120.8	-1.36	↑	0.003	protein fam200a	F:nucleic acid binding; C:integral to membrane; C:membrane
DLAgn_00014370	PLEK	1146	467.4	-1.36	↑	≤.0.001	pleckstrin	P:positive regulation of actin filament bundle assembly; F:protein kinase C binding; P:negative regulation of inositol phosphate biosynthetic process; P:protein secretion by platelet; C:ruffle membrane; P:ruffle organization; P:positive regulation of platelet activation; P:positive regulation of inositol-polyphosphate 5-phosphatase activity; P:regulation of cell diameter; P:platelet aggregation; …
DLAgn_00105800	-	3486	412.2	-1.36	↑	≤.0.001	zinc finger protein 235-like	F:zinc ion binding; F:nucleic acid binding
DLAgn_00122100	CAMK2B	1659	101.7	-1.36	↑	≤.0.001	calcium calmodulin-dependent protein kinase type ii subunit beta-like	P:regulation of synapse structural plasticity; P:regulation of long-term neuronal synaptic plasticity; P:neuromuscular process controlling balance; P:G1/S transition of mitotic cell cycle; P:positive regulation of dendritic spine morphogenesis; P:regulation of synaptic transmission, cholinergic; C:cytosol; P:inhibitory G-protein coupled receptor phosphorylation; C:nucleoplasm; P:positive regulati…
DLAgn_00084720	TAOK3	1317	120.6	-1.36	↑	≤.0.001	serine threonine-protein kinase tao3	P:positive regulation of JUN kinase activity; P:G2 DNA damage checkpoint; P:negative regulation of JNK cascade; P:protein autophosphorylation; F:protein serine/threonine kinase activity; P:positive regulation of JNK cascade; F:ATP binding; P:DNA repair; C:mitochondrion
DLAgn_00024370	DIRAS1	597	574.7	-1.36	↑	≤.0.001	gtp-binding protein di-ras2-like	P:small GTPase mediated signal transduction; P:GTP catabolic process; F:GTPase activity; C:membrane; F:GTP binding; C:intracellular; P:protein transport
DLAgn_00074350	MGC146850	933	30.6	-1.35	↑	0.002	trans- -enoyl- reductase-like	C:integral to membrane; C:cytoplasm; F:oxidoreductase activity, acting on the CH-CH group of donors; P:lipid metabolic process
DLAgn_00241170	DPH5	306	52	-1.35	↑	≤.0.001	diphthine synthase	P:peptidyl-diphthamide biosynthetic process from peptidyl-histidine; F:diphthine synthase activity; P:methylation
DLAgn_00266370	YO84	1200	107.5	-1.35	↑	≤.0.001	reverse transcriptase-like protein	F:RNA binding; F:RNA-directed DNA polymerase activity; P:RNA-dependent DNA replication
DLAgn_00049890	CFLAR	1416	714	-1.35	↑	≤.0.001	casp8 and fadd-like apoptosis regulator	P:regulation of apoptotic process; F:cysteine-type endopeptidase activity; P:proteolysis; F:protein binding
DLAgn_00057430	SLC9A1	2331	1930.4	-1.35	↑	≤.0.001	sodium hydrogen exchanger 1-like	P:sodium ion export; P:regulation of intracellular pH; P:cellular response to acidity; F:calcium-dependent protein binding; P:regulation of system process; C:integral to membrane; P:hyaluronan catabolic process; P:carbohydrate metabolic process; P:protein oligomerization; P:response to acid; P:positive regulation of cellular process; P:small molecule metabolic process; P:cell growth; C:endoplasmi…
DLAgn_00120060	CDO1	606	97.9	-1.35	↑	≤.0.001	cysteine dioxygenase	F:iron ion binding; P:oxidation-reduction process; P:L-cysteine metabolic process; F:cysteine dioxygenase activity
DLAgn_00107150	ATP1B4	1023	193.2	-1.35	↑	0.004	protein atp1b4-like	P:sodium ion transport; C:sodium:potassium-exchanging ATPase complex; P:potassium ion transport
DLAgn_00050160	GALNT13	1584	112.7	-1.35	↑	≤.0.001	polypeptide n-acetylgalactosaminyltransferase 13	C:Golgi membrane; F:polypeptide N-acetylgalactosaminyltransferase activity; P:O-glycan processing; C:integral to membrane; P:post-translational protein modification
DLAgn_00003530	ZFP644	3309	358.9	-1.35	↑	≤.0.001	zinc finger protein 644-like	F:zinc ion binding; F:nucleic acid binding
DLAgn_00249400	-	594	63	-1.35	↑	≤.0.001	oocyte zinc finger protein 6-like	F:zinc ion binding; F:nucleic acid binding
DLAgn_00232460	RYR2	696	19.1	-1.35	↑	0.003	ryanodine receptor 2	P:detection of calcium ion; F:calcium-induced calcium release activity; P:calcium-mediated signaling using intracellular calcium source; P:intrinsic apoptotic signaling pathway in response to osmotic stress; P:left ventricular cardiac muscle tissue morphogenesis; C:calcium channel complex; P:positive regulation of calcium-transporting ATPase activity; F:ryanodine-sensitive calcium-release channel…
DLAgn_00106880	-	1689	222.1	-1.35	↑	≤.0.001	zinc-binding protein a33-like	C:intracellular; F:zinc ion binding; F:protein binding
DLAgn_00058980	IFFO1	1887	505	-1.35	↑	≤.0.001	intermediate filament family orphan 1-like	-
DLAgn_00082240	TNPO1	2676	2698.7	-1.35	↑	≤.0.001	transportin-1 isoform x1	C:cytosol; F:protein transporter activity; P:protein import into nucleus, translocation; C:nuclear pore; P:mRNA metabolic process; F:nuclear localization sequence binding; F:protein binding; P:virus-host interaction; P:gene expression
DLAgn_00228090	SCN4AB	1377	2074.8	-1.35	↑	≤.0.001	voltage-gated sodium channel	P:transmembrane transport; P:ion transport; C:membrane; F:ion channel activity; F:calcium ion binding
DLAgn_00238570	CLIP1	1449	580.6	-1.35	↑	≤.0.001	cap-gly domain-containing linker protein 1-like	F:microtubule binding; C:intracellular membrane-bounded organelle; C:microtubule; P:microtubule cytoskeleton organization; C:cytoplasmic part
DLAgn_00074000	CCNY	1050	970.5	-1.35	↑	≤.0.001	cyclin-y isoform 1	P:positive regulation of cyclin-dependent protein kinase activity; P:G2/M transition of mitotic cell cycle; C:cytoplasmic cyclin-dependent protein kinase holoenzyme complex; P:cell division; P:regulation of canonical Wnt receptor signaling pathway; F:protein kinase binding; F:cyclin-dependent protein serine/threonine kinase regulator activity; C:nucleus; C:plasma membrane
DLAgn_00119110	RASEF	2472	409.2	-1.34	↑	≤.0.001	ras and ef-hand domain-containing	F:GTP binding; F:calcium ion binding; P:small GTPase mediated signal transduction; F:GTPase activity; P:GTP catabolic process; P:intracellular protein transport; P:nucleocytoplasmic transport; C:intracellular; C:membrane
DLAgn_00174470	C13H20ORF27	549	37.1	-1.34	↑	0.002	upf0687 protein c20orf27 homolog	-
DLAgn_00110080	NLRP1B	1500	270	-1.34	↑	≤.0.001	nacht- lrr- and pyd-containing protein 1 paralog b	F:protein binding; C:intracellular; P:regulation of apoptotic process; F:cysteine-type endopeptidase activity; P:proteolysis
DLAgn_00256950	-	387	103.3	-1.34	↑	≤.0.001	lrr and pyd domains-containing protein 3-like	-
DLAgn_00116020	UBE2D4	444	1413.9	-1.34	↑	≤.0.001	ubiquitin-conjugating enzyme e2 d4	P:protein K63-linked ubiquitination; P:protein K27-linked ubiquitination; P:protein K29-linked ubiquitination; F:protein binding; F:ATP binding; P:protein K48-linked ubiquitination; F:ubiquitin-protein ligase activity; P:protein K6-linked ubiquitination; P:protein K11-linked ubiquitination
DLAgn_00177640	CALHM1	1059	43	-1.34	↑	≤.0.001	calcium homeostasis modulator protein 1-like	-
DLAgn_00064080	ZHX1	2787	1314.5	-1.34	↑	≤.0.001	zinc fingers and homeoboxes protein 1-like	F:sequence-specific DNA binding transcription factor activity; F:sequence-specific DNA binding
DLAgn_00224250	-	1821	797.9	-1.34	↑	≤.0.001	uncharacterized protein loc101469544	-
DLAgn_00190340	MAFG1	489	252.6	-1.34	↑	≤.0.001	transcription factor -like	C:transcription factor complex; F:sequence-specific DNA binding; F:sequence-specific DNA binding transcription factor activity; P:regulation of cell proliferation; F:protein heterodimerization activity; P:regulation of cellular pH; P:regulation of epidermal cell differentiation; P:positive regulation of transcription, DNA-dependent; P:in utero embryonic development; P:adult behavior
DLAgn_00160550	PDE8A	2457	795.2	-1.34	↑	≤.0.001	high affinity camp-specific and ibmx-insensitive 3 -cyclic phosphodiesterase 8a	P:phosphorelay signal transduction system; F:phosphorelay response regulator activity; P:intracellular signal transduction; C:intracellular; F:metal ion binding; P:regulation of transcription, DNA-dependent; F:3',5'-cyclic-nucleotide phosphodiesterase activity
DLAgn_00253330	CD300LF	332	30	-1.34	↑	0.007	cmrf35-like molecule 8-like	P:osteoclast differentiation; C:integral to membrane; C:membrane; F:protein binding; C:plasma membrane
DLAgn_00146250	DLG1	351	68.9	-1.34	↑	≤.0.001	disks large homolog 1 isoform 5	F:phosphatase binding; F:protein kinase binding; C:cytosol; C:postsynaptic membrane; P:positive regulation of cell proliferation; P:reproductive structure development; P:T cell cytokine production; C:perinuclear region of cytoplasm; P:regulation of membrane potential; C:plasma membrane; P:protein localization to plasma membrane; C:lateral loop; P:positive regulation of establishment of protein lo…
DLAgn_00119350	PDE4D	2094	2355.3	-1.34	↑	≤.0.001	camp-specific 3 -cyclic phosphodiesterase 4d isoform x6	P:establishment of endothelial barrier; P:neutrophil chemotaxis; C:membrane; F:drug binding; P:cAMP catabolic process; C:microtubule organizing center; P:aging; C:cytosol; F:cAMP binding; F:metal ion binding; F:ubiquitin protein ligase binding; P:signal transduction; P:smooth muscle contraction; P:multicellular organism growth; P:cellular response to lipopolysaccharide; F:scaffold protein binding…
DLAgn_00128210	PFKFB2	1584	1432.7	-1.34	↑	≤.0.001	6-phosphofructo-2-kinase fructose- -biphosphatase 2	P:fructose metabolic process; F:fructose-2,6-bisphosphate 2-phosphatase activity; F:6-phosphofructo-2-kinase activity; P:phosphorylation; P:fructose 2,6-bisphosphate metabolic process; F:ATP binding
DLAgn_00238540	-	1422	61.7	-1.34	↑	≤.0.001	protein nlrc3-like	F:ATP binding; F:nucleotide binding
DLAgn_00083420	HCN1	2814	286.1	-1.34	↑	≤.0.001	potassium sodium hyperpolarization-activated cyclic nucleotide-gated channel 1	P:transmembrane transport; F:voltage-gated potassium channel activity; C:neuron projection; C:integral to membrane; P:potassium ion transport; P:synaptic transmission; C:plasma membrane
DLAgn_00193980	CYTH4	1227	741.3	-1.34	↑	≤.0.001	zgc:175224 protein	F:phospholipid binding; F:ARF guanyl-nucleotide exchange factor activity; P:regulation of ARF protein signal transduction; P:regulation of cell adhesion; C:plasma membrane; P:vesicle-mediated transport; C:trans-Golgi network; F:protein binding
DLAgn_00218450	LPPR5	675	12.3	-1.34	↑	0.003	lipid phosphate phosphatase-related protein type 5-like	F:hydrolase activity; P:metabolic process; C:integral to membrane
DLAgn_00160020	PCDH9	3708	504.1	-1.34	↑	≤.0.001	protocadherin-9 isoform 1	C:integral to plasma membrane; P:homophilic cell adhesion; F:calcium ion binding; F:protein binding
DLAgn_00211740	-	456	41	-1.34	↑	≤.0.001	zinc finger protein 436- partial	-
DLAgn_00262370	C209D	320	9.8	-1.34	↑	0.009	c-type lectin domain family 4 member e-like	F:carbohydrate binding
DLAgn_00179930	MAP2K7	1281	2905.3	-1.34	↑	≤.0.001	dual specificity mitogen-activated protein kinase kinase 7 isoform 2	P:toll-like receptor TLR1:TLR2 signaling pathway; F:protein C-terminus binding; P:toll-like receptor 4 signaling pathway; P:activation of JUN kinase activity; P:somitogenesis; F:protein tyrosine kinase activity; P:toll-like receptor 2 signaling pathway; P:toll-like receptor 9 signaling pathway; P:toll-like receptor 10 signaling pathway; P:TRIF-dependent toll-like receptor signaling pathway; C:cyt…
DLAgn_00059090	F131B	1377	840.2	-1.34	↑	≤.0.001	uncharacterized protein loc101070200	-
DLAgn_00048430	TRAF3IP1	1941	3517.2	-1.34	↑	≤.0.001	traf3-interacting protein 1 isoform 2	F:microtubule binding; P:cilium assembly; P:pronephros development
DLAgn_00191710	C19ORF80	525	13.3	-1.34	↑	0.006	hepatocellular carcinoma-associated protein td26	P:organic substance metabolic process; P:regulation of primary metabolic process; P:cellular process
DLAgn_00240080	-	945	138.3	-1.34	↑	0.006	reverse transcriptase	C:integral to membrane
DLAgn_00050260	UPP2	906	91.2	-1.34	↑	≤.0.001	uridine phosphorylase 2	C:cytoplasm; P:nucleotide catabolic process; F:uridine phosphorylase activity; C:type III intermediate filament; P:nucleoside metabolic process
DLAgn_00210540	ACLYB	2019	63.8	-1.34	↑	≤.0.001	uncharacterized protein loc101734517	F:RNA binding; F:RNA-directed DNA polymerase activity; P:RNA-dependent DNA replication
DLAgn_00063280	NRSN1	603	1159.5	-1.34	↑	≤.0.001	vmp-prov protein	C:cytoplasmic membrane-bounded vesicle; C:growth cone; C:neuronal cell body; P:nervous system development
DLAgn_00101340	RPGRB	4326	311.5	-1.33	↑	0.004	uncharacterized protein	P:single-organism process
DLAgn_00259340	-	356	25.2	-1.33	↑	0.006	NA	-
DLAgn_00016770	PRKCE	2142	524.5	-1.33	↑	≤.0.001	protein kinase c epsilon type	C:cytoskeleton; F:actin monomer binding; P:positive regulation of insulin secretion; P:positive regulation of synaptic transmission, GABAergic; P:positive regulation of actin filament polymerization; F:SH3 domain binding; P:TRAM-dependent toll-like receptor 4 signaling pathway; P:positive regulation of I-kappaB kinase/NF-kappaB cascade; P:lipopolysaccharide-mediated signaling pathway; P:negative …
DLAgn_00140660	AP1S1	477	4775.7	-1.33	↑	≤.0.001	ap-1 complex subunit sigma-1a-like	C:cytosol; F:protein transporter activity; C:lysosomal membrane; P:post-Golgi vesicle-mediated transport; P:cellular membrane organization; C:coated pit; P:nervous system development; P:regulation of defense response to virus by virus; F:protein binding; C:perinuclear region of cytoplasm; P:receptor-mediated endocytosis; P:viral reproduction; P:intracellular protein transport; P:antigen processin…
DLAgn_00136110	RTEL1	3207	403.6	-1.33	↑	≤.0.001	regulator of telomere elongation helicase 1-like	F:ATP-dependent DNA helicase activity; F:DNA binding; F:ATP binding; P:nucleobase-containing compound metabolic process; C:nucleus
DLAgn_00261570	NLRC5	689	75.6	-1.33	↑	≤.0.001	protein nlrc5-like	P:immune system process; P:regulation of cellular process; P:defense response
DLAgn_00038800	CCDC147	2586	490.3	-1.33	↑	≤.0.001	coiled-coil domain-containing protein 147	-
DLAgn_00163720	SH3GL3	1155	1003	-1.33	↑	≤.0.001	endophilin-a3 isoform 1	F:identical protein binding; P:central nervous system development; F:lipid binding; C:early endosome membrane; P:signal transduction; P:endocytosis
DLAgn_00007250	B4GALT2	1215	399.3	-1.33	↑	≤.0.001	beta- -galactosyltransferase 2-like	F:transferase activity, transferring glycosyl groups; P:carbohydrate metabolic process
DLAgn_00065340	CDK14	1272	2459.4	-1.33	↑	≤.0.001	pftaire protein kinase 1	C:cytosol; P:protein phosphorylation; P:G2/M transition of mitotic cell cycle; C:cytoplasmic cyclin-dependent protein kinase holoenzyme complex; P:cell division; F:ATP binding; F:cyclin-dependent protein serine/threonine kinase activity; P:regulation of canonical Wnt receptor signaling pathway; F:cyclin binding; C:nucleus; C:plasma membrane; F:protein tyrosine kinase activity
DLAgn_00263630	-	783	76.3	-1.33	↑	0.005	mhc class i antigen	P:immune response; P:antigen processing and presentation; C:MHC class I protein complex; F:protein binding
DLAgn_00058930	PLEKHG6	2766	862.4	-1.33	↑	≤.0.001	pleckstrin homology domain-containing family g member 6	F:Rho guanyl-nucleotide exchange factor activity; C:intracellular; P:regulation of Rho protein signal transduction; F:protein binding; F:phospholipid binding
DLAgn_00198470	SIAT4	1005	148.6	-1.33	↑	≤.0.001	alpha- -sialyltransferase st3gal i	F:beta-galactoside (CMP) alpha-2,3-sialyltransferase activity; P:protein glycosylation; C:integral to Golgi membrane
DLAgn_00223740	-	1096	294.7	-1.33	↑	≤.0.001	sialic acid-binding ig-like lectin 14-like	C:membrane; F:protein binding
DLAgn_00050040	IGF2BP2	1836	531.2	-1.33	↑	≤.0.001	insulin-like growth factor 2 mrna-binding protein 2-like isoform 1	P:regulation of cytokine biosynthetic process; F:mRNA 3'-UTR binding; C:cytosol; P:negative regulation of translation; F:translation regulator activity; F:mRNA 5'-UTR binding; F:protein binding; F:nucleotide binding; P:anatomical structure morphogenesis; C:cytoskeletal part; C:nucleus
DLAgn_00068560	FAM46A	1242	740.1	-1.33	↑	≤.0.001	protein fam46a-like	F:molecular_function; P:biological_process; C:cellular_component
DLAgn_00048640	NRP2B	1707	657.7	-1.33	↑	≤.0.001	neuropilin 2b	P:axon guidance; P:vasculogenesis; P:regulation of vascular endothelial growth factor receptor signaling pathway; P:axonal fasciculation; P:neural crest cell migration; P:cell adhesion; C:membrane
DLAgn_00112670	-	1062	518	-1.33	↑	≤.0.001	beta- -galactosyltransferase 2-like	C:membrane; P:protein glycosylation; F:galactosyltransferase activity
DLAgn_00266070	-	819	34.3	-1.33	↑	0.007	tripartite motif-containing protein 16-like	F:zinc ion binding; C:intracellular
DLAgn_00065850	DTNBP1	1056	1005.4	-1.33	↑	≤.0.001	dystrobrevin binding protein 1a	P:anterograde synaptic vesicle transport; F:protein binding; P:regulation of secretion; P:signal release; P:positive regulation of biological process; P:cellular membrane organization; P:regulation of biological quality; P:regulation of cell communication; P:regulation of cellular localization; P:anterograde axon cargo transport; C:synaptic vesicle membrane; P:neuron projection development; P:res…
DLAgn_00015680	CAMKMT	1026	215.3	-1.33	↑	≤.0.001	calmodulin-lysine n-methyltransferase	C:cytoplasm; F:calmodulin-lysine N-methyltransferase activity
DLAgn_00119340	RAB3C	660	635.2	-1.32	↑	≤.0.001	ras-related protein rab-3c-like	C:cytosol; P:calcium ion-dependent exocytosis; P:small GTPase mediated signal transduction; C:synaptic vesicle; P:regulation of exocytosis; P:neurotransmitter secretion; F:protein binding; F:GTP binding; C:plasma membrane; F:GTPase activity; P:GTP catabolic process; P:intracellular protein transport; P:nucleocytoplasmic transport
DLAgn_00126870	ANKRD52	3234	76.3	-1.32	↑	≤.0.001	serine threonine-protein phosphatase 6 regulatory ankyrin repeat subunit c	F:protein binding
DLAgn_00249750	RBL2	474	27.5	-1.32	↑	≤.0.001	retinoblastoma-like protein 2	C:cytoplasm; C:nucleolus; P:regulation of lipid kinase activity; C:transcription factor complex; P:regulation of cell cycle
DLAgn_00104820	TR-ALPHA	1230	1602.5	-1.32	↑	≤.0.001	thyroid hormone receptor alpha	P:steroid hormone mediated signaling pathway; F:zinc ion binding; P:regulation of transcription, DNA-dependent; F:thyroid hormone receptor activity; F:sequence-specific DNA binding; F:steroid hormone receptor activity; C:nucleus
DLAgn_00064680	RIMS2	4701	411.4	-1.32	↑	≤.0.001	regulating synaptic membrane exocytosis protein 2 isoform x1	C:protein complex; P:calcium ion-dependent exocytosis; P:regulation of synaptic vesicle exocytosis; P:calcium ion-dependent exocytosis of neurotransmitter; C:synapse; F:ion channel binding; P:insulin secretion; F:protein domain specific binding; F:protein heterodimerization activity; P:cAMP-mediated signaling; P:regulation of membrane potential; P:intracellular protein transport; F:Rab GTPase bin…
DLAgn_00084500	SMAD4	1512	597.7	-1.32	↑	≤.0.001	mothers against decapentaplegic homolog 4-like	F:sequence-specific DNA binding transcription factor activity; P:sebaceous gland development; P:negative regulation of transcription, DNA-dependent; C:SMAD protein complex; F:protein homodimerization activity; P:in utero embryonic development; P:metanephric mesenchyme morphogenesis; P:mesoderm development; F:I-SMAD binding; P:regulation of transforming growth factor beta2 production; P:axon guida…
DLAgn_00062270	-	414	52.4	-1.32	↑	≤.0.001	uncharacterized protein loc101485021	-
DLAgn_00185680	CACNA1A	5848	374.8	-1.32	↑	≤.0.001	voltage-dependent p q-type calcium channel subunit alpha-1a	F:voltage-gated calcium channel activity; P:elevation of cytosolic calcium ion concentration; P:energy reserve metabolic process; P:regulation of insulin secretion; C:cytoplasm; P:membrane depolarization; P:synaptic transmission; P:small molecule metabolic process; P:cell death; C:cell projection; C:nucleus; F:syntaxin binding; F:calcium ion binding; C:voltage-gated calcium channel complex; P:cal…
DLAgn_00086980	GRIN1A	2892	47.7	-1.32	↑	≤.0.001	nmda receptor subunit nr1	C:postsynaptic membrane; C:cell junction; C:plasma membrane; F:extracellular-glutamate-gated ion channel activity; P:ion transport; F:ionotropic glutamate receptor activity; C:integral to membrane; P:ionotropic glutamate receptor signaling pathway; C:outer membrane-bounded periplasmic space
DLAgn_00241780	-	817	27.7	-1.32	↑	0.002	protein nlrc3-like	F:ATP binding; F:nucleotide binding
DLAgn_00101300	-	3540	2126.2	-1.32	↑	≤.0.001	integrin alpha-x-like	C:integrin complex; P:cell adhesion; P:integrin-mediated signaling pathway; F:protein binding
DLAgn_00152320	HRH3	1302	112.5	-1.32	↑	≤.0.001	histamine h3 receptor-like	P:G-protein coupled receptor signaling pathway; C:integral to membrane; P:regulation of neurotransmitter levels; F:histamine receptor activity; P:elevation of cytosolic calcium ion concentration; P:regulation of cAMP metabolic process
DLAgn_00258810	-	823	32.8	-1.32	↑	0.007	butyrophilin subfamily 1 member a1-like	F:protein binding
DLAgn_00111750	ARHGEF9	1542	372.3	-1.32	↑	≤.0.001	rho guanine nucleotide exchange factor 9-like	C:cytoplasm; F:Rho guanyl-nucleotide exchange factor activity; F:phospholipid binding; P:regulation of Rho protein signal transduction; P:regulation of catalytic activity; F:protein binding
DLAgn_00119170	CCDC112	1485	427.4	-1.32	↑	≤.0.001	coiled-coil domain-containing protein 112-like	-
DLAgn_00028120	CUEDC1	1257	1543.2	-1.32	↑	≤.0.001	cue domain-containing protein 1-like	F:protein binding
DLAgn_00254700	-	732	1813.6	-1.32	↑	0.002	butyrophilin subfamily 1 member a1-like	F:protein binding
DLAgn_00049400	ZNF654	4251	470.6	-1.32	↑	≤.0.001	zinc finger protein 292-like	F:zinc ion binding
DLAgn_00025380	GPR113	3000	602.4	-1.32	↑	≤.0.001	probable g-protein coupled receptor 113	P:neuropeptide signaling pathway; F:G-protein coupled receptor activity; C:integral to membrane
DLAgn_00217950	HECW1	4968	434.7	-1.32	↑	≤.0.001	e3 ubiquitin-protein ligase hecw1-like	C:intracellular part; F:ubiquitin-protein ligase activity; P:protein ubiquitination; F:protein binding
DLAgn_00003980	PDE4D	2196	696	-1.32	↑	≤.0.001	camp-specific 3 -cyclic phosphodiesterase 4d-like	P:signal transduction; F:phosphoric diester hydrolase activity
DLAgn_00228280	OR108-1	988	154.6	-1.32	↑	≤.0.001	odorant receptor	F:G-protein coupled receptor activity; P:G-protein coupled receptor signaling pathway; C:integral to membrane; F:olfactory receptor activity
DLAgn_00237220	STK4	1356	1421.4	-1.32	↑	≤.0.001	serine threonine-protein kinase 4	P:patterning of blood vessels; P:intracellular protein kinase cascade; P:neural tube formation; P:central nervous system development; P:negative regulation of organ growth; P:negative regulation of canonical Wnt receptor signaling pathway; P:cell morphogenesis; C:cytoplasm; P:protein autophosphorylation; P:primitive hemopoiesis; P:negative regulation of cell proliferation; P:peptidyl-serine phosp…
DLAgn_00038540	-	2619	1193	-1.32	↑	≤.0.001	synaptotagmin-like protein 2-like	P:intracellular protein transport; F:Rab GTPase binding
DLAgn_00065840	-	1212	314.6	-1.32	↑	≤.0.001	uncharacterized protein loc101467069	-
DLAgn_00041460	SLC25A35	897	130.1	-1.32	↑	≤.0.001	solute carrier family 25 member 35	C:mitochondrial inner membrane; C:integral to membrane; P:transport
DLAgn_00145150	POMGNT1	1995	671	-1.32	↑	≤.0.001	protein o-linked-mannose beta- -n-acetylglucosaminyltransferase 1-like	C:Golgi membrane; P:protein O-linked glycosylation; F:acetylglucosaminyltransferase activity
DLAgn_00079530	LIFRA	1932	31.3	-1.31	↑	≤.0.001	leukemia inhibitory factor receptor-like	F:cytokine receptor activity; C:membrane; F:protein binding
DLAgn_00267160	-	1560	28.4	-1.31	↑	0.009	uncharacterized protein loc101470493	-
DLAgn_00154150	UHMK1	1326	2653.6	-1.31	↑	≤.0.001	serine threonine-protein kinase kist-like	F:protein binding; F:ribonucleoprotein complex binding; P:regulation of protein export from nucleus; P:neuron projection development; P:positive regulation of translational initiation; P:protein autophosphorylation; P:cell cycle arrest; F:nucleic acid binding; P:peptidyl-serine phosphorylation; C:neuronal ribonucleoprotein granule; F:protein serine/threonine kinase activity; C:axon; C:dendrite cy…
DLAgn_00127740	CAMTA1	5343	213.7	-1.31	↑	≤.0.001	calmodulin-binding transcription activator 1-like	F:protein binding; F:DNA binding; C:nucleus
DLAgn_00179980	EVI5L	2559	101.2	-1.31	↑	≤.0.001	evi5-like protein	F:Rab GTPase activator activity; C:intracellular; P:positive regulation of Rab GTPase activity
DLAgn_00096810	ARHGEF10L	3771	763.4	-1.31	↑	≤.0.001	rho guanine nucleotide exchange factor 10-like protein	P:SREBP signaling pathway; C:cytosol; F:Rho GTPase activator activity; P:positive regulation of stress fiber assembly; P:positive regulation of Rho GTPase activity; F:Rho guanyl-nucleotide exchange factor activity; F:protein binding
DLAgn_00084870	CA6	894	18	-1.31	↑	0.003	carbonic anhydrase 15-like	F:carbonate dehydratase activity; P:one-carbon metabolic process; F:zinc ion binding
DLAgn_00017020	EML5	5907	592.8	-1.31	↑	≤.0.001	echinoderm microtubule-associated 5	F:protein binding
DLAgn_00050410	IFIH1	2970	1183.4	-1.31	↑	≤.0.001	melanoma differentiation-associated protein 5	F:helicase activity; F:ATP binding; F:DNA binding
DLAgn_00118320	ANK1	5838	156.4	-1.31	↑	0.01	ankyrin-1 isoform x1	F:protein binding; P:signal transduction
DLAgn_00201040	KCNQ4	2049	203.4	-1.31	↑	≤.0.001	potassium voltage-gated channel subfamily kqt member 4	P:negative regulation of synaptic transmission, dopaminergic; P:regulation of ion transmembrane transport; C:neuron projection; P:potassium ion transport; P:inner ear morphogenesis; F:delayed rectifier potassium channel activity; P:sensory perception of sound; C:cytoplasm; C:voltage-gated potassium channel complex
DLAgn_00204410	NOLC1	1170	830	-1.31	↑	≤.0.001	nucleolar and coiled-body phosphoprotein 1	P:embryonic cranial skeleton morphogenesis
DLAgn_00082010	SREK1	1437	3553.3	-1.31	↑	≤.0.001	splicing regulatory glutamine lysine-rich protein 1	C:nucleolus; F:nucleic acid binding; C:mitochondrion; F:nucleotide binding; P:RNA processing
DLAgn_00215940	DOT1L	483	87.2	-1.31	↑	≤.0.001	histone-lysine n- h3 lysine-79 specific-like	P:histone lysine methylation; P:regulation of JAK-STAT cascade; F:histone-lysine N-methyltransferase activity; F:DNA binding; P:intestinal epithelial structure maintenance; P:canonical Wnt receptor signaling pathway; P:peptidyl-lysine methylation; P:regulation of transcription regulatory region DNA binding; F:transcription factor binding; C:nucleus
DLAgn_00034140	HIC1	2457	1482.7	-1.31	↑	≤.0.001	hypermethylated in cancer 1	F:zinc ion binding; F:DNA binding; P:signal transduction; C:nucleus; F:protein binding
DLAgn_00158370	PHLPP2	4317	91.5	-1.31	↑	≤.0.001	ph domain leucine-rich repeat-containing protein phosphatase 2	F:protein serine/threonine phosphatase activity; C:photoreceptor inner segment; P:protein dephosphorylation; C:photoreceptor outer segment membrane; F:protein binding
DLAgn_00146660	AK4	681	2035	-1.31	↑	≤.0.001	adenylate kinase isoenzyme mitochondrial-like	P:nucleotide phosphorylation; F:adenylate kinase activity; P:ATP metabolic process; P:carbon tetrachloride metabolic process; P:AMP metabolic process; P:UTP metabolic process; P:liver development; P:brain development; P:tetracycline metabolic process; P:GTP metabolic process; F:ATP binding; C:mitochondrial matrix; P:response to drug; P:ITP metabolic process; F:GTP binding; F:nucleoside triphospha…
DLAgn_00097370	LMCD1	1074	62.6	-1.31	↑	≤.0.001	lim and cysteine-rich domains protein 1-like	P:regulation of cardiac muscle hypertrophy; C:extracellular space; C:extracellular matrix; P:positive regulation of calcineurin-NFAT signaling cascade; F:zinc ion binding
DLAgn_00136590	MSTN2A	1077	26.3	-1.31	↑	≤.0.001	myostatin 2	C:extracellular region; F:growth factor activity; P:growth
DLAgn_00068470	NKAIN2	615	157.4	-1.31	↑	≤.0.001	sodium potassium-transporting atpase subunit beta-1-interacting protein 2-like	C:plasma membrane; C:integral to membrane
DLAgn_00118750	PRUNE2	6213	600.5	-1.31	↑	≤.0.001	protein prune homolog 2	C:intracellular membrane-bounded organelle
DLAgn_00100660	RAB11FIP3	3174	3082.5	-1.3	↑	≤.0.001	rab11 family-interacting protein 3	C:recycling endosome; P:cytokinesis; C:midbody; F:calcium ion binding; C:centrosome; C:cleavage furrow; F:ADP-ribosylation factor binding; P:endocytic recycling; C:membrane; F:Rab GTPase binding; F:protein homodimerization activity
DLAgn_00037630	TNFSF10L	978	3109.8	-1.3	↑	≤.0.001	tumor necrosis factor ligand superfamily member 10-like	C:extracellular space; P:induction of apoptosis; F:cytokine activity; C:membrane; F:tumor necrosis factor receptor binding; P:immune response
DLAgn_00240810	-	1125	112.9	-1.3	↑	≤.0.001	zinc finger protein 235-like	F:zinc ion binding; F:nucleic acid binding
DLAgn_00265220	-	348	31.4	-1.3	↑	0.001	NA	-
DLAgn_00243810	-	345	55.3	-1.3	↑	≤.0.001	NA	-
DLAgn_00238620	ARHGAP27	1140	346.5	-1.3	↑	≤.0.001	rho gtpase-activating protein 27-like	C:intracellular; P:signal transduction; F:protein binding; F:phospholipid binding
DLAgn_00019650	RALGAPA1	1307	154.3	-1.3	↑	≤.0.001	ral gtpase-activating protein subunit alpha-1	P:regulation of cellular process
DLAgn_00030370	GRAMD1B	2688	389.1	-1.3	↑	≤.0.001	gram domain-containing protein 1b-like	-
DLAgn_00183440	MRA	2979	981.7	-1.3	↑	≤.0.001	mineralocorticoid receptor	P:steroid hormone mediated signaling pathway; F:zinc ion binding; P:regulation of transcription, DNA-dependent; F:sequence-specific DNA binding; F:sequence-specific DNA binding transcription factor activity; F:steroid hormone receptor activity; C:nucleus
DLAgn_00066570	SLC5A6	1926	729.9	-1.3	↑	≤.0.001	sodium-dependent multivitamin transporter-like	P:pantothenate transmembrane transport; P:biotin transport; C:integral to membrane; F:sodium-dependent multivitamin transmembrane transporter activity; C:brush border membrane; C:vesicle membrane
DLAgn_00148640	DNASE2	1074	693.5	-1.3	↑	0.001	deoxyribonuclease-2-alpha precursor	P:DNA metabolic process; F:deoxyribonuclease II activity
DLAgn_00261730	FAM63B	927	89.1	-1.3	↑	≤.0.001	protein fam63b	F:molecular_function; P:biological_process; C:cellular_component
DLAgn_00097880	RIMS4	810	14	-1.3	↑	0.004	regulating synaptic membrane exocytosis protein 4	F:ion channel binding; P:regulation of synaptic vesicle exocytosis; C:cell junction; P:regulation of membrane potential; C:synaptic membrane
DLAgn_00139840	CACNB4.1	1611	44.4	-1.3	↑	≤.0.001	tpa_inf: voltage-gated calcium channel beta subunit transcript variant 2	P:epiboly involved in gastrulation with mouth forming second; P:regulation of ion transmembrane transport; P:calcium ion transmembrane transport; F:voltage-gated calcium channel activity; C:voltage-gated calcium channel complex; F:protein binding
DLAgn_00242300	-	783	78.9	-1.3	↑	0.003	immunoglobulin d	F:protein binding
DLAgn_00106030	-	1846	187.8	-1.3	↑	≤.0.001	serine-rich coiled-coil domain-containing protein 2-like	-
DLAgn_00122800	PKN2	2373	123.8	-1.3	↑	≤.0.001	serine threonine-protein kinase n2-like	F:ATP binding; P:protein phosphorylation; F:protein serine/threonine kinase activity; F:protein binding; P:signal transduction; F:protein tyrosine kinase activity
DLAgn_00128580	SS18L1	1251	115	-1.3	↑	≤.0.001	calcium-responsive transactivator	P:dendrite development; C:nuclear lumen; C:chromosome, centromeric region
DLAgn_00152250	ING5	726	493.3	-1.3	↑	≤.0.001	inhibitor of growth protein 5	P:negative regulation of S phase of mitotic cell cycle; F:zinc ion binding; P:negative regulation of growth; C:MOZ/MORF histone acetyltransferase complex; P:negative regulation of cell proliferation; P:positive regulation of apoptotic process; P:histone H3 acetylation; P:positive regulation of transcription, DNA-dependent; P:DNA replication; F:methylated histone residue binding
DLAgn_00036320	SPTBN4	8166	641.4	-1.3	↑	≤.0.001	spectrin beta brain 3	P:axon guidance; F:spectrin binding; F:ankyrin binding; C:axon hillock; P:sensory perception of sound; C:cell body fiber; C:PML body; P:fertilization; P:positive regulation of multicellular organism growth; C:paranode region of axon; P:cytoskeletal anchoring at plasma membrane; F:phospholipid binding; C:node of Ranvier; C:spectrin; P:clustering of voltage-gated sodium channels; C:cytosol; P:adult…
DLAgn_00115320	-	3213	259.8	-1.3	↑	≤.0.001	uncharacterized protein c9orf172 homolog	F:zinc ion binding
DLAgn_00156880	CENPF	8475	506.4	-1.3	↑	≤.0.001	centromere protein f	P:single-organism cellular process; C:intracellular organelle part; C:intracellular non-membrane-bounded organelle; F:transcription factor binding; F:protein homodimerization activity; F:dynein binding
DLAgn_00161700	MAPK8IP1	2307	360.5	-1.3	↑	≤.0.001	c-jun-amino-terminal kinase-interacting protein 1-like	F:kinase activity; C:axonal growth cone; F:mitogen-activated protein kinase kinase binding; P:negative regulation of apoptotic process; C:dendritic growth cone; P:regulation of transcription, DNA-dependent; C:cell body; P:negative regulation of JNK cascade; P:JUN phosphorylation; F:kinesin binding; C:endoplasmic reticulum membrane; C:dentate gyrus mossy fiber; C:mitochondrial membrane; C:cytosol;…
DLAgn_00031250	PDE2A	2976	481	-1.29	↑	≤.0.001	cgmp-dependent 3 -cyclic phosphodiesterase-like	P:cAMP-mediated signaling; P:establishment of endothelial barrier; F:cGMP-stimulated cyclic-nucleotide phosphodiesterase activity; F:protein homodimerization activity; P:cellular response to cGMP; P:cGMP-mediated signaling; P:negative regulation of vascular permeability; P:protein targeting to mitochondrion; C:endoplasmic reticulum; F:cAMP binding; P:negative regulation of cAMP biosynthetic proce…
DLAgn_00123400	DGCR8	2349	1344.9	-1.29	↑	≤.0.001	microprocessor complex subunit dgcr8-like	C:intracellular organelle; F:double-stranded RNA binding; F:protein binding
DLAgn_00235400	WNK4	2178	101.8	-1.29	↑	0.004	serine threonine-protein kinase wnk4-like	F:ATP binding; P:protein phosphorylation; F:protein serine/threonine kinase activity; F:protein tyrosine kinase activity
DLAgn_00069870	ZBED4	663	44.8	-1.29	↑	0.001	zinc finger bed domain-containing protein 4-like	F:protein dimerization activity; F:nucleic acid binding
DLAgn_00204150	SCN1BA	666	41.3	-1.29	↑	≤.0.001	sodium channel subunit beta-1-like	C:voltage-gated sodium channel complex; P:cell adhesion; F:voltage-gated sodium channel activity; F:sodium channel regulator activity; P:locomotion; P:membrane depolarization involved in regulation of cardiac muscle cell action potential; P:neuron projection development; C:myelin sheath; C:neuronal cell body; P:cardiac conduction; P:regulation of ion transmembrane transport; P:sodium ion transpor…
DLAgn_00132390	SYCP2	2835	47.9	-1.29	↑	≤.0.001	synaptonemal complex protein 2	-
DLAgn_00091700	RH50	1446	15.7	-1.29	↑	0.003	ammonium transporter rh type b-like	P:ammonium transmembrane transport; P:organic cation transport; C:cell part; C:integral to membrane; F:ammonium transmembrane transporter activity
DLAgn_00245530	-	591	38	-1.29	↑	≤.0.001	odorant receptor	F:olfactory receptor activity; P:G-protein coupled receptor signaling pathway; C:integral to membrane
DLAgn_00159150	EIF3J	744	545	-1.29	↑	≤.0.001	eukaryotic translation initiation factor 3 subunit j	C:eukaryotic translation initiation factor 3 complex; P:translational initiation; C:translation preinitiation complex; F:translation initiation factor activity
DLAgn_00141280	SLC1A1	1575	334.4	-1.29	↑	≤.0.001	excitatory amino acid transporter 3	P:protein homooligomerization; P:L-glutamate import; P:D-aspartate import; F:glutamate:sodium symporter activity; F:sodium:dicarboxylate symporter activity; C:plasma membrane
DLAgn_00003910	CRTC1	1686	799.2	-1.29	↑	≤.0.001	creb-regulated transcription coactivator 1-like	F:cAMP response element binding protein binding; P:protein homotetramerization; C:nucleus; C:cytoplasm; P:positive regulation of CREB transcription factor activity
DLAgn_00088740	ETNK1	1083	3839.2	-1.29	↑	≤.0.001	ethanolamine kinase 1	P:phosphatidylethanolamine biosynthetic process; P:phosphorylation; P:small molecule metabolic process; F:ATP binding; F:ethanolamine kinase activity; C:cytosol
DLAgn_00144210	-	786	322.9	-1.29	↑	0.003	NA	-
DLAgn_00153780	LRRC8D	2556	217.6	-1.29	↑	≤.0.001	leucine-rich repeat-containing protein 8d-like	F:protein binding
DLAgn_00165660	-	4215	119.6	-1.29	↑	≤.0.001	serine-rich adhesin for platelets-like	-
DLAgn_00148590	PRKACB	1134	2997.5	-1.29	↑	≤.0.001	camp-dependent protein kinase catalytic subunit beta-like	F:ubiquitin protein ligase binding; P:protein phosphorylation; C:centrosome; F:ATP binding; F:magnesium ion binding; F:cAMP-dependent protein kinase activity; F:protein tyrosine kinase activity
DLAgn_00207560	TNNT2E	807	52.6	-1.29	↑	≤.0.001	novel slow skeletal troponin t family protein	P:sarcomere organization; C:troponin complex
DLAgn_00005540	CYBP	684	1547.4	-1.28	↑	≤.0.001	calcyclin-binding protein	-
DLAgn_00264880	-	928	80.9	-1.28	↑	≤.0.001	uncharacterized protein partial	-
DLAgn_00092150	SPRYD3	1236	1269.1	-1.28	↑	≤.0.001	spry domain-containing protein 3	F:protein binding
DLAgn_00003210	KLF13	762	2315.3	-1.28	↑	≤.0.001	krueppel-like factor 9-like	F:nucleic acid binding; F:zinc ion binding
DLAgn_00053370	KLF12	1170	1101.8	-1.28	↑	≤.0.001	krueppel-like factor 12	F:nucleic acid binding; P:regulation of transcription, DNA-dependent; F:zinc ion binding
DLAgn_00184600	IQCE	837	894.4	-1.28	↑	≤.0.001	iq domain-containing protein e-like	C:mitochondrion
DLAgn_00235550	-	342	46.6	-1.28	↑	0.008	NA	-
DLAgn_00238090	STOX2	195	29.1	-1.28	↑	≤.0.001	storkhead-box protein 2-like	P:embryo development; P:maternal placenta development
DLAgn_00036490	-	447	165.1	-1.28	↑	≤.0.001	NA	-
DLAgn_00215740	-	441	93.2	-1.28	↑	≤.0.001	butyrophilin-like protein 10-like	F:protein binding
DLAgn_00162720	SHANK2	3615	87.8	-1.28	↑	≤.0.001	sh3 and multiple ankyrin repeat domains protein 2-like	C:cell projection; F:protein binding; C:intracellular part
DLAgn_00190760	AATK	4950	247	-1.28	↑	≤.0.001	serine threonine-protein kinase lmtk1-like	F:ATP binding; P:protein phosphorylation; F:protein tyrosine kinase activity
DLAgn_00000340	-	330	153.8	-1.28	↑	≤.0.001	uncharacterized	-
DLAgn_00167720	MEF2A	1584	3540	-1.28	↑	≤.0.001	myocyte-specific enhancer factor 2a	P:heart development; P:somitogenesis; P:myofibril assembly; F:sequence-specific DNA binding RNA polymerase II transcription factor activity; F:protein dimerization activity; P:single organism signaling; P:mitochondrion organization; F:transcription regulatory region sequence-specific DNA binding; P:positive regulation of transcription from RNA polymerase II promoter; F:enzyme binding; F:transcrip…
DLAgn_00034570	OR129-1	966	38.4	-1.28	↑	≤.0.001	odorant receptor	F:G-protein coupled receptor activity; P:G-protein coupled receptor signaling pathway; C:integral to membrane; F:olfactory receptor activity
DLAgn_00125560	SOX18	1806	416.8	-1.28	↑	≤.0.001	transcription factor sox-18	P:regulation of multicellular organismal development; P:gastrulation; P:heart development; P:cell fate specification; P:epithelium development; F:DNA binding; P:negative regulation of cellular process; P:vasculogenesis; P:transcription from RNA polymerase II promoter; P:positive regulation of macromolecule metabolic process; P:organ morphogenesis; P:regulation of transcription, DNA-dependent
DLAgn_00204880	ZBTB22B	2235	139.6	-1.28	↑	≤.0.001	zinc finger and btb domain containing 22 transcript variant 1a	F:protein binding; F:zinc ion binding; F:nucleic acid binding
DLAgn_00133630	OSBPL2	1419	3247.3	-1.28	↑	≤.0.001	oxysterol-binding protein 2	P:lipid transport; F:cholesterol binding
DLAgn_00210940	ABCD3	1980	2177.5	-1.28	↑	≤.0.001	atp-binding cassette sub-family d member 3	P:fatty acid beta-oxidation; P:peroxisomal long-chain fatty acid import; F:protein self-association; C:mitochondrial inner membrane; C:integral to membrane; P:peroxisome organization; P:response to drug; F:ATPase activity, coupled to transmembrane movement of substances; P:very long-chain fatty acid catabolic process; P:transmembrane transport; F:protein homodimerization activity; P:ATP catabolic…
DLAgn_00028040	VEZF1	1503	582.6	-1.28	↑	≤.0.001	vascular endothelial zinc finger 1	F:zinc ion binding; F:nucleic acid binding
DLAgn_00064770	-	405	557.5	-1.28	↑	0.001	NA	-
DLAgn_00240750	-	429	73.5	-1.28	↑	0.003	NA	-
DLAgn_00091970	-	984	2019	-1.28	↑	≤.0.001	uncharacterized protein loc101161630	-
DLAgn_00163770	ADAMTSL3	3309	85	-1.28	↑	≤.0.001	adamts-like 3	F:protein binding; C:proteinaceous extracellular matrix; F:metallopeptidase activity; F:zinc ion binding
DLAgn_00173870	KIAA0513	735	592.1	-1.28	↑	≤.0.001	uncharacterized protein kiaa0513-like	F:molecular_function; P:biological_process; C:cellular_component
DLAgn_00111760	-	1788	118.5	-1.28	↑	≤.0.001	spermatogenesis-associated protein 13-like isoform x1	-
DLAgn_00266600	-	1407	22.5	-1.27	↑	0.003	nuclear factor ovary-like	F:zinc ion binding; C:intracellular; F:protein binding
DLAgn_00158990	PKD1L3	573	180	-1.27	↑	≤.0.001	mucin-7 precursor	P:neuropeptide signaling pathway; F:carbohydrate binding; C:integral to membrane; F:ion channel activity; P:cellular response to acidity; F:sour taste receptor activity; C:cell surface; C:membrane; F:cation transmembrane transporter activity; P:cation transport; P:ion transport; P:transport; P:detection of chemical stimulus involved in sensory perception of sour taste; F:cation channel activity; …
DLAgn_00243410	NLRC5	432	68.1	-1.27	↑	≤.0.001	protein nlrc5-like	F:ATP binding; C:cytoplasm; F:nucleotide binding; P:innate immune response; P:negative regulation of type I interferon-mediated signaling pathway; P:positive regulation of transcription from RNA polymerase II promoter; P:positive regulation of type I interferon-mediated signaling pathway; C:nucleus; P:positive regulation of interferon-gamma-mediated signaling pathway; P:negative regulation of NF-…
DLAgn_00083680	SHC3	2019	46.9	-1.27	↑	≤.0.001	shc-transforming protein 3-like	P:central nervous system development; C:cytosol; P:insulin receptor signaling pathway; P:Ras protein signal transduction; P:neurotrophin TRK receptor signaling pathway; F:signal transducer activity; F:protein binding; P:epidermal growth factor receptor signaling pathway
DLAgn_00112210	CAB39	1032	3229.1	-1.27	↑	≤.0.001	calcium-binding protein 39-like	P:cell cycle arrest; C:cytosol; P:insulin receptor signaling pathway; F:protein serine/threonine kinase activity; F:kinase binding; F:protein kinase activator activity; P:positive regulation of protein kinase activity
DLAgn_00184760	PDE4A	2976	2391.3	-1.27	↑	≤.0.001	camp-specific 3 -cyclic phosphodiesterase 4d-like	P:regulation of cAMP-mediated signaling; C:cell periphery; P:neutrophil chemotaxis; P:cAMP catabolic process; P:regulation of protein kinase A signaling cascade; P:neutrophil homeostasis; C:cytosol; F:metal ion binding; P:cellular response to drug; P:smooth muscle contraction; C:perinuclear region of cytoplasm; P:cellular response to lipopolysaccharide; C:nucleus; P:sensory perception of smell; F…
DLAgn_00019750	SPTLC2	1713	1849.2	-1.27	↑	≤.0.001	serine palmitoyltransferase 2-like	P:sphinganine biosynthetic process; C:mitochondrion; C:integral to membrane; P:sphingosine biosynthetic process; F:serine C-palmitoyltransferase activity; P:sphingomyelin biosynthetic process; C:serine C-palmitoyltransferase complex; F:pyridoxal phosphate binding
DLAgn_00260330	-	3184	82.8	-1.27	↑	≤.0.001	reverse transcriptase-like protein	F:RNA binding; F:RNA-directed DNA polymerase activity; P:RNA-dependent DNA replication
DLAgn_00245840	PIK3R1	1311	2069.9	-1.27	↑	≤.0.001	phosphatidylinositol 3-kinase regulatory subunit alpha-like	P:positive regulation of apoptotic process; P:neurotrophin TRK receptor signaling pathway; P:negative regulation of osteoclast differentiation; F:phosphatidylinositol 3-kinase binding; P:phosphatidylinositol biosynthetic process; P:positive regulation of glucose import; P:T cell costimulation; P:Fc-gamma receptor signaling pathway involved in phagocytosis; P:NFAT protein import into nucleus; P:pl…
DLAgn_00143900	PCDH7	3768	1182.1	-1.27	↑	≤.0.001	protocadherin 7	C:integral to plasma membrane; P:homophilic cell adhesion; F:calcium ion binding; F:protein binding
DLAgn_00244790	DRP2	1107	159.8	-1.27	↑	≤.0.001	dystrophin-related protein 2	P:system development; C:membrane; C:cell part; P:cell development; P:biological regulation; F:binding
DLAgn_00207300	PPM1H	1587	510.6	-1.27	↑	≤.0.001	protein phosphatase 1h	F:catalytic activity; P:metabolic process
DLAgn_00038270	-	783	107.6	-1.27	↑	0.001	gtpase imap family member 7-like	F:GTP binding
DLAgn_00174330	PARD6A	933	51.2	-1.27	↑	≤.0.001	partitioning defective 6 homolog alpha-like	F:protein kinase C binding; C:protein complex; C:tight junction; P:cell-cell junction maintenance; P:neural tube formation; C:cell cortex; F:GTP-dependent protein binding; C:apical plasma membrane; F:Rho GTPase binding; C:nucleus
DLAgn_00054220	CD18	2340	4547.2	-1.27	↑	≤.0.001	integrin beta-2-like	F:protein binding; F:receptor activity; P:cell-matrix adhesion; P:integrin-mediated signaling pathway; C:integrin complex; P:multicellular organismal development
DLAgn_00235410	PTPRC	555	1918	-1.27	↑	≤.0.001	cd45 precursor	F:phosphatase activity; P:dephosphorylation; F:hydrolase activity; P:protein dephosphorylation; P:peptidyl-tyrosine dephosphorylation; F:protein tyrosine phosphatase activity; P:T cell receptor signaling pathway; F:phosphoprotein phosphatase activity
DLAgn_00165030	CCND2	1098	3989.8	-1.27	↑	≤.0.001	g1 s-specific cyclin-d2	P:positive regulation of cyclin-dependent protein kinase activity; C:cytosol; C:nuclear membrane; C:nucleolus; C:cyclin-dependent protein kinase holoenzyme complex; P:cell division; C:chromatin; F:protein kinase binding
DLAgn_00021790	TMEM63C	2523	1246.4	-1.27	↑	≤.0.001	transmembrane protein 63c	C:membrane
DLAgn_00158290	FAM63B	1890	1028.3	-1.27	↑	≤.0.001	protein fam63b-like	F:molecular_function; P:biological_process; C:cellular_component
DLAgn_00076830	PLSCR1	693	19.6	-1.27	↑	0.003	phospholipid scramblase 1	C:membrane raft; F:CD4 receptor binding; F:epidermal growth factor receptor binding; F:RNA polymerase II core promoter proximal region sequence-specific DNA binding transcription factor activity involved in positive regulation of transcription; F:phospholipid scramblase activity; P:phospholipid scrambling; P:defense response to virus; F:calcium ion binding; P:apoptotic process; C:Golgi apparatus;…
DLAgn_00076530	SEC22C	912	223.4	-1.27	↑	≤.0.001	vesicle-trafficking protein sec22c-like	C:membrane; P:transport
DLAgn_00183640	PROM1A	2613	84.4	-1.27	↑	≤.0.001	prominin- splice variant	C:apical plasma membrane; C:integral to membrane
DLAgn_00140460	DGKZ	3282	1618	-1.27	↑	≤.0.001	diacylglycerol kinase zeta isoform 1	F:diacylglycerol kinase activity; P:lipid phosphorylation; F:lipid kinase activity; F:protein C-terminus binding; P:mitotic G1 DNA damage checkpoint; F:enzyme inhibitor activity; P:negative regulation of catalytic activity; P:negative regulation of Ras protein signal transduction; P:protein kinase C-activating G-protein coupled receptor signaling pathway; P:negative regulation of mitotic cell cyc…
DLAgn_00004780	MAU2	1203	382.5	-1.27	↑	≤.0.001	mau2 chromatid cohesion factor homolog	C:chromatin; C:SMC loading complex; C:nucleoplasm; F:protein N-terminus binding; P:maintenance of mitotic sister chromatid cohesion; P:cell division
DLAgn_00175920	SH3PXD2A	3507	1228.7	-1.27	↑	≤.0.001	sh3 and px domain-containing protein 2a-like	C:podosome; C:cytoplasm; P:neural crest cell migration; F:protein binding; P:superoxide metabolic process; F:superoxide-generating NADPH oxidase activity; P:cell communication; F:phosphatidylinositol binding
DLAgn_00007360	FYCO1	4452	667.7	-1.26	↑	≤.0.001	fyve and coiled-coil domain-containing protein 1-like	F:metal ion binding; P:transport; C:integral to membrane
DLAgn_00084270	-	1188	118.1	-1.26	↑	≤.0.001	zinc finger protein 850- partial	F:zinc ion binding; F:nucleic acid binding
DLAgn_00242620	-	728	29.2	-1.26	↑	0.006	protein nlrc3-like	F:ATP binding
DLAgn_00147670	CRTC1	1845	299.1	-1.26	↑	≤.0.001	creb-regulated transcription coactivator 1	F:hydrolase activity; F:cAMP response element binding protein binding; P:protein homotetramerization; C:nucleus; C:cytoplasm; P:positive regulation of CREB transcription factor activity
DLAgn_00019700	FBXO33	1488	2627.1	-1.26	↑	0.001	f-box only protein 33	F:protein binding
DLAgn_00065820	JARID2	1158	119.8	-1.26	↑	≤.0.001	protein jumonji	P:negative regulation of transcription from RNA polymerase II promoter; F:protein binding; P:central nervous system development; C:ESC/E(Z) complex; F:histone demethylase activity; P:negative regulation of cell proliferation; F:DNA binding; P:thymus development; P:stem cell differentiation; F:chromatin binding; P:liver development; P:positive regulation of histone H3-K9 methylation; P:spleen deve…
DLAgn_00188580	CACNA1A	7530	1043.3	-1.26	↑	≤.0.001	voltage-dependent p q-type calcium channel subunit alpha-1a	P:glucose metabolic process; P:negative regulation of neuron apoptotic process; P:gamma-aminobutyric acid signaling pathway; P:synaptic transmission, GABAergic; P:elevation of cytosolic calcium ion concentration; P:spinal cord motor neuron differentiation; P:negative regulation of hormone biosynthetic process; P:neuromuscular process controlling balance; P:dendrite morphogenesis; P:neurotransmitt…
DLAgn_00068330	-	3036	15642.7	-1.26	↑	≤.0.001	band -like protein 2-like	C:cytoskeleton; C:cytoplasm; C:extrinsic to membrane; P:cortical actin cytoskeleton organization; F:actin binding; F:structural molecule activity
DLAgn_00221600	-	1038	156	-1.26	↑	≤.0.001	odorant receptor	F:G-protein coupled receptor activity; P:G-protein coupled receptor signaling pathway; C:integral to membrane; F:olfactory receptor activity
DLAgn_00169900	PDE3A	3114	143.6	-1.26	↑	0.002	cgmp-inhibited 3 -cyclic phosphodiesterase a	P:cellular response to endogenous stimulus; F:3',5'-cyclic-nucleotide phosphodiesterase activity; P:cyclic-nucleotide-mediated signaling; P:cellular response to organic substance; P:oocyte development; P:regulation of vascular permeability; P:regulation of reproductive process; P:metabolic process
DLAgn_00122230	ATP8B5B	3633	1927.6	-1.26	↑	≤.0.001	probable phospholipid-transporting atpase id-like	F:ATP binding; F:phospholipid-translocating ATPase activity; F:magnesium ion binding; P:cation transport; C:integral to membrane; P:phospholipid transport; F:cation-transporting ATPase activity
DLAgn_00050670	PPIG	2142	771	-1.26	↑	≤.0.001	peptidyl-prolyl cis-trans isomerase g	C:cytoplasm; C:nucleolus; P:protein folding; C:nuclear speck; C:nuclear matrix; P:protein peptidyl-prolyl isomerization; F:peptidyl-prolyl cis-trans isomerase activity
DLAgn_00067630	NAPB	891	798.5	-1.26	↑	≤.0.001	beta-soluble nsf attachment	P:synaptic transmission, glutamatergic; P:regulation of synaptic vesicle priming; P:SNARE complex disassembly; C:synaptobrevin 2-SNAP-25-syntaxin-1a complex; F:syntaxin binding; P:intracellular protein transport
DLAgn_00141370	ANK2	10377	11258.9	-1.26	↑	≤.0.001	ankyrin-2 isoform 1	P:SA node cell to atrial cardiac muscle cell communication; F:spectrin binding; P:regulation of heart rate; P:regulation of ventricular cardiac muscle cell action potential; F:protein kinase binding; C:basolateral plasma membrane; P:regulation of ventricular cardiac muscle cell membrane repolarization; P:atrial septum development; C:intracellular; P:regulation of cardiac muscle contraction by reg…
DLAgn_00101860	P75NTRA	1521	739.5	-1.26	↑	≤.0.001	tumor necrosis factor receptor superfamily member 16-like	P:organ development; P:single-organism developmental process; P:nervous system development; F:protein binding; P:signal transduction
DLAgn_00248450	CKLF7	486	882.1	-1.26	↑	≤.0.001	cklf-like marvel transmembrane domain-containing protein 7	C:integral to membrane
DLAgn_00100250	-	1722	698	-1.26	↑	0.001	leukocyte immune-type receptor partial	F:protein binding
DLAgn_00083110	GNAQ	1149	1142.7	-1.26	↑	≤.0.001	guanine nucleotide-binding protein g subunit alpha-like	P:positive regulation of apoptotic process; F:signal transducer activity; F:GTP binding; P:regulation of melanocyte differentiation; C:caveola; P:skeletal system development; P:heart development; P:glutamate receptor signaling pathway; P:negative regulation of potassium ion transport; P:phospholipase C-activating dopamine receptor signaling pathway; P:positive regulation of GTPase activity; F:met…
DLAgn_00148460	XXYLT1	1215	548	-1.26	↑	≤.0.001	xyloside xylosyltransferase 1	F:transferase activity, transferring glycosyl groups
DLAgn_00083670	S1PR3	1158	19.1	-1.26	↑	0.002	sphingosine 1-phosphate receptor 3-like	F:sphingosine-1-phosphate receptor activity; P:inflammatory response; P:adenylate cyclase-inhibiting G-protein coupled receptor signaling pathway; C:plasma membrane; P:sphingosine-1-phosphate signaling pathway; P:regulation of interleukin-1 beta production; C:integral to membrane
DLAgn_00122440	IQCE	1188	1833.2	-1.26	↑	≤.0.001	iq domain-containing protein e	F:protein binding
DLAgn_00009440	NCOA2	4560	862.8	-1.26	↑	≤.0.001	nuclear receptor coactivator 2-like	P:myeloid cell differentiation; F:nuclear hormone receptor binding; P:embryo development; F:signal transducer activity; P:signal transduction; F:histone acetyltransferase activity; C:nucleus; F:transcription coactivator activity; F:protein dimerization activity
DLAgn_00195170	ABAT	1503	4159	-1.26	↑	≤.0.001	4-aminobutyrate mitochondrial-like isoform 1	F:pyridoxal phosphate binding; P:behavioral response to cocaine; C:4-aminobutyrate transaminase complex; F:4-aminobutyrate transaminase activity; F:protein homodimerization activity; P:gamma-aminobutyric acid metabolic process
DLAgn_00209860	ABCC9	4752	324	-1.25	↑	≤.0.001	atp-binding cassette sub-family c member 9	F:sulfonylurea receptor activity; P:defense response to virus; F:ATPase activity, coupled to transmembrane movement of substances; C:voltage-gated potassium channel complex; P:transmembrane transport; P:potassium ion transport; P:ATP catabolic process; F:ion channel binding; F:ATP binding; C:sarcomere
DLAgn_00102830	KCNMA1	3573	1630.8	-1.25	↑	≤.0.001	calcium-activated potassium channel subunit alpha-1	P:cell maturation; P:relaxation of vascular smooth muscle; P:sensory perception of sound; P:cellular potassium ion homeostasis; P:smooth muscle contraction involved in micturition; F:large conductance calcium-activated potassium channel activity; P:negative regulation of cell volume; P:response to calcium ion; P:adult walking behavior; C:postsynaptic membrane; F:actin binding; P:locomotor rhythm;…
DLAgn_00210550	SH3BP5L	1404	63.5	-1.25	↑	0.003	sh3 domain-binding protein 5-like	-
DLAgn_00040170	DUSP10	2658	18.1	-1.25	↑	0.003	dual specificity protein phosphatase 10	P:negative regulation of MAP kinase activity; C:cytoplasm; P:JNK cascade; P:regulation of response to stress; P:protein dephosphorylation; C:nucleus; F:MAP kinase tyrosine/serine/threonine phosphatase activity; F:protein tyrosine phosphatase activity
DLAgn_00041590	SNX19	2730	14.3	-1.25	↑	0.006	sorting nexin-19-like	F:protein binding; P:cell communication; F:phosphatidylinositol binding
DLAgn_00216510	-	786	446.7	-1.25	↑	≤.0.001	NA	-
DLAgn_00195810	PDXDC1	354	66.7	-1.25	↑	≤.0.001	pyridoxal-dependent decarboxylase domain-containing protein 1	F:pyridoxal phosphate binding; P:carboxylic acid metabolic process; F:carboxy-lyase activity
DLAgn_00117330	RHOBTB1	2205	1438.5	-1.25	↑	≤.0.001	rho-related btb domain-containing protein 2-like	F:GTP binding; C:intracellular; P:small GTPase mediated signal transduction; F:protein binding; P:protein transport; F:GTPase activity; P:GTP catabolic process; C:membrane
DLAgn_00187300	-	1266	301.7	-1.25	↑	≤.0.001	zinc finger protein 27-like	F:zinc ion binding; F:nucleic acid binding
DLAgn_00140820	CD99L2	762	335.9	-1.25	↑	≤.0.001	cd99 antigen-like protein 2-like	C:membrane
DLAgn_00033630	OLFCD2	2559	362.9	-1.25	↑	≤.0.001	extracellular calcium-sensing receptor-like	F:G-protein coupled receptor activity; P:G-protein coupled receptor signaling pathway; C:integral to membrane
DLAgn_00235220	RGD1624205	2848	134.3	-1.25	↑	0.001	uncharacterized protein loc101470493	-
DLAgn_00087520	-	1680	180.2	-1.25	↑	0.003	tripartite motif-containing protein 16-like	C:intracellular; F:zinc ion binding; F:protein binding
DLAgn_00132500	CCDC30	2271	1342.1	-1.25	↑	≤.0.001	coiled-coil domain-containing protein 30	-
DLAgn_00159570	NAE1	1602	681.5	-1.25	↑	≤.0.001	nedd8-activating enzyme e1 regulatory subunit	P:DNA replication; F:ubiquitin protein ligase binding; P:regulation of apoptotic process; F:NEDD8 activating enzyme activity; P:mitotic DNA replication checkpoint; F:protein heterodimerization activity; F:nucleotide binding
DLAgn_00202060	TSHZ1	3390	30.3	-1.25	↑	≤.0.001	teashirt homolog 1-like	P:developmental process; F:sequence-specific DNA binding transcription factor activity; F:sequence-specific DNA binding; F:zinc ion binding; P:regulation of gene expression
DLAgn_00204270	PLECA	13671	3269.7	-1.25	↑	0.002	plectin-like isoform x1	F:actin binding; C:cytoskeleton
DLAgn_00247090	-	1356	88.2	-1.25	↑	≤.0.001	nuclear factor ovary-like	C:intracellular; F:zinc ion binding; F:protein binding
DLAgn_00063290	DCDC2	261	591.1	-1.25	↑	≤.0.001	doublecortin domain-containing protein 2	P:dendrite morphogenesis; P:intracellular signal transduction
DLAgn_00109250	PCDH2AA1	7713	98.2	-1.25	↑	≤.0.001	protocadherin fat partial	F:calcium ion binding; P:homophilic cell adhesion; C:plasma membrane
DLAgn_00183220	RNF150	1290	887.9	-1.25	↑	≤.0.001	ring finger protein 150	F:zinc ion binding; F:protein binding
DLAgn_00116000	TGOLN2	1278	2527.4	-1.24	↑	≤.0.001	trans-golgi network integral membrane protein 2	C:trans-Golgi network
DLAgn_00080370	PAM	2658	6824.8	-1.24	↑	≤.0.001	peptidyl-glycine alpha-amidating monooxygenase isoform 5	C:membrane; F:copper ion binding; P:oxidation-reduction process; F:peptidylglycine monooxygenase activity; P:peptide metabolic process; F:protein binding
DLAgn_00238760	GM3325	1206	119.5	-1.24	↑	≤.0.001	zinc finger protein 84- partial	F:zinc ion binding; F:nucleic acid binding
DLAgn_00213350	REEP3	786	6043.6	-1.24	↑	≤.0.001	receptor expression-enhancing protein 3	C:integral to membrane
DLAgn_00200400	RAPGEF5	1713	812	-1.24	↑	≤.0.001	rap guanine nucleotide exchange factor 5-like	F:GTP-dependent protein binding; P:nervous system development; F:Rap guanyl-nucleotide exchange factor activity; C:nucleus; P:regulation of small GTPase mediated signal transduction
DLAgn_00059780	MYH10	6135	3074.3	-1.24	↑	≤.0.001	myosin-10 isoform 2	C:neuron projection; P:heart development; P:cell morphogenesis; P:locomotion; P:striated muscle cell differentiation; P:neuron projection development; P:localization; F:actin binding; P:actin cytoskeleton organization; P:ventricular system development; F:motor activity; P:muscle cell development; F:ATP binding; C:myosin complex
DLAgn_00107710	PDZD11	471	632.9	-1.24	↑	≤.0.001	pdz domain-containing protein 11	F:protein C-terminus binding; C:extracellular region; C:cytosol; C:basolateral plasma membrane
DLAgn_00178530	-	813	132.1	-1.24	↑	0.002	gtpase imap family member 7-like	F:GTP binding
DLAgn_00165760	-	1665	218.4	-1.24	↑	≤.0.001	fish virus induced trim protein	C:intracellular; F:zinc ion binding; F:protein binding
DLAgn_00010770	FAM204A	687	1273.4	-1.24	↑	≤.0.001	protein fam204a-like	F:molecular_function; P:biological_process; C:cellular_component
DLAgn_00056640	-	558	36.6	-1.24	↑	0.003	uncharacterized protein loc101470778	-
DLAgn_00010460	CPEB3	2247	1109	-1.24	↑	≤.0.001	cytoplasmic polyadenylation element-binding protein 3 isoform x2	F:RNA binding; F:protein binding; P:negative regulation of translation; C:synapse; F:nucleotide binding
DLAgn_00124290	APBA1	1359	134.8	-1.24	↑	≤.0.001	amyloid beta a4 precursor protein-binding family a member 1-like	P:single-organism process
DLAgn_00088110	NFASC	4071	2731.2	-1.24	↑	≤.0.001	neurofascin isoform x4	F:protein binding; P:axon guidance; P:peripheral nervous system development; P:myelination; P:synapse organization
DLAgn_00010750	SORBS1	3000	949.9	-1.24	↑	≤.0.001	sorbin and sh3 domain-containing protein 1-like	P:establishment of localization; C:focal adhesion; P:cell-matrix adhesion; P:positive regulation of biological process; C:cell-cell adherens junction; C:cytoplasm; C:nucleolus; F:cytoskeletal protein binding; C:insulin receptor complex; C:centrosome; P:cellular component organization; P:regulation of cellular process; F:insulin receptor binding
DLAgn_00176840	ZNF91	4593	457.3	-1.24	↑	≤.0.001	zinc finger protein 271-like	F:zinc ion binding; F:nucleic acid binding
DLAgn_00118960	GOLM1	1224	6093.6	-1.24	↑	≤.0.001	golgi membrane protein 1	F:molecular_function; P:biological_process
DLAgn_00076990	DLGAP1	3078	161.6	-1.24	↑	≤.0.001	disks large-associated protein 1	P:cell-cell signaling
DLAgn_00227240	ACTR3B	1257	284.1	-1.24	↑	≤.0.001	actin-related protein 3b	C:Arp2/3 protein complex; P:Arp2/3 complex-mediated actin nucleation; F:ATP binding; C:cell projection; F:actin binding; C:cytoplasm
DLAgn_00084590	C4H5ORF42	4572	1833.5	-1.24	↑	0.001	uncharacterized protein c5orf42-like	-
DLAgn_00143010	-	5262	532.8	-1.24	↑	≤.0.001	receptor-type tyrosine-protein phosphatase f isoform x8	P:protein dephosphorylation; F:protein tyrosine phosphatase activity; F:protein binding
DLAgn_00215840	-	924	388.2	-1.23	↑	≤.0.001	olfactory receptor 13c2-like	F:G-protein coupled receptor activity; F:olfactory receptor activity; C:plasma membrane; P:detection of chemical stimulus involved in sensory perception of smell; P:G-protein coupled receptor signaling pathway; C:integral to membrane
DLAgn_00192970	MGC147475	1167	440.6	-1.23	↑	≤.0.001	protein kinase c and casein kinase substrate in neurons protein 2-like	F:protein binding
DLAgn_00125100	DTX3L	1296	284.1	-1.23	↑	≤.0.001	e3 ubiquitin-protein ligase dtx3l	P:cellular macromolecule metabolic process; F:protein binding; P:response to DNA damage stimulus; F:zinc ion binding; P:primary metabolic process; C:intracellular part
DLAgn_00118030	C9ORF78	876	789.6	-1.23	↑	≤.0.001	uncharacterized protein c9orf78 homolog	C:nucleus; C:cytoplasm
DLAgn_00046240	POLR2A	681	288.6	-1.23	↑	≤.0.001	rna polymerase ii largest subunit	P:transcription, DNA-dependent; F:transferase activity, transferring phosphorus-containing groups; F:binding; C:nucleus
DLAgn_00207100	CPNE8	1950	1160.6	-1.23	↑	≤.0.001	copine-8	F:protein binding
DLAgn_00236940	-	1011	72	-1.23	↑	0.002	uncharacterized protein loc101487933 isoform x1	F:protein binding
DLAgn_00072160	FAM110C	1053	507.8	-1.23	↑	≤.0.001	protein fam110c-like	-
DLAgn_00076660	OXSR1	1755	802.4	-1.23	↑	≤.0.001	oxidative-stress responsive 1	C:cytoplasm; P:response to oxidative stress; P:protein phosphorylation; F:ATP binding; F:magnesium ion binding; P:intracellular protein kinase cascade; F:protein serine/threonine kinase activity; F:protein tyrosine kinase activity
DLAgn_00243690	-	2385	33.9	-1.23	↑	0.001	protocadherin alpha-3-like	F:calcium ion binding; P:homophilic cell adhesion; C:plasma membrane
DLAgn_00129650	UCKL1	2535	4862.1	-1.23	↑	≤.0.001	zinc finger protein 512b-like	F:zinc ion binding
DLAgn_00129520	ASB14	1638	146	-1.23	↑	≤.0.001	ankyrin repeat and socs box protein 14-like	P:cellular process; F:protein binding
DLAgn_00228220	-	375	253.6	-1.23	↑	0.002	NA	-
DLAgn_00132340	EPB41L1	3741	933.5	-1.23	↑	≤.0.001	band -like protein 1-like	C:cytoskeleton; C:cytoplasm; C:extrinsic to membrane; P:cortical actin cytoskeleton organization; F:actin binding; F:structural molecule activity
DLAgn_00141270	-	601	40.8	-1.23	↑	≤.0.001	reverse transcriptase	F:RNA binding; F:RNA-directed DNA polymerase activity; P:RNA-dependent DNA replication
DLAgn_00251110	IHHA	336	71.8	-1.23	↑	≤.0.001	indian hedgehog b	P:intein-mediated protein splicing; F:peptidase activity; P:osteoblast differentiation; P:smoothened signaling pathway; P:intramembranous ossification; C:plasma membrane; P:striated muscle cell development; P:cell-cell signaling; C:extracellular region; P:proteolysis; P:swim bladder morphogenesis
DLAgn_00262560	-	305	35.1	-1.23	↑	0.004	NA	-
DLAgn_00069220	LDLRAP1	1056	133.7	-1.23	↑	≤.0.001	low density lipoprotein receptor adapter protein 1-like	P:macromolecule localization; C:clathrin adaptor complex; P:cellular localization; P:regulation of localization; P:receptor-mediated endocytosis; F:binding, bridging; F:clathrin binding; P:lipid metabolic process; C:axon; P:single-organism transport; P:positive regulation of cellular process; C:clathrin vesicle coat; C:endosome; P:regulation of cellular component organization; P:macromolecule met…
DLAgn_00115230	ZBTB34	1686	1488.9	-1.22	↑	≤.0.001	zinc finger and btb domain-containing protein 34	F:nucleic acid binding; C:nucleus; F:zinc ion binding; F:protein binding
DLAgn_00063310	LPCAT1	1629	1532.9	-1.22	↑	≤.0.001	lysophosphatidylcholine acyltransferase 1-like	P:surfactant homeostasis; C:Golgi membrane; P:negative regulation of phosphatidylcholine biosynthetic process; F:calcium ion binding; C:integral to membrane; C:endoplasmic reticulum membrane; P:positive regulation of protein catabolic process; P:retina development in camera-type eye; F:1-acylglycerophosphocholine O-acyltransferase activity; F:1-alkylglycerophosphocholine O-acetyltransferase activ…
DLAgn_00032970	-	307	45.9	-1.22	↑	≤.0.001	NA	-
DLAgn_00261940	SPRED2	1284	33.2	-1.22	↑	≤.0.001	sprouty- evh1 domain-containing protein 2-like	F:protein binding; C:membrane; P:multicellular organismal development; C:cell part; P:negative regulation of protein phosphorylation; P:regulation of signal transduction; P:intracellular signal transduction
DLAgn_00059750	SPHK2	2706	3074.2	-1.22	↑	≤.0.001	sphingosine kinase 2-like	C:cytosol; P:sphingolipid biosynthetic process; F:protein binding; P:small molecule metabolic process; C:membrane; F:diacylglycerol kinase activity; P:protein kinase C-activating G-protein coupled receptor signaling pathway
DLAgn_00147620	SLC35E1	1146	2144.1	-1.22	↑	≤.0.001	solute carrier family 35 member e1	C:integral to membrane
DLAgn_00244160	-	318	122	-1.22	↑	≤.0.001	NA	-
DLAgn_00021810	2310044G17RIK	1170	451.2	-1.22	↑	≤.0.001	uncharacterized protein kiaa1737 homolog	F:molecular_function; P:biological_process; C:cellular_component
DLAgn_00063600	VTCN1	348	252.8	-1.22	↑	0.009	v-set domain-containing t-cell activation inhibitor 1-like	F:protein binding
DLAgn_00225860	ARHGAP39	171	29	-1.22	↑	0.001	rho gtpase-activating protein 39-like	C:cytoskeleton; P:regulation of small GTPase mediated signal transduction; P:axon guidance; C:nucleus; C:cytosol
DLAgn_00183010	SH3GL2	1080	91	-1.22	↑	≤.0.001	endophilin-a1-like isoform 2	C:cytoplasm; F:identical protein binding; P:synaptic vesicle endocytosis; P:regulation of receptor internalization
DLAgn_00041690	ABCG4	1929	75.6	-1.22	↑	≤.0.001	atp-binding cassette sub-family g member 4-like	C:integral to membrane; P:ATP catabolic process; F:ATP binding; F:ATPase activity
DLAgn_00158420	ZFHX3	11730	1890	-1.22	↑	≤.0.001	zinc finger homeobox protein 3-like	P:regulation of transcription, DNA-dependent; P:negative regulation of cellular process; F:sequence-specific DNA binding transcription factor activity; F:sequence-specific DNA binding; F:zinc ion binding; C:nucleus
DLAgn_00174680	AKT3	1350	302.4	-1.22	↑	≤.0.001	rac-gamma serine threonine-protein kinase-like	P:protein phosphorylation; F:protein serine/threonine kinase activity; F:phospholipid binding; P:mitochondrial genome maintenance; F:ATP binding; P:signal transduction; C:Golgi apparatus; C:nucleus; C:plasma membrane; F:protein binding; F:protein tyrosine kinase activity
DLAgn_00225500	-	555	50.7	-1.22	↑	0.005	interferon inducible mx protein	-
DLAgn_00148430	ATP13A3	3306	1296.2	-1.22	↑	≤.0.001	probable cation-transporting atpase 13a3-like	C:integral to membrane; F:metal ion binding; P:ATP catabolic process; F:cation-transporting ATPase activity; F:ATP binding; P:cation transport
DLAgn_00259050	PRRG3	720	315.3	-1.22	↑	≤.0.001	transmembrane gamma-carboxyglutamic acid protein 3-like	F:calcium ion binding; C:extracellular region
DLAgn_00056510	PHF1	1722	1065.2	-1.22	↑	≤.0.001	phd finger protein 1	P:transcription, DNA-dependent; P:response to DNA damage stimulus; P:negative regulation of histone H3-K27 methylation; C:ESC/E(Z) complex; P:positive regulation of histone H3-K27 methylation; C:site of double-strand break; F:methylated histone residue binding; F:zinc ion binding
DLAgn_00237500	ZBT17	702	38.9	-1.22	↑	≤.0.001	zinc finger and btb domain-containing protein 17	F:nucleic acid binding; F:zinc ion binding
DLAgn_00231240	-	1184	13.4	-1.22	↑	0.005	NA	-
DLAgn_00006680	RB1CC1	4875	2776.9	-1.22	↑	≤.0.001	rb1-inducible coiled-coil protein 1-like	P:transcription, DNA-dependent; P:regulation of primary metabolic process; F:protein binding; P:organ development; P:cell communication; C:ULK1-ATG13-FIP200 complex; C:pre-autophagosomal structure membrane; P:cellular component organization; P:single-organism developmental process; P:cellular response to stress; P:regulation of autophagy; P:regulation of macromolecule metabolic process
DLAgn_00018870	CCDC88C	5880	5649.4	-1.22	↑	≤.0.001	protein daple	P:cellular macromolecule metabolic process; C:membrane; C:intracellular membrane-bounded organelle; P:cellular component assembly; P:cell projection organization; C:cytoplasmic vesicle; P:primary metabolic process; P:regulation of cellular component organization; P:regulation of macromolecule metabolic process; P:microtubule cytoskeleton organization; F:microtubule binding
DLAgn_00257840	SAMHD1	738	13092	-1.22	↑	≤.0.001	sam domain and hd domain-containing protein 1-like	F:metal ion binding; P:defense response to virus; F:phosphoric diester hydrolase activity; F:RNA binding; P:regulation of innate immune response; P:metabolic process; C:nucleus
DLAgn_00049940	C14ORF39	1218	447.6	-1.22	↑	≤.0.001	protein six6os1	F:molecular_function; P:regulation of sequence-specific DNA binding transcription factor activity; P:multicellular organismal development; C:cellular_component
DLAgn_00169330	COLM	2775	570.4	-1.22	↑	0.002	gliomedin-like	F:protein binding
DLAgn_00006240	ZNF729	3000	212.5	-1.22	↑	≤.0.001	zinc finger protein 729-like	F:zinc ion binding; F:nucleic acid binding
DLAgn_00017240	HECTD2	2289	378.6	-1.21	↑	≤.0.001	probable e3 ubiquitin-protein ligase hectd2	F:ubiquitin-protein ligase activity; C:intracellular; P:protein ubiquitination
DLAgn_00259570	-	585	42.2	-1.21	↑	0.001	uncharacterized protein loc101167763	-
DLAgn_00049750	BIN1	1800	912.7	-1.21	↑	≤.0.001	myc box-dependent-interacting protein 1-like	C:cerebellar mossy fiber; P:multicellular organismal development; F:GTPase binding; C:varicosity; C:actin cytoskeleton; C:axon terminus; P:cell proliferation; F:protein heterodimerization activity; P:virus-host interaction; C:synaptic vesicle; P:muscle cell differentiation; P:positive regulation of endocytosis; F:protein complex binding; P:positive regulation of GTPase activity; C:nucleus
DLAgn_00165140	DYRK4	2007	645.7	-1.21	↑	≤.0.001	dual specificity tyrosine-phosphorylation-regulated kinase 4	P:protein phosphorylation; F:ATP binding; F:protein serine/threonine kinase activity; F:protein tyrosine kinase activity
DLAgn_00198760	SRFBP1	1674	313.3	-1.21	↑	≤.0.001	serum response factor-binding protein 1	C:nucleus; P:regulation of transcription, DNA-dependent; C:cytoplasm; P:transcription, DNA-dependent; P:biological_process; F:protein binding; C:perinuclear region of cytoplasm
DLAgn_00045010	NR3C1	2421	2139.1	-1.21	↑	≤.0.001	glucocorticoid receptor	P:chromatin modification; F:zinc ion binding; P:regulation of transcription, DNA-dependent; F:steroid binding; F:sequence-specific DNA binding; P:glucocorticoid mediated signaling pathway; F:sequence-specific DNA binding transcription factor activity; C:cytoplasm; F:glucocorticoid receptor activity; C:nucleus; P:glucocorticoid receptor signaling pathway
DLAgn_00008660	ST6GALNAC3	1044	176.6	-1.21	↑	0.002	alpha-n-acetylgalactosaminide alpha- -sialyltransferase 3	P:glycosphingolipid metabolic process; P:protein glycosylation; C:integral to Golgi membrane; F:(alpha-N-acetylneuraminyl-2,3-beta-galactosyl-1,3)-N-acetyl-galactosaminide 6-alpha-sialyltransferase activity
DLAgn_00032800	CALM1	450	4427.3	-1.21	↑	≤.0.001	calmodulin 2 (phosphorylase delta)	P:positive regulation of ryanodine-sensitive calcium-release channel activity; P:detection of calcium ion; P:regulation of heart rate; P:neurotrophin TRK receptor signaling pathway; P:glucose metabolic process; P:regulation of store-operated calcium channel activity; F:phosphatidylinositol 3-kinase binding; F:nitric-oxide synthase binding; P:regulation of cell communication by electrical coupling…
DLAgn_00263860	-	1101	18	-1.21	↑	0.007	myelin-associated glyco	F:protein binding
DLAgn_00046290	RSF1	5277	605.9	-1.21	↑	≤.0.001	remodeling and spacing factor 1	P:cellular macromolecule metabolic process; P:nucleic acid metabolic process; F:protein binding; F:zinc ion binding
DLAgn_00040620	NUFIP2	1920	1459.3	-1.21	↑	≤.0.001	nuclear fragile x mental retardation-interacting protein 2	C:cytoplasm; F:binding; C:intracellular organelle
DLAgn_00252490	-	525	888	-1.21	↑	≤.0.001	protein nlrc3-like	F:nucleotide binding; F:protein binding
DLAgn_00238460	-	300	200.2	-1.21	↑	0.009	reverse transcriptase ribonuclease h	-
DLAgn_00049430	CHMP2B	645	3137.8	-1.21	↑	≤.0.001	charged multivesicular body protein 2b-like	F:protein domain specific binding; C:late endosome membrane; C:nucleus; C:cytosol; C:mitochondrion; P:protein transport
DLAgn_00251740	-	1401	388.3	-1.21	↑	0.005	uncharacterized protein partial	F:nucleic acid binding
DLAgn_00237540	-	1284	114.1	-1.21	↑	≤.0.001	zinc finger protein 235-like	F:zinc ion binding; F:nucleic acid binding
DLAgn_00096530	MAGI3	3489	723	-1.21	↑	≤.0.001	membrane-associated guanylate ww and pdz domain-containing protein 3-like	F:protein binding; C:membrane; P:apoptotic process; F:guanylate kinase activity; P:intracellular signal transduction
DLAgn_00058960	CD40	687	234.7	-1.21	↑	≤.0.001	tumor necrosis factor receptor superfamily member partial	P:positive regulation of cellular metabolic process; C:cell part; P:regulation of signal transduction; P:regulation of immune system process; P:regulation of nucleobase-containing compound metabolic process; P:cellular macromolecule metabolic process; P:regulation of phosphate metabolic process; P:positive regulation of macromolecule metabolic process; F:protein binding
DLAgn_00043860	TAOK1	2845	974.5	-1.21	↑	≤.0.001	serine threonine-protein kinase tao1-like isoform 1	F:protein kinase activator activity; F:protein kinase binding; P:G2 DNA damage checkpoint; P:regulation of cytoskeleton organization; P:apoptotic process; C:cytoplasm; P:spindle checkpoint; F:protein serine/threonine kinase activity; P:positive regulation of protein kinase activity; P:positive regulation of JNK cascade; F:ATP binding; P:DNA repair; F:protein tyrosine kinase activity
DLAgn_00166940	NFAT5	4560	502.6	-1.21	↑	≤.0.001	nuclear factor of activated t-cells 5-like	P:positive regulation of transcription from RNA polymerase II promoter; P:regulation of calcineurin-NFAT signaling cascade; F:DNA binding; C:cytoplasm; C:nucleus; P:cytokine production; F:protein binding; F:sequence-specific DNA binding transcription factor activity
DLAgn_00108710	STX3	870	941	-1.21	↑	≤.0.001	syntaxin-3-like isoform 3	C:membrane; F:SNAP receptor activity; P:vesicle-mediated transport; P:intracellular protein transport; P:neurotransmitter transport
DLAgn_00228140	-	1122	44.9	-1.21	↑	≤.0.001	retrotransposable element tf2 155 kda protein type 1-like	F:nucleic acid binding; F:zinc ion binding; F:aspartic-type endopeptidase activity; P:proteolysis
DLAgn_00222900	SCN4AB	1095	1983.7	-1.21	↑	≤.0.001	voltage-gated sodium channel	P:transmembrane transport; P:ion transport; C:membrane; F:ion channel activity
DLAgn_00179650	SMURF2	2328	2083.8	-1.21	↑	≤.0.001	e3 ubiquitin-protein ligase smurf2	C:cytoplasm; C:plasma membrane; P:protein ubiquitination; C:membrane raft; F:ubiquitin-protein ligase activity; C:nucleus; F:protein binding
DLAgn_00030840	PDCD10	639	1939	-1.21	↑	≤.0.001	programmed cell death isoform cra_a	C:cytosol; F:protein N-terminus binding; P:angiogenesis; P:positive regulation of MAP kinase activity; C:Golgi membrane; P:positive regulation of cell proliferation; F:protein homodimerization activity; P:negative regulation of apoptotic process; C:plasma membrane
DLAgn_00040120	FRMD8	1419	1124	-1.21	↑	≤.0.001	ferm domain-containing protein 8	C:cytoskeleton; P:anterior/posterior pattern specification; P:negative regulation of Wnt receptor signaling pathway; P:regulation of canonical Wnt receptor signaling pathway
DLAgn_00188950	-	2547	199.7	-1.21	↑	≤.0.001	gtpase imap family member 8-like	F:GTP binding
DLAgn_00211050	-	1294	71.9	-1.21	↑	≤.0.001	protein nlrc3-like	F:ATP binding
DLAgn_00075750	UBE2W	453	586.2	-1.21	↑	≤.0.001	ubiquitin-conjugating enzyme e2 w	P:proteasomal ubiquitin-dependent protein catabolic process; P:vesicle-mediated transport; P:response to virus; F:protein transporter activity; P:DNA repair; P:protein K11-linked ubiquitination; F:ubiquitin protein ligase binding; P:protein monoubiquitination; F:ubiquitin-protein ligase activity; F:ATP binding; C:membrane coat; P:intracellular protein transport; P:cellular response to misfolded p…
DLAgn_00091040	VDRA	1278	628.4	-1.21	↑	≤.0.001	vitamin d3 receptor b-like	P:ossification; P:steroid hormone mediated signaling pathway; F:vitamin D3 receptor activity; P:regulation of transcription from RNA polymerase II promoter; F:zinc ion binding; F:vitamin D binding; F:sequence-specific DNA binding; P:calcium ion homeostasis; F:steroid hormone receptor activity; F:transcription factor binding; P:vitamin D receptor signaling pathway; C:nucleus
DLAgn_00108740	TBC1D10A	4026	731.4	-1.21	↑	≤.0.001	loc779497 protein	F:Rab GTPase activator activity; C:intracellular; P:regulation of Rab GTPase activity
DLAgn_00148710	SSX2IP	1533	351.7	-1.2	↑	≤.0.001	afadin- and alpha-actinin-binding	F:molecular_function; P:biological_process; C:protein complex
DLAgn_00224200	PSIP1	3327	1345.2	-1.2	↑	≤.0.001	pc4 and sfrs1-interacting	-
DLAgn_00258490	FAT3	3859	214.6	-1.2	↑	≤.0.001	protocadherin fat 3	F:protein binding; F:calcium ion binding; P:homophilic cell adhesion; C:plasma membrane
DLAgn_00131680	RBM15	2550	1964.7	-1.2	↑	≤.0.001	rna-binding protein 15-like	P:placenta blood vessel development; P:patterning of blood vessels; P:negative regulation of transcription from RNA polymerase II promoter; P:ventricular septum morphogenesis; P:negative regulation of myeloid cell differentiation; F:protein binding; C:nucleolus; F:nucleic acid binding; P:positive regulation of transcription of Notch receptor target; P:spleen development; F:nucleotide binding
DLAgn_00235970	NLRC5	426	14.2	-1.2	↑	0.005	protein nlrc5-like	F:ATP binding; C:cytoplasm; F:nucleotide binding; P:innate immune response
DLAgn_00121940	KSR2	2823	160.2	-1.2	↑	≤.0.001	kinase suppressor of ras 2 isoform 1	P:protein phosphorylation; P:intracellular signal transduction; F:protein serine/threonine kinase activity; F:metal ion binding; F:ATP binding; F:protein binding; C:cell part; F:protein tyrosine kinase activity
DLAgn_00238790	-	969	81.8	-1.2	↑	0.002	protein nlrc3-like	F:ATP binding
DLAgn_00190840	ARHGAP44	2502	186.6	-1.2	↑	≤.0.001	rho gtpase-activating protein 44-like	P:signal transduction; F:protein binding; C:cytoplasm
DLAgn_00243950	SSUH2	915	556.9	-1.2	↑	≤.0.001	protein ssuh2 homolog isoform x1	F:unfolded protein binding; F:heat shock protein binding
DLAgn_00071560	CCDC164	1590	1335	-1.2	↑	≤.0.001	dynein regulatory complex protein 1	C:cytoplasm; C:cilium; P:ciliary or flagellar motility
DLAgn_00042710	YAP1	1344	300.4	-1.2	↑	≤.0.001	yorkie homolog isoform 3	P:system development; C:nucleoplasm; P:tissue development; F:transcription corepressor activity; F:protein binding; P:response to DNA damage stimulus; P:transcription from RNA polymerase II promoter; P:positive regulation of biological process; P:cell proliferation; C:cytoplasm; F:transcription regulatory region DNA binding; F:transcription coactivator activity; P:contact inhibition; P:signal tra…
DLAgn_00243510	-	1173	45.6	-1.2	↑	0.002	protein nlrc3-like	F:ATP binding
DLAgn_00172700	CBFB	567	5662.4	-1.2	↑	≤.0.001	core-binding factor subunit beta isoform 1	P:cell maturation; P:osteoblast differentiation; P:sarcomerogenesis; P:sarcomere organization; P:heart contraction; F:protein heterodimerization activity; P:definitive hemopoiesis; F:transcription coactivator activity; F:DNA binding; P:myeloid cell differentiation; C:core-binding factor complex; F:sequence-specific DNA binding transcription factor activity; C:Z disc; P:positive regulation of tran…
DLAgn_00058300	CEACAM1	798	117.9	-1.2	↑	≤.0.001	novel protein vertebrate titin	F:protein binding
DLAgn_00049770	SNX4	1311	1479.2	-1.2	↑	≤.0.001	sorting nexin-4	P:cell communication; F:phosphatidylinositol binding; F:protein binding
DLAgn_00240500	-	360	52.3	-1.2	↑	≤.0.001	NA	-
DLAgn_00004690	HCN2	3495	188.6	-1.2	↑	≤.0.001	potassium sodium hyperpolarization-activated cyclic nucleotide-gated channel 2-like	F:voltage-gated potassium channel activity; P:regulation of ion transmembrane transport; C:axon; P:response to hormone stimulus; C:integral to membrane; F:protein complex scaffold; P:brain development; C:synapse; F:cAMP binding; P:sodium ion transmembrane transport; F:PDZ domain binding; P:potassium ion transmembrane transport; C:dendritic shaft; P:aging; C:neuronal cell body; P:response to drug;…
DLAgn_00146280	-	1599	79.3	-1.2	↑	≤.0.001	glypican-5-like isoform x2	C:anchored to membrane; C:proteinaceous extracellular matrix; F:heparan sulfate proteoglycan binding; C:plasma membrane
DLAgn_00015880	DESI2	633	705.3	-1.2	↑	≤.0.001	desumoylating isopeptidase 2-like	C:cytoplasm; P:proteolysis; P:convergent extension involved in gastrulation; F:peptidase activity
DLAgn_00033980	CADM1A	1290	69.1	-1.2	↑	≤.0.001	cell adhesion molecule 1-like	C:integral to membrane; F:protein binding
DLAgn_00239320	DICP3.1	1044	198.2	-1.2	↑	0.002	diverse immunoglobulin domain-containing protein	F:protein binding
DLAgn_00234990	PCDH2AB3	2421	61.5	-1.2	↑	≤.0.001	cadherin-related neuronal receptor variable 5	C:integral to membrane; P:homophilic cell adhesion; F:calcium ion binding; C:plasma membrane
DLAgn_00235780	-	1128	158.3	-1.2	↑	0.002	uncharacterized protein	F:zinc ion binding; C:intracellular; F:protein binding
DLAgn_00045110	AFF4	3531	1764.1	-1.2	↑	≤.0.001	af4 fmr2 family member 4	C:mitochondrion; P:spermatid development; C:nucleolus; C:nucleus
DLAgn_00069860	DNMT3A	2532	1983.9	-1.2	↑	≤.0.001	dna (cytosine-5)-methyltransferase 3a-like	P:chromatin modification; C:nuclear matrix; F:metal ion binding; P:regulation of transcription, DNA-dependent; C:euchromatin; F:DNA binding; P:C-5 methylation of cytosine; F:DNA (cytosine-5-)-methyltransferase activity; C:cytoplasm
DLAgn_00209540	-	561	83	-1.2	↑	0.001	insulin-like growth factor i	F:hormone activity; C:extracellular space; F:growth factor activity
DLAgn_00190390	ROA2	447	19.5	-1.2	↑	0.003	heterogeneous nuclear ribonucleoprotein a0-like	F:nucleic acid binding; F:nucleotide binding
DLAgn_00056170	ICA1	1434	249.5	-1.2	↑	≤.0.001	islet cell autoantigen 1-like	F:protein domain specific binding; C:cytoplasmic vesicle membrane
DLAgn_00197590	BNIPL	1695	84.6	-1.2	↑	0.004	bcl-2 adenovirus e1b 19 kda-interacting protein 2-like	C:cytoplasm; F:pyrophosphatase activity
DLAgn_00032560	DSCAML1	6273	964.8	-1.2	↑	≤.0.001	down syndrome cell adhesion molecule-like protein 1-like	C:cell surface; P:homophilic cell adhesion; C:plasma membrane; P:embryonic skeletal system morphogenesis; P:brain development; P:dendrite self-avoidance; C:integral to membrane; P:negative regulation of cell adhesion; F:protein homodimerization activity; P:calcium-independent cell-cell adhesion
DLAgn_00022060	-	522	465.9	-1.2	↑	≤.0.001	coiled-coil domain-containing protein 42 homolog	-
DLAgn_00129720	MGC147314	1212	61.4	-1.2	↑	0.002	opsin-5-like	F:G-protein coupled receptor activity; P:protein-chromophore linkage; P:G-protein coupled receptor signaling pathway; F:photoreceptor activity; P:visual perception; C:integral to membrane
DLAgn_00183120	PPM1K	1305	1446.7	-1.2	↑	≤.0.001	protein phosphatase mitochondrial-like	P:protein dephosphorylation; P:digestive tract development; C:mitochondrion; F:metal ion binding; P:liver development; P:brain development; P:pancreas development; P:heart development; F:protein serine/threonine phosphatase activity; P:negative regulation of apoptotic process
DLAgn_00011430	PKR1	1677	149.2	-1.2	↑	≤.0.001	interferon- double-stranded rna-activated protein kinase-like	F:ATP binding; P:protein phosphorylation; F:protein serine/threonine kinase activity; F:protein tyrosine kinase activity
DLAgn_00127970	MITFB	1539	50.9	-1.2	↑	0.004	microphthalmia-associated transcription factor-like	P:melanocyte differentiation; P:regulation of RNA biosynthetic process; F:nucleic acid binding transcription factor activity; F:protein dimerization activity; P:transcription, DNA-dependent; C:nucleoplasm
DLAgn_00208460	HGF	2151	168	-1.2	↑	≤.0.001	hepatocyte growth factor-like	P:cerebellar granule cell differentiation; P:regulation of metabolic process; P:signal transduction; P:regulation of programmed cell death; P:regulation of response to stimulus; P:positive regulation of cellular process; P:neuron migration; F:serine-type endopeptidase activity; P:proteolysis
DLAgn_00191230	-	1131	834.8	-1.2	↑	≤.0.001	uncharacterized protein loc101475170	-
DLAgn_00012370	BAI3	3786	194.2	-1.19	↑	≤.0.001	brain-specific angiogenesis inhibitor 3	P:negative regulation of angiogenesis; F:G-protein coupled receptor activity; C:plasma membrane; F:protein binding; C:integral to membrane; P:neuropeptide signaling pathway
DLAgn_00030800	-	936	370.7	-1.19	↑	≤.0.001	lysosomal amino acid transporter 1 homolog isoform x1	-
DLAgn_00140860	MTM1	1824	4377.1	-1.19	↑	≤.0.001	myotubularin	P:mitochondrion morphogenesis; F:protein tyrosine phosphatase activity; P:regulation of vacuole organization; F:phosphatidylinositol binding; C:filopodium; P:phosphatidylinositol dephosphorylation; F:intermediate filament binding; P:protein transport; F:phosphatidylinositol-3-phosphatase activity; C:late endosome; F:phosphatidylinositol-3,5-bisphosphate 3-phosphatase activity; P:mitochondrion dis…
DLAgn_00063470	COBL	4689	843.1	-1.19	↑	≤.0.001	protein cordon-bleu-like	F:actin binding
DLAgn_00214330	TRIM2	2013	255	-1.19	↑	≤.0.001	tripartite motif-containing protein 2	C:intracellular; F:zinc ion binding; F:protein binding
DLAgn_00046050	KLF8	1317	224	-1.19	↑	≤.0.001	krueppel-like factor 8-like	F:zinc ion binding; F:nucleic acid binding
DLAgn_00095280	KIF5A	3090	310.3	-1.19	↑	≤.0.001	kinesin heavy chain isoform 5a	F:microtubule motor activity; C:cytosol; C:neuron projection; P:cell death; C:microtubule; F:ATP binding; P:microtubule-based movement; C:ciliary rootlet; P:synaptic transmission; F:protein binding; C:kinesin complex; C:perinuclear region of cytoplasm; P:antigen processing and presentation of exogenous peptide antigen via MHC class II; C:membrane; P:blood coagulation
DLAgn_00182460	GUCY1B3	1857	406	-1.19	↑	≤.0.001	guanylate cyclase soluble subunit beta-1-like	P:intracellular signal transduction; F:guanylate cyclase activity; F:metal ion binding; F:heme binding; C:cytoplasm; F:GTP binding; P:cGMP biosynthetic process
DLAgn_00250120	IQSEC2	1666	151.3	-1.19	↑	≤.0.001	iq motif and sec7 domain-containing protein 2-like	P:regulation of ARF protein signal transduction; F:phospholipid binding; F:ARF guanyl-nucleotide exchange factor activity
DLAgn_00036980	-	3141	2714.2	-1.19	↑	≤.0.001	protein nlrc3-like	F:metal ion binding; F:nucleotide binding; F:protein binding
DLAgn_00088510	WNT7A	1050	9.6	-1.19	↑	0.004	protein wnt-7a-like	C:cell surface; P:negative regulation of neurogenesis; F:frizzled binding; P:cerebellar granule cell differentiation; P:somatic stem cell division; P:satellite cell maintenance involved in skeletal muscle regeneration; P:establishment of cell polarity; P:positive regulation of synapse assembly; P:anterior/posterior pattern specification; P:non-canonical Wnt receptor signaling pathway; C:extracell…
DLAgn_00198660	KPNA6	1617	1662.3	-1.19	↑	≤.0.001	karyopherin alpha 6 (importin alpha 7)	C:cytoplasm; F:protein transporter activity; P:NLS-bearing substrate import into nucleus; C:nucleus; F:protein binding
DLAgn_00087180	NPR2	3150	241.8	-1.19	↑	≤.0.001	atrial natriuretic peptide receptor 2 isoform x1	F:hormone binding; P:protein phosphorylation; P:ossification; P:intracellular signal transduction; F:guanylate cyclase activity; C:integral to membrane; F:identical protein binding; F:ATP binding; F:natriuretic peptide receptor activity; P:cellular response to granulocyte macrophage colony-stimulating factor stimulus; P:receptor guanylyl cyclase signaling pathway; P:bone development; P:response t…
DLAgn_00266100	-	453	51.6	-1.19	↑	0.001	uncharacterized protein loc101158926	-
DLAgn_00146760	SGIP1	2781	1221	-1.19	↑	≤.0.001	sh3-containing grb2-like protein 3-interacting protein 1	F:microtubule binding; P:positive regulation of receptor-mediated endocytosis; F:phospholipid binding; P:positive regulation of feeding behavior; P:response to dietary excess; C:AP-2 adaptor complex; P:positive regulation of energy homeostasis; F:SH3 domain binding
DLAgn_00113590	-	345	368.2	-1.19	↑	≤.0.001	NA	-
DLAgn_00167420	GTF3C6	600	160	-1.19	↑	≤.0.001	general transcription factor 3c polypeptide 6	P:transcription from RNA polymerase III promoter; C:transcription factor TFIIIC complex
DLAgn_00242220	-	1539	100.1	-1.19	↑	≤.0.001	zinc finger protein 135-like	F:zinc ion binding; F:nucleic acid binding
DLAgn_00266720	PCDH2G29	2850	26.9	-1.19	↑	≤.0.001	protocadherin beta-16-like	C:integral to membrane; P:homophilic cell adhesion; F:calcium ion binding; C:plasma membrane
DLAgn_00087410	RNF180	1620	922.2	-1.19	↑	0.004	e3 ubiquitin-protein ligase rnf180	F:protein binding; F:zinc ion binding
DLAgn_00227230	-	1860	62.8	-1.19	↑	0.009	protein nlrc3-like	F:ATP binding; F:nucleotide binding
DLAgn_00202990	SLC4A7	3375	947.2	-1.19	↑	≤.0.001	sodium bicarbonate cotransporter 3-like	P:transmembrane transport; P:sodium ion transport; C:stereocilium; P:bicarbonate transport; C:integral to membrane; P:camera-type eye photoreceptor cell differentiation; C:cytoplasmic vesicle; P:visual perception; P:retina vasculature morphogenesis in camera-type eye; P:retinal cell programmed cell death; C:apical plasma membrane; P:cochlear nucleus development; C:basolateral plasma membrane; F:i…
DLAgn_00002740	PIK3R3B	1404	1819	-1.19	↑	≤.0.001	phosphatidylinositol 3-kinase regulatory subunit gamma-like	P:insulin receptor signaling pathway; P:regulation of phosphatidylinositol 3-kinase activity; C:phosphatidylinositol 3-kinase complex; F:kinase activity; F:1-phosphatidylinositol-3-kinase regulator activity; F:protein binding
DLAgn_00078470	GGH	963	554	-1.19	↑	≤.0.001	gamma-glutamyl hydrolase	P:glutamine metabolic process; F:gamma-glutamyl-peptidase activity; P:folic acid-containing compound metabolic process
DLAgn_00093380	SLC6A17	2220	41.5	-1.19	↑	≤.0.001	sodium-dependent neutral amino acid transporter slc6a17-like	C:integral to plasma membrane; P:neurotransmitter transport; C:cell junction; F:neurotransmitter:sodium symporter activity; C:cytoplasmic vesicle; C:synapse
DLAgn_00037510	USP12	1263	1442.9	-1.19	↑	≤.0.001	ubiquitin carboxyl-terminal hydrolase 12-like	F:ubiquitin-specific protease activity; P:protein deubiquitination; F:protein binding; P:ubiquitin-dependent protein catabolic process; F:ubiquitin thiolesterase activity; F:cysteine-type endopeptidase activity
DLAgn_00040660	AMER1	3084	956.1	-1.19	↑	≤.0.001	apc membrane recruitment protein 1-like	P:negative regulation of Wnt receptor signaling pathway
DLAgn_00092170	-	1281	5865.8	-1.19	↑	≤.0.001	zinc finger protein xfin-like isoform x16	F:zinc ion binding; F:nucleic acid binding
DLAgn_00181380	CAMK2G	1662	568.8	-1.19	↑	≤.0.001	calcium calmodulin-dependent protein kinase type ii subunit gamma isoform 2	C:nucleoplasm; P:positive regulation of cardiac muscle hypertrophy; P:regulation of skeletal muscle adaptation; C:neuromuscular junction; C:endocytic vesicle membrane; F:calmodulin-dependent protein kinase activity; F:calcium-dependent protein serine/threonine phosphatase activity; P:interferon-gamma-mediated signaling pathway; P:cardiac muscle contraction; P:regulation of cellular localization; …
DLAgn_00059720	BAIAP2	1938	155.3	-1.18	↑	≤.0.001	brain-specific angiogenesis inhibitor 1-associated protein 2-like	P:insulin receptor signaling pathway; F:protein C-terminus binding; P:regulation of biological quality; P:axonogenesis; C:actin cytoskeleton; P:response to bacterium; C:nucleolus; C:cytosol; F:proline-rich region binding; P:regulation of actin cytoskeleton organization; P:actin filament organization; F:identical protein binding; P:Fc-gamma receptor signaling pathway involved in phagocytosis; C:ce…
DLAgn_00058540	MDC1	6543	912.1	-1.18	↑	≤.0.001	mediator of dna damage checkpoint protein 1 isoform x2	F:protein binding
DLAgn_00037970	SAMD9	1890	298.4	-1.18	↑	≤.0.001	sterile alpha motif domain-containing protein 9	F:protein binding
DLAgn_00082020	ERBB2IP	4101	2397.8	-1.18	↑	≤.0.001	protein lap2	F:protein binding
DLAgn_00237060	-	507	606.3	-1.18	↑	≤.0.001	NA	-
DLAgn_00119280	MAPK4	2184	125.5	-1.18	↑	≤.0.001	mitogen-activated protein kinase 4	F:MAP kinase activity; P:protein phosphorylation; P:signal transduction by phosphorylation; F:ATP binding; F:protein kinase binding; F:protein heterodimerization activity; F:protein homodimerization activity; C:cytoplasm; C:nucleus; P:MAPK cascade; F:protein tyrosine kinase activity
DLAgn_00049530	ZNF148	2577	1070.8	-1.18	↑	≤.0.001	zinc finger protein 148-like	F:zinc ion binding; F:nucleic acid binding; C:intracellular; P:hemopoiesis; P:regulation of transcription, DNA-dependent
DLAgn_00208750	PACSIN2	1467	2999.1	-1.18	↑	≤.0.001	protein kinase c and casein kinase substrate in neurons protein 2	F:cytoskeletal protein binding; C:membrane; C:cytoplasmic vesicle; C:cytosol; P:negative regulation of endocytosis; C:trans-Golgi network
DLAgn_00016230	ZNF182	840	83	-1.18	↑	≤.0.001	zinc finger protein 182	F:zinc ion binding; F:nucleic acid binding
DLAgn_00073860	KIAA1462	4929	297.4	-1.18	↑	≤.0.001	junctional protein associated with coronary artery disease	-
DLAgn_00015520	TMEM26	960	125.7	-1.18	↑	≤.0.001	transmembrane protein 26-like	F:molecular_function; P:biological_process; C:cellular_component; C:integral to membrane
DLAgn_00156270	FRMD5	1665	27.7	-1.18	↑	≤.0.001	ferm domain-containing protein 5-like	C:cytoskeleton; C:cytoplasm; F:cytoskeletal protein binding; C:extrinsic to membrane
DLAgn_00092120	AGAP2	3666	25.3	-1.18	↑	≤.0.001	arf-gap with ank repeat and ph domain-containing protein 2-like	C:intracellular; F:ARF GTPase activator activity; F:zinc ion binding; P:regulation of ARF GTPase activity; F:protein binding; F:phospholipid binding; F:GTP binding; P:small GTPase mediated signal transduction; P:protein transport; F:GTPase activity; C:membrane
DLAgn_00103430	FAM196A	1485	31.1	-1.18	↑	≤.0.001	protein fam196a-like	-
DLAgn_00128500	DIDO1	11640	2239.3	-1.18	↑	≤.0.001	death-inducer obliterator 1 isoform x3	F:protein binding; F:zinc ion binding; C:nucleus
DLAgn_00263160	PRKD1	2724	726.3	-1.18	↑	≤.0.001	serine threonine-protein kinase d1	P:inflammatory response; P:positive regulation of peptidyl-serine phosphorylation; P:sphingolipid biosynthetic process; P:positive regulation of I-kappaB kinase/NF-kappaB cascade; P:apoptotic process; C:trans-Golgi network; P:regulation of keratinocyte proliferation; P:positive regulation of osteoblast differentiation; F:phospholipid binding; P:positive regulation of angiogenesis; F:metal ion bin…
DLAgn_00096450	ANKS1A	1557	36.8	-1.18	↑	0.002	ankyrin repeat and sam domain-containing protein 1a-like isoform x1	P:single-organism cellular process; C:intracellular part; F:protein binding
DLAgn_00250970	SEMA7A	468	107.7	-1.18	↑	≤.0.001	semaphorin-7a-like isoform x1	P:single-organism process; P:regulation of biological process; F:protein binding
DLAgn_00053840	FAM160A2	2217	1126.2	-1.17	↑	≤.0.001	fts and hook-interacting protein homolog	P:endosome to lysosome transport; P:early endosome to late endosome transport; P:endosome organization; P:lysosome organization; C:FHF complex
DLAgn_00202200	DGAT1	1200	291.2	-1.17	↑	≤.0.001	diacylglycerol o-acyltransferase 1-like	C:endoplasmic reticulum membrane; F:diacylglycerol O-acyltransferase activity; P:triglyceride biosynthetic process; C:integral to membrane
DLAgn_00144200	-	1029	62.3	-1.17	↑	0.001	macrophage mannose receptor 1-like	F:carbohydrate binding
DLAgn_00055760	SEMA7A	1788	20.1	-1.17	↑	0.004	semaphorin-7a isoform 2	F:protein binding; C:membrane; P:axonogenesis; P:regulation of response to stimulus; P:regulation of multicellular organismal process; P:signal transduction; P:positive regulation of cellular process; F:receptor activity
DLAgn_00207640	FOXP2	2352	232.9	-1.17	↑	≤.0.001	forkhead box p2	P:response to external stimulus; P:striatum development; P:regulation of transcription, DNA-dependent; P:muscle tissue development; F:protein dimerization activity; C:intracellular part; P:positive regulation of cell proliferation; F:sequence-specific DNA binding transcription factor activity; F:sequence-specific DNA binding
DLAgn_00007660	MYRIP	4116	103.6	-1.17	↑	≤.0.001	rab effector -like	C:cytoplasmic part; P:intracellular protein transport; F:Rab GTPase binding
DLAgn_00148920	CCDC50	1905	3511.1	-1.17	↑	≤.0.001	coiled-coil domain-containing protein 50	F:protein binding; C:cytoplasm
DLAgn_00007350	ADCYAP1R1A	1338	23.5	-1.17	↑	0.002	pituitary adenylate cyclase-activating polypeptide type i receptor-like	F:vasoactive intestinal polypeptide receptor activity; P:phospholipase C-activating G-protein coupled receptor signaling pathway; C:plasma membrane; P:adenylate cyclase-modulating G-protein coupled receptor signaling pathway; C:integral to membrane
DLAgn_00166980	PRPF18	2280	1051.7	-1.17	↑	≤.0.001	pre-mrna-splicing factor 18	P:RNA splicing; C:spliceosomal complex; C:nuclear speck; P:mRNA processing; F:oxidoreductase activity; P:oxidation-reduction process
DLAgn_00143270	-	615	3198.7	-1.17	↑	≤.0.001	uncharacterized gene 48	-
DLAgn_00069110	SH3BGRL2	327	128.8	-1.17	↑	≤.0.001	glutamate receptor 4-like isoform 2	C:nucleolus; F:SH3 domain binding
DLAgn_00158160	TEX9	1110	218.8	-1.17	↑	≤.0.001	testis-expressed sequence 9 protein	-
DLAgn_00158120	FMN2	2286	415.4	-1.17	↑	≤.0.001	formin-2	P:meiosis; P:establishment of organelle localization; P:microtubule-based process; P:establishment of localization in cell; F:actin binding; P:actin cytoskeleton organization
DLAgn_00185200	FAM20C	1359	27	-1.17	↑	≤.0.001	extracellular serine threonine protein kinase fam20c-like	P:single-organism developmental process; P:response to chemical stimulus; P:cell differentiation; P:organ development; P:regulation of cellular process
DLAgn_00233250	-	2514	49.1	-1.17	↑	≤.0.001	protocadherin alpha-3-like	F:calcium ion binding; P:homophilic cell adhesion; C:plasma membrane
DLAgn_00012390	NOTCH2	3795	149	-1.17	↑	≤.0.001	neurogenic locus notch homolog protein 2	P:placenta blood vessel development; P:transcription, DNA-dependent; P:bone remodeling; P:humoral immune response; P:atrial septum morphogenesis; P:embryonic limb morphogenesis; P:morphogenesis of an epithelial sheet; P:inflammatory response to antigenic stimulus; P:heart looping; P:negative regulation of cell proliferation; P:cell cycle arrest; C:cell surface; P:wound healing; P:positive regulat…
DLAgn_00040420	KCNIP1	648	90.7	-1.17	↑	≤.0.001	kv channel-interacting protein 1-like isoform x2	F:protein N-terminus binding; P:regulation of ion transmembrane transport; F:calcium ion binding; C:potassium channel complex; C:dendrite; F:ion channel binding; F:potassium channel regulator activity; P:potassium ion transmembrane transport; C:neuronal cell body; F:protein heterodimerization activity; F:voltage-gated ion channel activity; P:positive regulation of action potential; C:plasma membr…
DLAgn_00047700	TRIM63	1113	24.3	-1.17	↑	0.006	muscle ring finger 1	F:zinc ion binding; C:intracellular; F:protein binding
DLAgn_00060610	ABCB1	3855	18.7	-1.17	↑	0.005	multidrug resistance protein 1-like	P:transmembrane transport; C:integral to membrane; F:ATPase activity, coupled to transmembrane movement of substances; F:ATP binding
DLAgn_00113200	-	1881	576.3	-1.17	↑	≤.0.001	tripartite motif-containing protein 16-like	C:intracellular; F:zinc ion binding; F:protein binding
DLAgn_00009060	-	1011	934.3	-1.17	↑	≤.0.001	cd2 family receptor	F:protein binding; F:receptor activity; C:integral to membrane
DLAgn_00140730	-	306	219.2	-1.17	↑	≤.0.001	NA	-
DLAgn_00054110	NMS	477	100.2	-1.16	↑	≤.0.001	neuromedin s	P:neuropeptide signaling pathway; P:regulation of smooth muscle contraction; P:locomotor rhythm; F:G-protein coupled receptor binding; C:extracellular region
DLAgn_00165890	PTPN5	1719	196.5	-1.16	↑	≤.0.001	tyrosine-protein phosphatase non-receptor type 5-like	F:protein tyrosine phosphatase activity; F:phosphotyrosine binding; P:peptidyl-tyrosine dephosphorylation
DLAgn_00191350	LMX1A	1233	25.3	-1.16	↑	0.007	lim homeobox transcription factor 1-alpha-like	F:zinc ion binding; P:regulation of transcription, DNA-dependent; P:brain development; F:sequence-specific DNA binding; F:sequence-specific DNA binding transcription factor activity; P:neuron differentiation; C:nucleus
DLAgn_00158360	AP1G1	2460	4982.5	-1.16	↑	≤.0.001	ap-1 complex subunit gamma-1 isoform 2	F:kinesin binding; C:Golgi apparatus; C:recycling endosome; C:clathrin-coated vesicle; F:protein transporter activity; P:vesicle-mediated transport; P:intracellular protein transport; C:clathrin adaptor complex; C:trans-Golgi network; C:perinuclear region of cytoplasm
DLAgn_00237580	PTRF	735	251.9	-1.16	↑	0.003	polymerase i and transcript release factor-like	C:intracellular membrane-bounded organelle; F:rRNA primary transcript binding; C:caveola; P:termination of RNA polymerase I transcription; P:transcription initiation from RNA polymerase I promoter; C:cytoplasmic part; P:notochord development
DLAgn_00011480	GPATCH11	801	598.4	-1.16	↑	≤.0.001	coiled-coil domain-containing protein 75	F:nucleic acid binding
DLAgn_00041200	LPAR6	1101	210.3	-1.16	↑	≤.0.001	lysophosphatidic acid receptor 6-like	P:angiogenesis; F:lysophosphatidic acid receptor activity; C:integral to membrane; P:G-protein coupled purinergic nucleotide receptor signaling pathway; F:G-protein coupled purinergic nucleotide receptor activity
DLAgn_00197610	CDC42SE1	324	1686.8	-1.16	↑	≤.0.001	cdc42 small effector protein 1-like	C:cytoskeleton; P:regulation of cell shape; C:plasma membrane; P:signal transduction; F:GTPase inhibitor activity; C:mitochondrion; F:protein binding
DLAgn_00224040	-	319	53.5	-1.16	↑	0.003	protein nlrc3-like	F:ATP binding
DLAgn_00013350	C1H10ORF12	5604	1034	-1.16	↑	≤.0.001	uncharacterized protein c10orf12 homolog	-
DLAgn_00137380	SPEG	9645	2022.7	-1.16	↑	≤.0.001	striated muscle-specific serine threonine-protein kinase	C:intracellular organelle; F:ATP binding; P:protein phosphorylation; F:protein binding; F:protein serine/threonine kinase activity; F:protein tyrosine kinase activity
DLAgn_00260250	SIAT4	972	2289.2	-1.16	↑	≤.0.001	cmp-n-acetylneuraminate-beta-galactosamide-alpha- -sialyltransferase 1-like	P:protein glycosylation; F:sialyltransferase activity; C:integral to Golgi membrane
DLAgn_00130770	RBMS2B	1230	265.6	-1.16	↑	≤.0.001	rna-binding single-stranded-interacting protein 2-like	F:nucleic acid binding; F:nucleotide binding
DLAgn_00180660	NEU3.2	1254	117.1	-1.16	↑	0.004	sialidase-3-like	C:cytosol; F:exo-alpha-sialidase activity
DLAgn_00225430	-	912	82	-1.16	↑	≤.0.001	olfactory receptor 11a1-like	F:G-protein coupled receptor activity; F:olfactory receptor activity; C:plasma membrane; P:detection of chemical stimulus involved in sensory perception of smell; P:G-protein coupled receptor signaling pathway; C:integral to membrane
DLAgn_00049190	ALS2	4950	1965.8	-1.16	↑	≤.0.001	alsin isoform 1	P:positive regulation of catalytic activity; P:cellular macromolecule metabolic process; P:cellular component organization; P:single-multicellular organism process; C:cytoplasm; P:regulation of primary metabolic process; C:dendrite; C:intracellular organelle; P:regulation of phosphate metabolic process; F:Rho guanyl-nucleotide exchange factor activity; P:regulation of Rho protein signal transduct…
DLAgn_00251780	IL4R	667	40.5	-1.16	↑	0.001	interleukin-4 receptor alpha chain precursor	F:protein binding
DLAgn_00092700	PRKAG1	993	1954	-1.16	↑	≤.0.001	5 -amp-activated protein kinase subunit gamma-1-like	C:AMP-activated protein kinase complex; P:protein phosphorylation; P:fatty acid biosynthetic process; P:protein heterooligomerization; F:ADP binding; F:ATP binding; F:AMP-activated protein kinase activity; P:positive regulation of gene expression; F:protein kinase binding; F:AMP binding; P:regulation of catalytic activity; C:nucleoplasm; P:response to stress
DLAgn_00137190	UNC80	7371	1124.2	-1.16	↑	≤.0.001	protein unc-80 homolog isoform 2	C:integral to membrane; P:ion transmembrane transport; C:plasma membrane
DLAgn_00049600	ERBB4	4092	17.3	-1.16	↑	0.008	receptor tyrosine-protein kinase erbb-4-like	P:neurotrophin TRK receptor signaling pathway; P:regulation of cell migration; P:mammary gland epithelial cell differentiation; F:protein homodimerization activity; F:epidermal growth factor receptor binding; P:positive regulation of STAT protein import into nucleus; P:positive regulation of ERK1 and ERK2 cascade; F:transmembrane receptor protein tyrosine kinase activity; P:cardiac muscle tissue …
DLAgn_00150760	DOT1L	3810	1972	-1.16	↑	≤.0.001	histone-lysine n- h3 lysine-79 specific	P:intestinal epithelial structure maintenance; P:canonical Wnt receptor signaling pathway; F:histone-lysine N-methyltransferase activity; C:nucleus
DLAgn_00115890	PPP2R2A	1347	1375.1	-1.16	↑	≤.0.001	serine threonine-protein phosphatase 2a 55 kda regulatory subunit b alpha isoform-like	F:protein phosphatase type 2A regulator activity; C:cytosol; P:protein dephosphorylation; P:exit from mitosis; P:cell division; F:protein serine/threonine phosphatase activity; P:mitotic anaphase; F:protein binding; P:signal transduction; C:protein phosphatase type 2A complex; P:gene expression; P:mitotic nuclear envelope reassembly; P:response to morphine; P:nuclear-transcribed mRNA catabolic pr…
DLAgn_00203020	RBMS3	1575	1397.3	-1.16	↑	≤.0.001	rna-binding single-stranded-interacting protein 3	F:RNA binding; F:nucleotide binding; C:intracellular membrane-bounded organelle
DLAgn_00017900	RNF166	852	716.6	-1.16	↑	≤.0.001	ring finger protein 166	F:zinc ion binding; C:intracellular; F:protein binding; P:viral protein processing
DLAgn_00249410	-	486	69.2	-1.16	↑	0.001	protein nlrc3-like	F:nucleotide binding; F:protein binding
DLAgn_00002420	MYOC	1392	32	-1.16	↑	0.003	myocilin-like	C:cell part; C:membrane-bounded organelle; F:protein binding
DLAgn_00182930	CASP6	1212	2431.6	-1.16	↑	≤.0.001	caspase partial	C:cytoplasm; F:cysteine-type endopeptidase activity; P:proteolysis; P:apoptotic process; F:phospholipase A2 activity; F:calcium ion binding; C:extracellular region; P:lipid catabolic process
DLAgn_00085810	CDC37L1	1029	1523.1	-1.16	↑	≤.0.001	hsp90 co-chaperone cdc37-like 1	F:molecular_function; C:cytoplasm; P:biological_process; F:protein kinase binding
DLAgn_00242790	FBXL16	703	45.3	-1.15	↑	≤.0.001	f-box lrr-repeat protein 16	F:protein binding
DLAgn_00026810	FGFR3	2457	703.7	-1.15	↑	≤.0.001	fibroblast growth factor receptor 3	P:positive regulation of apoptotic process; P:negative regulation of smoothened signaling pathway; P:negative regulation of astrocyte differentiation; C:lysosome; P:negative regulation of epithelial cell proliferation; P:positive regulation of ERK1 and ERK2 cascade; P:central nervous system myelination; P:somatic stem cell maintenance; P:positive regulation of phospholipase activity; P:digestive …
DLAgn_00209240	TULP3	1440	5342.9	-1.15	↑	≤.0.001	tubby-related protein 3-like	P:negative regulation of smoothened signaling pathway; P:central nervous system development; P:limb development; P:embryonic morphogenesis; P:organ morphogenesis; C:cilium; P:dorsal/ventral neural tube patterning; P:embryonic organ development
DLAgn_00176540	FRMPD1	6342	119.4	-1.15	↑	≤.0.001	ferm and pdz domain-containing protein 1	C:cytoskeleton; F:protein binding
DLAgn_00213580	FBXL16	1041	54.8	-1.15	↑	≤.0.001	f-box lrr-repeat protein 16	-
DLAgn_00054440	DCP2	321	99.8	-1.15	↑	≤.0.001	mrna-decapping enzyme 2	F:hydrolase activity; F:manganese ion binding; F:RNA binding
DLAgn_00118830	BRI3BP	702	1340.3	-1.15	↑	≤.0.001	bri3-binding protein precursor	-
DLAgn_00018550	DAAM1	3138	303.5	-1.15	↑	≤.0.001	disheveled-associated activator of morphogenesis 1	C:cytoplasm; F:actin binding; C:plasma membrane; C:stress fiber; P:actin cytoskeleton organization; F:Rho GTPase binding; P:convergent extension
DLAgn_00182540	NAR5	834	202.4	-1.15	↑	0.003	nad (+)--arginine adp-ribosyltransferase 2-like	F:NAD(P)+-protein-arginine ADP-ribosyltransferase activity; P:protein ADP-ribosylation
DLAgn_00023670	CX35B	915	27.3	-1.15	↑	≤.0.001	gap junction delta-2 protein	P:synaptic transmission; F:gap junction hemi-channel activity; C:connexon complex; F:voltage-gated ion channel activity; P:visual perception; P:regulation of action potential; C:integral to membrane
DLAgn_00019450	TMEM151B	1488	38.9	-1.15	↑	≤.0.001	transmembrane protein 151b-like	C:membrane
DLAgn_00226640	-	1239	381.9	-1.15	↑	0.006	protein nlrc3-like	F:ATP binding
DLAgn_00126800	BIN2	1395	24.2	-1.15	↑	0.001	bridging integrator 2	C:podosome; P:cell chemotaxis; P:podosome assembly; C:phagocytic cup; F:phospholipid binding; P:membrane tubulation; F:protein binding; C:cytoplasm
DLAgn_00146500	APOER2	2749	96.9	-1.15	↑	≤.0.001	low-density lipoprotein receptor-related protein 8-like	P:layer formation in cerebral cortex; F:calcium ion binding; C:integral to membrane; C:caveola; F:protein binding; F:very-low-density lipoprotein particle receptor activity; P:endocytosis; P:ventral spinal cord development; P:hippocampus development; P:positive regulation of protein kinase activity
DLAgn_00258630	-	2661	228.9	-1.15	↑	0.006	protein nlrc3-like	F:nucleotide binding; F:protein binding
DLAgn_00124540	DFNB31	2964	100.4	-1.15	↑	≤.0.001	whirlin-like isoform x2	C:intracellular organelle; P:single-multicellular organism process; F:protein binding
DLAgn_00054880	-	354	74.1	-1.15	↑	0.01	NA	-
DLAgn_00151780	SELRC1	693	52.2	-1.15	↑	0.004	sel1 repeat-containing protein 1-like	F:protein binding
DLAgn_00245490	-	2412	20.2	-1.15	↑	0.007	protocadherin beta-16-like	F:calcium ion binding; P:homophilic cell adhesion; C:plasma membrane
DLAgn_00139190	FRMPD4	6018	56.2	-1.15	↑	≤.0.001	ferm and pdz domain-containing protein 4-like	P:signal transduction; C:cytoskeleton; F:protein binding
DLAgn_00061960	CSNK2B	648	810.2	-1.15	↑	≤.0.001	casein kinase ii beta subunit	P:axon guidance; P:negative regulation of blood vessel endothelial cell migration; P:regulation of DNA binding; F:receptor binding; P:positive regulation of pathway-restricted SMAD protein phosphorylation; F:serine-type endopeptidase activity; P:mitotic prometaphase; P:adiponectin-mediated signaling pathway; P:regulation of protein kinase activity; C:protein kinase CK2 complex; C:extracellular re…
DLAgn_00152910	CDKL5	3126	409.8	-1.15	↑	≤.0.001	cyclin-dependent kinase-like 5 isoform x2	F:ATP binding; P:protein phosphorylation; F:protein serine/threonine kinase activity; F:protein tyrosine kinase activity
DLAgn_00094350	-	363	20.6	-1.14	↑	0.004	NA	C:chromatin; F:DNA binding; C:nucleus
DLAgn_00019840	SNTG2	1611	264.8	-1.14	↑	≤.0.001	gamma-2-syntrophin	F:protein binding
DLAgn_00216780	-	1791	199.4	-1.14	↑	0.007	protein nlrc3-like	F:ATP binding
DLAgn_00174200	KLHL25	1770	911.6	-1.14	↑	≤.0.001	ectoderm-neural cortex protein 2	C:cytoplasm; F:protein binding
DLAgn_00028090	NGEF	2352	1431.1	-1.14	↑	≤.0.001	ephexin- partial	P:regulation of Rho protein signal transduction; P:neurotrophin TRK receptor signaling pathway; F:phospholipid binding; C:cytosol; P:apoptotic signaling pathway; C:plasma membrane; F:Rho guanyl-nucleotide exchange factor activity; F:protein binding
DLAgn_00095570	ST7L	1626	233.9	-1.14	↑	≤.0.001	suppressor of tumorigenicity 7	C:integral to membrane; F:protein binding
DLAgn_00162900	-	2979	126.2	-1.14	↑	≤.0.001	protein nlrc3-like	F:ATP binding; F:protein binding
DLAgn_00156170	ELL2	1821	2732.4	-1.14	↑	≤.0.001	rna polymerase ii elongation factor ell2-like	P:transcription elongation from RNA polymerase II promoter; C:transcription elongation factor complex
DLAgn_00043870	ABHD15	1722	1217.3	-1.14	↑	≤.0.001	abhydrolase domain-containing protein 15	F:carboxylesterase activity
DLAgn_00002130	MYO7A	6459	15.4	-1.14	↑	0.008	unconventional myosin-viia	P:transport; C:intracellular membrane-bounded organelle; P:mechanoreceptor differentiation; C:cytoplasm; P:inner ear development; P:cellular component organization; P:sensory perception; F:protein binding; F:motor activity; F:ATP binding; C:myosin complex
DLAgn_00087870	PLEKHA6	3108	1058.7	-1.14	↑	≤.0.001	pleckstrin homology domain-containing family a member 6 isoform x2	F:protein binding; F:phospholipid binding
DLAgn_00147740	-	327	166.7	-1.14	↑	0.006	uncharacterized protein loc101475844	-
DLAgn_00084700	TESC	651	3534.9	-1.14	↑	≤.0.001	calcineurin b homologous protein 3-like	P:regulation of gene expression; C:cell part; F:calcium ion binding; P:myeloid cell differentiation; P:positive regulation of cellular process
DLAgn_00236280	-	1159	40.9	-1.14	↑	0.009	e3 ubiquitin isg15 ligase trim25-like	F:zinc ion binding; C:intracellular; F:protein binding
DLAgn_00095860	RAB22A	471	1204.9	-1.14	↑	≤.0.001	ras-related protein rab-22a	C:phagocytic vesicle; P:endosome organization; C:actin cytoskeleton; F:GTP binding; P:protein transport; P:GTP catabolic process; P:small GTPase mediated signal transduction; C:early endosome; P:endocytosis; F:GDP binding; F:GTPase activity; C:plasma membrane
DLAgn_00038830	VPS26B	1002	1845.5	-1.14	↑	≤.0.001	vacuolar protein sorting-associated protein 26b-like	C:retromer complex; P:protein transport; C:cytoplasm; P:vacuolar transport
DLAgn_00071960	STXBP5	3453	615.4	-1.14	↑	≤.0.001	syntaxin-binding protein 5-like isoform x3	C:cell junction; C:cytoplasmic vesicle membrane; C:acetylcholine-gated channel complex; C:synaptic vesicle; P:positive regulation of exocytosis; F:syntaxin-1 binding; P:protein transport
DLAgn_00014940	PGBD5	1626	322	-1.14	↑	≤.0.001	piggybac transposable element-derived protein 5	C:integral to membrane
DLAgn_00206380	STK38L	1392	1586.6	-1.14	↑	≤.0.001	serine threonine-protein kinase 38-like	P:protein phosphorylation; P:intracellular protein kinase cascade; F:protein serine/threonine kinase activity; F:ATP binding; C:actin cytoskeleton; F:magnesium ion binding; P:regulation of cellular component organization; C:cytoplasm; C:nucleus; C:plasma membrane; F:protein tyrosine kinase activity
DLAgn_00127720	MGC84185	2472	1426.5	-1.14	↑	≤.0.001	coiled-coil domain-containing protein 50-like	F:molecular_function; P:biological_process; C:cellular_component
DLAgn_00182370	CCDC149	1638	560.1	-1.14	↑	≤.0.001	coiled-coil domain-containing protein 149-b-like	-
DLAgn_00158560	DKK3	948	139.2	-1.14	↑	0.005	dickkopf-related protein 3-like	C:extracellular region; P:multicellular organismal development; P:negative regulation of Wnt receptor signaling pathway
DLAgn_00091530	FOXP4	2148	874.1	-1.14	↑	≤.0.001	forkhead box p4	C:intracellular; P:regulation of transcription, DNA-dependent; F:sequence-specific DNA binding; F:sequence-specific DNA binding transcription factor activity
DLAgn_00232600	-	789	207	-1.14	↑	0.001	protein nlrc3-like	F:ATP binding; F:nucleotide binding
DLAgn_00070200	RYR3	12981	122.7	-1.14	↑	0.003	ryanodine receptor 3-like	P:cellular response to calcium ion; P:striated muscle contraction; P:protein homotetramerization; P:cellular calcium ion homeostasis; F:ryanodine-sensitive calcium-release channel activity; F:calcium ion binding; C:integral to membrane; C:sarcoplasmic reticulum membrane; P:cellular response to magnesium ion; P:cellular response to caffeine; C:junctional membrane complex; P:calcium ion transmembra…
DLAgn_00234760	SRPK3	93	17.6	-1.14	↑	≤.0.001	NA	-
DLAgn_00254470	-	782	100.1	-1.14	↑	≤.0.001	lrr and pyd domains-containing protein 3-like	F:cysteine-type endopeptidase activity; P:proteolysis
DLAgn_00258300	AMOT	627	970.2	-1.13	↑	≤.0.001	angiomotin-like isoform x1	P:blood vessel endothelial cell migration; P:angiogenesis; P:blood vessel development; P:establishment or maintenance of cell polarity
DLAgn_00156680	KCTD3	2583	813.2	-1.13	↑	≤.0.001	btb poz domain-containing protein kctd3	P:protein homooligomerization; F:protein binding
DLAgn_00120090	LIFRA	2943	2771.8	-1.13	↑	≤.0.001	leukemia inhibitory factor receptor-like	F:cytokine receptor activity; F:protein binding
DLAgn_00178540	-	632	522.3	-1.13	↑	0.002	gtpase imap family member 7-like	F:GTP binding
DLAgn_00055870	TNFAIP8L2B	561	493.2	-1.13	↑	≤.0.001	tumor necrosis alpha-induced protein 8-like protein 2 b-like	P:innate immune response
DLAgn_00046150	DOC2B	1206	80.7	-1.13	↑	≤.0.001	double c2-like domain-containing protein beta-like	C:microtubule cytoskeleton; P:calcium ion-dependent exocytosis of neurotransmitter; C:synaptic vesicle; F:calcium-dependent phospholipid binding; P:positive regulation of calcium ion-dependent exocytosis; F:transporter activity; F:syntaxin binding; P:protein localization; C:SNARE complex; P:positive regulation of vesicle fusion; C:plasma membrane; P:positive regulation of insulin secretion
DLAgn_00172080	CAV2	489	488.7	-1.13	↑	0.007	caveolin 2	C:Golgi membrane; C:caveola
DLAgn_00164680	TMEM189	855	430.8	-1.13	↑	≤.0.001	transmembrane protein 189	C:integral to membrane
DLAgn_00062520	ZNF91	4356	487.5	-1.13	↑	≤.0.001	zinc finger protein 729-like	F:zinc ion binding; F:nucleic acid binding
DLAgn_00156050	SCAMP5	684	41	-1.13	↑	0.006	secretory carrier-associated membrane protein 5-like	C:Golgi membrane; C:synapse; P:positive regulation of calcium ion-dependent exocytosis; P:positive regulation of cytokine secretion; C:endosome; C:cytoplasmic vesicle; C:plasma membrane; C:integral to membrane
DLAgn_00019640	RALGAPA1	6609	2458.6	-1.13	↑	≤.0.001	ral gtpase-activating protein subunit alpha-1 isoform 1	P:brain development; P:positive regulation of GTPase activity; P:regulation of small GTPase mediated signal transduction; F:GTPase activator activity; C:nucleus; F:binding
DLAgn_00165100	PQLC1.2	735	543	-1.13	↑	≤.0.001	pq-loop repeat-containing protein 1	-
DLAgn_00113530	ARHGEF37	2514	757.6	-1.13	↑	≤.0.001	rho guanine nucleotide exchange factor 37	C:cytoplasm; F:Rho guanyl-nucleotide exchange factor activity; P:regulation of Rho protein signal transduction; F:protein binding
DLAgn_00100960	LRRC4B	2241	206.4	-1.13	↑	≤.0.001	leucine-rich repeat-containing protein 4b-like	P:positive regulation of synapse assembly; F:protein binding
DLAgn_00170920	ANKRD26	5787	1806.7	-1.13	↑	≤.0.001	ankyrin repeat domain-containing protein 26-like	F:protein binding
DLAgn_00125580	RGS19	711	488.1	-1.13	↑	≤.0.001	regulator of g-protein signaling 19	P:termination of G-protein coupled receptor signaling pathway
DLAgn_00028650	PHLDB1	3948	698.8	-1.13	↑	≤.0.001	pleckstrin homology-like domain family b member 1-like	F:protein binding; F:phospholipid binding
DLAgn_00223000	TMEM246	1203	301.7	-1.13	↑	≤.0.001	transmembrane protein 246	F:molecular_function; P:biological_process; C:cellular_component
DLAgn_00173480	SMPD3	2175	100.2	-1.13	↑	≤.0.001	sphingomyelin phosphodiesterase 3	P:peptide hormone secretion; F:sphingomyelin phosphodiesterase activity; P:sphingomyelin metabolic process; C:Golgi cis cisterna; C:Golgi apparatus
DLAgn_00189830	TM180	1470	1062.7	-1.13	↑	≤.0.001	transmembrane protein 180-like	C:integral to membrane
DLAgn_00205700	PODXL	1524	311.5	-1.13	↑	≤.0.001	podocalyxin precursor	C:plasma membrane part; P:cell adhesion; C:cell projection; P:regulation of cellular process
DLAgn_00249020	NLRC5	476	22.1	-1.13	↑	0.004	protein nlrc5	F:ATP binding; C:cytoplasm; F:nucleotide binding; P:innate immune response; P:negative regulation of type I interferon-mediated signaling pathway; P:positive regulation of type I interferon-mediated signaling pathway; P:positive regulation of transcription from RNA polymerase II promoter; C:nucleus; P:positive regulation of interferon-gamma-mediated signaling pathway; P:negative regulation of NF-…
DLAgn_00091420	VAMP3	309	3542	-1.13	↑	≤.0.001	vesicle-associated membrane protein 3	C:integral to membrane; P:vesicle-mediated transport
DLAgn_00105660	-	324	2185.4	-1.13	↑	≤.0.001	NA	-
DLAgn_00157030	RHOU	825	221.5	-1.13	↑	≤.0.001	rho-related gtp-binding	C:focal adhesion; C:Golgi membrane; P:regulation of cell shape; F:protein binding; P:regulation of small GTPase mediated signal transduction; F:GTP binding; P:GTP catabolic process; C:cytosol; F:metal ion binding; P:actin cytoskeleton organization; P:Rac protein signal transduction; P:G1/S transition of mitotic cell cycle; C:cell projection; F:GTPase activity; C:plasma membrane; C:podosome; P:int…
DLAgn_00166140	PHRF1	5124	780	-1.13	↑	≤.0.001	phd and ring finger domain-containing protein 1-like	F:protein binding; F:zinc ion binding
DLAgn_00258090	-	930	147	-1.13	↑	≤.0.001	trace amine-associated receptor 1-like	F:G-protein coupled receptor activity; P:G-protein coupled receptor signaling pathway; C:integral to membrane
DLAgn_00041010	DSCAML1	6117	448.4	-1.13	↑	0.002	down syndrome cell adhesion molecule-like protein 1-like	C:cell surface; P:homophilic cell adhesion; P:embryonic skeletal system morphogenesis; P:dendrite self-avoidance; P:brain development; P:negative regulation of cell adhesion; F:protein homodimerization activity
DLAgn_00157270	RPS6KA2	2244	122.4	-1.12	↑	≤.0.001	ribosomal protein s6 kinase alpha-2	P:positive regulation of gene expression; P:intracellular protein kinase cascade; P:cardiac muscle cell apoptotic process; P:mitotic metaphase; F:ribosomal protein S6 kinase activity; P:heart development; P:regulation of protein processing; P:negative regulation of cell cycle; P:heart contraction; P:brain renin-angiotensin system; C:cytoplasm; P:negative regulation of cell proliferation; C:spindl…
DLAgn_00236980	FIG-HEPTA	1671	2375.6	-1.12	↑	0.002	probable g-protein coupled receptor 116-like	P:neuropeptide signaling pathway; F:G-protein coupled receptor activity; C:integral to membrane
DLAgn_00149890	C2CD4C	1254	164.2	-1.12	↑	≤.0.001	c2 calcium-dependent domain-containing protein 4c-like	F:protein binding
[truncated: 7,113 more rows]
