# Supplementary material for: The extensive transgenerational transcriptomic effects of ocean acidification on the olfactory epithelium of a marine fish are associated with a better viral resistance
Source: BMC Genomics. 2022 Jun 17;23:448. doi: 10.1186/s12864-022-08647-w (PMC9204966; doi:10.1186/s12864-022-08647-w)
Supplement: Supplementary file 3 — Additional file 3. Genes involved in chloride homeostasis, bicarbonate transport and regulation of pH that are regulated (p value ≤ 0.01) by OA exposure. [file 12864_2022_8647_MOESM3_ESM.xlsx]

## Sheet: additional file 3
Additional file 3. Genes involved in chloride homeostasis, bicarbonate transport and regulation of pH that are regulated (p value ≤ 0.01) by OA exposure.
Chloride homeostasis
Sequence ID	Gene symbol	Sequence Length	Base Mean	Log2 FC	Regulation under OA	p-adjusted	Gene Description	GO Term
DLAgn_00248550	ANO1	744	2527.1	-0.82	↑	≤ 0.001	anoctamin calcium activated chloride channel	C:plasma membrane; F:chloride channel activity; P:chloride transport; C:chloride channel complex
DLAgn_00169240	ANO3	2922	336.9	-0.84	↑	≤ 0.001	anoctamin-3 isoform 1	C:chloride channel complex; F:chloride channel activity; P:chloride transport
DLAgn_00159180	ANO5	2724	1247.2	-1.02	↑	≤ 0.001	anoctamin-5-like	C:intracellular; F:chloride channel activity; P:chloride transport; C:chloride channel complex
DLAgn_00147100	ANO8	3339	580.2	-1.03	↑	≤ 0.001	transmembrane protein 16h	P:ion transmembrane transport; C:plasma membrane; F:intracellular calcium activated chloride channel activity; C:integral to membrane
DLAgn_00188580	CACNA1A	7530	1043.3	-1.26	↑	≤ 0.001	voltage-dependent p q-type calcium channel subunit alpha-1a	P:glucose metabolic process; P:negative regulation of neuron apoptotic process; P:gamma-aminobutyric acid signaling pathway; P:synaptic transmission, GABAergic; P:elevation of cytosolic calcium ion concentration; P:spinal cord motor neuron differentiation; P:negative regulation of hormone biosynthetic process; P:neuromuscular process controlling balance; P:dendrite morphogenesis; P:neurotransmitt…
DLAgn_00172160	CFTR	4539	515	-0.65	↑	0.007	cystic fibrosis transmembrane conductance regulator	F:chloride channel activity; P:regulation of neutrophil chemotaxis; P:respiratory burst involved in defense response; P:defense response to bacterium; C:integral to membrane; P:chloride transport; F:ATPase activity, coupled to transmembrane movement of substances; P:transmembrane transport; P:ATP catabolic process; F:ATP binding
DLAgn_00005770	CLCN2	2946	235	-1.55	↑	≤ 0.001	chloride channel protein 2-like	P:regulation of anion transport; F:voltage-gated chloride channel activity; P:lung development; P:regulation of ion transmembrane transport; C:integral to membrane; C:dendrite; P:chloride transport; C:actin cytoskeleton; P:cell differentiation involved in salivary gland development; P:retina development in camera-type eye; C:plasma membrane; C:perikaryon
DLAgn_00136010	CLCN6	2403	2527.7	-0.63	↑	≤ 0.001	chloride channel 6	F:voltage-gated chloride channel activity; C:integral to membrane; P:chloride transport; P:signal transduction; P:ion transmembrane transport; C:endosome membrane; P:cell volume homeostasis; F:protein binding
DLAgn_00187210	CLCN7	2325	2468	-0.42	↑	0.009	chloride channel 7	P:transmembrane transport; F:voltage-gated chloride channel activity; C:integral to membrane; C:cytoplasmic vesicle; P:chloride transport; F:protein binding; P:response to pH; F:nucleotide binding
DLAgn_00203220	CLIC4	729	2871.7	-1.11	↑	≤ 0.001	chloride intracellular channel protein 1-like	P:angiogenesis; P:cellular response to calcium ion; C:cell-cell junction; P:negative regulation of cell migration; P:retina vasculature morphogenesis in camera-type eye; P:endothelial cell morphogenesis; C:vacuole; C:vesicle; P:fertilization; C:actin cytoskeleton; P:regulation of cytoskeleton organization; F:voltage-gated chloride channel activity; C:microvillus; C:integral to membrane; P:chlorid…
DLAgn_00138930	CLIC5	1218	43.2	-5.32	↑	≤ 0.001	chloride intracellular channel protein 5-like	C:membrane; F:voltage-gated chloride channel activity; P:chloride transport
DLAgn_00112430	GABRA2	1359	2.4	-4.14	↑	≤ 0.001	gamma-aminobutyric acid receptor subunit alpha-2-like	C:cell junction; F:benzodiazepine receptor activity; C:axon; F:extracellular ligand-gated ion channel activity; P:gamma-aminobutyric acid signaling pathway; P:neurotransmitter transport; P:regulation of neurotransmitter levels; C:integral to synaptic vesicle membrane; P:chloride transport; F:GABA-A receptor activity; C:postsynaptic membrane; C:plasma membrane
DLAgn_00112440	GABRA4	1668	181.8	-1.53	↑	≤ 0.001	gamma-aminobutyric acid receptor subunit alpha-4	C:cell junction; C:integral to membrane; F:extracellular ligand-gated ion channel activity; P:gamma-aminobutyric acid signaling pathway; P:chloride transport; F:GABA-A receptor activity; C:postsynaptic membrane; C:plasma membrane
DLAgn_00045160	GABRG2	1419	258.8	-2.23	↑	≤ 0.001	gamma-aminobutyric acid receptor subunit gamma-2 isoform 1	C:cell junction; F:benzodiazepine receptor activity; C:inhibitory synapse; C:axon; F:extracellular ligand-gated ion channel activity; P:gamma-aminobutyric acid signaling pathway; C:chloride channel complex; P:synaptic transmission, GABAergic; C:dendrite membrane; P:chloride transport; F:protein binding; F:GABA-A receptor activity; P:post-embryonic development; C:postsynaptic membrane; F:chloride …
DLAgn_00226690	GABRR2	675	23.2	-1.62	↑	≤ 0.001	gamma-aminobutyric acid receptor subunit rho-2-like	C:cell junction; F:extracellular ligand-gated ion channel activity; P:gamma-aminobutyric acid signaling pathway; C:chloride channel complex; P:ion transport; P:visual perception; F:GABA-A receptor activity; C:postsynaptic membrane; F:chloride channel activity; C:plasma membrane
DLAgn_00175390	GLRB	1527	167.3	-1.89	↑	≤ 0.001	glycine receptor subunit beta-like	C:cell junction; F:glycine binding; P:startle response; C:integral to membrane; P:acrosome reaction; P:righting reflex; F:extracellular-glycine-gated chloride channel activity; P:visual perception; P:nervous system development; P:chloride transport; P:cellular protein localization; C:postsynaptic membrane; P:synaptic transmission, glycinergic; P:regulation of membrane potential; P:adult walking b…
DLAgn_00114120	GLRB	1491	295.8	-0.72	↑	≤ 0.001	glycine receptor subunit beta-like	C:postsynaptic membrane; C:cell junction; C:plasma membrane; C:integral to membrane; F:extracellular-glycine-gated chloride channel activity; P:cellular protein localization; P:chloride transport
DLAgn_00080120	SLC12A2	3111	6881.7	-0.71	↑	≤ 0.001	solute carrier family 12 member 2-like	P:transmembrane transport; P:transepithelial ammonium transport; C:integral to membrane; P:detection of mechanical stimulus involved in sensory perception of sound; P:mammary duct terminal end bud growth; P:swim bladder inflation; P:multicellular organism growth; F:ammonia transmembrane transporter activity; P:inner ear morphogenesis; P:transepithelial chloride transport; P:branching involved in …
DLAgn_00155800	SLC12A4	3285	883.7	-0.49	↑	≤ 0.001	solute carrier family 12 member 4-like isoform 1	F:potassium:chloride symporter activity; C:integral to membrane; P:ion transport; P:transmembrane transport
DLAgn_00095970	SLC12A5	3480	93.1	-1.62	↑	≤ 0.001	solute carrier family 12 member 5-like	P:neurological system process; P:single-organism behavior; P:transmembrane transport; P:ion transport; F:potassium:chloride symporter activity; C:integral to membrane
DLAgn_00221680	SLC12A7	3252	8769.1	-0.29	↑	0.004	solute carrier family 12 member 5-like	P:transmembrane transport; F:potassium:chloride symporter activity; P:potassium ion transport; C:integral to membrane; P:cell volume homeostasis
DLAgn_00050380	SLC4A10	3249	27.4	-0.94	↑	0.004	sodium-driven chloride bicarbonate exchanger-like	C:basolateral plasma membrane; F:inorganic anion exchanger activity; P:transmembrane transport; P:regulation of pH; C:integral to membrane; P:bicarbonate transport; F:symporter activity; P:sodium ion transport; P:chloride transport
DLAgn_00138480	ABCC4	3957	5018.7	0.6	↓	0.002	multidrug resistance-associated protein 4-like	F:chloride channel activity; C:cell part; C:integral to membrane; P:chloride transport; F:ATPase activity, coupled to transmembrane movement of substances; P:transmembrane transport; P:ATP catabolic process; F:ATP binding
DLAgn_00037610	CLCN5	2523	2641.4	0.61	↓	0.005	h(+) cl(-) exchange transporter 5-like	F:voltage-gated chloride channel activity; C:apical part of cell; P:transmembrane transport; C:integral to membrane; P:endocytosis; P:chloride transport; F:protein binding
DLAgn_00244990	ICLN	415	256.6	0.79	↓	0.008	methylosome subunit picln	P:axon extension; P:chloride transport; P:cell volume homeostasis
DLAgn_00005760	FAM131A	1056	866.9	0.81	↓	0.004	protein fam131a isoform x1	F:voltage-gated chloride channel activity; P:transmembrane transport; C:membrane; P:chloride transport
DLAgn_00036900	ICLN	486	1322	1.06	↓	≤ 0.001	methylosome subunit picln	P:axon extension; P:chloride transport; P:cell volume homeostasis
bicarbonate transport
Sequence ID	Gene symbol	Sequence Length	Base Mean	Log2 FC	Regulation under OA	p-adjusted	Gene Description	GO Term	GO Term
DLAgn_00092370	SLC4A8	3303	1086.1	-1.77	↑	≤ 0.001	electroneutral sodium bicarbonate exchanger 1 isoform 1	F:inorganic anion exchanger activity; C:plasma membrane; P:transmembrane transport; C:integral to membrane; P:bicarbonate transport; P:sodium ion transport
DLAgn_00202990	SLC4A7	3375	947.2	-1.19	↑	≤ 0.001	sodium bicarbonate cotransporter 3-like	P:transmembrane transport; P:sodium ion transport; C:stereocilium; P:bicarbonate transport; C:integral to membrane; P:camera-type eye photoreceptor cell differentiation; C:cytoplasmic vesicle; P:visual perception; P:retina vasculature morphogenesis in camera-type eye; P:retinal cell programmed cell death; C:apical plasma membrane; P:cochlear nucleus development; C:basolateral plasma membrane; F:i…
DLAgn_00050380	SLC4A10	3249	27.4	-0.94	↑	0.004	sodium-driven chloride bicarbonate exchanger-like	C:basolateral plasma membrane; F:inorganic anion exchanger activity; P:transmembrane transport; P:regulation of pH; C:integral to membrane; P:bicarbonate transport; F:symporter activity; P:sodium ion transport; P:chloride transport
Regulation of pH
Sequence ID	Gene symbol	Sequence Length	Base Mean	Log2 FC	Regulation under OA	p-adjusted	Gene Description	GO Term	GO Term
DLAgn_00050380	SLC4A10	3249	27.4	-0.94	↑	0.004	sodium-driven chloride bicarbonate exchanger-like	C:basolateral plasma membrane; F:inorganic anion exchanger activity; P:transmembrane transport; P:regulation of pH; C:integral to membrane; P:bicarbonate transport; F:symporter activity; P:sodium ion transport; P:chloride transport
DLAgn_00204440	SLC9A1	2274	442.1	-0.75	↑	≤ 0.001	na(+) h(+) exchanger beta-like	C:basolateral plasma membrane; F:sodium:hydrogen antiporter activity; P:transmembrane transport; P:regulation of pH; C:integral to membrane; P:sodium ion transport
DLAgn_00153130	SLC9A7	2091	2742.2	-0.39	↑	≤ 0.001	sodium hydrogen exchanger 7	F:sodium:hydrogen antiporter activity; P:transmembrane transport; P:regulation of pH; C:integral to membrane; P:sodium ion transport
DLAgn_00076860	SLC9A9	1827	278.5	0.35	↓	0.01	sodium hydrogen exchanger 9	C:recycling endosome; P:transmembrane transport; C:late endosome membrane; P:sodium ion transport; P:regulation of pH; F:sodium:hydrogen antiporter activity; C:integral to membrane
DLAgn_00078080	CAHZ	783	1307.2	0.49	↓	0.004	carbonic anhydrase	C:cytoplasm; P:carbon dioxide transport; P:one-carbon metabolic process; P:hypotonic salinity response; F:carbonate dehydratase activity; P:response to chemical stimulus; P:regulation of pH; F:zinc ion binding; P:sodium ion transport
DLAgn_00052750	SLC9A2	2430	4635	0.72	↓	≤ 0.001	sodium hydrogen exchanger 2-like	F:sodium:hydrogen antiporter activity; P:transmembrane transport; P:hypotonic salinity response; P:regulation of pH; C:integral to membrane; P:sodium ion transport
DLAgn_00203860	EDN1	597	67	1.03	↓	≤ 0.001	endothelin-1 precursor	P:negative regulation of macromolecule metabolic process; P:cartilage development involved in endochondral bone morphogenesis; P:regulation of macromolecule biosynthetic process; F:endothelin A receptor binding; P:negative regulation of cAMP biosynthetic process; P:positive regulation of catalytic activity; P:positive regulation of response to stimulus; P:cartilage morphogenesis; P:phospholipase …
