# Supplementary material for: The extensive transgenerational transcriptomic effects of ocean acidification on the olfactory epithelium of a marine fish are associated with a better viral resistance
Source: BMC Genomics. 2022 Jun 17;23:448. doi: 10.1186/s12864-022-08647-w (PMC9204966; doi:10.1186/s12864-022-08647-w)
Supplement: Supplementary file 4 — Additional file 4. Cell component Gene Ontologies enrichment (p-value ≤ 0.01) within the genes that were up-expressed (p-value ≤ 0.01) by OA. [file 12864_2022_8647_MOESM4_ESM.xlsx]

## Sheet: additional file 4
Additional file 4. Cell component Gene Ontologies enrichment (p-value ≤ 0.01) within the genes that were up-expressed (p-value ≤ 0.01) by OA.
GO Term	Study #	Study Freq.	Pop. Freq.	p-value	q-value	GO description	Sequence ID
GO:0034703	69	3.2%	1.3%	1.67E-14	9.69E-12	cation channel complex	DLAgn_00209860,DLAgn_00208450,DLAgn_00014200,DLAgn_00057050,DLAgn_00220020,DLAgn_00131270,DLAgn_00096140,DLAgn_00214060,DLAgn_00030920,DLAgn_00213410,DLAgn_00210460,DLAgn_00232750,DLAgn_00176020,DLAgn_00124600,DLAgn_00237820,DLAgn_00158150,DLAgn_00149440,DLAgn_00066930,DLAgn_00016090,DLAgn_00205990,DLAgn_00131710,DLAgn_00058330,DLAgn_00165820,DLAgn_00139840,DLAgn_00133260,DLAgn_00009800,DLAgn_001…
GO:0034702	78	3.6%	1.6%	2.83E-12	8.22E-10	ion channel complex	DLAgn_00209860,DLAgn_00208450,DLAgn_00014200,DLAgn_00057050,DLAgn_00169240,DLAgn_00191920,DLAgn_00220020,DLAgn_00131270,DLAgn_00096140,DLAgn_00214060,DLAgn_00248550,DLAgn_00030920,DLAgn_00213410,DLAgn_00210460,DLAgn_00232750,DLAgn_00176020,DLAgn_00124600,DLAgn_00237820,DLAgn_00158150,DLAgn_00149440,DLAgn_00071960,DLAgn_00066930,DLAgn_00016090,DLAgn_00205990,DLAgn_00131710,DLAgn_00058330,DLAgn_000…
GO:1902495	80	3.7%	1.7%	1.02E-11	1.97E-9	transmembrane transporter complex	DLAgn_00209860,DLAgn_00208450,DLAgn_00014200,DLAgn_00057050,DLAgn_00169240,DLAgn_00191920,DLAgn_00220020,DLAgn_00238390,DLAgn_00131270,DLAgn_00096140,DLAgn_00214060,DLAgn_00248550,DLAgn_00030920,DLAgn_00213410,DLAgn_00210460,DLAgn_00232750,DLAgn_00176020,DLAgn_00124600,DLAgn_00237820,DLAgn_00158150,DLAgn_00149440,DLAgn_00071960,DLAgn_00066930,DLAgn_00016090,DLAgn_00205990,DLAgn_00131710,DLAgn_000…
GO:1990351	80	3.7%	1.8%	1.68E-11	2.44E-9	transporter complex	DLAgn_00209860,DLAgn_00208450,DLAgn_00014200,DLAgn_00057050,DLAgn_00169240,DLAgn_00191920,DLAgn_00220020,DLAgn_00238390,DLAgn_00131270,DLAgn_00096140,DLAgn_00214060,DLAgn_00248550,DLAgn_00030920,DLAgn_00213410,DLAgn_00210460,DLAgn_00232750,DLAgn_00176020,DLAgn_00124600,DLAgn_00237820,DLAgn_00158150,DLAgn_00149440,DLAgn_00071960,DLAgn_00066930,DLAgn_00016090,DLAgn_00205990,DLAgn_00131710,DLAgn_000…
GO:0042995	159	7.3%	4.5%	9.3E-11	1.08E-8	cell projection	DLAgn_00153610,DLAgn_00122430,DLAgn_00202150,DLAgn_00167340,DLAgn_00205700,DLAgn_00034770,DLAgn_00071030,DLAgn_00184360,DLAgn_00244110,DLAgn_00247620,DLAgn_00006740,DLAgn_00005770,DLAgn_00139710,DLAgn_00162720,DLAgn_00049190,DLAgn_00144850,DLAgn_00049750,DLAgn_00069120,DLAgn_00208090,DLAgn_00155120,DLAgn_00083370,DLAgn_00105420,DLAgn_00154150,DLAgn_00124600,DLAgn_00237820,DLAgn_00022830,DLAgn_000…
GO:0005622	202	9.3%	6.3%	2.84E-9	2.74E-7	intracellular	DLAgn_00211300,DLAgn_00082290,DLAgn_00154300,DLAgn_00047600,DLAgn_00133960,DLAgn_00143890,DLAgn_00017190,DLAgn_00206870,DLAgn_00113200,DLAgn_00045430,DLAgn_00256220,DLAgn_00227680,DLAgn_00264980,DLAgn_00218290,DLAgn_00136570,DLAgn_00183430,DLAgn_00164210,DLAgn_00099160,DLAgn_00179980,DLAgn_00068440,DLAgn_00218730,DLAgn_00174850,DLAgn_00148520,DLAgn_00094250,DLAgn_00217190,DLAgn_00071490,DLAgn_001…
GO:0120025	137	6.3%	4.0%	1.04E-8	8.64E-7	plasma membrane bounded cell projection	DLAgn_00153610,DLAgn_00122430,DLAgn_00202150,DLAgn_00167340,DLAgn_00034770,DLAgn_00184360,DLAgn_00244110,DLAgn_00247620,DLAgn_00006740,DLAgn_00005770,DLAgn_00139710,DLAgn_00049190,DLAgn_00144850,DLAgn_00049750,DLAgn_00069120,DLAgn_00208090,DLAgn_00155120,DLAgn_00083370,DLAgn_00105420,DLAgn_00154150,DLAgn_00124600,DLAgn_00237820,DLAgn_00022830,DLAgn_00016010,DLAgn_00156710,DLAgn_00066930,DLAgn_001…
GO:0098797	111	5.1%	3.1%	1.13E-8	8.64E-7	plasma membrane protein complex	DLAgn_00209860,DLAgn_00146760,DLAgn_00148140,DLAgn_00095090,DLAgn_00220020,DLAgn_00131270,DLAgn_00106590,DLAgn_00149900,DLAgn_00260280,DLAgn_00124600,DLAgn_00237820,DLAgn_00146250,DLAgn_00045810,DLAgn_00152630,DLAgn_00129610,DLAgn_00071960,DLAgn_00066930,DLAgn_00016090,DLAgn_00131710,DLAgn_00058330,DLAgn_00025270,DLAgn_00165820,DLAgn_00139840,DLAgn_00107150,DLAgn_00093060,DLAgn_00236580,DLAgn_001…
GO:0001518	13	0.6%	0.1%	7.96E-8	5.13E-6	voltage-gated sodium channel complex	DLAgn_00234640,DLAgn_00204150,DLAgn_00092390,DLAgn_00057050,DLAgn_00256270,DLAgn_00050470,DLAgn_00131360,DLAgn_00001790,DLAgn_00032310,DLAgn_00138320,DLAgn_00030920,DLAgn_00214830,DLAgn_00237820
GO:0034706	16	0.7%	0.2%	1.3E-7	7.53E-6	sodium channel complex	DLAgn_00234640,DLAgn_00204150,DLAgn_00071340,DLAgn_00092390,DLAgn_00057050,DLAgn_00256270,DLAgn_00050470,DLAgn_00058330,DLAgn_00131360,DLAgn_00001790,DLAgn_00032310,DLAgn_00138320,DLAgn_00030920,DLAgn_00214830,DLAgn_00232750,DLAgn_00237820
GO:0045202	53	2.4%	1.2%	2.08E-7	1.1E-5	synapse	DLAgn_00120170,DLAgn_00150980,DLAgn_00173500,DLAgn_00225230,DLAgn_00093380,DLAgn_00075630,DLAgn_00191920,DLAgn_00006740,DLAgn_00156050,DLAgn_00146250,DLAgn_00066930,DLAgn_00004550,DLAgn_00029510,DLAgn_00104680,DLAgn_00161700,DLAgn_00178690,DLAgn_00140700,DLAgn_00001080,DLAgn_00064680,DLAgn_00208310,DLAgn_00258610,DLAgn_00044870,DLAgn_00066940,DLAgn_00151130,DLAgn_00128110,DLAgn_00173640,DLAgn_000…
GO:0005886	298	0.14	0.11	3.88E-7	1.88E-5	plasma membrane	DLAgn_00035060,DLAgn_00083380,DLAgn_00019930,DLAgn_00226360,DLAgn_00110720,DLAgn_00228300,DLAgn_00034770,DLAgn_00188680,DLAgn_00247620,DLAgn_00006740,DLAgn_00005770,DLAgn_00030840,DLAgn_00028090,DLAgn_00217650,DLAgn_00156050,DLAgn_00146250,DLAgn_00011080,DLAgn_00016770,DLAgn_00213830,DLAgn_00147100,DLAgn_00015320,DLAgn_00019920,DLAgn_00226350,DLAgn_00198910,DLAgn_00033570,DLAgn_00235060,DLAgn_001…
GO:0030054	146	6.7%	4.7%	2.03E-6	9.07E-5	cell junction	DLAgn_00150980,DLAgn_00202150,DLAgn_00173500,DLAgn_00110720,DLAgn_00071550,DLAgn_00075630,DLAgn_00181360,DLAgn_00188680,DLAgn_00006740,DLAgn_00033950,DLAgn_00045030,DLAgn_00020490,DLAgn_00044220,DLAgn_00159280,DLAgn_00156050,DLAgn_00146250,DLAgn_00016010,DLAgn_00071960,DLAgn_00066930,DLAgn_00259970,DLAgn_00035230,DLAgn_00167210,DLAgn_00036320,DLAgn_00189540,DLAgn_00058330,DLAgn_00004550,DLAgn_001…
GO:0043005	90	4.1%	2.6%	2.37E-6	9.8E-5	neuron projection	DLAgn_00153610,DLAgn_00145350,DLAgn_00167340,DLAgn_00034770,DLAgn_00036350,DLAgn_00202990,DLAgn_00184360,DLAgn_00244110,DLAgn_00006740,DLAgn_00005770,DLAgn_00139710,DLAgn_00112430,DLAgn_00029700,DLAgn_00049190,DLAgn_00144850,DLAgn_00049750,DLAgn_00155120,DLAgn_00083370,DLAgn_00105420,DLAgn_00069320,DLAgn_00154150,DLAgn_00124600,DLAgn_00237820,DLAgn_00022830,DLAgn_00016010,DLAgn_00156710,DLAgn_000…
GO:0034705	32	1.5%	0.7%	5.04E-6	1.95E-4	potassium channel complex	DLAgn_00012280,DLAgn_00209860,DLAgn_00093960,DLAgn_00066940,DLAgn_00014200,DLAgn_00130230,DLAgn_00101070,DLAgn_00093240,DLAgn_00201040,DLAgn_00162470,DLAgn_00220120,DLAgn_00220020,DLAgn_00096140,DLAgn_00214060,DLAgn_00130240,DLAgn_00176020,DLAgn_00102830,DLAgn_00040420,DLAgn_00121670,DLAgn_00066930,DLAgn_00071340,DLAgn_00016090,DLAgn_00205990,DLAgn_00131710,DLAgn_00169130,DLAgn_00058330,DLAgn_002…
GO:0008076	29	1.3%	0.6%	1.12E-5	4.05E-4	voltage-gated potassium channel complex	DLAgn_00012280,DLAgn_00209860,DLAgn_00093960,DLAgn_00066940,DLAgn_00014200,DLAgn_00130230,DLAgn_00101070,DLAgn_00093240,DLAgn_00201040,DLAgn_00162470,DLAgn_00220120,DLAgn_00220020,DLAgn_00096140,DLAgn_00214060,DLAgn_00130240,DLAgn_00176020,DLAgn_00102830,DLAgn_00121670,DLAgn_00066930,DLAgn_00016090,DLAgn_00205990,DLAgn_00131710,DLAgn_00169130,DLAgn_00220110,DLAgn_00165820,DLAgn_00161440,DLAgn_000…
GO:0098796	158	7.2%	5.3%	1.13E-5	4.05E-4	membrane protein complex	DLAgn_00209860,DLAgn_00151670,DLAgn_00152000,DLAgn_00146760,DLAgn_00148140,DLAgn_00075750,DLAgn_00033280,DLAgn_00169240,DLAgn_00095090,DLAgn_00220020,DLAgn_00108250,DLAgn_00131270,DLAgn_00106590,DLAgn_00248550,DLAgn_00149900,DLAgn_00260280,DLAgn_00210460,DLAgn_00232750,DLAgn_00124600,DLAgn_00237820,DLAgn_00146250,DLAgn_00045810,DLAgn_00152630,DLAgn_00129610,DLAgn_00071960,DLAgn_00066930,DLAgn_000…
GO:0098590	118	5.4%	3.7%	1.17E-5	4.05E-4	plasma membrane region	DLAgn_00155910,DLAgn_00146240,DLAgn_00202150,DLAgn_00173500,DLAgn_00204850,DLAgn_00110720,DLAgn_00071550,DLAgn_00034770,DLAgn_00181360,DLAgn_00244110,DLAgn_00006740,DLAgn_00193860,DLAgn_00159280,DLAgn_00210460,DLAgn_00146250,DLAgn_00016010,DLAgn_00156710,DLAgn_00187080,DLAgn_00167210,DLAgn_00189540,DLAgn_00058330,DLAgn_00004550,DLAgn_00220890,DLAgn_00114120,DLAgn_00158100,DLAgn_00111490,DLAgn_001…
GO:0031984	34	1.6%	0.8%	1.78E-5	5.42E-4	organelle subcompartment	DLAgn_00255680,DLAgn_00066760,DLAgn_00017970,DLAgn_00042310,DLAgn_00208750,DLAgn_00035060,DLAgn_00066940,DLAgn_00059150,DLAgn_00064180,DLAgn_00176610,DLAgn_00225230,DLAgn_00035480,DLAgn_00244110,DLAgn_00027460,DLAgn_00034820,DLAgn_00029700,DLAgn_00193980,DLAgn_00258700,DLAgn_00087550,DLAgn_00175350,DLAgn_00066770,DLAgn_00024710,DLAgn_00072610,DLAgn_00066930,DLAgn_00040320,DLAgn_00125110,DLAgn_002…
GO:0014069	26	1.2%	0.5%	1.84E-5	5.42E-4	postsynaptic density	DLAgn_00209300,DLAgn_00192080,DLAgn_00167080,DLAgn_00065850,DLAgn_00038550,DLAgn_00147290,DLAgn_00097960,DLAgn_00169460,DLAgn_00006740,DLAgn_00166720,DLAgn_00236230,DLAgn_00105420,DLAgn_00159280,DLAgn_00146250,DLAgn_00089210,DLAgn_00067720,DLAgn_00044760,DLAgn_00149740,DLAgn_00167050,DLAgn_00058330,DLAgn_00114740,DLAgn_00220890,DLAgn_00007980,DLAgn_00037720,DLAgn_00208060,DLAgn_00192320
GO:0099572	26	1.2%	0.5%	1.84E-5	5.42E-4	postsynaptic specialization	DLAgn_00209300,DLAgn_00192080,DLAgn_00167080,DLAgn_00065850,DLAgn_00038550,DLAgn_00147290,DLAgn_00097960,DLAgn_00169460,DLAgn_00006740,DLAgn_00166720,DLAgn_00236230,DLAgn_00105420,DLAgn_00159280,DLAgn_00146250,DLAgn_00089210,DLAgn_00067720,DLAgn_00044760,DLAgn_00149740,DLAgn_00167050,DLAgn_00058330,DLAgn_00114740,DLAgn_00220890,DLAgn_00007980,DLAgn_00037720,DLAgn_00208060,DLAgn_00192320
GO:0034704	23	1.1%	0.4%	2.11E-5	5.56E-4	calcium channel complex	DLAgn_00208450,DLAgn_00087120,DLAgn_00232460,DLAgn_00149440,DLAgn_00124580,DLAgn_00228470,DLAgn_00188580,DLAgn_00167310,DLAgn_00185680,DLAgn_00220990,DLAgn_00139840,DLAgn_00158130,DLAgn_00220790,DLAgn_00131270,DLAgn_00133260,DLAgn_00094380,DLAgn_00208060,DLAgn_00210450,DLAgn_00032800,DLAgn_00213410,DLAgn_00210460,DLAgn_00124600,DLAgn_00158150
GO:0044297	50	2.3%	1.3%	5.46E-5	1.38E-3	cell body	DLAgn_00153610,DLAgn_00057050,DLAgn_00139710,DLAgn_00208090,DLAgn_00083370,DLAgn_00105420,DLAgn_00175690,DLAgn_00124600,DLAgn_00237820,DLAgn_00062350,DLAgn_00089210,DLAgn_00022830,DLAgn_00063280,DLAgn_00156710,DLAgn_00066930,DLAgn_00167050,DLAgn_00220890,DLAgn_00007980,DLAgn_00161700,DLAgn_00179580,DLAgn_00178690,DLAgn_00065570,DLAgn_00204150,DLAgn_00066940,DLAgn_00151130,DLAgn_00127780,DLAgn_001…
GO:0043025	45	2.1%	1.2%	8.66E-5	2.09E-3	neuronal cell body	DLAgn_00204150,DLAgn_00153610,DLAgn_00066940,DLAgn_00151130,DLAgn_00127780,DLAgn_00057050,DLAgn_00187890,DLAgn_00038550,DLAgn_00096750,DLAgn_00097960,DLAgn_00181380,DLAgn_00139710,DLAgn_00036600,DLAgn_00007410,DLAgn_00179870,DLAgn_00208090,DLAgn_00105420,DLAgn_00175690,DLAgn_00213870,DLAgn_00124600,DLAgn_00237820,DLAgn_00086420,DLAgn_00089210,DLAgn_00022830,DLAgn_00063280,DLAgn_00156710,DLAgn_000…
GO:0070382	24	1.1%	0.5%	9.8E-5	2.27E-3	exocytic vesicle	DLAgn_00208440,DLAgn_00044760,DLAgn_00071960,DLAgn_00260010,DLAgn_00119340,DLAgn_00172510,DLAgn_00126320,DLAgn_00128030,DLAgn_00167320,DLAgn_00115910,DLAgn_00207940,DLAgn_00244110,DLAgn_00183450,DLAgn_00003990,DLAgn_00037720,DLAgn_00033850,DLAgn_00168940,DLAgn_00049750,DLAgn_00144950,DLAgn_00046150,DLAgn_00228080,DLAgn_00158060,DLAgn_00159030,DLAgn_00025590
GO:0045121	34	1.6%	0.8%	1.03E-4	2.29E-3	membrane raft	DLAgn_00066940,DLAgn_00146300,DLAgn_00014200,DLAgn_00204850,DLAgn_00166450,DLAgn_00097960,DLAgn_00244110,DLAgn_00027460,DLAgn_00056410,DLAgn_00247540,DLAgn_00237580,DLAgn_00115020,DLAgn_00010210,DLAgn_00179650,DLAgn_00172080,DLAgn_00210460,DLAgn_00024250,DLAgn_00041030,DLAgn_00102830,DLAgn_00083110,DLAgn_00146250,DLAgn_00089210,DLAgn_00066930,DLAgn_00199800,DLAgn_00198910,DLAgn_00169950,DLAgn_000…
GO:0098857	34	1.6%	0.8%	1.03E-4	2.29E-3	membrane microdomain	DLAgn_00066940,DLAgn_00146300,DLAgn_00014200,DLAgn_00204850,DLAgn_00166450,DLAgn_00097960,DLAgn_00244110,DLAgn_00027460,DLAgn_00056410,DLAgn_00247540,DLAgn_00237580,DLAgn_00115020,DLAgn_00010210,DLAgn_00179650,DLAgn_00172080,DLAgn_00210460,DLAgn_00024250,DLAgn_00041030,DLAgn_00102830,DLAgn_00083110,DLAgn_00146250,DLAgn_00089210,DLAgn_00066930,DLAgn_00199800,DLAgn_00198910,DLAgn_00169950,DLAgn_000…
GO:0016020	729	0.33	0.3	1.11E-4	2.3E-3	membrane	DLAgn_00145150,DLAgn_00146240,DLAgn_00148780,DLAgn_00202150,DLAgn_00173620,DLAgn_00173500,DLAgn_00226360,DLAgn_00228300,DLAgn_00034770,DLAgn_00108090,DLAgn_00091680,DLAgn_00181360,DLAgn_00205660,DLAgn_00110170,DLAgn_00028090,DLAgn_00216320,DLAgn_00217650,DLAgn_00156050,DLAgn_00146250,DLAgn_00071960,DLAgn_00021100,DLAgn_00147100,DLAgn_00226350,DLAgn_00123230,DLAgn_00198910,DLAgn_00033570,DLAgn_002…
GO:0098589	34	1.6%	0.8%	1.53E-4	3.05E-3	membrane region	DLAgn_00066940,DLAgn_00146300,DLAgn_00014200,DLAgn_00204850,DLAgn_00166450,DLAgn_00097960,DLAgn_00244110,DLAgn_00027460,DLAgn_00056410,DLAgn_00247540,DLAgn_00237580,DLAgn_00115020,DLAgn_00010210,DLAgn_00179650,DLAgn_00172080,DLAgn_00210460,DLAgn_00024250,DLAgn_00041030,DLAgn_00102830,DLAgn_00083110,DLAgn_00146250,DLAgn_00089210,DLAgn_00066930,DLAgn_00199800,DLAgn_00198910,DLAgn_00169950,DLAgn_000…
GO:0030424	31	1.4%	0.8%	1.88E-4	3.64E-3	axon	DLAgn_00065850,DLAgn_00151130,DLAgn_00146300,DLAgn_00167340,DLAgn_00096750,DLAgn_00006740,DLAgn_00112430,DLAgn_00029700,DLAgn_00138320,DLAgn_00049750,DLAgn_00179870,DLAgn_00155120,DLAgn_00105420,DLAgn_00154150,DLAgn_00069220,DLAgn_00086420,DLAgn_00022830,DLAgn_00156710,DLAgn_00031250,DLAgn_00076510,DLAgn_00142700,DLAgn_00027990,DLAgn_00004690,DLAgn_00029810,DLAgn_00161700,DLAgn_00045160,DLAgn_001…
GO:0005891	16	0.7%	0.3%	2.36E-4	4.41E-3	voltage-gated calcium channel complex	DLAgn_00208450,DLAgn_00087120,DLAgn_00149440,DLAgn_00124580,DLAgn_00228470,DLAgn_00188580,DLAgn_00167310,DLAgn_00185680,DLAgn_00220990,DLAgn_00139840,DLAgn_00220790,DLAgn_00131270,DLAgn_00133260,DLAgn_00094380,DLAgn_00208060,DLAgn_00124600
GO:0098791	30	1.4%	0.7%	2.47E-4	4.48E-3	Golgi apparatus subcompartment	DLAgn_00255680,DLAgn_00066760,DLAgn_00017970,DLAgn_00208750,DLAgn_00035060,DLAgn_00066940,DLAgn_00059150,DLAgn_00064180,DLAgn_00176610,DLAgn_00225230,DLAgn_00035480,DLAgn_00244110,DLAgn_00027460,DLAgn_00029700,DLAgn_00193980,DLAgn_00087550,DLAgn_00175350,DLAgn_00066770,DLAgn_00024710,DLAgn_00072610,DLAgn_00066930,DLAgn_00040320,DLAgn_00125110,DLAgn_00207910,DLAgn_00059740,DLAgn_00240630,DLAgn_001…
GO:0030659	36	1.7%	0.9%	2.71E-4	4.76E-3	cytoplasmic vesicle membrane	DLAgn_00120170,DLAgn_00085260,DLAgn_00065850,DLAgn_00012460,DLAgn_00173640,DLAgn_00010780,DLAgn_00071550,DLAgn_00142580,DLAgn_00201960,DLAgn_00227510,DLAgn_00181380,DLAgn_00160460,DLAgn_00132180,DLAgn_00185400,DLAgn_00033210,DLAgn_00029700,DLAgn_00106790,DLAgn_00060110,DLAgn_00008340,DLAgn_00089210,DLAgn_00152930,DLAgn_00071960,DLAgn_00122100,DLAgn_00040320,DLAgn_00149740,DLAgn_00259530,DLAgn_002…
GO:0005856	99	4.5%	3.3%	2.76E-4	4.76E-3	cytoskeleton	DLAgn_00202150,DLAgn_00149470,DLAgn_00091680,DLAgn_00181360,DLAgn_00005770,DLAgn_00045030,DLAgn_00020490,DLAgn_00049750,DLAgn_00083370,DLAgn_00105420,DLAgn_00016770,DLAgn_00040120,DLAgn_00066930,DLAgn_00038740,DLAgn_00167210,DLAgn_00167960,DLAgn_00161100,DLAgn_00061970,DLAgn_00119090,DLAgn_00204270,DLAgn_00122330,DLAgn_00197610,DLAgn_00111710,DLAgn_00056580,DLAgn_00203220,DLAgn_00095860,DLAgn_000…
GO:0008021	22	1.0%	0.5%	3.7E-4	6.14E-3	synaptic vesicle	DLAgn_00208440,DLAgn_00044760,DLAgn_00071960,DLAgn_00260010,DLAgn_00119340,DLAgn_00172510,DLAgn_00126320,DLAgn_00128030,DLAgn_00167320,DLAgn_00115910,DLAgn_00207940,DLAgn_00244110,DLAgn_00183450,DLAgn_00003990,DLAgn_00037720,DLAgn_00168940,DLAgn_00049750,DLAgn_00144950,DLAgn_00046150,DLAgn_00228080,DLAgn_00159030,DLAgn_00025590
GO:0012506	38	1.7%	1.0%	3.75E-4	6.14E-3	vesicle membrane	DLAgn_00120170,DLAgn_00085260,DLAgn_00065850,DLAgn_00012460,DLAgn_00173640,DLAgn_00010780,DLAgn_00071550,DLAgn_00142580,DLAgn_00201960,DLAgn_00227510,DLAgn_00181380,DLAgn_00160460,DLAgn_00132180,DLAgn_00185400,DLAgn_00033210,DLAgn_00029700,DLAgn_00106790,DLAgn_00060110,DLAgn_00008340,DLAgn_00066570,DLAgn_00089210,DLAgn_00022830,DLAgn_00152930,DLAgn_00071960,DLAgn_00122100,DLAgn_00040320,DLAgn_001…
GO:0005802	23	1.1%	0.5%	5.75E-4	9.01E-3	trans-Golgi network	DLAgn_00017970,DLAgn_00208750,DLAgn_00035060,DLAgn_00066940,DLAgn_00059150,DLAgn_00064180,DLAgn_00072610,DLAgn_00066930,DLAgn_00040320,DLAgn_00125110,DLAgn_00176610,DLAgn_00207910,DLAgn_00225230,DLAgn_00035480,DLAgn_00059740,DLAgn_00240630,DLAgn_00158360,DLAgn_00244110,DLAgn_00263160,DLAgn_00029700,DLAgn_00116000,DLAgn_00193980,DLAgn_00175350
GO:0070032	5	0.2%	0.1%	6.29E-4	9.6E-3	synaptobrevin 2-SNAP-25-syntaxin-1a-complexin I complex	DLAgn_00066940,DLAgn_00033210,DLAgn_00066930,DLAgn_00040320,DLAgn_00113570
