# Supplementary material for: The extensive transgenerational transcriptomic effects of ocean acidification on the olfactory epithelium of a marine fish are associated with a better viral resistance
Source: BMC Genomics. 2022 Jun 17;23:448. doi: 10.1186/s12864-022-08647-w (PMC9204966; doi:10.1186/s12864-022-08647-w)
Supplement: Supplementary file 5 — Additional file 5. Genes involved in neuron projection (including axon guidance and extension) up-expressed (p-value ≤ 0.01) in OA group. [file 12864_2022_8647_MOESM5_ESM.xlsx]

## Sheet: additional file 5
Additional file 5. Genes involved in neuron projection (including axon guidance and extension) up-expressed (p-value ≤ 0.01) in OA group.
Axon guidance
Sequence ID	Gene symbol	Gene description	Seq. Length	#Hits	min. eValue	mean Similarity	#GOs	GO Term	Enzyme Codes	InterProScan
DLAgn_00006740	CDK5	cyclin-dependent kinase 5	879	20	7.48137E-169	98.3%	74	P:axon extension; P:embryonic retina morphogenesis in camera-type eye; P:negative regulation of transcription, DNA-dependent; P:hippocampus development; P:negative regulation of neuron apoptotic process; P:regulation of cell migration; P:behavioral response to cocaine; P:regulation of cell cycle arrest; P:synaptic vesicle endocytosis; P:positive regulation of protein binding; P:cell-matrix adhesi…	EC:2.7.11.26; EC:2.7.11.22; EC:2.7.10.0	IPR000719 (PFAM); IPR002290 (SMART); IPR008271 (PROSITE); IPR011009 (SUPERFAMILY); IPR017441 (PROSITE); IPR020635 (SMART); G3DSA:1.10.510.10 (GENE3D), G3DSA:3.30.200.20 (GENE3D), PTHR24056 (PANTHER), PTHR24056:SF134 (PANTHER)
DLAgn_00034770	APBB1	amyloid beta a4 precursor protein-binding family b member 1-like	1152	20	0.0	82.4%	33	P:positive regulation of apoptotic process; P:negative regulation of neuron differentiation; P:actin filament-based movement; C:growth cone; P:axon guidance; P:positive regulation of DNA repair; P:negative regulation of S phase of mitotic cell cycle; C:protein complex; C:lamellipodium; P:negative regulation of thymidylate synthase biosynthetic process; F:transcription factor binding; C:presynapti…	-	IPR006020 (PFAM); IPR011993 (G3DSA:2.30.29.GENE3D); PTHR14058 (PANTHER), PTHR14058:SF5 (PANTHER), SSF50729 (SUPERFAMILY)
DLAgn_00036320	SPTBN4	spectrin beta brain 3	8166	20	0.0	78.5%	32	P:axon guidance; F:spectrin binding; F:ankyrin binding; C:axon hillock; P:sensory perception of sound; C:cell body fiber; C:PML body; P:fertilization; P:positive regulation of multicellular organism growth; C:paranode region of axon; P:cytoskeletal anchoring at plasma membrane; F:phospholipid binding; C:node of Ranvier; C:spectrin; P:clustering of voltage-gated sodium channels; C:cytosol; P:adult…	-	IPR001589 (PROSITE); IPR001605 (PRINTS); IPR001715 (G3DSA:1.10.418.GENE3D); IPR001849 (PFAM); IPR002017 (PFAM); IPR011993 (G3DSA:2.30.29.GENE3D); IPR016343 (PIR); IPR018159 (SMART); coil (COIL), G3DSA:1.20.58.60 (GENE3D), PTHR11915 (PANTHER), PTHR11915:SF48 (PANTHER), seg (SEG), SSF46966 (SUPERFAMILY), SSF50729 (SUPERFAMILY)
DLAgn_00065570	TGFB2	transforming growth factor beta-2-like	1248	20	0.0	87.6%	72	P:transforming growth factor beta receptor signaling pathway; P:neutrophil chemotaxis; F:protein homodimerization activity; P:hair follicle morphogenesis; P:signal transduction by phosphorylation; P:hemopoiesis; P:SMAD protein import into nucleus; P:somatic stem cell division; P:positive regulation of integrin biosynthetic process; P:positive regulation of cell proliferation; P:regulation of tran…	-	IPR001111 (PFAM); IPR001839 (PFAM); IPR003940 (PRINTS); IPR015615 (PANTHER); IPR016319 (PRINTS); IPR017948 (PROSITE); G3DSA:2.10.90.10 (GENE3D), PTHR11848:SF33 (PANTHER), seg (SEG), SignalP-NN(euk) (SIGNALP), SSF57501 (SUPERFAMILY)
DLAgn_00086420	EPHA5	ephrin type-a receptor 5 isoform x4	3042	20	0.0	85.2%	21	P:cAMP-mediated signaling; P:hippocampus development; P:regulation of actin cytoskeleton organization; C:rough endoplasmic reticulum; P:regulation of Rac GTPase activity; P:negative regulation of synapse assembly; F:transmembrane-ephrin receptor activity; P:axon guidance; C:axon; P:ephrin receptor signaling pathway; C:integral to plasma membrane; C:perinuclear region of cytoplasm; F:GPI-linked ep…	-	IPR000719 (PROFILE); IPR001090 (PFAM); IPR001245 (PRINTS); IPR001426 (PROSITE); IPR001660 (SMART); IPR002290 (SMART); IPR003961 (PFAM); IPR008266 (PROSITE); IPR008979 (G3DSA:2.60.120.GENE3D); IPR009030 (SUPERFAMILY); IPR011009 (SUPERFAMILY); IPR013761 (G3DSA:1.10.150.GENE3D); IPR013783 (G3DSA:2.60.40.GENE3D); IPR016257 (PIR); IPR017441 (PROSITE); IPR020635 (SMART); IPR021129 (PFAM); PR00014 (PRIN…
DLAgn_00088640	EPHA8	ephrin type-a receptor 8	3060	20	0.0	81.35%	17	C:neuron projection; P:axon guidance; P:positive regulation of phosphatidylinositol 3-kinase activity; P:positive regulation of MAPK cascade; P:ephrin receptor signaling pathway; P:regulation of cellular component organization; C:integral to plasma membrane; F:GPI-linked ephrin receptor activity; F:ATP binding; P:cell-cell signaling; P:regulation of biological quality; P:protein autophosphorylati…	-	IPR000719 (PROFILE); IPR001090 (PFAM); IPR001245 (PRINTS); IPR001426 (PROSITE); IPR001660 (SMART); IPR002290 (SMART); IPR003961 (PFAM); IPR008266 (PROSITE); IPR008979 (G3DSA:2.60.120.GENE3D); IPR011009 (SUPERFAMILY); IPR013761 (G3DSA:1.10.150.GENE3D); IPR013783 (G3DSA:2.60.40.GENE3D); IPR016257 (PIR); IPR017441 (PROSITE); IPR020635 (SMART); IPR020691 (PTHR24416:PANTHER); IPR021129 (PFAM); PR00014…
DLAgn_00096750	EPHB2	ephrin type-b receptor 2	2910	20	0.0	91.95%	27	P:angiogenesis; P:camera-type eye morphogenesis; P:palate development; F:receptor binding; F:transmembrane-ephrin receptor activity; P:negative regulation of axonogenesis; P:learning; P:ephrin receptor signaling pathway; P:commissural neuron axon guidance; P:urogenital system development; C:dendrite; P:inner ear morphogenesis; C:neuronal cell body; P:dendritic spine morphogenesis; P:positive regu…	-	IPR000719 (PROFILE); IPR001090 (PFAM); IPR001245 (PRINTS); IPR001426 (PROSITE); IPR001660 (SMART); IPR002290 (SMART); IPR003961 (PFAM); IPR008266 (PROSITE); IPR008979 (G3DSA:2.60.120.GENE3D); IPR009030 (SUPERFAMILY); IPR011009 (SUPERFAMILY); IPR011641 (PFAM); IPR013761 (G3DSA:1.10.150.GENE3D); IPR013783 (G3DSA:2.60.40.GENE3D); IPR016257 (PIR); IPR017441 (PROSITE); IPR020635 (SMART); IPR021129 (PF…
DLAgn_00105950	DPYSL2	dihydropyrimidinase-related protein 2	1698	20	1.7488E-169	85.35%	21	P:axon guidance; P:cytoskeleton organization; P:response to amphetamine; F:protein kinase binding; C:growth cone; F:dihydropyrimidinase activity; P:pyrimidine nucleobase catabolic process; C:cytosol; P:synaptic vesicle transport; C:dendrite; C:neuronal cell body; P:regulation of neuron differentiation; C:protein complex; C:axon; P:signal transduction; P:spinal cord development; P:response to drug…	EC:3.5.2.2	IPR006680 (PFAM); IPR011059 (SUPERFAMILY); G3DSA:2.30.40.10 (GENE3D), G3DSA:3.20.20.140 (GENE3D), PTHR11647 (PANTHER), seg (SEG), SSF51556 (SUPERFAMILY)
DLAgn_00142700	NFIB	nuclear factor 1 b-type isoform x2	1701	20	0.0	83.2%	21	P:negative regulation of mesenchymal cell proliferation involved in lung development; P:negative regulation of transcription from RNA polymerase II promoter; C:cerebellar mossy fiber; P:chondrocyte differentiation; F:RNA polymerase II core promoter proximal region sequence-specific DNA binding transcription factor activity involved in positive regulation of transcription; P:lung ciliated cell dif…	-	IPR000647 (PANTHER); IPR003619 (PFAM); IPR019548 (PFAM); IPR019739 (PROSITE); IPR020604 (PROFILE); seg (SEG)
DLAgn_00146300	EPHB1	ephrin type-b receptor 1-like	2439	20	0.0	88.5%	24	P:angiogenesis; C:membrane raft; P:camera-type eye morphogenesis; P:neural precursor cell proliferation; P:regulation of ERK1 and ERK2 cascade; F:transmembrane-ephrin receptor activity; P:ephrin receptor signaling pathway; P:dendritic spine morphogenesis; P:protein phosphorylation; P:detection of temperature stimulus involved in sensory perception of pain; P:cell chemotaxis; C:axon; P:cell-substr…	-	IPR000719 (PROFILE); IPR001090 (PFAM); IPR001245 (PRINTS); IPR001426 (PROSITE); IPR001660 (PROFILE); IPR002290 (SMART); IPR003961 (PFAM); IPR008266 (PROSITE); IPR008979 (G3DSA:2.60.120.GENE3D); IPR009030 (SUPERFAMILY); IPR011009 (SUPERFAMILY); IPR011510 (PFAM); IPR011641 (PFAM); IPR013761 (G3DSA:1.10.150.GENE3D); IPR013783 (G3DSA:2.60.40.GENE3D); IPR017441 (PROSITE); IPR020635 (SMART); PR00014 (P…
DLAgn_00156710	FZD3	frizzled homolog 3-like	2247	20	0.0	81.2%	25	P:facial nucleus development; P:post-anal tail morphogenesis; P:neuron migration; P:canonical Wnt receptor signaling pathway; F:PDZ domain binding; P:G-protein coupled receptor signaling pathway coupled to cGMP nucleotide second messenger; F:G-protein coupled receptor activity; P:vasculature development; C:presynaptic active zone; C:integral to membrane; P:gonad development; P:commissural neuron …	-	IPR000539 (PRINTS); IPR015526 (PANTHER); IPR017981 (PROFILE); IPR020067 (G3DSA:1.10.2000.GENE3D); IPR026553 (PTHR11309:PANTHER); seg (SEG), SignalP-NN(euk) (SIGNALP), tmhmm (TMHMM)
DLAgn_00167340	SEMA3A	semaphorin 3ab	2424	20	0.0	86.45%	19	P:patterning of blood vessels; P:regulation of heart rate; P:branching morphogenesis of a nerve; C:membrane; P:dendrite morphogenesis; P:negative regulation of epithelial cell migration; C:extracellular space; P:apoptotic process; C:dendrite; F:chemorepellent activity; C:axon; P:dichotomous subdivision of terminal units involved in salivary gland branching; P:negative chemotaxis; P:motor neuron a…	-	IPR001627 (PFAM); IPR003599 (SMART); IPR003659 (SMART); IPR007110 (PROFILE); IPR013106 (PFAM); IPR013783 (G3DSA:2.60.40.GENE3D); IPR015943 (G3DSA:2.130.10.GENE3D); IPR016201 (SUPERFAMILY); IPR027231 (PANTHER); G3DSA:3.30.1680.10 (GENE3D), PTHR11036:SF23 (PANTHER), seg (SEG), SignalP-NN(euk) (SIGNALP), SSF48726 (SUPERFAMILY)
DLAgn_00179870	MYH10	nonmuscle myosin heavy chain	5982	20	0.0	83.65%	32	P:axon guidance; P:neuron migration; P:nuclear migration; C:dendritic spine; P:regulation of cell shape; P:cerebellar Purkinje cell layer development; C:neuromuscular junction; C:growth cone; P:ventricular cardiac muscle cell development; P:fourth ventricle development; C:myosin II complex; P:cardiac myofibril assembly; P:plasma membrane repair; P:cell proliferation; P:exocytosis; C:spindle; P:re…	-	IPR000048 (PFAM); IPR001609 (PRINTS); IPR002928 (PFAM); IPR004009 (PFAM); IPR008989 (SUPERFAMILY); IPR009053 (SUPERFAMILY); IPR027401 (G3DSA:4.10.270.GENE3D); IPR027417 (SUPERFAMILY); coil (COIL), G3DSA:1.20.5.340 (GENE3D), PTHR13140 (PANTHER), PTHR13140:SF23 (PANTHER), seg (SEG)
DLAgn_00203870	CDK5R1	cyclin-dependent kinase 5 activator 1-like	993	20	5.19619E-140	66.05%	22	P:negative regulation of transcription, DNA-dependent; F:protein kinase activity; P:axon guidance; P:regulation of cyclin-dependent protein serine/threonine kinase activity; P:brain development; C:intracellular non-membrane-bounded organelle; C:cytosol; P:cell migration; P:regulation of neuron differentiation; P:regulation of cellular component organization; P:peptidyl-threonine phosphorylation; …	-	IPR004944 (PANTHER); IPR013763 (G3DSA:1.10.472.GENE3D); PTHR23401:SF0 (PANTHER), seg (SEG)
DLAgn_00228790	KIF5C	kinesin heavy chain isoform 5c-like	843	20	7.48166E-155	97.25%	13	F:microtubule motor activity; P:organelle organization; C:neuron projection; C:microtubule; F:apolipoprotein receptor binding; P:motor neuron axon guidance; F:ATP binding; P:microtubule-based movement; C:ciliary rootlet; C:kinesin complex; P:metabolic process; C:cytoplasm; P:mRNA transport	-	IPR001752 (PRINTS); IPR019821 (PROSITE); IPR027417 (SUPERFAMILY); PTHR24115 (PANTHER), PTHR24115:SF11 (PANTHER)
Axon extension
Sequence ID	Gene symbol	Gene description	Seq. Length	#Hits	min. eValue	mean Similarity	#GOs	GO Term	Enzyme Codes	InterProScan
DLAgn_00082540	MAP1B	microtubule-associated protein 1b	6138	20	0.0	80.5%	16	P:dendrite development; F:structural molecule activity; C:dendritic spine; P:establishment of monopolar cell polarity; F:hydrolase activity; C:cytosol; C:microtubule; F:microtubule binding; P:positive regulation of axon extension; P:microtubule bundle formation; C:microtubule associated complex; P:mitochondrion transport along microtubule; C:cell junction; P:negative regulation of intracellular t…	-	IPR001279 (G3DSA:3.60.15.GENE3D); IPR026074 (PANTHER); IPR027321 (PTHR13843:PANTHER); seg (SEG)
DLAgn_00006740	CDK5	cyclin-dependent kinase 5	879	20	7.48137E-169	98.3%	74	P:axon extension; P:embryonic retina morphogenesis in camera-type eye; P:negative regulation of transcription, DNA-dependent; P:hippocampus development; P:negative regulation of neuron apoptotic process; P:regulation of cell migration; P:behavioral response to cocaine; P:regulation of cell cycle arrest; P:synaptic vesicle endocytosis; P:positive regulation of protein binding; P:cell-matrix adhesi…	EC:2.7.11.26; EC:2.7.11.22; EC:2.7.10.0	IPR000719 (PFAM); IPR002290 (SMART); IPR008271 (PROSITE); IPR011009 (SUPERFAMILY); IPR017441 (PROSITE); IPR020635 (SMART); G3DSA:1.10.510.10 (GENE3D), G3DSA:3.30.200.20 (GENE3D), PTHR24056 (PANTHER), PTHR24056:SF134 (PANTHER)
DLAgn_00167340	SEMA3A	semaphorin 3ab	2424	20	0.0	86.45%	19	P:patterning of blood vessels; P:regulation of heart rate; P:branching morphogenesis of a nerve; C:membrane; P:dendrite morphogenesis; P:negative regulation of epithelial cell migration; C:extracellular space; P:apoptotic process; C:dendrite; F:chemorepellent activity; C:axon; P:dichotomous subdivision of terminal units involved in salivary gland branching; P:negative chemotaxis; P:motor neuron a…	-	IPR001627 (PFAM); IPR003599 (SMART); IPR003659 (SMART); IPR007110 (PROFILE); IPR013106 (PFAM); IPR013783 (G3DSA:2.60.40.GENE3D); IPR015943 (G3DSA:2.130.10.GENE3D); IPR016201 (SUPERFAMILY); IPR027231 (PANTHER); G3DSA:3.30.1680.10 (GENE3D), PTHR11036:SF23 (PANTHER), seg (SEG), SignalP-NN(euk) (SIGNALP), SSF48726 (SUPERFAMILY)
Neuron projection
Sequence ID	Gene symbol	Gene description	Seq. Length	#Hits	min. eValue	mean Similarity	#GOs	GO Term	Enzyme Codes	InterProScan
DLAgn_00003830	KCNN2	small conductance calcium-activated potassium channel protein 2-like	1725	20	0.0	88.9%	13	C:T-tubule; C:Z disc; F:calmodulin binding; C:integral to membrane; F:alpha-actinin binding; C:dendritic spine; P:regulation of neuronal synaptic plasticity; P:regulation of potassium ion transmembrane transport; C:neuronal cell body; F:protein heterodimerization activity; F:protein homodimerization activity; F:small conductance calcium-activated potassium channel activity; C:smooth endoplasmic r…	-	IPR004178 (PFAM); IPR013099 (PFAM); IPR015449 (PRINTS); coil (COIL), G3DSA:1.10.287.70 (GENE3D), PTHR10153:SF8 (PANTHER), seg (SEG), tmhmm (TMHMM), SSF81324 (SUPERFAMILY)
DLAgn_00004690	HCN2	potassium sodium hyperpolarization-activated cyclic nucleotide-gated channel 2-like	3495	20	0.0	79.5%	20	F:voltage-gated potassium channel activity; P:regulation of ion transmembrane transport; C:axon; P:response to hormone stimulus; C:integral to membrane; F:protein complex scaffold; P:brain development; C:synapse; F:cAMP binding; P:sodium ion transmembrane transport; F:PDZ domain binding; P:potassium ion transmembrane transport; C:dendritic shaft; P:aging; C:neuronal cell body; P:response to drug;…	-	IPR000595 (PFAM); IPR003938 (PRINTS); IPR005821 (PFAM); IPR013621 (PFAM); IPR014710 (G3DSA:2.60.120.GENE3D); IPR018488 (PROSITE); IPR018490 (SUPERFAMILY); G3DSA:1.10.287.630 (GENE3D), G3DSA:1.10.287.70 (GENE3D), PTHR10217 (PANTHER), PTHR10217:SF375 (PANTHER), seg (SEG), tmhmm (TMHMM), SSF81324 (SUPERFAMILY)
DLAgn_00005770	CLCN2	chloride channel protein 2-like	2946	20	0.0	75.55%	12	P:regulation of anion transport; F:voltage-gated chloride channel activity; P:lung development; P:regulation of ion transmembrane transport; C:integral to membrane; C:dendrite; P:chloride transport; C:actin cytoskeleton; P:cell differentiation involved in salivary gland development; P:retina development in camera-type eye; C:plasma membrane; C:perikaryon	-	IPR001807 (PRINTS); IPR014743 (G3DSA:1.10.3080.GENE3D); PTHR11689 (PANTHER), PTHR11689:SF30 (PANTHER), seg (SEG), tmhmm (TMHMM), SSF54631 (SUPERFAMILY)
DLAgn_00007890	ATCAY	caytaxin-like isoform x1	2013	20	0.0	86.4%	9	C:neuron projection; P:negative regulation of glutamate metabolic process; C:mitochondrial membrane; F:kinesin binding; P:regulation of protein localization; P:neuron projection development; F:pyrophosphatase activity; F:copper ion binding; P:oxidation-reduction process	-	IPR001251 (G3DSA:3.40.525.GENE3D); IPR001695 (PRINTS); IPR019828 (PROSITE); IPR022181 (PFAM); IPR027417 (SUPERFAMILY); G3DSA:3.40.50.300 (GENE3D), PTHR12112 (PANTHER), PF13238 (PFAM), PF13716 (PFAM), seg (SEG)
DLAgn_00012500	DST	dystonin-like isoform 2	795	20	2.69476E-103	54.15%	12	P:microtubule cytoskeleton organization; C:cytoskeletal part; P:cellular component movement; C:microtubule cytoskeleton; P:response to stimulus; C:intermediate filament cytoskeleton; P:localization; F:cytoskeletal protein binding; C:protein complex; C:axon; C:nucleus; C:sarcomere	-	coil (COIL)
DLAgn_00016010	SLC8A1	sodium calcium exchanger 1-like	2183	20	0.0	82.45%	41	P:regulation of heart rate; P:relaxation of smooth muscle; C:dendritic shaft; F:ankyrin binding; F:calcium:sodium antiporter activity; P:cellular response to reactive oxygen species; P:regulation of sodium ion transport; P:response to nutrient; P:cardiac muscle cell development; P:response to hydrogen peroxide; P:response to glucose stimulus; F:metal ion binding; C:basolateral plasma membrane; C:…	-	IPR001623 (PROFILE); IPR003644 (PFAM); IPR004836 (TIGRFAMs); IPR004837 (PFAM); PTHR11878 (PANTHER), seg (SEG), SignalP-NN(euk) (SIGNALP), tmhmm (TMHMM), SSF141072 (SUPERFAMILY)
DLAgn_00022830	MYO6	unconventional myosin-vi-like	3813	20	0.0	88.65%	28	P:glutamate secretion; P:dendrite development; C:vesicle membrane; P:sensory perception of sound; P:locomotory behavior; P:regulation of secretion; C:nuclear membrane; P:protein targeting; P:cellular response to electrical stimulus; P:regulation of synaptic plasticity; P:detection of mechanical stimulus involved in sensory perception; C:Golgi apparatus; C:ruffle; P:inner ear morphogenesis; C:neur…	-	IPR000048 (PROFILE); IPR001609 (PRINTS); IPR027417 (SUPERFAMILY); coil (COIL), PTHR13140 (PANTHER), seg (SEG)
DLAgn_00025590	TRIM9	e3 ubiquitin-protein ligase trim9	2190	20	0.0	90.4%	8	C:cytoskeleton; C:dendrite; C:cell junction; C:synaptic vesicle; P:proteasomal ubiquitin-dependent protein catabolic process; F:ubiquitin-protein ligase activity; F:zinc ion binding; F:protein homodimerization activity	EC:6.3.2.19	IPR000315 (G3DSA:4.10.45.GENE3D); IPR001841 (SMART); IPR001870 (PROFILE); IPR003649 (SMART); IPR003877 (PFAM); IPR003961 (PFAM); IPR008985 (SUPERFAMILY); IPR013083 (G3DSA:3.30.40.GENE3D); IPR013783 (G3DSA:2.60.40.GENE3D); IPR017903 (PROFILE); IPR017907 (PROSITE); IPR018355 (SMART); PTHR24103 (PANTHER), PTHR24103:SF7 (PANTHER), PF13923 (PFAM), seg (SEG), SSF57845 (SUPERFAMILY), SSF57850 (SUPERFAMI…
DLAgn_00027990	NF1	neurofibromin isoform 2	8262	20	0.0	90.45%	52	P:negative regulation of angiogenesis; P:regulation of long-term neuronal synaptic plasticity; P:negative regulation of osteoclast differentiation; P:camera-type eye morphogenesis; P:negative regulation of astrocyte differentiation; C:intrinsic to internal side of plasma membrane; P:negative regulation of neurotransmitter secretion; P:negative regulation of oligodendrocyte differentiation; P:hear…	-	IPR001251 (G3DSA:3.40.525.GENE3D); IPR001936 (G3DSA:1.10.506.GENE3D); IPR008936 (SUPERFAMILY); IPR023152 (PROSITE); coil (COIL), G3DSA:1.10.494.10 (GENE3D), PTHR10194 (PANTHER), PTHR10194:SF7 (PANTHER), PF13716 (PFAM), seg (SEG)
DLAgn_00029700	BACE1	beta-secretase 1-like	1956	20	0.0	84.5%	14	C:integral to plasma membrane; C:endosome; C:cell surface; C:Golgi apparatus; C:cytoplasmic vesicle membrane; F:aspartic-type endopeptidase activity; C:axon; F:enzyme binding; P:proteolysis; C:endoplasmic reticulum; C:trans-Golgi network; P:beta-amyloid metabolic process; F:sequence-specific DNA binding transcription factor activity; C:nucleus	EC:3.4.23.0	IPR001461 (PRINTS); IPR001699 (PRINTS); IPR001969 (PROSITE); IPR008967 (SUPERFAMILY); IPR009119 (PRINTS); IPR009120 (PRINTS); IPR018186 (PROSITE); IPR021109 (G3DSA:2.40.70.GENE3D); PTHR13683:SF87 (PANTHER), seg (SEG), tmhmm (TMHMM)
DLAgn_00029810	GAP43	growth associated protein 43	756	20	3.61211E-22	92.35%	12	P:regulation of growth; C:cell junction; F:calmodulin binding; C:axon; C:filopodium membrane; P:regulation of filopodium assembly; C:growth cone membrane; C:synapse; P:cell fate commitment; P:glial cell differentiation; P:axon choice point recognition; P:tissue regeneration	-	IPR000048 (PFAM); IPR001422 (PRINTS); IPR018243 (PROSITE); IPR018947 (PFAM); coil (COIL), PTHR10699 (PANTHER), seg (SEG)
DLAgn_00031250	PDE2A	cgmp-dependent 3 -cyclic phosphodiesterase-like	2976	20	0.0	81.5%	40	P:cAMP-mediated signaling; P:establishment of endothelial barrier; F:cGMP-stimulated cyclic-nucleotide phosphodiesterase activity; F:protein homodimerization activity; P:cellular response to cGMP; P:cGMP-mediated signaling; P:negative regulation of vascular permeability; P:protein targeting to mitochondrion; C:endoplasmic reticulum; F:cAMP binding; P:negative regulation of cAMP biosynthetic proce…	-	IPR002073 (G3DSA:1.10.1300.GENE3D); IPR003018 (PFAM); IPR003607 (SMART); IPR023088 (PRINTS); IPR023174 (PROSITE); G3DSA:3.30.450.40 (GENE3D), PTHR11347 (PANTHER), PTHR11347:SF18 (PANTHER), seg (SEG), SignalP-NN(euk) (SIGNALP), SSF109604 (SUPERFAMILY), SSF55781 (SUPERFAMILY)
DLAgn_00031420	GRM5	metabotropic glutamate receptor 5-like	3954	20	0.0	71.7%	10	P:cellular macromolecule metabolic process; C:neuron projection; P:regulation of cell communication; F:G-protein coupled receptor activity; F:glutamate receptor activity; P:primary metabolic process; P:synaptic transmission; P:regulation of signaling; P:phospholipase C-activating G-protein coupled glutamate receptor signaling pathway; C:integral to plasma membrane	-	IPR000162 (PRINTS); IPR000202 (PRINTS); IPR000337 (PRINTS); IPR001828 (PFAM); IPR011500 (PFAM); IPR017978 (PFAM); IPR017979 (PROSITE); IPR019588 (PFAM); G3DSA:3.40.50.2300 (GENE3D), PTHR24060 (PANTHER), PTHR24060:SF30 (PANTHER), seg (SEG), SignalP-NN(euk) (SIGNALP), tmhmm (TMHMM), SSF53822 (SUPERFAMILY)
DLAgn_00033210	STX1A	syntaxin 1a	813	20	5.78663E-125	87.35%	32	P:glutamate secretion; F:myosin head/neck binding; C:neuron projection; F:SNAP receptor activity; C:secretory granule; C:synaptobrevin 2-SNAP-25-syntaxin-1a-complexin I complex; P:calcium ion-dependent exocytosis; P:response to gravity; F:calcium-dependent protein binding; F:SNARE binding; P:energy reserve metabolic process; C:synaptic vesicle membrane; F:protein N-terminus binding; P:cellular pr…	-	IPR000727 (PFAM); IPR006011 (PFAM); IPR006012 (PROSITE); IPR010989 (SUPERFAMILY); IPR015709 (PTHR19957:PANTHER); coil (COIL), G3DSA:1.20.58.70 (GENE3D), PTHR19957 (PANTHER)
DLAgn_00036350	MARK4	map microtubule affinity-regulating kinase 4-like	2241	20	0.0	78.6%	11	F:microtubule binding; P:protein phosphorylation; C:neuron projection; F:protein serine/threonine kinase activity; F:gamma-tubulin binding; C:centrosome; P:microtubule cytoskeleton organization; P:nervous system development; F:tau-protein kinase activity; F:ATP binding; F:protein tyrosine kinase activity	EC:2.7.11.0; EC:2.7.11.26; EC:2.7.10.0	IPR000449 (PFAM); IPR000719 (PFAM); IPR001772 (SUPERFAMILY); IPR002290 (SMART); IPR008271 (PROSITE); IPR009060 (SUPERFAMILY); IPR011009 (SUPERFAMILY); IPR015940 (SMART); IPR017441 (PROSITE); IPR020635 (SMART); G3DSA:1.10.510.10 (GENE3D), G3DSA:1.10.8.10 (GENE3D), G3DSA:3.30.200.20 (GENE3D), PTHR24346 (PANTHER), PTHR24346:SF22 (PANTHER), seg (SEG)
DLAgn_00036600	SLC8A2	sodium calcium exchanger 2 isoform x1	2865	20	0.0	77.35%	13	F:calcium:sodium antiporter activity; C:mitochondrion; C:integral to membrane; C:microtubule; C:dendritic spine; P:calcium ion transport into cytosol; P:sodium ion transmembrane transport; P:calcium ion import into cell; C:neuronal cell body; P:cell communication; P:calcium ion export from cell; P:blood coagulation; C:plasma membrane	-	IPR003644 (PFAM); IPR004836 (PRINTS); IPR004837 (PFAM); coil (COIL), PTHR11878 (PANTHER), seg (SEG), tmhmm (TMHMM), SSF141072 (SUPERFAMILY)
DLAgn_00040320	VAMP2	vesicle-associated membrane protein 2	333	20	4.69116E-34	83.6%	35	P:glutamate secretion; C:neuron projection; P:response to glucose stimulus; C:trans-Golgi network; P:regulation of exocytosis; P:positive regulation of intracellular protein transport; C:endocytic vesicle membrane; C:clathrin-sculpted monoamine transport vesicle membrane; F:protein C-terminus binding; P:cellular response to insulin stimulus; P:cellular membrane fusion; P:protein complex assembly;…	-	IPR001388 (PRINTS); IPR016444 (PIR); G3DSA:1.10.3840.10 (GENE3D), PTHR21136 (PANTHER), PTHR21136:SF38 (PANTHER), seg (SEG), tmhmm (TMHMM)
DLAgn_00040420	KCNIP1	kv channel-interacting protein 1-like isoform x2	648	20	1.22405E-120	93.85%	14	F:protein N-terminus binding; P:regulation of ion transmembrane transport; F:calcium ion binding; C:potassium channel complex; C:dendrite; F:ion channel binding; F:potassium channel regulator activity; P:potassium ion transmembrane transport; C:neuronal cell body; F:protein heterodimerization activity; F:voltage-gated ion channel activity; P:positive regulation of action potential; C:plasma membr…	-	IPR001125 (PRINTS); IPR002048 (SMART); IPR011992 (G3DSA:1.10.238.GENE3D); IPR018247 (PROSITE); PTHR23055 (PANTHER), PTHR23055:SF27 (PANTHER), PF13833 (PFAM), SSF47473 (SUPERFAMILY)
DLAgn_00045160	GABRG2	gamma-aminobutyric acid receptor subunit gamma-2 isoform 1	1419	20	0.0	89.35%	19	C:cell junction; F:benzodiazepine receptor activity; C:inhibitory synapse; C:axon; F:extracellular ligand-gated ion channel activity; P:gamma-aminobutyric acid signaling pathway; C:chloride channel complex; P:synaptic transmission, GABAergic; C:dendrite membrane; P:chloride transport; F:protein binding; F:GABA-A receptor activity; P:post-embryonic development; C:postsynaptic membrane; F:chloride …	-	IPR005437 (PRINTS); IPR005439 (PRINTS); IPR006028 (PRINTS); IPR006029 (PFAM); IPR006201 (PRINTS); IPR006202 (G3DSA:2.70.170.GENE3D); IPR018000 (PROSITE); G3DSA:1.20.58.390 (GENE3D), PTHR18945:SF93 (PANTHER), seg (SEG), SignalP-NN(euk) (SIGNALP), tmhmm (TMHMM)
DLAgn_00046340	MYO7AA	unconventional myosin-viia	6618	20	0.0	88.85%	27	C:photoreceptor outer segment; P:sensory perception of sound; P:actin filament-based movement; P:pigment granule transport; P:lysosome organization; C:melanosome; P:phagolysosome assembly; C:lysosomal membrane; P:detection of mechanical stimulus involved in sensory perception; P:intracellular protein transport; C:cytosol; F:microfilament motor activity; F:protein domain specific binding; P:visual…	-	IPR000048 (PFAM); IPR000299 (PROFILE); IPR000857 (PFAM); IPR001452 (SMART); IPR001609 (PRINTS); IPR011993 (G3DSA:2.30.29.GENE3D); IPR014352 (G3DSA:1.20.80.GENE3D); IPR018979 (PFAM); IPR019748 (PFAM); IPR019749 (SMART); IPR027417 (SUPERFAMILY); coil (COIL), G3DSA:2.30.30.40 (GENE3D), PTHR13140 (PANTHER), PTHR13140:SF27 (PANTHER), seg (SEG), SSF50729 (SUPERFAMILY), SSF54236 (SUPERFAMILY)
DLAgn_00046400	GRIA4A	glutamate receptor 4-like isoform 2	2616	20	0.0	89.15%	10	F:extracellular-glutamate-gated ion channel activity; C:cell junction; C:outer membrane-bounded periplasmic space; C:dendrite; F:alpha-amino-3-hydroxy-5-methyl-4-isoxazole propionate selective glutamate receptor activity; P:ion transport; P:ionotropic glutamate receptor signaling pathway; C:alpha-amino-3-hydroxy-5-methyl-4-isoxazolepropionic acid selective glutamate receptor complex; C:neuronal c…	-	IPR001320 (PFAM); IPR001508 (PRINTS); IPR001828 (PFAM); IPR019594 (PFAM); G3DSA:1.10.287.70 (GENE3D), G3DSA:3.40.190.10 (GENE3D), G3DSA:3.40.50.2300 (GENE3D), PTHR18966 (PANTHER), PTHR18966:SF100 (PANTHER), seg (SEG), SignalP-NN(euk) (SIGNALP), tmhmm (TMHMM), SSF53822 (SUPERFAMILY), SSF53850 (SUPERFAMILY)
DLAgn_00046520	CADM1A	cell adhesion molecule 1-like	1311	20	0.0	81.3%	10	C:neuron projection; F:protein binding; P:cell-cell adhesion; P:single-multicellular organism process; C:integral to membrane; P:positive regulation of natural killer cell mediated cytotoxicity; P:anatomical structure development; P:cellular component organization; C:plasma membrane; C:synapse	-	IPR003585 (SMART); IPR003598 (SMART); IPR003599 (SMART); IPR007110 (PROFILE); IPR013106 (PFAM); IPR013162 (PFAM); IPR013783 (G3DSA:2.60.40.GENE3D); PTHR23277 (PANTHER), PTHR23277:SF8 (PANTHER), PF13895 (PFAM), seg (SEG), SignalP-NN(euk) (SIGNALP), tmhmm (TMHMM), SSF48726 (SUPERFAMILY)
DLAgn_00049190	ALS2	alsin isoform 1	4950	20	0.0	63.55%	13	P:positive regulation of catalytic activity; P:cellular macromolecule metabolic process; P:cellular component organization; P:single-multicellular organism process; C:cytoplasm; P:regulation of primary metabolic process; C:dendrite; C:intracellular organelle; P:regulation of phosphate metabolic process; F:Rho guanyl-nucleotide exchange factor activity; P:regulation of Rho protein signal transduct…	-	IPR000219 (G3DSA:1.20.900.GENE3D); IPR000408 (PRINTS); IPR001849 (PROFILE); IPR003123 (PFAM); IPR003409 (PFAM); IPR009091 (G3DSA:2.130.10.GENE3D); IPR011993 (G3DSA:2.30.29.GENE3D); G3DSA:2.20.110.10 (GENE3D), PTHR22870 (PANTHER), PTHR22870:SF39 (PANTHER), seg (SEG), SSF109993 (SUPERFAMILY), SSF50729 (SUPERFAMILY), SSF82185 (SUPERFAMILY)
DLAgn_00049750	BIN1	myc box-dependent-interacting protein 1-like	1800	20	0.0	78.1%	15	C:cerebellar mossy fiber; P:multicellular organismal development; F:GTPase binding; C:varicosity; C:actin cytoskeleton; C:axon terminus; P:cell proliferation; F:protein heterodimerization activity; P:virus-host interaction; C:synaptic vesicle; P:muscle cell differentiation; P:positive regulation of endocytosis; F:protein complex binding; P:positive regulation of GTPase activity; C:nucleus	-	IPR001452 (SMART); IPR003005 (PRINTS); IPR004148 (PFAM); IPR011511 (PFAM); IPR027267 (G3DSA:1.20.1270.GENE3D); coil (COIL), G3DSA:2.30.30.40 (GENE3D), PTHR10321 (PANTHER), PTHR10321:SF24 (PANTHER), seg (SEG), tmhmm (TMHMM), SSF103657 (SUPERFAMILY)
DLAgn_00051110	HNRNPA3	heterogeneous nuclear ribonucleoprotein a3 homolog 2-like	1062	20	1.26379E-102	93.2%	12	F:mRNA binding; C:neuron projection; C:nucleolus; P:mRNA splicing, via spliceosome; C:ribonucleoprotein granule; P:termination of G-protein coupled receptor signaling pathway; F:nucleotide binding; F:RNA transmembrane transporter activity; C:catalytic step 2 spliceosome; C:nucleoplasm; C:cytoplasm; P:mRNA transport	-	IPR000504 (PFAM); IPR012677 (G3DSA:3.30.70.GENE3D); PTHR24012 (PANTHER), PTHR24012:SF88 (PANTHER), PF14259 (PFAM), seg (SEG), SSF54928 (SUPERFAMILY)
DLAgn_00051560	FRMPD4	ferm and pdz domain-containing protein 4-like	3837	20	0.0	69.55%	6	C:dendritic spine; F:protein binding; P:positive regulation of synapse structural plasticity; F:phosphatidylinositol-4,5-bisphosphate binding; P:signal transduction; C:cytoskeleton	-	IPR000159 (PFAM); IPR000299 (PROFILE); IPR001202 (PROFILE); IPR001478 (PFAM); IPR019748 (PFAM); IPR019749 (SMART); G3DSA:2.30.42.10 (GENE3D), PTHR13436 (PANTHER), PTHR13436:SF3 (PANTHER), seg (SEG), SignalP-NN(euk) (SIGNALP), SSF50729 (SUPERFAMILY), SSF54236 (SUPERFAMILY)
DLAgn_00059780	MYH10	myosin-10 isoform 2	6135	20	0.0	75.55%	14	C:neuron projection; P:heart development; P:cell morphogenesis; P:locomotion; P:striated muscle cell differentiation; P:neuron projection development; P:localization; F:actin binding; P:actin cytoskeleton organization; P:ventricular system development; F:motor activity; P:muscle cell development; F:ATP binding; C:myosin complex	-	IPR000048 (PROFILE); IPR001609 (PRINTS); IPR002928 (PFAM); IPR004009 (PFAM); IPR009053 (SUPERFAMILY); IPR027401 (G3DSA:4.10.270.GENE3D); IPR027417 (SUPERFAMILY); coil (COIL), G3DSA:1.20.5.340 (GENE3D), PTHR13140 (PANTHER), PTHR13140:SF23 (PANTHER), seg (SEG), SignalP-NN(euk) (SIGNALP)
DLAgn_00065850	DTNBP1	dystrobrevin binding protein 1a	1056	20	5.92288E-153	71.1%	22	P:anterograde synaptic vesicle transport; F:protein binding; P:regulation of secretion; P:signal release; P:positive regulation of biological process; P:cellular membrane organization; P:regulation of biological quality; P:regulation of cell communication; P:regulation of cellular localization; P:anterograde axon cargo transport; C:synaptic vesicle membrane; P:neuron projection development; P:res…	-	IPR007531 (PANTHER); coil (COIL), PTHR16294:SF0 (PANTHER)
DLAgn_00069220	LDLRAP1	low density lipoprotein receptor adapter protein 1-like	1056	20	7.56229E-116	69.95%	16	P:macromolecule localization; C:clathrin adaptor complex; P:cellular localization; P:regulation of localization; P:receptor-mediated endocytosis; F:binding, bridging; F:clathrin binding; P:lipid metabolic process; C:axon; P:single-organism transport; P:positive regulation of cellular process; C:clathrin vesicle coat; C:endosome; P:regulation of cellular component organization; P:macromolecule met…	-	IPR006020 (PFAM); IPR011993 (G3DSA:2.30.29.GENE3D); PTHR11232 (PANTHER), PTHR11232:SF15 (PANTHER), seg (SEG), SSF50729 (SUPERFAMILY)
DLAgn_00069320	PTK2B	ptk2b protein tyrosine kinase 2 isoform cra_a	3225	20	0.0	76.25%	49	P:marginal zone B cell differentiation; P:response to abiotic stimulus; P:positive regulation of JNK cascade; P:regulation of inositol trisphosphate biosynthetic process; P:negative regulation of potassium ion transport; P:protein autophosphorylation; P:positive regulation of peptidyl-tyrosine phosphorylation; P:positive regulation of B cell chemotaxis; P:regulation of cell shape; P:regulation of…	EC:2.7.10.2	IPR000299 (PROFILE); IPR000719 (PROFILE); IPR001245 (PRINTS); IPR002290 (SMART); IPR005189 (PRODOM); IPR008266 (PROSITE); IPR011009 (SUPERFAMILY); IPR014352 (G3DSA:1.20.80.GENE3D); IPR017441 (PROSITE); IPR019748 (PFAM); IPR019749 (SMART); IPR020635 (SMART); coil (COIL), G3DSA:1.10.510.10 (GENE3D), G3DSA:1.20.120.330 (GENE3D), G3DSA:1.20.5.540 (GENE3D), G3DSA:3.30.200.20 (GENE3D), PTHR24418 (PANTH…
DLAgn_00071340	GRIK2	glutamate ionotropic kainate 2-like	2733	20	0.0	91.75%	30	C:dendritic spine; P:cellular calcium ion homeostasis; F:PDZ domain binding; P:regulation of short-term neuronal synaptic plasticity; F:ubiquitin conjugating enzyme binding; C:presynaptic membrane; P:regulation of excitatory postsynaptic membrane potential; P:regulation of inhibitory postsynaptic membrane potential; P:intracellular protein transport; C:postsynaptic membrane; P:negative regulation…	-	IPR001320 (PFAM); IPR001508 (PRINTS); IPR001828 (PFAM); IPR019594 (PFAM); G3DSA:1.10.287.70 (GENE3D), G3DSA:3.40.190.10 (GENE3D), G3DSA:3.40.50.2300 (GENE3D), PTHR18966 (PANTHER), PTHR18966:SF37 (PANTHER), seg (SEG), SignalP-NN(euk) (SIGNALP), tmhmm (TMHMM), SSF53822 (SUPERFAMILY), SSF53850 (SUPERFAMILY)
DLAgn_00076510	NEFH	neurofilament heavy polypeptide	3231	20	0.0	45.35%	10	C:intermediate filament; P:microtubule cytoskeleton organization; C:neurofilament; F:nutrient reservoir activity; P:neurofilament cytoskeleton organization; C:axon; C:mitochondrion; P:peripheral nervous system neuron axonogenesis; P:intermediate filament bundle assembly; P:intermediate filament cytoskeleton organization	-	IPR025974 (PFAM); seg (SEG)
DLAgn_00083370	PTPN13	tyrosine-protein phosphatase non-receptor type 13	7431	20	0.0	64.15%	6	C:neuron projection; C:cell body; F:protein tyrosine phosphatase activity; P:protein dephosphorylation; C:cytoskeleton; F:protein binding	EC:3.1.3.48	IPR000242 (PRINTS); IPR000299 (PROFILE); IPR000387 (PROFILE); IPR001478 (PFAM); IPR003100 (SUPERFAMILY); IPR003595 (SMART); IPR011019 (SMART); IPR011993 (G3DSA:2.30.29.GENE3D); IPR012153 (PIR); IPR014352 (G3DSA:1.20.80.GENE3D); IPR018979 (PFAM); IPR018980 (PFAM); IPR019748 (PFAM); IPR019749 (SMART); IPR019750 (PRINTS); coil (COIL), G3DSA:2.30.42.10 (GENE3D), G3DSA:3.10.20.90 (GENE3D), G3DSA:3.90.…
DLAgn_00083420	HCN1	potassium sodium hyperpolarization-activated cyclic nucleotide-gated channel 1	2814	20	0.0	75.15%	7	P:transmembrane transport; F:voltage-gated potassium channel activity; C:neuron projection; C:integral to membrane; P:potassium ion transport; P:synaptic transmission; C:plasma membrane	-	IPR000595 (PFAM); IPR003938 (PRINTS); IPR005821 (PFAM); IPR013621 (PFAM); IPR014710 (G3DSA:2.60.120.GENE3D); IPR018488 (PROSITE); IPR018490 (SUPERFAMILY); G3DSA:1.10.287.630 (GENE3D), G3DSA:1.10.287.70 (GENE3D), PTHR10217 (PANTHER), PTHR10217:SF373 (PANTHER), seg (SEG), tmhmm (TMHMM), SSF81324 (SUPERFAMILY)
DLAgn_00093240	KCNB1	potassium voltage-gated channel subfamily b member 1-like	2277	20	0.0	77.35%	11	C:neuron projection; F:protein binding; F:delayed rectifier potassium channel activity; P:energy reserve metabolic process; P:regulation of insulin secretion; P:potassium ion transmembrane transport; P:regulation of ion transmembrane transport; P:synaptic transmission; P:small molecule metabolic process; C:voltage-gated potassium channel complex; P:protein homooligomerization	-	IPR003091 (PRINTS); IPR003131 (PFAM); IPR003968 (PRINTS); IPR003973 (PRINTS); IPR004350 (PRINTS); IPR005821 (PFAM); IPR011333 (G3DSA:3.30.710.GENE3D); IPR027359 (G3DSA:1.20.120.GENE3D); coil (COIL), G3DSA:1.10.287.70 (GENE3D), PTHR11537:SF41 (PANTHER), seg (SEG), tmhmm (TMHMM), SSF81324 (SUPERFAMILY)
DLAgn_00095280	KIF5A	kinesin heavy chain isoform 5a	3090	20	0.0	83.75%	15	F:microtubule motor activity; C:cytosol; C:neuron projection; P:cell death; C:microtubule; F:ATP binding; P:microtubule-based movement; C:ciliary rootlet; P:synaptic transmission; F:protein binding; C:kinesin complex; C:perinuclear region of cytoplasm; P:antigen processing and presentation of exogenous peptide antigen via MHC class II; C:membrane; P:blood coagulation	-	IPR001752 (PRINTS); IPR019821 (PROSITE); IPR027417 (SUPERFAMILY); coil (COIL), PTHR24115 (PANTHER), PTHR24115:SF11 (PANTHER), seg (SEG)
DLAgn_00100260	SHANK1	sh3 and multiple ankyrin repeat domains protein 1-like	6450	20	0.0	63.15%	22	P:cytoskeleton organization; C:dendritic spine; F:protein C-terminus binding; F:ankyrin repeat binding; P:positive regulation of dendritic spine development; P:regulation of biological quality; P:protein complex assembly; P:learning; C:intracellular part; C:postsynaptic membrane; F:ionotropic glutamate receptor binding; P:cell communication; P:single organism signaling; F:identical protein bindin…	-	IPR001452 (SMART); IPR001478 (PFAM); IPR001660 (SMART); IPR002110 (SMART); IPR011511 (PFAM); IPR013761 (G3DSA:1.10.150.GENE3D); IPR020683 (G3DSA:1.25.40.GENE3D); IPR021129 (PFAM); G3DSA:2.30.30.40 (GENE3D), G3DSA:2.30.42.10 (GENE3D), PTHR24135 (PANTHER), PTHR24135:SF3 (PANTHER), seg (SEG)
DLAgn_00105420	SRCIN1	src kinase signaling inhibitor 1-like	3633	20	0.0	68.85%	11	P:negative regulation of protein secretion; C:lamellipodium; C:actin cytoskeleton; C:filopodium; F:protein domain specific binding; C:neuronal cell body; C:axon; C:postsynaptic density; P:regulation of cell migration; P:substrate adhesion-dependent cell spreading; P:regulation of dendritic spine morphogenesis	-	IPR026727 (PTHR22741:PANTHER); coil (COIL), PTHR22741 (PANTHER), seg (SEG)
DLAgn_00112430	GABRA2	gamma-aminobutyric acid receptor subunit alpha-2-like	1359	20	0.0	89.95%	12	C:cell junction; F:benzodiazepine receptor activity; C:axon; F:extracellular ligand-gated ion channel activity; P:gamma-aminobutyric acid signaling pathway; P:neurotransmitter transport; P:regulation of neurotransmitter levels; C:integral to synaptic vesicle membrane; P:chloride transport; F:GABA-A receptor activity; C:postsynaptic membrane; C:plasma membrane	-	IPR001390 (PRINTS); IPR005432 (PRINTS); IPR006028 (PRINTS); IPR006029 (PFAM); IPR006201 (PRINTS); IPR006202 (G3DSA:2.70.170.GENE3D); IPR018000 (PROSITE); G3DSA:1.20.58.390 (GENE3D), PTHR18945:SF218 (PANTHER), seg (SEG), tmhmm (TMHMM)
DLAgn_00112910	CPLX2	tpa: complexin 2	405	20	6.27952E-39	62.5%	9	P:synaptic vesicle exocytosis; C:dendrite; C:synaptobrevin 2-SNAP-25-syntaxin-1a-complexin II complex; C:synapse; F:syntaxin-1 binding; F:calcium-dependent protein binding; C:neuronal cell body; P:positive regulation of synaptic plasticity; P:vesicle docking involved in exocytosis	-	IPR008849 (PANTHER); coil (COIL), G3DSA:1.20.5.580 (GENE3D), PTHR16705:SF0 (PANTHER), seg (SEG)
DLAgn_00113570	CPLX1	complexin-1-like isoform 1	408	20	2.2983E-41	67.45%	9	P:transmembrane transport; P:synaptic vesicle exocytosis; C:dendrite; F:neurotransmitter transporter activity; C:synapse; F:syntaxin-1 binding; P:insulin secretion; C:neuronal cell body; C:synaptobrevin 2-SNAP-25-syntaxin-1a-complexin I complex	-	IPR008849 (PANTHER); coil (COIL), G3DSA:1.20.5.580 (GENE3D), PTHR16705:SF0 (PANTHER), seg (SEG)
DLAgn_00124600	CACNA1B	voltage-dependent n-type calcium channel subunit alpha-1b-like	1176	20	0.0	86.5%	12	P:regulation of heart contraction; P:regulation of ion transmembrane transport; P:calcium ion transmembrane transport; C:dendrite; P:regulation of calcium ion transport; P:regulation of blood pressure; F:voltage-gated calcium channel activity; P:locomotory behavior; P:response to pain; P:neurotransmitter secretion; C:neuronal cell body; C:voltage-gated calcium channel complex	-	IPR002077 (PRINTS); IPR005447 (PTHR10037:PANTHER); IPR005821 (PFAM); IPR027359 (G3DSA:1.20.120.GENE3D); PTHR10037 (PANTHER), seg (SEG), tmhmm (TMHMM), SSF81324 (SUPERFAMILY)
DLAgn_00127780	CDC42	cell division control protein 42 homolog isoform 1	576	20	1.99978E-107	99.7%	53	F:GTP binding; P:regulation of protein heterodimerization activity; P:positive regulation of peptidyl-serine phosphorylation; P:hair follicle morphogenesis; C:neuron projection; C:midbody; P:establishment or maintenance of apical/basal cell polarity; P:epithelial-mesenchymal cell signaling; P:positive regulation of pseudopodium assembly; P:multicellular organism growth; P:positive regulation of p…	-	IPR001806 (PRINTS); IPR003578 (SMART); IPR005225 (TIGRFAMs); IPR027417 (SUPERFAMILY); G3DSA:3.40.50.300 (GENE3D), PTHR24072 (PANTHER)
DLAgn_00132180	KIF1A	kinesin-like protein kif1c isoform x10	5094	20	0.0	83.55%	19	C:neuron projection; P:pentose-phosphate shunt; P:neuron-neuron synaptic transmission; C:cytoplasmic vesicle membrane; F:protein binding; F:NADP binding; P:anterograde axon cargo transport; F:phospholipid binding; C:microtubule; F:microtubule motor activity; C:microtubule associated complex; P:mitochondrion transport along microtubule; P:neuromuscular synaptic transmission; F:ATPase activity; P:A…	EC:3.6.1.3; EC:1.1.1.44	IPR000253 (G3DSA:2.60.200.GENE3D); IPR001752 (PRINTS); IPR001849 (PFAM); IPR008984 (SUPERFAMILY); IPR011993 (G3DSA:2.30.29.GENE3D); IPR019821 (PROSITE); IPR022140 (PFAM); IPR022164 (PFAM); IPR027417 (SUPERFAMILY); coil (COIL), PTHR24115 (PANTHER), PTHR24115:SF128 (PANTHER), seg (SEG), SSF50729 (SUPERFAMILY)
DLAgn_00136600	ALS2	alsin isoform 1	4977	20	0.0	74.45%	12	P:regulation of Rho protein signal transduction; F:Rho guanyl-nucleotide exchange factor activity; P:positive regulation of catalytic activity; F:phospholipid binding; P:cellular macromolecule metabolic process; P:cellular component organization; P:single-multicellular organism process; C:cytoplasm; P:regulation of primary metabolic process; C:dendrite; C:intracellular organelle; P:regulation of …	-	IPR000219 (G3DSA:1.20.900.GENE3D); IPR000408 (PFAM); IPR003123 (PFAM); IPR003409 (PFAM); IPR009091 (G3DSA:2.130.10.GENE3D); IPR011993 (G3DSA:2.30.29.GENE3D); G3DSA:2.20.110.10 (GENE3D), PTHR22870 (PANTHER), PTHR22870:SF9 (PANTHER), seg (SEG), SSF109993 (SUPERFAMILY), SSF50729 (SUPERFAMILY), SSF82185 (SUPERFAMILY)
DLAgn_00138320	SCN2A	sodium channel protein type 2 subunit alpha-like	6195	20	0.0	79.55%	5	P:regulation of ion transmembrane transport; C:axon; P:sodium ion transmembrane transport; C:voltage-gated sodium channel complex; F:voltage-gated sodium channel activity	-	IPR001696 (PRINTS); IPR005821 (PFAM); IPR010526 (PFAM); IPR024583 (PFAM); IPR027359 (G3DSA:1.20.120.GENE3D); coil (COIL), G3DSA:1.20.5.150 (GENE3D), PTHR10037 (PANTHER), PTHR10037:SF134 (PANTHER), seg (SEG), tmhmm (TMHMM), SSF81324 (SUPERFAMILY)
DLAgn_00139710	ARHGEF7	rho guanine nucleotide exchange factor 7-like isoform 1	2286	20	0.0	78.8%	19	P:angiogenesis; C:neuron projection; P:negative regulation of epidermal growth factor receptor signaling pathway; P:lamellipodium assembly; C:lamellipodium; F:protein kinase binding; P:endothelial cell proliferation; P:neurotrophin TRK receptor signaling pathway; C:cytosol; P:apoptotic signaling pathway; C:neuronal cell body; P:positive regulation of apoptotic process; C:protein complex; P:epibol…	-	IPR000219 (G3DSA:1.20.900.GENE3D); IPR001331 (PROSITE); IPR001452 (PRINTS); IPR001715 (G3DSA:1.10.418.GENE3D); IPR001849 (SMART); IPR011993 (G3DSA:2.30.29.GENE3D); coil (COIL), G3DSA:2.30.30.40 (GENE3D), PTHR22826 (PANTHER), PTHR22826:SF17 (PANTHER), seg (SEG), SSF50729 (SUPERFAMILY)
DLAgn_00144850	KLC2	kinesin light chain 2	1893	20	0.0	83.3%	7	C:cytoplasm; C:neuron projection; C:ciliary rootlet; C:kinesin complex; P:axon cargo transport; F:microtubule motor activity; F:protein binding	-	IPR001440 (PFAM); IPR002151 (PRINTS); IPR011990 (G3DSA:1.25.40.GENE3D); IPR013026 (PROFILE); IPR013105 (PFAM); IPR015390 (PFAM); IPR015792 (PROSITE); IPR019734 (SMART); coil (COIL), PTHR19959 (PANTHER), PTHR19959:SF20 (PANTHER), PF13374 (PFAM), PF13424 (PFAM), seg (SEG), SSF48452 (SUPERFAMILY)
DLAgn_00145350	PLCG1	1-phosphatidylinositol -bisphosphate phosphodiesterase gamma-1-like	3939	20	0.0	83.75%	26	P:inositol trisphosphate biosynthetic process; F:signal transducer activity; C:neuron projection; C:lamellipodium; F:phosphatidylinositol phospholipase C activity; P:regulation of store-operated calcium channel activity; F:phosphoprotein binding; F:receptor tyrosine kinase binding; P:positive regulation of angiogenesis; P:protein secretion; F:calcium ion binding; F:phospholipid binding; P:positiv…	EC:3.1.4.11	IPR000008 (PFAM); IPR000909 (PFAM); IPR000980 (PRINTS); IPR001192 (PRINTS); IPR001452 (PFAM); IPR001711 (PFAM); IPR001849 (SMART); IPR002048 (PROFILE); IPR008973 (SUPERFAMILY); IPR011992 (G3DSA:1.10.238.GENE3D); IPR011993 (G3DSA:2.30.29.GENE3D); IPR015359 (PFAM); IPR016279 (PIR); IPR017946 (G3DSA:3.20.20.GENE3D); IPR018029 (PROFILE); IPR018247 (PROSITE); coil (COIL), G3DSA:2.30.30.40 (GENE3D), G3…
DLAgn_00151130	HCN2	potassium sodium hyperpolarization-activated cyclic nucleotide-gated channel 2-like	2649	20	0.0	77.9%	14	P:sodium ion transport; C:axon; F:protein complex scaffold; P:potassium ion transport; C:synapse; F:PDZ domain binding; C:dendritic shaft; F:nucleotide binding; C:neuronal cell body; P:regulation of membrane potential; P:ion transmembrane transport; P:positive regulation of heart contraction; C:plasma membrane; F:voltage-gated potassium channel activity	-	IPR000595 (PFAM); IPR003938 (PRINTS); IPR005821 (PFAM); IPR013621 (PFAM); IPR014710 (G3DSA:2.60.120.GENE3D); IPR018488 (PROSITE); IPR018490 (SUPERFAMILY); G3DSA:1.10.287.630 (GENE3D), G3DSA:1.10.287.70 (GENE3D), PTHR10217 (PANTHER), PTHR10217:SF372 (PANTHER), seg (SEG), tmhmm (TMHMM), SSF81324 (SUPERFAMILY)
DLAgn_00153610	KIF1A	kinesin-like protein kif1a-like	5055	20	0.0	86.25%	11	C:cytoplasm; F:microtubule binding; P:microtubule-based movement; C:microtubule associated complex; F:phospholipid binding; C:neuron projection; F:ATP binding; C:nucleus; C:neuronal cell body; F:microtubule motor activity; C:microtubule	-	IPR000253 (G3DSA:2.60.200.GENE3D); IPR001752 (PRINTS); IPR001849 (PFAM); IPR008984 (SUPERFAMILY); IPR011993 (G3DSA:2.30.29.GENE3D); IPR019821 (PROSITE); IPR022140 (PFAM); IPR022164 (PFAM); IPR027417 (SUPERFAMILY); coil (COIL), PTHR24115 (PANTHER), PTHR24115:SF128 (PANTHER), seg (SEG), SSF50729 (SUPERFAMILY)
DLAgn_00154150	UHMK1	serine threonine-protein kinase kist-like	1326	20	0.0	77.5%	16	F:protein binding; F:ribonucleoprotein complex binding; P:regulation of protein export from nucleus; P:neuron projection development; P:positive regulation of translational initiation; P:protein autophosphorylation; P:cell cycle arrest; F:nucleic acid binding; P:peptidyl-serine phosphorylation; C:neuronal ribonucleoprotein granule; F:protein serine/threonine kinase activity; C:axon; C:dendrite cy…	EC:2.7.11.0; EC:2.7.10.0	IPR000504 (PFAM); IPR000719 (PFAM); IPR002290 (SMART); IPR011009 (SUPERFAMILY); IPR012677 (G3DSA:3.30.70.GENE3D); IPR017441 (PROSITE); IPR020635 (SMART); G3DSA:1.10.510.10 (GENE3D), G3DSA:3.30.200.20 (GENE3D), PTHR23139 (PANTHER), PTHR23139:SF14 (PANTHER), seg (SEG), SSF54928 (SUPERFAMILY)
DLAgn_00155120	KIF13B	kinesin family member 13b	5235	20	0.0	81.25%	13	F:microtubule motor activity; C:microtubule associated complex; C:axon; C:microtubule; P:regulation of axonogenesis; P:protein targeting; F:ATP binding; P:microtubule-based movement; F:14-3-3 protein binding; P:signal transduction; F:protein kinase binding; P:T cell activation; C:cytoplasm	-	IPR000253 (G3DSA:2.60.200.GENE3D); IPR000938 (G3DSA:2.30.30.GENE3D); IPR001752 (PRINTS); IPR008984 (SUPERFAMILY); IPR019821 (PROSITE); IPR022140 (PFAM); IPR022164 (PFAM); IPR027417 (SUPERFAMILY); coil (COIL), PTHR24115 (PANTHER), PTHR24115:SF131 (PANTHER), seg (SEG)
DLAgn_00158060	RAB27A	ras-related protein rab-27a	663	20	7.34548E-116	92.85%	25	C:photoreceptor outer segment; C:exocytic vesicle; P:melanosome transport; P:multivesicular body sorting pathway; C:multivesicular body membrane; P:natural killer cell degranulation; P:protein targeting; C:melanosome; F:GTP binding; C:lysosome; P:positive regulation of exocytosis; C:Golgi apparatus; P:melanocyte differentiation; C:dendrite; F:protein domain specific binding; P:small GTPase mediat…	-	IPR001806 (PRINTS); IPR002041 (SMART); IPR003578 (SMART); IPR003579 (SMART); IPR005225 (TIGRFAMs); IPR020849 (SMART); IPR027417 (SUPERFAMILY); G3DSA:3.40.50.300 (GENE3D), PTHR24073 (PANTHER), PTHR24073:SF15 (PANTHER), PS51419 (PROFILE)
DLAgn_00159190	SLC17A6B	vesicular glutamate transporter -like	1746	20	0.0	93.3%	12	P:transmembrane transport; P:sodium ion transport; P:response to stimulus; C:cell junction; P:neurotransmitter uptake; C:neuron projection; C:integral to membrane; F:symporter activity; C:synaptic vesicle membrane; P:L-glutamate transport; P:visual perception; F:L-glutamate transmembrane transporter activity	-	IPR011701 (PFAM); IPR016196 (SUPERFAMILY); IPR020846 (PROFILE); G3DSA:1.20.1250.20 (GENE3D), PTHR11662 (PANTHER), PTHR11662:SF29 (PANTHER), tmhmm (TMHMM)
DLAgn_00161700	MAPK8IP1	c-jun-amino-terminal kinase-interacting protein 1-like	2307	20	0.0	78.6%	23	F:kinase activity; C:axonal growth cone; F:mitogen-activated protein kinase kinase binding; P:negative regulation of apoptotic process; C:dendritic growth cone; P:regulation of transcription, DNA-dependent; C:cell body; P:negative regulation of JNK cascade; P:JUN phosphorylation; F:kinesin binding; C:endoplasmic reticulum membrane; C:dentate gyrus mossy fiber; C:mitochondrial membrane; C:cytosol;…	-	IPR001452 (PFAM); IPR006020 (PFAM); IPR011993 (G3DSA:2.30.29.GENE3D); G3DSA:2.30.30.40 (GENE3D), PTHR11232 (PANTHER), PTHR11232:SF18 (PANTHER), seg (SEG), SSF50729 (SUPERFAMILY)
DLAgn_00172680	GNAO1	guanine nucleotide-binding protein g subunit alpha isoform 1	1065	20	0.0	96.05%	24	F:G-protein coupled serotonin receptor binding; F:signal transducer activity; C:neuron projection; F:corticotropin-releasing hormone receptor 1 binding; P:locomotory behavior; P:response to hydrogen peroxide; P:regulation of heart contraction; C:heterotrimeric G-protein complex; P:aging; F:GTP binding; P:dopamine receptor signaling pathway; P:forebrain development; P:muscle contraction; P:neuron …	-	IPR001019 (PRINTS); IPR001408 (PRINTS); IPR011025 (G3DSA:1.10.400.GENE3D); IPR027417 (SUPERFAMILY); G3DSA:3.40.50.300 (GENE3D), PTHR10218:SF77 (PANTHER)
DLAgn_00174370	ODZ3	teneurin-3-like isoform x3	8283	20	0.0	89.05%	7	P:homophilic cell adhesion; C:axon; P:positive regulation of neuron projection development; P:signal transduction; C:integral to membrane; F:protein heterodimerization activity; F:protein homodimerization activity	-	IPR000742 (SMART); IPR006530 (TIGRFAMs); IPR008969 (SUPERFAMILY); IPR009471 (PFAM); IPR011042 (G3DSA:2.120.10.GENE3D); IPR013032 (PFAM); IPR022385 (TIGRFAMs); G3DSA:2.10.25.10 (GENE3D), G3DSA:2.170.300.10 (GENE3D), PTHR11219 (PANTHER), PTHR11219:SF10 (PANTHER), seg (SEG), tmhmm (TMHMM), SSF101898 (SUPERFAMILY), SSF57196 (SUPERFAMILY), SSF63829 (SUPERFAMILY)
DLAgn_00178690	PRKACA	camp-dependent protein kinase catalytic subunit alpha-like	1056	20	0.0	97.9%	78	P:epidermal growth factor receptor signaling pathway; P:regulation of synaptic transmission; P:negative regulation of glial cell apoptotic process; P:activation of adenylate cyclase activity; C:neuronal cell body; C:cAMP-dependent protein kinase complex; F:protein kinase binding; P:desmosome assembly; C:mitochondrial membrane; P:inactivation of MAPK activity; P:triglyceride catabolic process; F:c…	EC:2.7.11.11; EC:2.7.10.0	IPR000719 (PFAM); IPR000961 (SMART); IPR002290 (SMART); IPR008271 (PROSITE); IPR011009 (SUPERFAMILY); IPR017441 (PROSITE); IPR020635 (SMART); G3DSA:1.10.510.10 (GENE3D), G3DSA:3.30.200.20 (GENE3D), PTHR24353 (PANTHER), PTHR24353:SF25 (PANTHER)
DLAgn_00179580	PRKCA	protein kinase c alpha type-like	2016	20	0.0	92.85%	45	P:neutrophil chemotaxis; P:negative regulation of glial cell apoptotic process; P:cellular response to carbohydrate stimulus; P:response to interleukin-1; P:histone H3-T6 phosphorylation; P:positive regulation of ERK1 and ERK2 cascade; P:positive regulation of cardiac muscle hypertrophy; C:endoplasmic reticulum; P:positive regulation of lipopolysaccharide-mediated signaling pathway; P:positive re…	EC:2.7.10.0	IPR000008 (PFAM); IPR000719 (PFAM); IPR000961 (SMART); IPR002219 (PFAM); IPR002290 (SMART); IPR008271 (PROSITE); IPR008973 (SUPERFAMILY); IPR011009 (SUPERFAMILY); IPR014375 (PIR); IPR017441 (PROSITE); IPR017892 (PFAM); IPR018029 (PROFILE); IPR020454 (PRINTS); IPR020477 (PRINTS); IPR020635 (SMART); G3DSA:1.10.510.10 (GENE3D), G3DSA:2.60.40.150 (GENE3D), G3DSA:3.30.200.20 (GENE3D), G3DSA:3.30.60.20…
DLAgn_00184360	MYO15	unconventional myosin-xv-like	14978	20	0.0	77.9%	8	C:stereocilium; C:myosin complex; P:inner ear morphogenesis; P:locomotory behavior; F:ATP binding; F:motor activity; F:protein binding; P:sensory perception of sound	-	IPR000048 (SMART); IPR001012 (PROFILE); IPR001609 (PRINTS); IPR027417 (SUPERFAMILY); coil (COIL), G3DSA:3.40.50.300 (GENE3D), PTHR13140 (PANTHER), PTHR13140:SF28 (PANTHER), seg (SEG), tmhmm (TMHMM)
DLAgn_00188580	CACNA1A	voltage-dependent p q-type calcium channel subunit alpha-1a	7530	20	0.0	72.3%	42	P:glucose metabolic process; P:negative regulation of neuron apoptotic process; P:gamma-aminobutyric acid signaling pathway; P:synaptic transmission, GABAergic; P:elevation of cytosolic calcium ion concentration; P:spinal cord motor neuron differentiation; P:negative regulation of hormone biosynthetic process; P:neuromuscular process controlling balance; P:dendrite morphogenesis; P:neurotransmitt…	-	IPR002077 (PRINTS); IPR005448 (PTHR10037:PANTHER); IPR005821 (PFAM); IPR014873 (PFAM); IPR027359 (G3DSA:1.20.120.GENE3D); coil (COIL), PTHR10037 (PANTHER), seg (SEG), tmhmm (TMHMM), SSF81324 (SUPERFAMILY)
DLAgn_00192320	SRCIN1	src kinase signaling inhibitor 1	3327	20	0.0	63.85%	16	C:focal adhesion; P:negative regulation of protein secretion; P:positive regulation of protein tyrosine kinase activity; C:lamellipodium; F:protein kinase binding; C:actin cytoskeleton; P:substrate adhesion-dependent cell spreading; P:regulation of cell migration; C:filopodium; C:cytoplasm; F:protein domain specific binding; C:neuronal cell body; P:regulation of dendritic spine morphogenesis; C:a…	-	IPR026727 (PTHR22741:PANTHER); coil (COIL), PTHR22741 (PANTHER), seg (SEG)
DLAgn_00198910	ADCY2	adenylate cyclase type 2	3351	20	0.0	83.2%	27	C:membrane raft; P:water transport; P:adenylate cyclase-inhibiting G-protein coupled receptor signaling pathway; F:calcium- and calmodulin-responsive adenylate cyclase activity; P:activation of phospholipase C activity; P:neurotrophin TRK receptor signaling pathway; P:energy reserve metabolic process; C:integral to membrane; P:epidermal growth factor receptor signaling pathway; P:activation of pr…	-	IPR001054 (G3DSA:3.30.70.GENE3D); IPR009398 (PFAM); IPR018297 (PROSITE); PTHR11920 (PANTHER), PTHR11920:SF16 (PANTHER), seg (SEG), SignalP-NN(euk) (SIGNALP), tmhmm (TMHMM)
DLAgn_00200620	GABBR2	gamma-aminobutyric acid type b receptor subunit 2-like	2811	20	0.0	86.15%	9	C:neuron projection; P:negative regulation of adenylate cyclase activity; F:G-protein coupled GABA receptor activity; C:cytoplasm; C:postsynaptic membrane; P:gamma-aminobutyric acid signaling pathway; P:synaptic transmission; C:cell junction; C:integral to plasma membrane	-	IPR000337 (PRINTS); IPR001828 (PFAM); IPR002455 (PRINTS); IPR002457 (PRINTS); IPR017978 (PFAM); IPR017979 (PROSITE); coil (COIL), G3DSA:3.40.50.2300 (GENE3D), PTHR10519 (PANTHER), PTHR10519:SF4 (PANTHER), seg (SEG), SignalP-NN(euk) (SIGNALP), tmhmm (TMHMM), SSF53822 (SUPERFAMILY)
DLAgn_00201040	KCNQ4	potassium voltage-gated channel subfamily kqt member 4	2049	20	0.0	74.5%	9	P:negative regulation of synaptic transmission, dopaminergic; P:regulation of ion transmembrane transport; C:neuron projection; P:potassium ion transport; P:inner ear morphogenesis; F:delayed rectifier potassium channel activity; P:sensory perception of sound; C:cytoplasm; C:voltage-gated potassium channel complex	-	IPR003091 (PRINTS); IPR003937 (PRINTS); IPR005821 (PFAM); IPR013821 (PFAM); IPR015573 (PTHR11537:PANTHER); G3DSA:1.10.287.70 (GENE3D), seg (SEG), tmhmm (TMHMM), SSF81324 (SUPERFAMILY)
DLAgn_00201960	SV2A	synaptic vesicle glycoprotein 2a-like	2214	20	0.0	84.1%	12	P:transmembrane transport; C:neuron projection; C:integral to membrane; C:synaptic vesicle membrane; F:transmembrane transporter activity; F:receptor activity; P:cellular calcium ion homeostasis; P:neurotransmitter transport; C:neuromuscular junction; C:cell-cell junction; P:synaptic transmission; C:presynaptic active zone	-	IPR001646 (PFAM); IPR005828 (PFAM); IPR005829 (PROSITE); IPR011701 (PFAM); IPR016196 (SUPERFAMILY); IPR020846 (PROFILE); IPR022308 (PANTHER); G3DSA:1.20.1250.20 (GENE3D), PTHR24065:SF0 (PANTHER), seg (SEG), tmhmm (TMHMM), SSF141571 (SUPERFAMILY)
DLAgn_00202990	SLC4A7	sodium bicarbonate cotransporter 3-like	3375	20	0.0	84.0%	16	P:transmembrane transport; P:sodium ion transport; C:stereocilium; P:bicarbonate transport; C:integral to membrane; P:camera-type eye photoreceptor cell differentiation; C:cytoplasmic vesicle; P:visual perception; P:retina vasculature morphogenesis in camera-type eye; P:retinal cell programmed cell death; C:apical plasma membrane; P:cochlear nucleus development; C:basolateral plasma membrane; F:i…	-	IPR003020 (PRINTS); IPR003024 (PRINTS); IPR011531 (PFAM); IPR013769 (G3DSA:3.40.1100.GENE3D); IPR016152 (SUPERFAMILY); coil (COIL), G3DSA:1.10.287.570 (GENE3D), PTHR11453:SF9 (PANTHER), seg (SEG), tmhmm (TMHMM)
DLAgn_00207590	DOCK4	dedicator of cytokinesis protein 4	5910	20	0.0	87.1%	13	P:positive regulation of Rac GTPase activity; C:membrane; F:PDZ domain binding; F:receptor tyrosine kinase binding; F:Rac GTPase activator activity; C:cytosol; P:cell chemotaxis; F:Rac GTPase binding; C:stereocilium; C:endomembrane system; F:SH3 domain binding; F:guanyl-nucleotide exchange factor activity; P:small GTPase mediated signal transduction	-	IPR001452 (SMART); IPR010703 (PFAM); IPR026791 (PANTHER); IPR026800 (PTHR23317:PANTHER); IPR027007 (PFAM); IPR027357 (PROFILE); coil (COIL), G3DSA:2.30.30.40 (GENE3D), seg (SEG)
DLAgn_00209370	SYT1	synaptotagmin-1 isoform 1	1377	20	0.0	81.75%	29	P:glutamate secretion; C:neuron projection; C:dense core granule; C:endocytic vesicle membrane; C:clathrin-sculpted monoamine transport vesicle membrane; C:clathrin-sculpted acetylcholine transport vesicle membrane; C:presynaptic membrane; F:calcium-dependent protein binding; C:chromaffin granule membrane; C:synaptic vesicle membrane; F:calcium ion binding; C:integral to membrane; F:low-density l…	-	IPR000008 (PFAM); IPR001565 (PRINTS); IPR008973 (SUPERFAMILY); IPR015428 (PTHR10024:PANTHER); IPR018029 (PROFILE); IPR020477 (PRINTS); G3DSA:2.60.40.150 (GENE3D), PTHR10024 (PANTHER), seg (SEG), tmhmm (TMHMM)
DLAgn_00237820	SCN8A	voltage-gated sodium channel	1358	20	3.61197E-119	64.9%	18	C:voltage-gated sodium channel complex; P:sensory perception of sound; F:protein binding; F:voltage-gated sodium channel activity; P:response to toxic substance; P:muscle organ development; C:node of Ranvier; P:adult walking behavior; F:sodium ion binding; C:dendrite; C:neuronal cell body; P:peripheral nervous system development; P:ion transmembrane transport; C:Z disc; P:myelination; C:axon init…	-	IPR005821 (PFAM); IPR027359 (G3DSA:1.20.120.GENE3D); coil (COIL), PTHR10037 (PANTHER), PTHR10037:SF25 (PANTHER), seg (SEG), SignalP-NN(euk) (SIGNALP), tmhmm (TMHMM), SSF81324 (SUPERFAMILY)
DLAgn_00244110	CLN3	ceroid- neuronal 3	885	20	1.56198E-89	60.35%	27	C:Golgi stack; P:lysosomal lumen acidification; C:neuron projection; C:caveola; P:glucosylceramide metabolic process; C:trans-Golgi network; P:sphingomyelin metabolic process; P:regulation of metabolic process; C:integral to endoplasmic reticulum membrane; P:macroautophagy; P:receptor-mediated endocytosis; C:Golgi membrane; P:neurological system process; P:globoside metabolic process; P:galactosy…	-	IPR003492 (PRINTS); IPR016196 (SUPERFAMILY); G3DSA:1.20.1250.20 (GENE3D), seg (SEG), SignalP-NN(euk) (SIGNALP), tmhmm (TMHMM)
DLAgn_00260010	CDK16	cyclin-dependent kinase 16	1437	20	0.0	89.0%	15	C:neuron projection; P:regulation of insulin secretion involved in cellular response to glucose stimulus; C:transport vesicle; F:protein binding; F:cyclin-dependent protein serine/threonine kinase activity; P:spermatogenesis; C:extrinsic to internal side of plasma membrane; P:neuron projection development; P:growth hormone secretion; P:exocytosis; P:protein phosphorylation; C:synaptic vesicle; C:…	EC:2.7.11.22; EC:2.7.10.0	IPR000719 (PFAM); IPR002290 (SMART); IPR008271 (PROSITE); IPR011009 (SUPERFAMILY); IPR017441 (PROSITE); IPR020635 (SMART); G3DSA:1.10.510.10 (GENE3D), G3DSA:3.30.200.20 (GENE3D), PTHR24056 (PANTHER), PTHR24056:SF128 (PANTHER), seg (SEG)
DLAgn_00265410	GRIN3A	glutamate	279	20	7.29465E-48	95.5%	16	F:extracellular-glutamate-gated ion channel activity; C:cell junction; C:outer membrane-bounded periplasmic space; F:glycine binding; P:dendrite development; P:calcium ion transmembrane transport; C:neuron projection; P:response to ethanol; F:calcium channel activity; P:ionotropic glutamate receptor signaling pathway; F:identical protein binding; C:N-methyl-D-aspartate selective glutamate recepto…	-	IPR001638 (PFAM); G3DSA:3.40.190.10 (GENE3D), PTHR18966 (PANTHER), PTHR18966:SF10 (PANTHER), tmhmm (TMHMM), SSF53850 (SUPERFAMILY)
