# Supplementary material for: The extensive transgenerational transcriptomic effects of ocean acidification on the olfactory epithelium of a marine fish are associated with a better viral resistance
Source: BMC Genomics. 2022 Jun 17;23:448. doi: 10.1186/s12864-022-08647-w (PMC9204966; doi:10.1186/s12864-022-08647-w)
Supplement: Supplementary file 6 — Additional file 6. Biological processes Gene Ontologies enrichment (p-value ≤ 0.01) within the genes that were up-expressed (p-value ≤ 0.01) by OA. [file 12864_2022_8647_MOESM6_ESM.xlsx]

## Sheet: additional file 6
Additional file 6. Biological processes Gene Ontologies enrichment (p-value ≤ 0.01) within the genes that were up-expressed (p-value ≤ 0.01) by OA.
GO Term	Study #	Study Freq.	Pop. Freq.	p-value	q-value	GO description	Sequence ID
GO:0050794	1083	0.43	0.35	5.86E-22	2.95E-18	regulation of cellular process	DLAgn_00150980,DLAgn_00146240,DLAgn_00087180,DLAgn_00226000,DLAgn_00241630,DLAgn_00091680,DLAgn_00206870,DLAgn_00112230,DLAgn_00139710,DLAgn_00159320,DLAgn_00136200,DLAgn_00044220,DLAgn_00105940,DLAgn_00156050,DLAgn_00146250,DLAgn_00103520,DLAgn_00204460,DLAgn_00198910,DLAgn_00092760,DLAgn_00159550,DLAgn_00058840,DLAgn_00184760,DLAgn_00183430,DLAgn_00260150,DLAgn_00045780,DLAgn_00009440,DLAgn_000…
GO:0050789	1141	0.46	0.38	6.39E-19	1.61E-15	regulation of biological process	DLAgn_00150980,DLAgn_00146240,DLAgn_00087180,DLAgn_00226000,DLAgn_00241630,DLAgn_00091680,DLAgn_00206870,DLAgn_00112230,DLAgn_00139710,DLAgn_00159320,DLAgn_00136200,DLAgn_00044220,DLAgn_00105940,DLAgn_00156050,DLAgn_00146250,DLAgn_00103520,DLAgn_00204460,DLAgn_00048800,DLAgn_00198910,DLAgn_00092760,DLAgn_00159550,DLAgn_00058840,DLAgn_00184760,DLAgn_00080310,DLAgn_00183430,DLAgn_00260150,DLAgn_000…
GO:0065007	1212	0.49	0.41	8.89E-19	1.61E-15	biological regulation	DLAgn_00150980,DLAgn_00146240,DLAgn_00087180,DLAgn_00226000,DLAgn_00241630,DLAgn_00091680,DLAgn_00206870,DLAgn_00112230,DLAgn_00139710,DLAgn_00159320,DLAgn_00136200,DLAgn_00044220,DLAgn_00105940,DLAgn_00156050,DLAgn_00146250,DLAgn_00103520,DLAgn_00204460,DLAgn_00021100,DLAgn_00048800,DLAgn_00198910,DLAgn_00092760,DLAgn_00159550,DLAgn_00058840,DLAgn_00114640,DLAgn_00184760,DLAgn_00080310,DLAgn_001…
GO:0051056	95	3.8%	1.7%	1.44E-15	1.81E-12	regulation of small GTPase mediated signal transduction	DLAgn_00156800,DLAgn_00086570,DLAgn_00171320,DLAgn_00082290,DLAgn_00154300,DLAgn_00090950,DLAgn_00223290,DLAgn_00151110,DLAgn_00133960,DLAgn_00127680,DLAgn_00261320,DLAgn_00093980,DLAgn_00058930,DLAgn_00200400,DLAgn_00139710,DLAgn_00136360,DLAgn_00167930,DLAgn_00079910,DLAgn_00049190,DLAgn_00028090,DLAgn_00068350,DLAgn_00085950,DLAgn_00193980,DLAgn_00122860,DLAgn_00045430,DLAgn_00088540,DLAgn_000…
GO:0007165	516	0.21	0.16	1.91E-14	1.93E-11	signal transduction	DLAgn_00150980,DLAgn_00202150,DLAgn_00087180,DLAgn_00226000,DLAgn_00091680,DLAgn_00206870,DLAgn_00181360,DLAgn_00139710,DLAgn_00099290,DLAgn_00028090,DLAgn_00105940,DLAgn_00071720,DLAgn_00123230,DLAgn_00198910,DLAgn_00181130,DLAgn_00182460,DLAgn_00092760,DLAgn_00159550,DLAgn_00057630,DLAgn_00183430,DLAgn_00158100,DLAgn_00111490,DLAgn_00012960,DLAgn_00008230,DLAgn_00009440,DLAgn_00090330,DLAgn_001…
GO:0010646	291	0.12	8.1%	4.23E-12	3.55E-9	regulation of cell communication	DLAgn_00150980,DLAgn_00171320,DLAgn_00202150,DLAgn_00083380,DLAgn_00082290,DLAgn_00154300,DLAgn_00226000,DLAgn_00074300,DLAgn_00133960,DLAgn_00142680,DLAgn_00181360,DLAgn_00205660,DLAgn_00187470,DLAgn_00093980,DLAgn_00006740,DLAgn_00200400,DLAgn_00139710,DLAgn_00030840,DLAgn_00028090,DLAgn_00045430,DLAgn_00156050,DLAgn_00140810,DLAgn_00016770,DLAgn_00066930,DLAgn_00022310,DLAgn_00167050,DLAgn_000…
GO:0023051	291	0.12	8.1%	6.29E-12	4.53E-9	regulation of signaling	DLAgn_00150980,DLAgn_00171320,DLAgn_00202150,DLAgn_00083380,DLAgn_00082290,DLAgn_00154300,DLAgn_00226000,DLAgn_00074300,DLAgn_00133960,DLAgn_00142680,DLAgn_00181360,DLAgn_00205660,DLAgn_00187470,DLAgn_00093980,DLAgn_00006740,DLAgn_00200400,DLAgn_00139710,DLAgn_00030840,DLAgn_00028090,DLAgn_00045430,DLAgn_00156050,DLAgn_00140810,DLAgn_00016770,DLAgn_00066930,DLAgn_00022310,DLAgn_00167050,DLAgn_000…
GO:0032879	226	9.1%	6.1%	9.31E-11	5.86E-8	regulation of localization	DLAgn_00150980,DLAgn_00202150,DLAgn_00142680,DLAgn_00034770,DLAgn_00181360,DLAgn_00187470,DLAgn_00006740,DLAgn_00112230,DLAgn_00005770,DLAgn_00156050,DLAgn_00146250,DLAgn_00016770,DLAgn_00071960,DLAgn_00066930,DLAgn_00025270,DLAgn_00004550,DLAgn_00139840,DLAgn_00158100,DLAgn_00166750,DLAgn_00243270,DLAgn_00128910,DLAgn_00093960,DLAgn_00166070,DLAgn_00232460,DLAgn_00111710,DLAgn_00188580,DLAgn_000…
GO:0006468	196	7.9%	5.1%	1.22E-10	6.83E-8	protein phosphorylation	DLAgn_00105810,DLAgn_00202150,DLAgn_00083380,DLAgn_00087180,DLAgn_00167980,DLAgn_00206870,DLAgn_00037000,DLAgn_00187470,DLAgn_00006740,DLAgn_00044220,DLAgn_00011080,DLAgn_00229060,DLAgn_00058170,DLAgn_00024850,DLAgn_00123230,DLAgn_00094140,DLAgn_00109290,DLAgn_00152910,DLAgn_00225930,DLAgn_00165420,DLAgn_00190760,DLAgn_00160410,DLAgn_00021590,DLAgn_00128910,DLAgn_00035080,DLAgn_00166070,DLAgn_001…
GO:0046578	68	2.7%	1.3%	1.7E-10	8.56E-8	regulation of Ras protein signal transduction	DLAgn_00156800,DLAgn_00086570,DLAgn_00082290,DLAgn_00154300,DLAgn_00090950,DLAgn_00223290,DLAgn_00151110,DLAgn_00133960,DLAgn_00261320,DLAgn_00058930,DLAgn_00139710,DLAgn_00136360,DLAgn_00167930,DLAgn_00079910,DLAgn_00049190,DLAgn_00028090,DLAgn_00068350,DLAgn_00085950,DLAgn_00193980,DLAgn_00088540,DLAgn_00038380,DLAgn_00210840,DLAgn_00102270,DLAgn_00031590,DLAgn_00136600,DLAgn_00059740,DLAgn_001…
GO:0051049	161	6.5%	4.1%	6.14E-10	2.81E-7	regulation of transport	DLAgn_00150980,DLAgn_00061070,DLAgn_00146760,DLAgn_00142680,DLAgn_00034770,DLAgn_00181360,DLAgn_00006740,DLAgn_00005770,DLAgn_00131270,DLAgn_00015600,DLAgn_00049750,DLAgn_00105420,DLAgn_00139670,DLAgn_00239600,DLAgn_00154150,DLAgn_00124600,DLAgn_00156050,DLAgn_00146250,DLAgn_00016770,DLAgn_00022830,DLAgn_00129610,DLAgn_00016010,DLAgn_00071960,DLAgn_00187080,DLAgn_00066930,DLAgn_00036320,DLAgn_002…
GO:1902531	158	6.3%	4.0%	6.64E-10	2.81E-7	regulation of intracellular signal transduction	DLAgn_00124970,DLAgn_00171320,DLAgn_00083380,DLAgn_00082290,DLAgn_00154300,DLAgn_00074300,DLAgn_00133960,DLAgn_00127680,DLAgn_00187470,DLAgn_00093980,DLAgn_00200400,DLAgn_00139710,DLAgn_00030840,DLAgn_00049190,DLAgn_00189920,DLAgn_00028090,DLAgn_00085950,DLAgn_00193980,DLAgn_00045430,DLAgn_00088540,DLAgn_00016770,DLAgn_00019640,DLAgn_00129610,DLAgn_00210840,DLAgn_00102270,DLAgn_00136600,DLAgn_001…
GO:0030001	129	5.2%	3.2%	2.1E-9	8.14E-7	metal ion transport	DLAgn_00209860,DLAgn_00042310,DLAgn_00061070,DLAgn_00174550,DLAgn_00142680,DLAgn_00092370,DLAgn_00108090,DLAgn_00148380,DLAgn_00074270,DLAgn_00006740,DLAgn_00220020,DLAgn_00131270,DLAgn_00019090,DLAgn_00110170,DLAgn_00232750,DLAgn_00124600,DLAgn_00237820,DLAgn_00016010,DLAgn_00021100,DLAgn_00187080,DLAgn_00016090,DLAgn_00131710,DLAgn_00165820,DLAgn_00139840,DLAgn_00107150,DLAgn_00026880,DLAgn_000…
GO:0016192	122	4.9%	3.0%	3.32E-9	1.19E-6	vesicle-mediated transport	DLAgn_00154940,DLAgn_00151670,DLAgn_00152000,DLAgn_00165680,DLAgn_00071550,DLAgn_00010040,DLAgn_00075750,DLAgn_00033160,DLAgn_00244110,DLAgn_00006740,DLAgn_00053840,DLAgn_00068390,DLAgn_00193980,DLAgn_00239600,DLAgn_00159280,DLAgn_00061460,DLAgn_00022830,DLAgn_00066930,DLAgn_00140390,DLAgn_00130860,DLAgn_00036320,DLAgn_00205550,DLAgn_00092760,DLAgn_00249800,DLAgn_00169350,DLAgn_00140660,DLAgn_001…
GO:0006810	559	0.22	0.18	9.41E-9	3.16E-6	transport	DLAgn_00020120,DLAgn_00226000,DLAgn_00108090,DLAgn_00169240,DLAgn_00110170,DLAgn_00103520,DLAgn_00148430,DLAgn_00071960,DLAgn_00021100,DLAgn_00147100,DLAgn_00198910,DLAgn_00016090,DLAgn_00109290,DLAgn_00205550,DLAgn_00001710,DLAgn_00092760,DLAgn_00169350,DLAgn_00139840,DLAgn_00158460,DLAgn_00114640,DLAgn_00158100,DLAgn_00237150,DLAgn_00111490,DLAgn_00099160,DLAgn_00008230,DLAgn_00195530,DLAgn_000…
GO:0051179	606	0.24	0.2	1.09E-8	3.44E-6	localization	DLAgn_00020120,DLAgn_00226000,DLAgn_00108090,DLAgn_00181360,DLAgn_00205660,DLAgn_00169240,DLAgn_00112230,DLAgn_00139710,DLAgn_00110170,DLAgn_00136200,DLAgn_00105940,DLAgn_00146250,DLAgn_00103520,DLAgn_00148430,DLAgn_00150970,DLAgn_00071960,DLAgn_00021100,DLAgn_00147100,DLAgn_00198910,DLAgn_00016090,DLAgn_00109290,DLAgn_00205550,DLAgn_00001710,DLAgn_00092760,DLAgn_00169350,DLAgn_00139840,DLAgn_001…
GO:0051234	564	0.23	0.19	1.69E-8	5e-06	establishment of localization	DLAgn_00020120,DLAgn_00226000,DLAgn_00108090,DLAgn_00169240,DLAgn_00110170,DLAgn_00103520,DLAgn_00148430,DLAgn_00071960,DLAgn_00021100,DLAgn_00147100,DLAgn_00198910,DLAgn_00016090,DLAgn_00109290,DLAgn_00205550,DLAgn_00001710,DLAgn_00092760,DLAgn_00169350,DLAgn_00139840,DLAgn_00158460,DLAgn_00114640,DLAgn_00158100,DLAgn_00237150,DLAgn_00111490,DLAgn_00099160,DLAgn_00008230,DLAgn_00195530,DLAgn_000…
GO:0006812	153	6.1%	4.1%	2.64E-8	7.38E-6	cation transport	DLAgn_00209860,DLAgn_00042310,DLAgn_00061070,DLAgn_00174550,DLAgn_00142680,DLAgn_00092370,DLAgn_00108090,DLAgn_00148380,DLAgn_00074270,DLAgn_00244110,DLAgn_00006740,DLAgn_00220020,DLAgn_00131270,DLAgn_00158990,DLAgn_00019090,DLAgn_00110170,DLAgn_00232750,DLAgn_00124600,DLAgn_00237820,DLAgn_00148430,DLAgn_00016010,DLAgn_00021100,DLAgn_00187080,DLAgn_00165670,DLAgn_00016090,DLAgn_00138900,DLAgn_001…
GO:0043269	77	3.1%	1.7%	4.9E-8	1.3E-5	regulation of ion transport	DLAgn_00208450,DLAgn_00061070,DLAgn_00145350,DLAgn_00050530,DLAgn_00181360,DLAgn_00005770,DLAgn_00131270,DLAgn_00053520,DLAgn_00096140,DLAgn_00139670,DLAgn_00258700,DLAgn_00069320,DLAgn_00213410,DLAgn_00024250,DLAgn_00124600,DLAgn_00158150,DLAgn_00146250,DLAgn_00016770,DLAgn_00089210,DLAgn_00129610,DLAgn_00016010,DLAgn_00194090,DLAgn_00122100,DLAgn_00187080,DLAgn_00036320,DLAgn_00205990,DLAgn_001…
GO:0006793	345	0.14	0.11	5.29E-8	1.33E-5	phosphorus metabolic process	DLAgn_00105810,DLAgn_00202150,DLAgn_00083380,DLAgn_00087180,DLAgn_00019930,DLAgn_00167980,DLAgn_00142680,DLAgn_00206870,DLAgn_00037000,DLAgn_00187470,DLAgn_00244110,DLAgn_00006740,DLAgn_00083370,DLAgn_00044220,DLAgn_00011080,DLAgn_00229060,DLAgn_00058170,DLAgn_00065600,DLAgn_00024850,DLAgn_00022310,DLAgn_00123230,DLAgn_00198910,DLAgn_00094140,DLAgn_00109290,DLAgn_00152910,DLAgn_00182460,DLAgn_000…
GO:0034765	56	2.2%	1.1%	6.62E-8	1.59E-5	regulation of ion transmembrane transport	DLAgn_00061070,DLAgn_00145350,DLAgn_00181360,DLAgn_00005770,DLAgn_00131270,DLAgn_00096140,DLAgn_00258700,DLAgn_00069320,DLAgn_00213410,DLAgn_00124600,DLAgn_00158150,DLAgn_00016770,DLAgn_00129610,DLAgn_00016010,DLAgn_00205990,DLAgn_00131710,DLAgn_00139840,DLAgn_00131160,DLAgn_00133260,DLAgn_00158100,DLAgn_00131360,DLAgn_00208060,DLAgn_00128910,DLAgn_00204150,DLAgn_00093960,DLAgn_00232460,DLAgn_001…
GO:0048583	290	0.12	8.8%	7.19E-8	1.65E-5	regulation of response to stimulus	DLAgn_00171320,DLAgn_00202150,DLAgn_00083380,DLAgn_00082290,DLAgn_00154300,DLAgn_00226000,DLAgn_00074300,DLAgn_00133960,DLAgn_00142680,DLAgn_00034770,DLAgn_00091680,DLAgn_00205660,DLAgn_00187470,DLAgn_00093980,DLAgn_00200400,DLAgn_00139710,DLAgn_00030840,DLAgn_00028090,DLAgn_00045430,DLAgn_00210460,DLAgn_00140810,DLAgn_00016770,DLAgn_00022310,DLAgn_00167050,DLAgn_00027450,DLAgn_00058840,DLAgn_000…
GO:0006796	341	0.14	0.11	7.32E-8	1.65E-5	phosphate-containing compound metabolic process	DLAgn_00105810,DLAgn_00202150,DLAgn_00083380,DLAgn_00087180,DLAgn_00019930,DLAgn_00167980,DLAgn_00142680,DLAgn_00206870,DLAgn_00037000,DLAgn_00187470,DLAgn_00244110,DLAgn_00006740,DLAgn_00083370,DLAgn_00044220,DLAgn_00011080,DLAgn_00229060,DLAgn_00058170,DLAgn_00065600,DLAgn_00024850,DLAgn_00022310,DLAgn_00123230,DLAgn_00198910,DLAgn_00094140,DLAgn_00109290,DLAgn_00152910,DLAgn_00182460,DLAgn_000…
GO:0009966	234	9.4%	6.9%	1.12E-7	2.36E-5	regulation of signal transduction	DLAgn_00171320,DLAgn_00202150,DLAgn_00083380,DLAgn_00082290,DLAgn_00154300,DLAgn_00226000,DLAgn_00074300,DLAgn_00133960,DLAgn_00205660,DLAgn_00187470,DLAgn_00093980,DLAgn_00200400,DLAgn_00139710,DLAgn_00030840,DLAgn_00028090,DLAgn_00045430,DLAgn_00140810,DLAgn_00016770,DLAgn_00022310,DLAgn_00167050,DLAgn_00027450,DLAgn_00058840,DLAgn_00057630,DLAgn_00184760,DLAgn_00165420,DLAgn_00158100,DLAgn_000…
GO:0016310	225	9.0%	6.6%	1.17E-7	2.36E-5	phosphorylation	DLAgn_00105810,DLAgn_00202150,DLAgn_00083380,DLAgn_00087180,DLAgn_00167980,DLAgn_00206870,DLAgn_00037000,DLAgn_00187470,DLAgn_00006740,DLAgn_00044220,DLAgn_00011080,DLAgn_00229060,DLAgn_00058170,DLAgn_00024850,DLAgn_00123230,DLAgn_00094140,DLAgn_00109290,DLAgn_00152910,DLAgn_00225930,DLAgn_00165420,DLAgn_00190760,DLAgn_00160410,DLAgn_00021590,DLAgn_00128910,DLAgn_00035080,DLAgn_00166070,DLAgn_001…
GO:0034762	61	2.4%	1.3%	1.17E-7	2.36E-5	regulation of transmembrane transport	DLAgn_00061070,DLAgn_00145350,DLAgn_00181360,DLAgn_00005770,DLAgn_00131270,DLAgn_00096140,DLAgn_00258700,DLAgn_00069320,DLAgn_00213410,DLAgn_00124600,DLAgn_00158150,DLAgn_00016770,DLAgn_00129610,DLAgn_00016010,DLAgn_00205990,DLAgn_00245840,DLAgn_00131710,DLAgn_00139840,DLAgn_00131160,DLAgn_00133260,DLAgn_00158100,DLAgn_00131360,DLAgn_00208060,DLAgn_00179580,DLAgn_00178690,DLAgn_00128910,DLAgn_002…
GO:0098900	21	0.84%	0.26%	1.49E-7	2.78E-5	regulation of action potential	DLAgn_00015020,DLAgn_00016650,DLAgn_00232460,DLAgn_00040420,DLAgn_00141370,DLAgn_00265730,DLAgn_00205990,DLAgn_00181360,DLAgn_00050470,DLAgn_00220110,DLAgn_00118810,DLAgn_00158130,DLAgn_00133260,DLAgn_00030920,DLAgn_00023670,DLAgn_00149910,DLAgn_00213410,DLAgn_00024250,DLAgn_00232750,DLAgn_00083110,DLAgn_00158150
GO:0010959	42	1.7%	0.76%	1.55E-7	2.79E-5	regulation of metal ion transport	DLAgn_00208450,DLAgn_00232460,DLAgn_00145350,DLAgn_00050530,DLAgn_00141370,DLAgn_00142260,DLAgn_00181360,DLAgn_00181380,DLAgn_00034820,DLAgn_00158130,DLAgn_00053520,DLAgn_00139670,DLAgn_00258700,DLAgn_00032800,DLAgn_00069320,DLAgn_00213410,DLAgn_00024250,DLAgn_00124600,DLAgn_00083110,DLAgn_00158150,DLAgn_00146250,DLAgn_00172680,DLAgn_00015020,DLAgn_00016770,DLAgn_00089210,DLAgn_00129610,DLAgn_000…
GO:0009987	1829	0.73	0.69	1.85E-7	3.22E-5	cellular process	DLAgn_00146240,DLAgn_00086090,DLAgn_00226000,DLAgn_00206870,DLAgn_00079320,DLAgn_00082960,DLAgn_00078470,DLAgn_00240790,DLAgn_00195640,DLAgn_00044220,DLAgn_00146250,DLAgn_00103520,DLAgn_00203370,DLAgn_00150730,DLAgn_00021100,DLAgn_00147100,DLAgn_00109290,DLAgn_00152910,DLAgn_00205550,DLAgn_00092760,DLAgn_00169350,DLAgn_00179180,DLAgn_00159550,DLAgn_00058840,DLAgn_00114640,DLAgn_00080310,DLAgn_000…
GO:0036211	394	0.16	0.13	3.35E-7	5.63E-5	protein modification process	DLAgn_00105810,DLAgn_00145150,DLAgn_00202150,DLAgn_00087180,DLAgn_00047600,DLAgn_00034770,DLAgn_00206870,DLAgn_00082960,DLAgn_00044220,DLAgn_00125650,DLAgn_00150730,DLAgn_00071720,DLAgn_00024850,DLAgn_00022310,DLAgn_00123230,DLAgn_00109290,DLAgn_00152910,DLAgn_00158100,DLAgn_00160410,DLAgn_00021590,DLAgn_00128910,DLAgn_00090330,DLAgn_00144160,DLAgn_00166070,DLAgn_00122050,DLAgn_00101110,DLAgn_000…
GO:0006464	394	0.16	0.13	3.35E-7	5.63E-5	cellular protein modification process	DLAgn_00105810,DLAgn_00145150,DLAgn_00202150,DLAgn_00087180,DLAgn_00047600,DLAgn_00034770,DLAgn_00206870,DLAgn_00082960,DLAgn_00044220,DLAgn_00125650,DLAgn_00150730,DLAgn_00071720,DLAgn_00024850,DLAgn_00022310,DLAgn_00123230,DLAgn_00109290,DLAgn_00152910,DLAgn_00158100,DLAgn_00160410,DLAgn_00021590,DLAgn_00128910,DLAgn_00090330,DLAgn_00144160,DLAgn_00166070,DLAgn_00122050,DLAgn_00101110,DLAgn_000…
GO:0006811	220	8.8%	6.5%	3.48E-7	5.63E-5	ion transport	DLAgn_00110720,DLAgn_00142680,DLAgn_00108090,DLAgn_00169240,DLAgn_00244110,DLAgn_00006740,DLAgn_00005770,DLAgn_00220020,DLAgn_00110170,DLAgn_00237820,DLAgn_00148430,DLAgn_00021100,DLAgn_00147100,DLAgn_00066930,DLAgn_00165670,DLAgn_00016090,DLAgn_00139840,DLAgn_00003340,DLAgn_00111490,DLAgn_00053830,DLAgn_00195530,DLAgn_00228090,DLAgn_00012280,DLAgn_00234640,DLAgn_00093960,DLAgn_00232460,DLAgn_001…
GO:0001505	34	1.4%	0.59%	7.4E-7	1.13E-4	regulation of neurotransmitter levels	DLAgn_00150980,DLAgn_00209300,DLAgn_00067630,DLAgn_00064680,DLAgn_00066940,DLAgn_00119340,DLAgn_00227150,DLAgn_00152320,DLAgn_00095120,DLAgn_00188580,DLAgn_00097880,DLAgn_00010040,DLAgn_00070340,DLAgn_00148380,DLAgn_00112430,DLAgn_00033210,DLAgn_00061720,DLAgn_00236230,DLAgn_00159280,DLAgn_00124600,DLAgn_00144490,DLAgn_00103520,DLAgn_00066930,DLAgn_00123210,DLAgn_00012190,DLAgn_00004550,DLAgn_000…
GO:0006816	50	2.0%	1.0%	1.03E-6	1.53E-4	calcium ion transport	DLAgn_00042310,DLAgn_00174550,DLAgn_00142680,DLAgn_00168590,DLAgn_00148380,DLAgn_00074270,DLAgn_00006740,DLAgn_00131270,DLAgn_00213410,DLAgn_00266060,DLAgn_00175690,DLAgn_00124600,DLAgn_00158150,DLAgn_00089210,DLAgn_00149440,DLAgn_00016010,DLAgn_00021100,DLAgn_00187080,DLAgn_00165350,DLAgn_00134470,DLAgn_00139840,DLAgn_00133260,DLAgn_00026880,DLAgn_00035900,DLAgn_00142520,DLAgn_00082570,DLAgn_002…
GO:0098662	66	2.7%	1.5%	1.07E-6	1.54E-4	inorganic cation transmembrane transport	DLAgn_00042310,DLAgn_00040850,DLAgn_00014200,DLAgn_00108090,DLAgn_00128290,DLAgn_00168590,DLAgn_00131270,DLAgn_00019090,DLAgn_00096140,DLAgn_00213410,DLAgn_00266060,DLAgn_00175690,DLAgn_00124600,DLAgn_00158150,DLAgn_00089210,DLAgn_00149440,DLAgn_00021100,DLAgn_00016090,DLAgn_00205990,DLAgn_00131710,DLAgn_00139840,DLAgn_00133260,DLAgn_00035900,DLAgn_00009800,DLAgn_00082570,DLAgn_00208060,DLAgn_001…
GO:0098655	66	2.7%	1.5%	1.27E-6	1.77E-4	cation transmembrane transport	DLAgn_00042310,DLAgn_00040850,DLAgn_00014200,DLAgn_00108090,DLAgn_00128290,DLAgn_00168590,DLAgn_00131270,DLAgn_00019090,DLAgn_00096140,DLAgn_00213410,DLAgn_00266060,DLAgn_00175690,DLAgn_00124600,DLAgn_00158150,DLAgn_00089210,DLAgn_00149440,DLAgn_00021100,DLAgn_00016090,DLAgn_00205990,DLAgn_00131710,DLAgn_00139840,DLAgn_00133260,DLAgn_00035900,DLAgn_00009800,DLAgn_00082570,DLAgn_00208060,DLAgn_001…
GO:0098660	66	2.7%	1.5%	1.5E-6	2.04E-4	inorganic ion transmembrane transport	DLAgn_00042310,DLAgn_00040850,DLAgn_00014200,DLAgn_00108090,DLAgn_00128290,DLAgn_00168590,DLAgn_00131270,DLAgn_00019090,DLAgn_00096140,DLAgn_00213410,DLAgn_00266060,DLAgn_00175690,DLAgn_00124600,DLAgn_00158150,DLAgn_00089210,DLAgn_00149440,DLAgn_00021100,DLAgn_00016090,DLAgn_00205990,DLAgn_00131710,DLAgn_00139840,DLAgn_00133260,DLAgn_00035900,DLAgn_00009800,DLAgn_00082570,DLAgn_00208060,DLAgn_001…
GO:0023061	30	1.2%	0.5%	1.54E-6	2.04E-4	signal release	DLAgn_00209300,DLAgn_00064680,DLAgn_00065850,DLAgn_00066940,DLAgn_00260010,DLAgn_00119340,DLAgn_00226000,DLAgn_00071550,DLAgn_00010040,DLAgn_00070340,DLAgn_00181380,DLAgn_00006740,DLAgn_00247540,DLAgn_00236230,DLAgn_00159280,DLAgn_00124600,DLAgn_00102510,DLAgn_00103520,DLAgn_00066930,DLAgn_00040320,DLAgn_00209370,DLAgn_00112910,DLAgn_00012190,DLAgn_00113570,DLAgn_00139300,DLAgn_00008230,DLAgn_001…
GO:0019220	163	6.5%	4.7%	2.38E-6	3.08E-4	regulation of phosphate metabolic process	DLAgn_00155910,DLAgn_00124970,DLAgn_00122430,DLAgn_00202150,DLAgn_00083380,DLAgn_00102020,DLAgn_00226000,DLAgn_00074300,DLAgn_00243410,DLAgn_00038450,DLAgn_00187470,DLAgn_00148380,DLAgn_00006740,DLAgn_00084500,DLAgn_00159320,DLAgn_00030840,DLAgn_00049190,DLAgn_00189920,DLAgn_00086000,DLAgn_00146250,DLAgn_00016770,DLAgn_00129610,DLAgn_00198910,DLAgn_00165030,DLAgn_00125490,DLAgn_00136600,DLAgn_000…
GO:0051174	163	6.5%	4.7%	2.38E-6	3.08E-4	regulation of phosphorus metabolic process	DLAgn_00155910,DLAgn_00124970,DLAgn_00122430,DLAgn_00202150,DLAgn_00083380,DLAgn_00102020,DLAgn_00226000,DLAgn_00074300,DLAgn_00243410,DLAgn_00038450,DLAgn_00187470,DLAgn_00148380,DLAgn_00006740,DLAgn_00084500,DLAgn_00159320,DLAgn_00030840,DLAgn_00049190,DLAgn_00189920,DLAgn_00086000,DLAgn_00146250,DLAgn_00016770,DLAgn_00129610,DLAgn_00198910,DLAgn_00165030,DLAgn_00125490,DLAgn_00136600,DLAgn_000…
GO:0043412	403	0.16	0.13	2.66E-6	3.27E-4	macromolecule modification	DLAgn_00105810,DLAgn_00145150,DLAgn_00202150,DLAgn_00087180,DLAgn_00047600,DLAgn_00034770,DLAgn_00206870,DLAgn_00082960,DLAgn_00044220,DLAgn_00125650,DLAgn_00150730,DLAgn_00071720,DLAgn_00024850,DLAgn_00022310,DLAgn_00123230,DLAgn_00109290,DLAgn_00152910,DLAgn_00158100,DLAgn_00160410,DLAgn_00021590,DLAgn_00128910,DLAgn_00090330,DLAgn_00144160,DLAgn_00166070,DLAgn_00122050,DLAgn_00101110,DLAgn_000…
GO:0015672	77	3.1%	1.9%	2.72E-6	3.27E-4	monovalent inorganic cation transport	DLAgn_00209860,DLAgn_00061070,DLAgn_00040850,DLAgn_00014200,DLAgn_00057050,DLAgn_00092370,DLAgn_00108090,DLAgn_00128290,DLAgn_00202990,DLAgn_00050380,DLAgn_00027240,DLAgn_00220020,DLAgn_00238390,DLAgn_00114330,DLAgn_00019090,DLAgn_00096140,DLAgn_00214060,DLAgn_00030920,DLAgn_00232750,DLAgn_00176020,DLAgn_00237820,DLAgn_00062350,DLAgn_00016090,DLAgn_00205990,DLAgn_00131710,DLAgn_00165820,DLAgn_001…
GO:0048518	386	0.16	0.13	3.04E-6	3.56E-4	positive regulation of biological process	DLAgn_00150980,DLAgn_00202150,DLAgn_00226000,DLAgn_00034770,DLAgn_00091680,DLAgn_00181360,DLAgn_00139710,DLAgn_00044220,DLAgn_00156050,DLAgn_00146250,DLAgn_00103520,DLAgn_00071960,DLAgn_00048800,DLAgn_00123230,DLAgn_00198910,DLAgn_00167050,DLAgn_00058840,DLAgn_00057630,DLAgn_00158100,DLAgn_00045780,DLAgn_00045660,DLAgn_00008230,DLAgn_00128910,DLAgn_00090330,DLAgn_00147670,DLAgn_00100260,DLAgn_001…
GO:0034220	88	3.5%	2.2%	3.3E-6	3.78E-4	ion transmembrane transport	DLAgn_00042310,DLAgn_00208450,DLAgn_00040850,DLAgn_00014200,DLAgn_00108090,DLAgn_00128290,DLAgn_00168590,DLAgn_00131270,DLAgn_00019090,DLAgn_00096140,DLAgn_00132440,DLAgn_00106790,DLAgn_00030920,DLAgn_00213410,DLAgn_00066570,DLAgn_00266060,DLAgn_00106830,DLAgn_00232750,DLAgn_00175690,DLAgn_00124600,DLAgn_00237820,DLAgn_00158150,DLAgn_00089210,DLAgn_00149440,DLAgn_00021100,DLAgn_00147100,DLAgn_000…
GO:0099177	39	1.6%	0.77%	4.53E-6	5.08E-4	regulation of trans-synaptic signaling	DLAgn_00150980,DLAgn_00155910,DLAgn_00067630,DLAgn_00167080,DLAgn_00064680,DLAgn_00152600,DLAgn_00188580,DLAgn_00097880,DLAgn_00166110,DLAgn_00201040,DLAgn_00123280,DLAgn_00168590,DLAgn_00096750,DLAgn_00191920,DLAgn_00006740,DLAgn_00185400,DLAgn_00033210,DLAgn_00167930,DLAgn_00094380,DLAgn_00086620,DLAgn_00016770,DLAgn_00144490,DLAgn_00022830,DLAgn_00122100,DLAgn_00123210,DLAgn_00149740,DLAgn_001…
GO:0050804	39	1.6%	0.77%	4.53E-6	5.08E-4	modulation of chemical synaptic transmission	DLAgn_00150980,DLAgn_00155910,DLAgn_00067630,DLAgn_00167080,DLAgn_00064680,DLAgn_00152600,DLAgn_00188580,DLAgn_00097880,DLAgn_00166110,DLAgn_00201040,DLAgn_00123280,DLAgn_00168590,DLAgn_00096750,DLAgn_00191920,DLAgn_00006740,DLAgn_00185400,DLAgn_00033210,DLAgn_00167930,DLAgn_00094380,DLAgn_00086620,DLAgn_00016770,DLAgn_00144490,DLAgn_00022830,DLAgn_00122100,DLAgn_00123210,DLAgn_00149740,DLAgn_001…
GO:0035556	187	7.5%	5.6%	4.98E-6	5.34E-4	intracellular signal transduction	DLAgn_00150980,DLAgn_00122430,DLAgn_00087180,DLAgn_00012460,DLAgn_00102020,DLAgn_00142680,DLAgn_00129460,DLAgn_00057370,DLAgn_00112620,DLAgn_00206870,DLAgn_00181360,DLAgn_00037000,DLAgn_00070340,DLAgn_00016380,DLAgn_00027960,DLAgn_00138220,DLAgn_00003990,DLAgn_00240150,DLAgn_00031530,DLAgn_00139670,DLAgn_00157660,DLAgn_00028130,DLAgn_00105940,DLAgn_00019400,DLAgn_00199960,DLAgn_00022830,DLAgn_001…
GO:0070588	32	1.3%	0.58%	5.35E-6	5.61E-4	calcium ion transmembrane transport	DLAgn_00042310,DLAgn_00175980,DLAgn_00087120,DLAgn_00232460,DLAgn_00070200,DLAgn_00168590,DLAgn_00135450,DLAgn_00131270,DLAgn_00094380,DLAgn_00213410,DLAgn_00266060,DLAgn_00175690,DLAgn_00124600,DLAgn_00158150,DLAgn_00089210,DLAgn_00149440,DLAgn_00021100,DLAgn_00124580,DLAgn_00228470,DLAgn_00265410,DLAgn_00167310,DLAgn_00220740,DLAgn_00185680,DLAgn_00220990,DLAgn_00139840,DLAgn_00220790,DLAgn_001…
GO:0140352	48	1.9%	1.0%	6.02E-6	6.19E-4	export from cell	DLAgn_00209300,DLAgn_00064680,DLAgn_00166070,DLAgn_00145350,DLAgn_00065850,DLAgn_00066940,DLAgn_00260010,DLAgn_00119340,DLAgn_00151110,DLAgn_00173520,DLAgn_00226000,DLAgn_00071550,DLAgn_00010040,DLAgn_00070340,DLAgn_00181380,DLAgn_00006740,DLAgn_00033210,DLAgn_00247540,DLAgn_00236230,DLAgn_00179870,DLAgn_00159280,DLAgn_00032800,DLAgn_00228080,DLAgn_00124600,DLAgn_00087970,DLAgn_00102510,DLAgn_001…
GO:0032940	48	1.9%	1.0%	6.02E-6	6.19E-4	secretion by cell	DLAgn_00209300,DLAgn_00064680,DLAgn_00166070,DLAgn_00145350,DLAgn_00065850,DLAgn_00066940,DLAgn_00260010,DLAgn_00119340,DLAgn_00151110,DLAgn_00173520,DLAgn_00226000,DLAgn_00071550,DLAgn_00010040,DLAgn_00070340,DLAgn_00181380,DLAgn_00006740,DLAgn_00033210,DLAgn_00247540,DLAgn_00236230,DLAgn_00179870,DLAgn_00159280,DLAgn_00032800,DLAgn_00228080,DLAgn_00124600,DLAgn_00087970,DLAgn_00102510,DLAgn_001…
GO:1903530	56	2.2%	1.3%	8.82E-6	8.72E-4	regulation of secretion by cell	DLAgn_00150980,DLAgn_00119340,DLAgn_00142680,DLAgn_00034770,DLAgn_00006740,DLAgn_00105420,DLAgn_00156050,DLAgn_00016770,DLAgn_00071960,DLAgn_00187080,DLAgn_00066930,DLAgn_00040320,DLAgn_00025270,DLAgn_00004550,DLAgn_00237470,DLAgn_00208060,DLAgn_00156120,DLAgn_00084510,DLAgn_00046150,DLAgn_00158060,DLAgn_00178690,DLAgn_00065570,DLAgn_00159030,DLAgn_00067630,DLAgn_00064680,DLAgn_00166070,DLAgn_001…
GO:0051046	61	2.4%	1.4%	1.21E-5	1.17E-3	regulation of secretion	DLAgn_00150980,DLAgn_00119340,DLAgn_00151110,DLAgn_00142680,DLAgn_00034770,DLAgn_00006740,DLAgn_00105420,DLAgn_00156050,DLAgn_00016770,DLAgn_00022830,DLAgn_00071960,DLAgn_00187080,DLAgn_00066930,DLAgn_00040320,DLAgn_00025270,DLAgn_00004550,DLAgn_00237470,DLAgn_00208060,DLAgn_00156120,DLAgn_00084510,DLAgn_00046150,DLAgn_00158060,DLAgn_00178690,DLAgn_00065570,DLAgn_00159030,DLAgn_00067630,DLAgn_000…
GO:0032012	14	0.56%	0.17%	1.25E-5	1.19E-3	regulation of ARF protein signal transduction	DLAgn_00208310,DLAgn_00017970,DLAgn_00016680,DLAgn_00223290,DLAgn_00251580,DLAgn_00128780,DLAgn_00059740,DLAgn_00189710,DLAgn_00105290,DLAgn_00136360,DLAgn_00250120,DLAgn_00193980,DLAgn_00175350,DLAgn_00088540
GO:0099003	12	0.48%	0.14%	2.39E-5	2.23E-3	vesicle-mediated transport in synapse	DLAgn_00006740,DLAgn_00183010,DLAgn_00040320,DLAgn_00128110,DLAgn_00247540,DLAgn_00113570,DLAgn_00209370,DLAgn_00082570,DLAgn_00112910,DLAgn_00071550,DLAgn_00239600,DLAgn_00227510
GO:0099643	20	0.8%	0.31%	2.65E-5	2.43E-3	signal release from synapse	DLAgn_00209300,DLAgn_00103520,DLAgn_00040320,DLAgn_00119340,DLAgn_00209370,DLAgn_00112910,DLAgn_00071550,DLAgn_00010040,DLAgn_00012190,DLAgn_00070340,DLAgn_00006740,DLAgn_00247540,DLAgn_00113570,DLAgn_00139300,DLAgn_00236230,DLAgn_00159280,DLAgn_00088510,DLAgn_00124600,DLAgn_00176030,DLAgn_00159030
GO:0072511	53	2.1%	1.2%	2.67E-5	2.43E-3	divalent inorganic cation transport	DLAgn_00042310,DLAgn_00174550,DLAgn_00142680,DLAgn_00168590,DLAgn_00148380,DLAgn_00074270,DLAgn_00006740,DLAgn_00131270,DLAgn_00213410,DLAgn_00062990,DLAgn_00266060,DLAgn_00175690,DLAgn_00124600,DLAgn_00158150,DLAgn_00089210,DLAgn_00149440,DLAgn_00016010,DLAgn_00021100,DLAgn_00187080,DLAgn_00023200,DLAgn_00165350,DLAgn_00134470,DLAgn_00139840,DLAgn_00133260,DLAgn_00026880,DLAgn_00035900,DLAgn_001…
GO:0070838	53	2.1%	1.2%	2.67E-5	2.43E-3	divalent metal ion transport	DLAgn_00042310,DLAgn_00174550,DLAgn_00142680,DLAgn_00168590,DLAgn_00148380,DLAgn_00074270,DLAgn_00006740,DLAgn_00131270,DLAgn_00213410,DLAgn_00062990,DLAgn_00266060,DLAgn_00175690,DLAgn_00124600,DLAgn_00158150,DLAgn_00089210,DLAgn_00149440,DLAgn_00016010,DLAgn_00021100,DLAgn_00187080,DLAgn_00023200,DLAgn_00165350,DLAgn_00134470,DLAgn_00139840,DLAgn_00133260,DLAgn_00026880,DLAgn_00035900,DLAgn_001…
GO:0048522	324	0.13	0.11	2.7E-5	2.43E-3	positive regulation of cellular process	DLAgn_00150980,DLAgn_00202150,DLAgn_00083380,DLAgn_00226000,DLAgn_00074300,DLAgn_00034770,DLAgn_00181360,DLAgn_00187470,DLAgn_00006740,DLAgn_00139710,DLAgn_00030840,DLAgn_00117240,DLAgn_00177550,DLAgn_00152250,DLAgn_00044220,DLAgn_00210460,DLAgn_00156050,DLAgn_00146250,DLAgn_00016770,DLAgn_00103520,DLAgn_00071960,DLAgn_00066930,DLAgn_00123230,DLAgn_00198910,DLAgn_00095230,DLAgn_00201750,DLAgn_001…
GO:0042325	141	5.7%	4.1%	2.77E-5	2.43E-3	regulation of phosphorylation	DLAgn_00155910,DLAgn_00124970,DLAgn_00122430,DLAgn_00202150,DLAgn_00083380,DLAgn_00102020,DLAgn_00226000,DLAgn_00074300,DLAgn_00243410,DLAgn_00038450,DLAgn_00187470,DLAgn_00006740,DLAgn_00084500,DLAgn_00030840,DLAgn_00189920,DLAgn_00146250,DLAgn_00016770,DLAgn_00129610,DLAgn_00198910,DLAgn_00165030,DLAgn_00125490,DLAgn_00036320,DLAgn_00183280,DLAgn_00245840,DLAgn_00167050,DLAgn_00057630,DLAgn_001…
GO:0006814	32	1.3%	0.63%	3.16E-5	2.65E-3	sodium ion transport	DLAgn_00234640,DLAgn_00204150,DLAgn_00175980,DLAgn_00151130,DLAgn_00255100,DLAgn_00026720,DLAgn_00092390,DLAgn_00057050,DLAgn_00092370,DLAgn_00256270,DLAgn_00128290,DLAgn_00050470,DLAgn_00202990,DLAgn_00050380,DLAgn_00238390,DLAgn_00036600,DLAgn_00114330,DLAgn_00001790,DLAgn_00138320,DLAgn_00244690,DLAgn_00030920,DLAgn_00232750,DLAgn_00237820,DLAgn_00257370,DLAgn_00204440,DLAgn_00107150,DLAgn_000…
GO:0006897	39	1.6%	0.83%	3.18E-5	2.65E-3	endocytosis	DLAgn_00154940,DLAgn_00156800,DLAgn_00152000,DLAgn_00068800,DLAgn_00128110,DLAgn_00166110,DLAgn_00161260,DLAgn_00166170,DLAgn_00227510,DLAgn_00095860,DLAgn_00072780,DLAgn_00244110,DLAgn_00160460,DLAgn_00006740,DLAgn_00082620,DLAgn_00008340,DLAgn_00154570,DLAgn_00239600,DLAgn_00069220,DLAgn_00022830,DLAgn_00152930,DLAgn_00044760,DLAgn_00129230,DLAgn_00140390,DLAgn_00059740,DLAgn_00054450,DLAgn_000…
GO:0050808	28	1.1%	0.52%	3.58E-5	2.91E-3	synapse organization	DLAgn_00150980,DLAgn_00042450,DLAgn_00088110,DLAgn_00100260,DLAgn_00188580,DLAgn_00245510,DLAgn_00006740,DLAgn_00135770,DLAgn_00003990,DLAgn_00094380,DLAgn_00086620,DLAgn_00044780,DLAgn_00175690,DLAgn_00230530,DLAgn_00067300,DLAgn_00043310,DLAgn_00022830,DLAgn_00251270,DLAgn_00127870,DLAgn_00070670,DLAgn_00037750,DLAgn_00018890,DLAgn_00220990,DLAgn_00004550,DLAgn_00140860,DLAgn_00158100,DLAgn_001…
GO:0098901	11	0.44%	0.12%	4.49E-5	3.59E-3	regulation of cardiac muscle cell action potential	DLAgn_00220110,DLAgn_00016650,DLAgn_00158130,DLAgn_00232460,DLAgn_00133260,DLAgn_00141370,DLAgn_00030920,DLAgn_00265730,DLAgn_00213410,DLAgn_00181360,DLAgn_00158150
GO:1904062	23	0.92%	0.4%	4.62E-5	3.64E-3	regulation of cation transmembrane transport	DLAgn_00016770,DLAgn_00129610,DLAgn_00232460,DLAgn_00061070,DLAgn_00145350,DLAgn_00016010,DLAgn_00141370,DLAgn_00003830,DLAgn_00265730,DLAgn_00181360,DLAgn_00114740,DLAgn_00034820,DLAgn_00158130,DLAgn_00005340,DLAgn_00133260,DLAgn_00158100,DLAgn_00208060,DLAgn_00258700,DLAgn_00032800,DLAgn_00069320,DLAgn_00213410,DLAgn_00128910,DLAgn_00158150
GO:0048168	17	0.68%	0.26%	5.31E-5	4.11E-3	regulation of neuronal synaptic plasticity	DLAgn_00150980,DLAgn_00155910,DLAgn_00167080,DLAgn_00122100,DLAgn_00149740,DLAgn_00071340,DLAgn_00003830,DLAgn_00166110,DLAgn_00096750,DLAgn_00004550,DLAgn_00191920,DLAgn_00027990,DLAgn_00185400,DLAgn_00167930,DLAgn_00007980,DLAgn_00086620,DLAgn_00156240
GO:0007166	168	6.7%	5.1%	6.31E-5	4.82E-3	cell surface receptor signaling pathway	DLAgn_00124970,DLAgn_00122430,DLAgn_00202150,DLAgn_00087180,DLAgn_00226000,DLAgn_00074300,DLAgn_00110720,DLAgn_00057370,DLAgn_00091680,DLAgn_00187470,DLAgn_00059430,DLAgn_00095090,DLAgn_00247620,DLAgn_00139710,DLAgn_00027960,DLAgn_00118850,DLAgn_00189920,DLAgn_00028090,DLAgn_00208090,DLAgn_00139670,DLAgn_00019400,DLAgn_00199960,DLAgn_00011080,DLAgn_00016770,DLAgn_00063480,DLAgn_00129610,DLAgn_001…
GO:0042391	37	1.5%	0.79%	6.69E-5	5.03E-3	regulation of membrane potential	DLAgn_00064680,DLAgn_00232460,DLAgn_00199510,DLAgn_00151130,DLAgn_00188580,DLAgn_00141370,DLAgn_00097880,DLAgn_00142260,DLAgn_00181360,DLAgn_00050470,DLAgn_00118810,DLAgn_00158130,DLAgn_00116510,DLAgn_00068390,DLAgn_00175390,DLAgn_00030920,DLAgn_00213410,DLAgn_00024250,DLAgn_00232750,DLAgn_00083110,DLAgn_00158150,DLAgn_00146250,DLAgn_00015020,DLAgn_00016770,DLAgn_00016650,DLAgn_00040420,DLAgn_002…
GO:0071415	9	0.36%	0.09%	7.38E-5	5.47E-3	cellular response to purine-containing compound	DLAgn_00042310,DLAgn_00158130,DLAgn_00232460,DLAgn_00070200,DLAgn_00035900,DLAgn_00016010,DLAgn_00021100,DLAgn_00213410,DLAgn_00158150
GO:0071313	9	0.36%	0.09%	7.38E-5	5.47E-3	cellular response to caffeine	DLAgn_00042310,DLAgn_00158130,DLAgn_00232460,DLAgn_00070200,DLAgn_00035900,DLAgn_00016010,DLAgn_00021100,DLAgn_00213410,DLAgn_00158150
GO:0017157	21	0.84%	0.36%	7.89E-5	5.68E-3	regulation of exocytosis	DLAgn_00067630,DLAgn_00064680,DLAgn_00071960,DLAgn_00040320,DLAgn_00119340,DLAgn_00172510,DLAgn_00048910,DLAgn_00209370,DLAgn_00188580,DLAgn_00097880,DLAgn_00025270,DLAgn_00006740,DLAgn_00033210,DLAgn_00237470,DLAgn_00144950,DLAgn_00190180,DLAgn_00046150,DLAgn_00087550,DLAgn_00158060,DLAgn_00159030,DLAgn_00156050
GO:0048167	22	0.88%	0.39%	8.16E-5	5.79E-3	regulation of synaptic plasticity	DLAgn_00150980,DLAgn_00155910,DLAgn_00167080,DLAgn_00022830,DLAgn_00122100,DLAgn_00149740,DLAgn_00112910,DLAgn_00071340,DLAgn_00003830,DLAgn_00166110,DLAgn_00168590,DLAgn_00096750,DLAgn_00114740,DLAgn_00004550,DLAgn_00191920,DLAgn_00006740,DLAgn_00027990,DLAgn_00185400,DLAgn_00167930,DLAgn_00007980,DLAgn_00086620,DLAgn_00156240
GO:0006813	48	1.9%	1.1%	8.24E-5	5.79E-3	potassium ion transport	DLAgn_00012280,DLAgn_00209860,DLAgn_00093960,DLAgn_00175980,DLAgn_00061070,DLAgn_00151130,DLAgn_00040850,DLAgn_00014200,DLAgn_00130230,DLAgn_00101070,DLAgn_00093240,DLAgn_00201040,DLAgn_00108090,DLAgn_00162470,DLAgn_00027240,DLAgn_00220120,DLAgn_00220020,DLAgn_00238390,DLAgn_00019090,DLAgn_00096140,DLAgn_00214060,DLAgn_00130240,DLAgn_00046260,DLAgn_00176020,DLAgn_00102830,DLAgn_00062350,DLAgn_000…
GO:0001932	130	5.2%	3.8%	8.5E-5	5.86E-3	regulation of protein phosphorylation	DLAgn_00155910,DLAgn_00124970,DLAgn_00122430,DLAgn_00202150,DLAgn_00083380,DLAgn_00102020,DLAgn_00226000,DLAgn_00074300,DLAgn_00038450,DLAgn_00187470,DLAgn_00006740,DLAgn_00084500,DLAgn_00030840,DLAgn_00189920,DLAgn_00146250,DLAgn_00016770,DLAgn_00129610,DLAgn_00198910,DLAgn_00165030,DLAgn_00125490,DLAgn_00036320,DLAgn_00183280,DLAgn_00167050,DLAgn_00057630,DLAgn_00165420,DLAgn_00236580,DLAgn_000…
GO:0046903	55	2.2%	1.4%	9.72E-5	6.62E-3	secretion	DLAgn_00209300,DLAgn_00145350,DLAgn_00119340,DLAgn_00151110,DLAgn_00014200,DLAgn_00226000,DLAgn_00071550,DLAgn_00010040,DLAgn_00070340,DLAgn_00006740,DLAgn_00247540,DLAgn_00159280,DLAgn_00124600,DLAgn_00087970,DLAgn_00103520,DLAgn_00022830,DLAgn_00066930,DLAgn_00040320,DLAgn_00143060,DLAgn_00249800,DLAgn_00026960,DLAgn_00008230,DLAgn_00173480,DLAgn_00158060,DLAgn_00065570,DLAgn_00088510,DLAgn_001…
GO:0007010	107	4.3%	3.1%	0.0001	6.74E-3	cytoskeleton organization	DLAgn_00146240,DLAgn_00207560,DLAgn_00151670,DLAgn_00202150,DLAgn_00162290,DLAgn_00070060,DLAgn_00020920,DLAgn_00111410,DLAgn_00247620,DLAgn_00006740,DLAgn_00106990,DLAgn_00024330,DLAgn_00208090,DLAgn_00118690,DLAgn_00105940,DLAgn_00146250,DLAgn_00045810,DLAgn_00152630,DLAgn_00018550,DLAgn_00181650,DLAgn_00059780,DLAgn_00172700,DLAgn_00189540,DLAgn_00019120,DLAgn_00225940,DLAgn_00159550,DLAgn_000…
GO:0086064	6	0.24%	0.05%	1.13E-4	7.5E-3	cell communication by electrical coupling involved in cardiac conduction	DLAgn_00158130,DLAgn_00232460,DLAgn_00016010,DLAgn_00208060,DLAgn_00213410,DLAgn_00158150
GO:0140238	6	0.24%	0.05%	1.13E-4	7.5E-3	presynaptic endocytosis	DLAgn_00006740,DLAgn_00183010,DLAgn_00128110,DLAgn_00082570,DLAgn_00239600,DLAgn_00227510
GO:0048488	6	0.24%	0.05%	1.13E-4	7.5E-3	synaptic vesicle endocytosis	DLAgn_00006740,DLAgn_00183010,DLAgn_00128110,DLAgn_00082570,DLAgn_00239600,DLAgn_00227510
GO:0018105	18	0.72%	0.29%	1.26E-4	8.01E-3	peptidyl-serine phosphorylation	DLAgn_00166070,DLAgn_00122430,DLAgn_00122100,DLAgn_00086280,DLAgn_00129230,DLAgn_00004600,DLAgn_00203870,DLAgn_00181380,DLAgn_00157270,DLAgn_00218000,DLAgn_00165420,DLAgn_00135320,DLAgn_00237220,DLAgn_00191100,DLAgn_00025000,DLAgn_00040060,DLAgn_00154150,DLAgn_00178690
GO:0086065	8	0.32%	0.08%	1.32E-4	8.33E-3	cell communication involved in cardiac conduction	DLAgn_00016650,DLAgn_00158130,DLAgn_00232460,DLAgn_00016010,DLAgn_00208060,DLAgn_00141370,DLAgn_00213410,DLAgn_00158150
GO:0007507	41	1.6%	0.94%	1.39E-4	8.65E-3	heart development	DLAgn_00195050,DLAgn_00196160,DLAgn_00016400,DLAgn_00125560,DLAgn_00156960,DLAgn_00226000,DLAgn_00166350,DLAgn_00181260,DLAgn_00148380,DLAgn_00118810,DLAgn_00218000,DLAgn_00238390,DLAgn_00005230,DLAgn_00183120,DLAgn_00051340,DLAgn_00222710,DLAgn_00082800,DLAgn_00034500,DLAgn_00110370,DLAgn_00183400,DLAgn_00002880,DLAgn_00179870,DLAgn_00024250,DLAgn_00083110,DLAgn_00102230,DLAgn_00255970,DLAgn_000…
GO:0035023	39	1.6%	0.88%	1.41E-4	8.68E-3	regulation of Rho protein signal transduction	DLAgn_00156800,DLAgn_00086570,DLAgn_00038070,DLAgn_00082290,DLAgn_00154300,DLAgn_00068800,DLAgn_00090950,DLAgn_00133960,DLAgn_00094250,DLAgn_00166350,DLAgn_00097440,DLAgn_00111750,DLAgn_00071490,DLAgn_00155180,DLAgn_00058930,DLAgn_00139710,DLAgn_00079910,DLAgn_00049190,DLAgn_00028090,DLAgn_00107620,DLAgn_00085950,DLAgn_00043230,DLAgn_00090000,DLAgn_00038380,DLAgn_00174220,DLAgn_00210840,DLAgn_000…
GO:0071312	10	0.4%	0.12%	1.62E-4	9.81E-3	cellular response to alkaloid	DLAgn_00042310,DLAgn_00158130,DLAgn_00232460,DLAgn_00070200,DLAgn_00035900,DLAgn_00016010,DLAgn_00021100,DLAgn_00195750,DLAgn_00213410,DLAgn_00158150
GO:0030866	12	0.48%	0.16%	2.23E-4	0.0133	cortical actin cytoskeleton organization	DLAgn_00146250,DLAgn_00006740,DLAgn_00014370,DLAgn_00146240,DLAgn_00010210,DLAgn_00132340,DLAgn_00061970,DLAgn_00068330,DLAgn_00088970,DLAgn_00050130,DLAgn_00214950,DLAgn_00210660
GO:0098911	7	0.28%	0.07%	2.32E-4	0.0137	regulation of ventricular cardiac muscle cell action potential	DLAgn_00158130,DLAgn_00232460,DLAgn_00141370,DLAgn_00265730,DLAgn_00213410,DLAgn_00181360,DLAgn_00158150
GO:0006887	24	0.96%	0.47%	2.33E-4	0.0137	exocytosis	DLAgn_00209300,DLAgn_00166070,DLAgn_00260010,DLAgn_00040320,DLAgn_00126320,DLAgn_00173520,DLAgn_00209370,DLAgn_00112910,DLAgn_00071550,DLAgn_00010040,DLAgn_00249800,DLAgn_00006740,DLAgn_00026980,DLAgn_00247540,DLAgn_00026960,DLAgn_00113570,DLAgn_00236230,DLAgn_00179870,DLAgn_00237330,DLAgn_00159280,DLAgn_00032800,DLAgn_00158060,DLAgn_00065570,DLAgn_00176030
GO:0043266	11	0.44%	0.14%	2.6E-4	0.015	regulation of potassium ion transport	DLAgn_00146250,DLAgn_00220110,DLAgn_00133260,DLAgn_00158100,DLAgn_00050530,DLAgn_00003830,DLAgn_00149910,DLAgn_00069320,DLAgn_00024250,DLAgn_00181360,DLAgn_00083110
GO:0007169	73	2.9%	2.0%	2.79E-4	0.016	transmembrane receptor protein tyrosine kinase signaling pathway	DLAgn_00066200,DLAgn_00202150,DLAgn_00128330,DLAgn_00151110,DLAgn_00074300,DLAgn_00166450,DLAgn_00165000,DLAgn_00057370,DLAgn_00187470,DLAgn_00108050,DLAgn_00247620,DLAgn_00139710,DLAgn_00053520,DLAgn_00189920,DLAgn_00028090,DLAgn_00139670,DLAgn_00069320,DLAgn_00041030,DLAgn_00199960,DLAgn_00011080,DLAgn_00063480,DLAgn_00149200,DLAgn_00255970,DLAgn_00228330,DLAgn_00123230,DLAgn_00198910,DLAgn_001…
GO:0043547	25	1.0%	0.5%	2.82E-4	0.016	positive regulation of GTPase activity	DLAgn_00192080,DLAgn_00015090,DLAgn_00227510,DLAgn_00118810,DLAgn_00139710,DLAgn_00031110,DLAgn_00045030,DLAgn_00049750,DLAgn_00153120,DLAgn_00007450,DLAgn_00024250,DLAgn_00083110,DLAgn_00172680,DLAgn_00019640,DLAgn_00017600,DLAgn_00015320,DLAgn_00168220,DLAgn_00220720,DLAgn_00091690,DLAgn_00035590,DLAgn_00046390,DLAgn_00183430,DLAgn_00046230,DLAgn_00149910,DLAgn_00082450
GO:0030030	97	3.9%	2.8%	2.85E-4	0.016	cell projection organization	DLAgn_00202150,DLAgn_00167340,DLAgn_00247620,DLAgn_00139710,DLAgn_00003990,DLAgn_00045030,DLAgn_00208090,DLAgn_00118690,DLAgn_00154150,DLAgn_00022830,DLAgn_00210840,DLAgn_00066930,DLAgn_00234490,DLAgn_00059780,DLAgn_00036320,DLAgn_00167050,DLAgn_00112610,DLAgn_00046230,DLAgn_00084510,DLAgn_00035080,DLAgn_00204150,DLAgn_00152740,DLAgn_00166070,DLAgn_00154760,DLAgn_00188580,DLAgn_00034790,DLAgn_001…
GO:0065009	207	8.3%	6.7%	3.07E-4	0.017	regulation of molecular function	DLAgn_00202150,DLAgn_00083380,DLAgn_00226000,DLAgn_00181360,DLAgn_00038450,DLAgn_00187470,DLAgn_00006740,DLAgn_00139710,DLAgn_00159320,DLAgn_00030840,DLAgn_00146250,DLAgn_00016770,DLAgn_00015320,DLAgn_00198910,DLAgn_00206760,DLAgn_00167050,DLAgn_00058840,DLAgn_00057630,DLAgn_00165420,DLAgn_00183430,DLAgn_00158100,DLAgn_00243270,DLAgn_00260150,DLAgn_00008230,DLAgn_00128910,DLAgn_00090330,DLAgn_001…
GO:0051592	21	0.84%	0.39%	3.28E-4	0.018	response to calcium ion	DLAgn_00232460,DLAgn_00070200,DLAgn_00021100,DLAgn_00014200,DLAgn_00209370,DLAgn_00142680,DLAgn_00166350,DLAgn_00203220,DLAgn_00034820,DLAgn_00158130,DLAgn_00220020,DLAgn_00117840,DLAgn_00158100,DLAgn_00204910,DLAgn_00007410,DLAgn_00258700,DLAgn_00032800,DLAgn_00213410,DLAgn_00102830,DLAgn_00158150,DLAgn_00042370
GO:0030865	12	0.48%	0.17%	3.52E-4	0.0191	cortical cytoskeleton organization	DLAgn_00146250,DLAgn_00006740,DLAgn_00014370,DLAgn_00146240,DLAgn_00010210,DLAgn_00132340,DLAgn_00061970,DLAgn_00068330,DLAgn_00088970,DLAgn_00050130,DLAgn_00214950,DLAgn_00210660
GO:0050796	24	0.96%	0.48%	3.74E-4	0.02	regulation of insulin secretion	DLAgn_00016770,DLAgn_00166070,DLAgn_00126730,DLAgn_00066940,DLAgn_00260010,DLAgn_00066930,DLAgn_00040320,DLAgn_00048910,DLAgn_00142680,DLAgn_00093240,DLAgn_00027900,DLAgn_00142260,DLAgn_00050230,DLAgn_00185680,DLAgn_00033210,DLAgn_00007410,DLAgn_00208060,DLAgn_00087320,DLAgn_00084510,DLAgn_00046150,DLAgn_00178690,DLAgn_00159030,DLAgn_00086420,DLAgn_00042370
GO:0120036	63	2.5%	1.7%	3.88E-4	0.0206	plasma membrane bounded cell projection organization	DLAgn_00100680,DLAgn_00086570,DLAgn_00170670,DLAgn_00167340,DLAgn_00037680,DLAgn_00247620,DLAgn_00139710,DLAgn_00159640,DLAgn_00167930,DLAgn_00110370,DLAgn_00045030,DLAgn_00208090,DLAgn_00118690,DLAgn_00154150,DLAgn_00197220,DLAgn_00022830,DLAgn_00210840,DLAgn_00255970,DLAgn_00059780,DLAgn_00007980,DLAgn_00165740,DLAgn_00046230,DLAgn_00084510,DLAgn_00156240,DLAgn_00197230,DLAgn_00204150,DLAgn_001…
GO:0071805	26	1.0%	0.54%	4.13E-4	0.0217	potassium ion transmembrane transport	DLAgn_00012280,DLAgn_00093960,DLAgn_00175980,DLAgn_00040850,DLAgn_00014200,DLAgn_00130230,DLAgn_00101070,DLAgn_00093240,DLAgn_00108090,DLAgn_00162470,DLAgn_00220120,DLAgn_00019090,DLAgn_00096140,DLAgn_00130240,DLAgn_00046260,DLAgn_00102830,DLAgn_00019100,DLAgn_00040420,DLAgn_00121670,DLAgn_00016090,DLAgn_00205990,DLAgn_00131710,DLAgn_00169130,DLAgn_00220110,DLAgn_00004690,DLAgn_00009800
GO:0007626	33	1.3%	0.74%	4.15E-4	0.0217	locomotory behavior	DLAgn_00167080,DLAgn_00234640,DLAgn_00042310,DLAgn_00036190,DLAgn_00014200,DLAgn_00095120,DLAgn_00092390,DLAgn_00188580,DLAgn_00184360,DLAgn_00054110,DLAgn_00032700,DLAgn_00053520,DLAgn_00000780,DLAgn_00250020,DLAgn_00175390,DLAgn_00115280,DLAgn_00139670,DLAgn_00228080,DLAgn_00102830,DLAgn_00124600,DLAgn_00237820,DLAgn_00172680,DLAgn_00016770,DLAgn_00022830,DLAgn_00059440,DLAgn_00036320,DLAgn_000…
GO:0031399	146	5.9%	4.5%	4.38E-4	0.0225	regulation of protein modification process	DLAgn_00155910,DLAgn_00124970,DLAgn_00122430,DLAgn_00202150,DLAgn_00083380,DLAgn_00102020,DLAgn_00226000,DLAgn_00074300,DLAgn_00038450,DLAgn_00187470,DLAgn_00059430,DLAgn_00006740,DLAgn_00084500,DLAgn_00030840,DLAgn_00189920,DLAgn_00146250,DLAgn_00016770,DLAgn_00129610,DLAgn_00198910,DLAgn_00165030,DLAgn_00125490,DLAgn_00036320,DLAgn_00183280,DLAgn_00167050,DLAgn_00057630,DLAgn_00165420,DLAgn_001…
GO:0010882	10	0.4%	0.13%	4.98E-4	0.0253	regulation of cardiac muscle contraction by calcium ion signaling	DLAgn_00048390,DLAgn_00158130,DLAgn_00232460,DLAgn_00016010,DLAgn_00208060,DLAgn_00141370,DLAgn_00032800,DLAgn_00213410,DLAgn_00181360,DLAgn_00158150
GO:0043279	15	0.6%	0.25%	5.37E-4	0.0271	response to alkaloid	DLAgn_00172680,DLAgn_00016770,DLAgn_00042310,DLAgn_00232460,DLAgn_00070200,DLAgn_00196160,DLAgn_00016010,DLAgn_00021100,DLAgn_00158130,DLAgn_00035900,DLAgn_00115890,DLAgn_00195750,DLAgn_00213410,DLAgn_00105950,DLAgn_00158150
GO:0030029	64	2.6%	1.7%	5.39E-4	0.0271	actin filament-based process	DLAgn_00130810,DLAgn_00146240,DLAgn_00207560,DLAgn_00170670,DLAgn_00151110,DLAgn_00034770,DLAgn_00182010,DLAgn_00183070,DLAgn_00050130,DLAgn_00020920,DLAgn_00247620,DLAgn_00006740,DLAgn_00208090,DLAgn_00210660,DLAgn_00146250,DLAgn_00038380,DLAgn_00018550,DLAgn_00059780,DLAgn_00031590,DLAgn_00172700,DLAgn_00189540,DLAgn_00059740,DLAgn_00019120,DLAgn_00225940,DLAgn_00099280,DLAgn_00161100,DLAgn_001…
GO:0050708	32	1.3%	0.72%	5.43E-4	0.0271	regulation of protein secretion	DLAgn_00166070,DLAgn_00126730,DLAgn_00066940,DLAgn_00260010,DLAgn_00048910,DLAgn_00142680,DLAgn_00204950,DLAgn_00093240,DLAgn_00142260,DLAgn_00034770,DLAgn_00050230,DLAgn_00184010,DLAgn_00033210,DLAgn_00183960,DLAgn_00007410,DLAgn_00105420,DLAgn_00086420,DLAgn_00156050,DLAgn_00016770,DLAgn_00066930,DLAgn_00040320,DLAgn_00027900,DLAgn_00185680,DLAgn_00208060,DLAgn_00192320,DLAgn_00087320,DLAgn_000…
GO:0044093	119	4.8%	3.6%	5.43E-4	0.0271	positive regulation of molecular function	DLAgn_00022700,DLAgn_00124970,DLAgn_00202150,DLAgn_00083380,DLAgn_00226000,DLAgn_00181360,DLAgn_00187470,DLAgn_00148380,DLAgn_00006740,DLAgn_00139710,DLAgn_00030840,DLAgn_00049190,DLAgn_00189920,DLAgn_00045030,DLAgn_00049750,DLAgn_00146250,DLAgn_00016770,DLAgn_00019640,DLAgn_00187080,DLAgn_00015320,DLAgn_00198910,DLAgn_00165030,DLAgn_00136600,DLAgn_00035590,DLAgn_00167050,DLAgn_00058840,DLAgn_001…
GO:0007018	37	1.5%	0.87%	5.46E-4	0.0271	microtubule-based movement	DLAgn_00066960,DLAgn_00091300,DLAgn_00153610,DLAgn_00065850,DLAgn_00156740,DLAgn_00156960,DLAgn_00076940,DLAgn_00019110,DLAgn_00244110,DLAgn_00132180,DLAgn_00061800,DLAgn_00107220,DLAgn_00110370,DLAgn_00051620,DLAgn_00155120,DLAgn_00118690,DLAgn_00061460,DLAgn_00082540,DLAgn_00061340,DLAgn_00025020,DLAgn_00171250,DLAgn_00119050,DLAgn_00128860,DLAgn_00199820,DLAgn_00024830,DLAgn_00228790,DLAgn_001…
GO:0046928	9	0.36%	0.11%	5.6E-4	0.0271	regulation of neurotransmitter secretion	DLAgn_00004550,DLAgn_00150980,DLAgn_00067630,DLAgn_00064680,DLAgn_00027990,DLAgn_00033210,DLAgn_00123210,DLAgn_00097880,DLAgn_00156120
GO:0005513	9	0.36%	0.11%	5.6E-4	0.0271	detection of calcium ion	DLAgn_00034820,DLAgn_00158130,DLAgn_00220020,DLAgn_00232460,DLAgn_00209370,DLAgn_00258700,DLAgn_00032800,DLAgn_00213410,DLAgn_00158150
GO:0031000	9	0.36%	0.11%	5.6E-4	0.0271	response to caffeine	DLAgn_00042310,DLAgn_00158130,DLAgn_00232460,DLAgn_00070200,DLAgn_00035900,DLAgn_00016010,DLAgn_00021100,DLAgn_00213410,DLAgn_00158150
GO:0045199	5	0.2%	0.04%	5.98E-4	0.0279	maintenance of epithelial cell apical/basal polarity	DLAgn_00018880,DLAgn_00195280,DLAgn_00070680,DLAgn_00048630,DLAgn_00159280
GO:0050932	5	0.2%	0.04%	5.98E-4	0.0279	regulation of pigment cell differentiation	DLAgn_00118810,DLAgn_00165420,DLAgn_00149910,DLAgn_00024250,DLAgn_00083110
GO:0035090	5	0.2%	0.04%	5.98E-4	0.0279	maintenance of apical/basal cell polarity	DLAgn_00018880,DLAgn_00195280,DLAgn_00070680,DLAgn_00048630,DLAgn_00159280
GO:0045634	5	0.2%	0.04%	5.98E-4	0.0279	regulation of melanocyte differentiation	DLAgn_00118810,DLAgn_00165420,DLAgn_00149910,DLAgn_00024250,DLAgn_00083110
GO:0044267	403	0.16	0.14	6.03E-4	0.0279	cellular protein metabolic process	DLAgn_00105810,DLAgn_00145150,DLAgn_00202150,DLAgn_00087180,DLAgn_00047600,DLAgn_00034770,DLAgn_00206870,DLAgn_00082960,DLAgn_00044220,DLAgn_00125650,DLAgn_00150730,DLAgn_00071720,DLAgn_00024850,DLAgn_00022310,DLAgn_00123230,DLAgn_00109290,DLAgn_00152910,DLAgn_00158100,DLAgn_00160410,DLAgn_00021590,DLAgn_00128910,DLAgn_00090330,DLAgn_00144160,DLAgn_00166070,DLAgn_00122050,DLAgn_00101110,DLAgn_000…
GO:0043549	93	3.7%	2.7%	6.05E-4	0.0279	regulation of kinase activity	DLAgn_00208970,DLAgn_00124970,DLAgn_00086570,DLAgn_00202150,DLAgn_00083380,DLAgn_00102020,DLAgn_00128330,DLAgn_00151110,DLAgn_00226000,DLAgn_00166450,DLAgn_00243410,DLAgn_00038450,DLAgn_00187470,DLAgn_00006740,DLAgn_00118810,DLAgn_00030840,DLAgn_00189920,DLAgn_00237220,DLAgn_00069320,DLAgn_00040180,DLAgn_00024250,DLAgn_00009370,DLAgn_00146250,DLAgn_00129610,DLAgn_00044920,DLAgn_00179930,DLAgn_001…
GO:0007610	73	2.9%	2.0%	6.25E-4	0.0279	behavior	DLAgn_00042310,DLAgn_00036190,DLAgn_00152600,DLAgn_00195170,DLAgn_00014200,DLAgn_00095120,DLAgn_00166450,DLAgn_00075630,DLAgn_00034770,DLAgn_00123280,DLAgn_00168590,DLAgn_00184360,DLAgn_00108050,DLAgn_00006740,DLAgn_00118810,DLAgn_00032700,DLAgn_00053520,DLAgn_00250020,DLAgn_00047850,DLAgn_00139670,DLAgn_00024250,DLAgn_00124600,DLAgn_00237820,DLAgn_00016770,DLAgn_00022830,DLAgn_00260980,DLAgn_000…
GO:0002028	11	0.44%	0.16%	6.69E-4	0.0293	regulation of sodium ion transport	DLAgn_00015020,DLAgn_00005340,DLAgn_00131160,DLAgn_00016010,DLAgn_00158100,DLAgn_00053520,DLAgn_00265730,DLAgn_00139670,DLAgn_00036320,DLAgn_00128910,DLAgn_00181380
GO:0010604	158	6.3%	5.0%	6.69E-4	0.0293	positive regulation of macromolecule metabolic process	DLAgn_00155910,DLAgn_00124970,DLAgn_00018440,DLAgn_00122430,DLAgn_00202150,DLAgn_00083380,DLAgn_00226000,DLAgn_00074300,DLAgn_00158500,DLAgn_00034770,DLAgn_00243410,DLAgn_00181360,DLAgn_00187470,DLAgn_00059430,DLAgn_00006740,DLAgn_00084500,DLAgn_00030840,DLAgn_00189920,DLAgn_00208090,DLAgn_00154150,DLAgn_00156050,DLAgn_00146250,DLAgn_00199960,DLAgn_00016770,DLAgn_00198910,DLAgn_00165030,DLAgn_000…
GO:0030036	59	2.4%	1.6%	6.7E-4	0.0293	actin cytoskeleton organization	DLAgn_00130810,DLAgn_00146240,DLAgn_00207560,DLAgn_00170670,DLAgn_00151110,DLAgn_00182010,DLAgn_00183070,DLAgn_00050130,DLAgn_00020920,DLAgn_00247620,DLAgn_00006740,DLAgn_00208090,DLAgn_00210660,DLAgn_00146250,DLAgn_00038380,DLAgn_00018550,DLAgn_00059780,DLAgn_00031590,DLAgn_00172700,DLAgn_00189540,DLAgn_00059740,DLAgn_00019120,DLAgn_00225940,DLAgn_00099280,DLAgn_00161100,DLAgn_00167720,DLAgn_000…
GO:0090276	25	1.0%	0.52%	6.74E-4	0.0293	regulation of peptide hormone secretion	DLAgn_00166070,DLAgn_00126730,DLAgn_00066940,DLAgn_00260010,DLAgn_00048910,DLAgn_00142680,DLAgn_00093240,DLAgn_00142260,DLAgn_00050230,DLAgn_00033210,DLAgn_00108790,DLAgn_00007410,DLAgn_00086420,DLAgn_00016770,DLAgn_00066930,DLAgn_00040320,DLAgn_00027900,DLAgn_00185680,DLAgn_00208060,DLAgn_00087320,DLAgn_00084510,DLAgn_00046150,DLAgn_00178690,DLAgn_00159030,DLAgn_00042370
GO:0044057	50	2.0%	1.3%	7.08E-4	0.03	regulation of system process	DLAgn_00174550,DLAgn_00170670,DLAgn_00151110,DLAgn_00142680,DLAgn_00167340,DLAgn_00181360,DLAgn_00037680,DLAgn_00015600,DLAgn_00030920,DLAgn_00213410,DLAgn_00210460,DLAgn_00266060,DLAgn_00124600,DLAgn_00158150,DLAgn_00016010,DLAgn_00122100,DLAgn_00036320,DLAgn_00133260,DLAgn_00026880,DLAgn_00032310,DLAgn_00208060,DLAgn_00179580,DLAgn_00178690,DLAgn_00065570,DLAgn_00207980,DLAgn_00204150,DLAgn_001…
GO:0014733	4	0.16%	0.03%	7.08E-4	0.03	regulation of skeletal muscle adaptation	DLAgn_00122100,DLAgn_00142680,DLAgn_00181380,DLAgn_00042370
GO:0022614	4	0.16%	0.03%	7.08E-4	0.03	membrane to membrane docking	DLAgn_00040680,DLAgn_00006990,DLAgn_00111710,DLAgn_00026390
GO:0008016	34	1.4%	0.79%	7.39E-4	0.0305	regulation of heart contraction	DLAgn_00204150,DLAgn_00197970,DLAgn_00232460,DLAgn_00174550,DLAgn_00170670,DLAgn_00151130,DLAgn_00167340,DLAgn_00141370,DLAgn_00181360,DLAgn_00158130,DLAgn_00001790,DLAgn_00030920,DLAgn_00068690,DLAgn_00032800,DLAgn_00213410,DLAgn_00266060,DLAgn_00124600,DLAgn_00158150,DLAgn_00172680,DLAgn_00016010,DLAgn_00171630,DLAgn_00265730,DLAgn_00036320,DLAgn_00055440,DLAgn_00220110,DLAgn_00048390,DLAgn_001…
GO:0071322	10	0.4%	0.14%	8.12E-4	0.0333	cellular response to carbohydrate stimulus	DLAgn_00134470,DLAgn_00157270,DLAgn_00048150,DLAgn_00187080,DLAgn_00142680,DLAgn_00191100,DLAgn_00179580,DLAgn_00178690,DLAgn_00058330,DLAgn_00042370
GO:0002791	33	1.3%	0.77%	8.16E-4	0.0333	regulation of peptide secretion	DLAgn_00166070,DLAgn_00126730,DLAgn_00066940,DLAgn_00260010,DLAgn_00048910,DLAgn_00142680,DLAgn_00204950,DLAgn_00093240,DLAgn_00142260,DLAgn_00034770,DLAgn_00050230,DLAgn_00184010,DLAgn_00033210,DLAgn_00108790,DLAgn_00183960,DLAgn_00007410,DLAgn_00105420,DLAgn_00086420,DLAgn_00156050,DLAgn_00016770,DLAgn_00066930,DLAgn_00040320,DLAgn_00027900,DLAgn_00185680,DLAgn_00208060,DLAgn_00192320,DLAgn_000…
GO:0033036	192	7.7%	6.3%	8.19E-4	0.0333	macromolecule localization	DLAgn_00086370,DLAgn_00035060,DLAgn_00090630,DLAgn_00151670,DLAgn_00059150,DLAgn_00226000,DLAgn_00142680,DLAgn_00189370,DLAgn_00112620,DLAgn_00075750,DLAgn_00181360,DLAgn_00205660,DLAgn_00070340,DLAgn_00006740,DLAgn_00112230,DLAgn_00139710,DLAgn_00136200,DLAgn_00003990,DLAgn_00208090,DLAgn_00155120,DLAgn_00159280,DLAgn_00061460,DLAgn_00146250,DLAgn_00022830,DLAgn_00213830,DLAgn_00124960,DLAgn_000…
GO:0051173	133	5.3%	4.1%	8.62E-4	0.0345	positive regulation of nitrogen compound metabolic process	DLAgn_00155910,DLAgn_00124970,DLAgn_00018440,DLAgn_00122430,DLAgn_00202150,DLAgn_00083380,DLAgn_00226000,DLAgn_00074300,DLAgn_00034770,DLAgn_00187470,DLAgn_00059430,DLAgn_00006740,DLAgn_00084500,DLAgn_00030840,DLAgn_00189920,DLAgn_00154150,DLAgn_00146250,DLAgn_00199960,DLAgn_00016770,DLAgn_00198910,DLAgn_00165030,DLAgn_00004940,DLAgn_00183280,DLAgn_00167050,DLAgn_00058840,DLAgn_00057630,DLAgn_001…
GO:0030072	9	0.36%	0.12%	9.59E-4	0.038	peptide hormone secretion	DLAgn_00064680,DLAgn_00066940,DLAgn_00260010,DLAgn_00066930,DLAgn_00113570,DLAgn_00226000,DLAgn_00008230,DLAgn_00173480,DLAgn_00181380
GO:0007167	90	3.6%	2.6%	9.67E-4	0.0381	enzyme linked receptor protein signaling pathway	DLAgn_00066200,DLAgn_00202150,DLAgn_00087180,DLAgn_00253660,DLAgn_00128330,DLAgn_00151110,DLAgn_00226000,DLAgn_00074300,DLAgn_00166450,DLAgn_00165000,DLAgn_00057370,DLAgn_00187470,DLAgn_00108050,DLAgn_00247620,DLAgn_00139710,DLAgn_00027960,DLAgn_00053520,DLAgn_00189920,DLAgn_00028090,DLAgn_00139670,DLAgn_00069320,DLAgn_00213410,DLAgn_00041030,DLAgn_00158150,DLAgn_00199960,DLAgn_00011080,DLAgn_000…
GO:0018209	18	0.72%	0.34%	9.93E-4	0.0388	peptidyl-serine modification	DLAgn_00166070,DLAgn_00122430,DLAgn_00122100,DLAgn_00086280,DLAgn_00129230,DLAgn_00004600,DLAgn_00203870,DLAgn_00181380,DLAgn_00157270,DLAgn_00218000,DLAgn_00165420,DLAgn_00135320,DLAgn_00237220,DLAgn_00191100,DLAgn_00025000,DLAgn_00040060,DLAgn_00154150,DLAgn_00178690
GO:0008104	189	7.6%	6.2%	9.94E-4	0.0388	protein localization	DLAgn_00086370,DLAgn_00035060,DLAgn_00090630,DLAgn_00151670,DLAgn_00059150,DLAgn_00226000,DLAgn_00142680,DLAgn_00189370,DLAgn_00112620,DLAgn_00075750,DLAgn_00181360,DLAgn_00070340,DLAgn_00006740,DLAgn_00112230,DLAgn_00139710,DLAgn_00136200,DLAgn_00003990,DLAgn_00208090,DLAgn_00155120,DLAgn_00159280,DLAgn_00061460,DLAgn_00146250,DLAgn_00022830,DLAgn_00213830,DLAgn_00124960,DLAgn_00071960,DLAgn_001…
GO:0030011	6	0.24%	0.06%	1.01E-3	0.0388	maintenance of cell polarity	DLAgn_00012490,DLAgn_00018880,DLAgn_00195280,DLAgn_00070680,DLAgn_00048630,DLAgn_00159280
GO:0006198	6	0.24%	0.06%	1.01E-3	0.0388	cAMP catabolic process	DLAgn_00184760,DLAgn_00119350,DLAgn_00007410,DLAgn_00031250,DLAgn_00031800,DLAgn_00061560
GO:0051924	25	1.0%	0.54%	1.01E-3	0.0388	regulation of calcium ion transport	DLAgn_00208450,DLAgn_00232460,DLAgn_00145350,DLAgn_00141370,DLAgn_00142260,DLAgn_00181360,DLAgn_00181380,DLAgn_00034820,DLAgn_00158130,DLAgn_00258700,DLAgn_00032800,DLAgn_00069320,DLAgn_00213410,DLAgn_00124600,DLAgn_00158150,DLAgn_00172680,DLAgn_00016770,DLAgn_00089210,DLAgn_00129610,DLAgn_00016010,DLAgn_00194090,DLAgn_00122100,DLAgn_00167310,DLAgn_00114740,DLAgn_00208060
GO:0031401	95	3.8%	2.8%	1.02E-3	0.0388	positive regulation of protein modification process	DLAgn_00155910,DLAgn_00124970,DLAgn_00086570,DLAgn_00122430,DLAgn_00202150,DLAgn_00083380,DLAgn_00253660,DLAgn_00128330,DLAgn_00151110,DLAgn_00226000,DLAgn_00074300,DLAgn_00166450,DLAgn_00187470,DLAgn_00108050,DLAgn_00056510,DLAgn_00006740,DLAgn_00084500,DLAgn_00030840,DLAgn_00166720,DLAgn_00189920,DLAgn_00237220,DLAgn_00100710,DLAgn_00040060,DLAgn_00069320,DLAgn_00040180,DLAgn_00009370,DLAgn_001…
GO:0043087	27	1.1%	0.6%	1.03E-3	0.0388	regulation of GTPase activity	DLAgn_00192080,DLAgn_00015090,DLAgn_00261540,DLAgn_00227510,DLAgn_00118810,DLAgn_00139710,DLAgn_00031110,DLAgn_00045030,DLAgn_00049750,DLAgn_00153120,DLAgn_00007450,DLAgn_00024250,DLAgn_00083110,DLAgn_00172680,DLAgn_00019640,DLAgn_00017600,DLAgn_00015320,DLAgn_00168220,DLAgn_00220720,DLAgn_00091690,DLAgn_00035590,DLAgn_00054450,DLAgn_00046390,DLAgn_00183430,DLAgn_00046230,DLAgn_00149910,DLAgn_000…
GO:0001934	84	3.4%	2.5%	1.09E-3	0.0403	positive regulation of protein phosphorylation	DLAgn_00155910,DLAgn_00124970,DLAgn_00086570,DLAgn_00122430,DLAgn_00202150,DLAgn_00083380,DLAgn_00128330,DLAgn_00151110,DLAgn_00226000,DLAgn_00074300,DLAgn_00166450,DLAgn_00187470,DLAgn_00108050,DLAgn_00006740,DLAgn_00084500,DLAgn_00030840,DLAgn_00189920,DLAgn_00237220,DLAgn_00040060,DLAgn_00069320,DLAgn_00040180,DLAgn_00009370,DLAgn_00146250,DLAgn_00016770,DLAgn_00171130,DLAgn_00044920,DLAgn_001…
GO:0051338	93	3.7%	2.8%	1.15E-3	0.0424	regulation of transferase activity	DLAgn_00208970,DLAgn_00124970,DLAgn_00086570,DLAgn_00202150,DLAgn_00083380,DLAgn_00102020,DLAgn_00128330,DLAgn_00151110,DLAgn_00226000,DLAgn_00166450,DLAgn_00243410,DLAgn_00038450,DLAgn_00187470,DLAgn_00006740,DLAgn_00118810,DLAgn_00030840,DLAgn_00189920,DLAgn_00237220,DLAgn_00069320,DLAgn_00040180,DLAgn_00024250,DLAgn_00009370,DLAgn_00146250,DLAgn_00129610,DLAgn_00044920,DLAgn_00179930,DLAgn_001…
GO:0043550	12	0.48%	0.19%	1.17E-3	0.0428	regulation of lipid kinase activity	DLAgn_00145130,DLAgn_00249750,DLAgn_00049600,DLAgn_00127780,DLAgn_00260150,DLAgn_00003950,DLAgn_00002740,DLAgn_00026810,DLAgn_00088640,DLAgn_00069320,DLAgn_00245840,DLAgn_00086750
GO:0048169	10	0.4%	0.14%	1.27E-3	0.0461	regulation of long-term neuronal synaptic plasticity	DLAgn_00155910,DLAgn_00167080,DLAgn_00027990,DLAgn_00185400,DLAgn_00122100,DLAgn_00007980,DLAgn_00149740,DLAgn_00071340,DLAgn_00166110,DLAgn_00096750
GO:0009743	10	0.4%	0.14%	1.27E-3	0.0461	response to carbohydrate	DLAgn_00134470,DLAgn_00157270,DLAgn_00048150,DLAgn_00187080,DLAgn_00142680,DLAgn_00191100,DLAgn_00179580,DLAgn_00178690,DLAgn_00058330,DLAgn_00042370
GO:0007269	13	0.52%	0.22%	1.28E-3	0.0461	neurotransmitter secretion	DLAgn_00209300,DLAgn_00103520,DLAgn_00119340,DLAgn_00010040,DLAgn_00012190,DLAgn_00070340,DLAgn_00139300,DLAgn_00236230,DLAgn_00159280,DLAgn_00088510,DLAgn_00124600,DLAgn_00176030,DLAgn_00159030
GO:0007034	13	0.52%	0.22%	1.28E-3	0.0461	vacuolar transport	DLAgn_00060170,DLAgn_00151670,DLAgn_00059150,DLAgn_00086070,DLAgn_00038830,DLAgn_00033940,DLAgn_00140860,DLAgn_00053840,DLAgn_00158100,DLAgn_00074180,DLAgn_00063840,DLAgn_00177870,DLAgn_00061460
GO:1903169	16	0.64%	0.29%	1.35E-3	0.0475	regulation of calcium ion transmembrane transport	DLAgn_00016770,DLAgn_00129610,DLAgn_00232460,DLAgn_00145350,DLAgn_00016010,DLAgn_00141370,DLAgn_00181360,DLAgn_00114740,DLAgn_00034820,DLAgn_00158130,DLAgn_00208060,DLAgn_00258700,DLAgn_00032800,DLAgn_00069320,DLAgn_00213410,DLAgn_00158150
GO:0060341	48	1.9%	1.3%	1.42E-3	0.0498	regulation of cellular localization	DLAgn_00150980,DLAgn_00149210,DLAgn_00067630,DLAgn_00064680,DLAgn_00042310,DLAgn_00166070,DLAgn_00232460,DLAgn_00065850,DLAgn_00260010,DLAgn_00141370,DLAgn_00097880,DLAgn_00142260,DLAgn_00181360,DLAgn_00181380,DLAgn_00006740,DLAgn_00158130,DLAgn_00033210,DLAgn_00191100,DLAgn_00032800,DLAgn_00069320,DLAgn_00213410,DLAgn_00082540,DLAgn_00154150,DLAgn_00041030,DLAgn_00086420,DLAgn_00158150,DLAgn_000…
GO:0010881	9	0.36%	0.12%	1.56E-3	0.0542	regulation of cardiac muscle contraction by regulation of the release of sequestered calcium ion	DLAgn_00158130,DLAgn_00232460,DLAgn_00016010,DLAgn_00208060,DLAgn_00141370,DLAgn_00032800,DLAgn_00213410,DLAgn_00181360,DLAgn_00158150
GO:0035637	9	0.36%	0.12%	1.56E-3	0.0542	multicellular organismal signaling	DLAgn_00220110,DLAgn_00204150,DLAgn_00032310,DLAgn_00033950,DLAgn_00036320,DLAgn_00055440,DLAgn_00181360,DLAgn_00232750,DLAgn_00050470
GO:0010563	48	1.9%	1.3%	1.6E-3	0.0547	negative regulation of phosphorus metabolic process	DLAgn_00046810,DLAgn_00207980,DLAgn_00095720,DLAgn_00166870,DLAgn_00038550,DLAgn_00035360,DLAgn_00261940,DLAgn_00135570,DLAgn_00009810,DLAgn_00118810,DLAgn_00084720,DLAgn_00159320,DLAgn_00033850,DLAgn_00024750,DLAgn_00238730,DLAgn_00086000,DLAgn_00024250,DLAgn_00046020,DLAgn_00083110,DLAgn_00014370,DLAgn_00090200,DLAgn_00050500,DLAgn_00095030,DLAgn_00059680,DLAgn_00265730,DLAgn_00220740,DLAgn_000…
GO:0045936	48	1.9%	1.3%	1.6E-3	0.0547	negative regulation of phosphate metabolic process	DLAgn_00046810,DLAgn_00207980,DLAgn_00095720,DLAgn_00166870,DLAgn_00038550,DLAgn_00035360,DLAgn_00261940,DLAgn_00135570,DLAgn_00009810,DLAgn_00118810,DLAgn_00084720,DLAgn_00159320,DLAgn_00033850,DLAgn_00024750,DLAgn_00238730,DLAgn_00086000,DLAgn_00024250,DLAgn_00046020,DLAgn_00083110,DLAgn_00014370,DLAgn_00090200,DLAgn_00050500,DLAgn_00095030,DLAgn_00059680,DLAgn_00265730,DLAgn_00220740,DLAgn_000…
GO:1903725	12	0.48%	0.2%	1.67E-3	0.0564	regulation of phospholipid metabolic process	DLAgn_00009810,DLAgn_00145130,DLAgn_00049600,DLAgn_00127780,DLAgn_00003950,DLAgn_00002740,DLAgn_00026810,DLAgn_00063310,DLAgn_00088640,DLAgn_00069320,DLAgn_00245840,DLAgn_00086750
GO:0006952	69	2.8%	2.0%	1.67E-3	0.0564	defense response	DLAgn_00255680,DLAgn_00209860,DLAgn_00152600,DLAgn_00012460,DLAgn_00128330,DLAgn_00241630,DLAgn_00070140,DLAgn_00166450,DLAgn_00057370,DLAgn_00243410,DLAgn_00091680,DLAgn_00010630,DLAgn_00199960,DLAgn_00233200,DLAgn_00040360,DLAgn_00173790,DLAgn_00172620,DLAgn_00259530,DLAgn_00255450,DLAgn_00198910,DLAgn_00140470,DLAgn_00183280,DLAgn_00245840,DLAgn_00167050,DLAgn_00220570,DLAgn_00058840,DLAgn_000…
GO:0120031	32	1.3%	0.77%	1.69E-3	0.0565	plasma membrane bounded cell projection assembly	DLAgn_00152740,DLAgn_00100680,DLAgn_00086570,DLAgn_00170670,DLAgn_00063190,DLAgn_00154760,DLAgn_00037680,DLAgn_00185220,DLAgn_00247620,DLAgn_00139710,DLAgn_00059720,DLAgn_00107380,DLAgn_00159640,DLAgn_00110370,DLAgn_00045030,DLAgn_00179870,DLAgn_00118690,DLAgn_00025120,DLAgn_00137590,DLAgn_00197220,DLAgn_00063140,DLAgn_00210840,DLAgn_00149740,DLAgn_00016590,DLAgn_00006990,DLAgn_00007980,DLAgn_001…
GO:0007411	57	2.3%	1.6%	1.75E-3	0.058	axon guidance	DLAgn_00263900,DLAgn_00066200,DLAgn_00088110,DLAgn_00166450,DLAgn_00167340,DLAgn_00110920,DLAgn_00034770,DLAgn_00181360,DLAgn_00205660,DLAgn_00006740,DLAgn_00084500,DLAgn_00118850,DLAgn_00214060,DLAgn_00208090,DLAgn_00026390,DLAgn_00146250,DLAgn_00147140,DLAgn_00156710,DLAgn_00255970,DLAgn_00149400,DLAgn_00127870,DLAgn_00036320,DLAgn_00225860,DLAgn_00133580,DLAgn_00131360,DLAgn_00158740,DLAgn_001…
GO:0097485	57	2.3%	1.6%	1.75E-3	0.058	neuron projection guidance	DLAgn_00263900,DLAgn_00066200,DLAgn_00088110,DLAgn_00166450,DLAgn_00167340,DLAgn_00110920,DLAgn_00034770,DLAgn_00181360,DLAgn_00205660,DLAgn_00006740,DLAgn_00084500,DLAgn_00118850,DLAgn_00214060,DLAgn_00208090,DLAgn_00026390,DLAgn_00146250,DLAgn_00147140,DLAgn_00156710,DLAgn_00255970,DLAgn_00149400,DLAgn_00127870,DLAgn_00036320,DLAgn_00225860,DLAgn_00133580,DLAgn_00131360,DLAgn_00158740,DLAgn_001…
GO:0008045	16	0.64%	0.3%	1.76E-3	0.058	motor neuron axon guidance	DLAgn_00263900,DLAgn_00234640,DLAgn_00147140,DLAgn_00255970,DLAgn_00149400,DLAgn_00228790,DLAgn_00101070,DLAgn_00167340,DLAgn_00092390,DLAgn_00205660,DLAgn_00006740,DLAgn_00137560,DLAgn_00133580,DLAgn_00131360,DLAgn_00158740,DLAgn_00068690
GO:0046777	33	1.3%	0.8%	1.77E-3	0.058	protein autophosphorylation	DLAgn_00207980,DLAgn_00202150,DLAgn_00049600,DLAgn_00175940,DLAgn_00119000,DLAgn_00166870,DLAgn_00181380,DLAgn_00006740,DLAgn_00084720,DLAgn_00027960,DLAgn_00138220,DLAgn_00115580,DLAgn_00237220,DLAgn_00191100,DLAgn_00088640,DLAgn_00069320,DLAgn_00154150,DLAgn_00149200,DLAgn_00151560,DLAgn_00122100,DLAgn_00026810,DLAgn_00119950,DLAgn_00004600,DLAgn_00167690,DLAgn_00160230,DLAgn_00183450,DLAgn_002…
GO:0030031	33	1.3%	0.8%	1.77E-3	0.058	cell projection assembly	DLAgn_00152740,DLAgn_00100680,DLAgn_00086570,DLAgn_00170670,DLAgn_00063190,DLAgn_00154760,DLAgn_00037680,DLAgn_00185220,DLAgn_00247620,DLAgn_00139710,DLAgn_00059720,DLAgn_00107380,DLAgn_00159640,DLAgn_00110370,DLAgn_00045030,DLAgn_00179870,DLAgn_00118690,DLAgn_00025120,DLAgn_00137590,DLAgn_00213870,DLAgn_00197220,DLAgn_00063140,DLAgn_00210840,DLAgn_00149740,DLAgn_00016590,DLAgn_00006990,DLAgn_000…
GO:0016082	5	0.2%	0.05%	1.81E-3	0.0581	synaptic vesicle priming	DLAgn_00004550,DLAgn_00150980,DLAgn_00172510,DLAgn_00086620,DLAgn_00087970
GO:0048755	5	0.2%	0.05%	1.81E-3	0.0581	branching morphogenesis of a nerve	DLAgn_00263900,DLAgn_00066200,DLAgn_00133580,DLAgn_00167340,DLAgn_00112610
GO:0043551	10	0.4%	0.15%	1.93E-3	0.061	regulation of phosphatidylinositol 3-kinase activity	DLAgn_00145130,DLAgn_00049600,DLAgn_00127780,DLAgn_00003950,DLAgn_00002740,DLAgn_00026810,DLAgn_00088640,DLAgn_00069320,DLAgn_00245840,DLAgn_00086750
GO:0048193	19	0.76%	0.39%	1.94E-3	0.061	Golgi vesicle transport	DLAgn_00015020,DLAgn_00237920,DLAgn_00017970,DLAgn_00152930,DLAgn_00065850,DLAgn_00040320,DLAgn_00173600,DLAgn_00161260,DLAgn_00033160,DLAgn_00240630,DLAgn_00160460,DLAgn_00263160,DLAgn_00140660,DLAgn_00142530,DLAgn_00192220,DLAgn_00104680,DLAgn_00008340,DLAgn_00190180,DLAgn_00061460
GO:0010562	89	3.6%	2.7%	0.002	0.0626	positive regulation of phosphorus metabolic process	DLAgn_00155910,DLAgn_00124970,DLAgn_00086570,DLAgn_00122430,DLAgn_00202150,DLAgn_00083380,DLAgn_00128330,DLAgn_00151110,DLAgn_00226000,DLAgn_00074300,DLAgn_00166450,DLAgn_00187470,DLAgn_00148380,DLAgn_00108050,DLAgn_00006740,DLAgn_00084500,DLAgn_00030840,DLAgn_00166720,DLAgn_00189920,DLAgn_00237220,DLAgn_00040060,DLAgn_00069320,DLAgn_00040180,DLAgn_00009370,DLAgn_00146250,DLAgn_00016770,DLAgn_001…
GO:0045937	89	3.6%	2.7%	0.002	0.0626	positive regulation of phosphate metabolic process	DLAgn_00155910,DLAgn_00124970,DLAgn_00086570,DLAgn_00122430,DLAgn_00202150,DLAgn_00083380,DLAgn_00128330,DLAgn_00151110,DLAgn_00226000,DLAgn_00074300,DLAgn_00166450,DLAgn_00187470,DLAgn_00148380,DLAgn_00108050,DLAgn_00006740,DLAgn_00084500,DLAgn_00030840,DLAgn_00166720,DLAgn_00189920,DLAgn_00237220,DLAgn_00040060,DLAgn_00069320,DLAgn_00040180,DLAgn_00009370,DLAgn_00146250,DLAgn_00016770,DLAgn_001…
GO:0086004	7	0.28%	0.09%	2.1E-3	0.065	regulation of cardiac muscle cell contraction	DLAgn_00158130,DLAgn_00232460,DLAgn_00141370,DLAgn_00265730,DLAgn_00213410,DLAgn_00181360,DLAgn_00158150
GO:0051247	116	4.7%	3.6%	2.14E-3	0.0658	positive regulation of protein metabolic process	DLAgn_00155910,DLAgn_00124970,DLAgn_00122430,DLAgn_00202150,DLAgn_00083380,DLAgn_00226000,DLAgn_00074300,DLAgn_00187470,DLAgn_00006740,DLAgn_00084500,DLAgn_00030840,DLAgn_00189920,DLAgn_00154150,DLAgn_00146250,DLAgn_00016770,DLAgn_00198910,DLAgn_00165030,DLAgn_00004940,DLAgn_00183280,DLAgn_00167050,DLAgn_00057630,DLAgn_00165420,DLAgn_00158100,DLAgn_00114360,DLAgn_00236580,DLAgn_00194840,DLAgn_000…
GO:0048172	6	0.24%	0.07%	2.17E-3	0.0663	regulation of short-term neuronal synaptic plasticity	DLAgn_00004550,DLAgn_00191920,DLAgn_00150980,DLAgn_00185400,DLAgn_00071340,DLAgn_00086620
GO:0042327	85	3.4%	2.5%	2.19E-3	0.0665	positive regulation of phosphorylation	DLAgn_00155910,DLAgn_00124970,DLAgn_00086570,DLAgn_00122430,DLAgn_00202150,DLAgn_00083380,DLAgn_00128330,DLAgn_00151110,DLAgn_00226000,DLAgn_00074300,DLAgn_00166450,DLAgn_00187470,DLAgn_00108050,DLAgn_00006740,DLAgn_00084500,DLAgn_00030840,DLAgn_00189920,DLAgn_00237220,DLAgn_00040060,DLAgn_00069320,DLAgn_00040180,DLAgn_00009370,DLAgn_00146250,DLAgn_00016770,DLAgn_00171130,DLAgn_00044920,DLAgn_001…
GO:0055117	12	0.48%	0.2%	2.32E-3	0.07	regulation of cardiac muscle contraction	DLAgn_00048390,DLAgn_00158130,DLAgn_00232460,DLAgn_00016010,DLAgn_00208060,DLAgn_00141370,DLAgn_00265730,DLAgn_00032800,DLAgn_00213410,DLAgn_00266060,DLAgn_00181360,DLAgn_00158150
GO:0007283	24	0.96%	0.54%	2.33E-3	0.07	spermatogenesis	DLAgn_00149650,DLAgn_00232440,DLAgn_00179800,DLAgn_00259550,DLAgn_00260010,DLAgn_00075500,DLAgn_00070140,DLAgn_00035000,DLAgn_00222270,DLAgn_00129040,DLAgn_00189000,DLAgn_00025050,DLAgn_00188730,DLAgn_00182280,DLAgn_00084930,DLAgn_00136790,DLAgn_00221270,DLAgn_00033950,DLAgn_00236580,DLAgn_00024760,DLAgn_00208090,DLAgn_00237750,DLAgn_00177760,DLAgn_00123810
GO:0048232	24	0.96%	0.54%	2.33E-3	0.07	male gamete generation	DLAgn_00149650,DLAgn_00232440,DLAgn_00179800,DLAgn_00259550,DLAgn_00260010,DLAgn_00075500,DLAgn_00070140,DLAgn_00035000,DLAgn_00222270,DLAgn_00129040,DLAgn_00189000,DLAgn_00025050,DLAgn_00188730,DLAgn_00182280,DLAgn_00084930,DLAgn_00136790,DLAgn_00221270,DLAgn_00033950,DLAgn_00236580,DLAgn_00024760,DLAgn_00208090,DLAgn_00237750,DLAgn_00177760,DLAgn_00123810
GO:0043502	9	0.36%	0.13%	2.43E-3	0.072	regulation of muscle adaptation	DLAgn_00122100,DLAgn_00097370,DLAgn_00142680,DLAgn_00142260,DLAgn_00210460,DLAgn_00179580,DLAgn_00178690,DLAgn_00181380,DLAgn_00042370
GO:0051057	9	0.36%	0.13%	2.43E-3	0.072	positive regulation of small GTPase mediated signal transduction	DLAgn_00012390,DLAgn_00086570,DLAgn_00151110,DLAgn_00068350,DLAgn_00168220,DLAgn_00027900,DLAgn_00261320,DLAgn_00166110,DLAgn_00179150
GO:0008543	23	0.92%	0.51%	2.55E-3	0.0748	fibroblast growth factor receptor signaling pathway	DLAgn_00199960,DLAgn_00011080,DLAgn_00198980,DLAgn_00049600,DLAgn_00232250,DLAgn_00128330,DLAgn_00151110,DLAgn_00198910,DLAgn_00166450,DLAgn_00026810,DLAgn_00165000,DLAgn_00057370,DLAgn_00183280,DLAgn_00245840,DLAgn_00053790,DLAgn_00005340,DLAgn_00060300,DLAgn_00110390,DLAgn_00053520,DLAgn_00139670,DLAgn_00032800,DLAgn_00178690,DLAgn_00046020
GO:0051649	156	6.3%	5.1%	2.6E-3	0.0756	establishment of localization in cell	DLAgn_00042310,DLAgn_00151670,DLAgn_00059150,DLAgn_00020120,DLAgn_00165680,DLAgn_00142680,DLAgn_00071550,DLAgn_00189370,DLAgn_00010040,DLAgn_00112620,DLAgn_00075750,DLAgn_00070340,DLAgn_00148380,DLAgn_00244110,DLAgn_00006740,DLAgn_00053840,DLAgn_00068390,DLAgn_00003990,DLAgn_00106990,DLAgn_00155120,DLAgn_00239600,DLAgn_00159280,DLAgn_00061460,DLAgn_00124600,DLAgn_00194050,DLAgn_00103520,DLAgn_000…
GO:0007017	72	2.9%	2.1%	2.67E-3	0.0773	microtubule-based process	DLAgn_00232440,DLAgn_00066960,DLAgn_00153610,DLAgn_00151670,DLAgn_00202150,DLAgn_00156960,DLAgn_00162290,DLAgn_00070060,DLAgn_00221820,DLAgn_00036350,DLAgn_00244110,DLAgn_00110370,DLAgn_00051620,DLAgn_00106990,DLAgn_00024330,DLAgn_00155120,DLAgn_00118690,DLAgn_00061460,DLAgn_00061340,DLAgn_00025020,DLAgn_00105940,DLAgn_00010910,DLAgn_00171250,DLAgn_00171370,DLAgn_00119050,DLAgn_00012490,DLAgn_000…
GO:0046883	26	1.0%	0.6%	2.7E-3	0.0776	regulation of hormone secretion	DLAgn_00166070,DLAgn_00126730,DLAgn_00066940,DLAgn_00260010,DLAgn_00048910,DLAgn_00142680,DLAgn_00093240,DLAgn_00142260,DLAgn_00050230,DLAgn_00033210,DLAgn_00108790,DLAgn_00007410,DLAgn_00086420,DLAgn_00016770,DLAgn_00066930,DLAgn_00040320,DLAgn_00027900,DLAgn_00185680,DLAgn_00208060,DLAgn_00087320,DLAgn_00084510,DLAgn_00046150,DLAgn_00178690,DLAgn_00118060,DLAgn_00159030,DLAgn_00042370
GO:0070372	20	0.8%	0.43%	2.74E-3	0.0785	regulation of ERK1 and ERK2 cascade	DLAgn_00066200,DLAgn_00049600,DLAgn_00146300,DLAgn_00151110,DLAgn_00074300,DLAgn_00026810,DLAgn_00027900,DLAgn_00166110,DLAgn_00187470,DLAgn_00108790,DLAgn_00204910,DLAgn_00135320,DLAgn_00189920,DLAgn_00104760,DLAgn_00069320,DLAgn_00003160,DLAgn_00179580,DLAgn_00178690,DLAgn_00128910,DLAgn_00046020
GO:0090257	22	0.88%	0.48%	2.8E-3	0.0797	regulation of muscle system process	DLAgn_00232460,DLAgn_00016010,DLAgn_00122100,DLAgn_00142680,DLAgn_00141370,DLAgn_00265730,DLAgn_00142260,DLAgn_00181360,DLAgn_00181380,DLAgn_00048390,DLAgn_00054110,DLAgn_00158130,DLAgn_00097370,DLAgn_00208060,DLAgn_00032800,DLAgn_00213410,DLAgn_00210460,DLAgn_00266060,DLAgn_00179580,DLAgn_00178690,DLAgn_00158150,DLAgn_00042370
GO:0051588	10	0.4%	0.16%	2.82E-3	0.0799	regulation of neurotransmitter transport	DLAgn_00004550,DLAgn_00150980,DLAgn_00067630,DLAgn_00064680,DLAgn_00144490,DLAgn_00027990,DLAgn_00033210,DLAgn_00123210,DLAgn_00097880,DLAgn_00156120
GO:0032270	110	4.4%	3.4%	2.87E-3	0.0807	positive regulation of cellular protein metabolic process	DLAgn_00155910,DLAgn_00124970,DLAgn_00122430,DLAgn_00202150,DLAgn_00083380,DLAgn_00226000,DLAgn_00074300,DLAgn_00187470,DLAgn_00006740,DLAgn_00084500,DLAgn_00030840,DLAgn_00189920,DLAgn_00154150,DLAgn_00146250,DLAgn_00016770,DLAgn_00198910,DLAgn_00165030,DLAgn_00183280,DLAgn_00167050,DLAgn_00057630,DLAgn_00165420,DLAgn_00114360,DLAgn_00236580,DLAgn_00194840,DLAgn_00045780,DLAgn_00008230,DLAgn_001…
GO:0051130	68	2.7%	2.0%	2.88E-3	0.0807	positive regulation of cellular component organization	DLAgn_00263900,DLAgn_00155910,DLAgn_00096810,DLAgn_00259000,DLAgn_00146760,DLAgn_00123280,DLAgn_00056510,DLAgn_00006740,DLAgn_00166720,DLAgn_00168500,DLAgn_00049750,DLAgn_00177550,DLAgn_00100710,DLAgn_00044220,DLAgn_00040060,DLAgn_00069320,DLAgn_00175690,DLAgn_00146250,DLAgn_00019400,DLAgn_00016770,DLAgn_00103520,DLAgn_00227240,DLAgn_00122100,DLAgn_00114360,DLAgn_00194840,DLAgn_00046150,DLAgn_000…
GO:0051282	16	0.64%	0.31%	2.9E-3	0.0807	regulation of sequestering of calcium ion	DLAgn_00016770,DLAgn_00089210,DLAgn_00042310,DLAgn_00129610,DLAgn_00232460,DLAgn_00016010,DLAgn_00141370,DLAgn_00220740,DLAgn_00181360,DLAgn_00158130,DLAgn_00035900,DLAgn_00208060,DLAgn_00032800,DLAgn_00069320,DLAgn_00213410,DLAgn_00158150
GO:0007041	11	0.44%	0.18%	3.06E-3	0.0847	lysosomal transport	DLAgn_00060170,DLAgn_00140860,DLAgn_00151670,DLAgn_00059150,DLAgn_00053840,DLAgn_00158100,DLAgn_00086070,DLAgn_00074180,DLAgn_00063840,DLAgn_00177870,DLAgn_00061460
GO:0032880	49	2.0%	1.3%	3.08E-3	0.0847	regulation of protein localization	DLAgn_00085040,DLAgn_00142680,DLAgn_00034770,DLAgn_00006740,DLAgn_00105420,DLAgn_00154150,DLAgn_00041030,DLAgn_00156050,DLAgn_00016770,DLAgn_00044520,DLAgn_00044760,DLAgn_00149720,DLAgn_00066930,DLAgn_00040320,DLAgn_00007980,DLAgn_00037720,DLAgn_00208060,DLAgn_00084510,DLAgn_00046150,DLAgn_00178690,DLAgn_00065570,DLAgn_00159030,DLAgn_00166070,DLAgn_00126730,DLAgn_00066940,DLAgn_00260010,DLAgn_000…
GO:0046464	4	0.16%	0.03%	3.08E-3	0.0847	acylglycerol catabolic process	DLAgn_00149780,DLAgn_00058170,DLAgn_00133430,DLAgn_00178690
GO:0046461	4	0.16%	0.03%	3.08E-3	0.0847	neutral lipid catabolic process	DLAgn_00149780,DLAgn_00058170,DLAgn_00133430,DLAgn_00178690
GO:0051270	73	2.9%	2.2%	3.08E-3	0.0847	regulation of cellular component movement	DLAgn_00263900,DLAgn_00255680,DLAgn_00064140,DLAgn_00153810,DLAgn_00145350,DLAgn_00202150,DLAgn_00259000,DLAgn_00151110,DLAgn_00167340,DLAgn_00181360,DLAgn_00187470,DLAgn_00108050,DLAgn_00006740,DLAgn_00112230,DLAgn_00079910,DLAgn_00138220,DLAgn_00118850,DLAgn_00166720,DLAgn_00189920,DLAgn_00006020,DLAgn_00105420,DLAgn_00069320,DLAgn_00213410,DLAgn_00041030,DLAgn_00158150,DLAgn_00016770,DLAgn_000…
GO:0070201	42	1.7%	1.1%	3.1E-3	0.0847	regulation of establishment of protein localization	DLAgn_00166070,DLAgn_00126730,DLAgn_00066940,DLAgn_00260010,DLAgn_00048910,DLAgn_00142680,DLAgn_00204950,DLAgn_00093240,DLAgn_00142260,DLAgn_00034770,DLAgn_00050230,DLAgn_00006740,DLAgn_00184010,DLAgn_00033210,DLAgn_00183960,DLAgn_00007410,DLAgn_00191100,DLAgn_00105420,DLAgn_00154150,DLAgn_00041030,DLAgn_00086420,DLAgn_00156050,DLAgn_00016770,DLAgn_00044520,DLAgn_00044760,DLAgn_00066930,DLAgn_000…
GO:0051223	42	1.7%	1.1%	3.1E-3	0.0847	regulation of protein transport	DLAgn_00166070,DLAgn_00126730,DLAgn_00066940,DLAgn_00260010,DLAgn_00048910,DLAgn_00142680,DLAgn_00204950,DLAgn_00093240,DLAgn_00142260,DLAgn_00034770,DLAgn_00050230,DLAgn_00006740,DLAgn_00184010,DLAgn_00033210,DLAgn_00183960,DLAgn_00007410,DLAgn_00191100,DLAgn_00105420,DLAgn_00154150,DLAgn_00041030,DLAgn_00086420,DLAgn_00156050,DLAgn_00016770,DLAgn_00044520,DLAgn_00044760,DLAgn_00066930,DLAgn_000…
GO:0071702	221	8.9%	7.5%	3.13E-3	0.0847	organic substance transport	DLAgn_00059150,DLAgn_00020120,DLAgn_00226000,DLAgn_00142680,DLAgn_00075750,DLAgn_00244110,DLAgn_00197040,DLAgn_00061460,DLAgn_00087970,DLAgn_00213830,DLAgn_00071960,DLAgn_00066930,DLAgn_00111920,DLAgn_00109290,DLAgn_00205550,DLAgn_00092760,DLAgn_00169350,DLAgn_00074550,DLAgn_00114640,DLAgn_00245690,DLAgn_00158100,DLAgn_00237150,DLAgn_00243270,DLAgn_00099160,DLAgn_00008230,DLAgn_00195530,DLAgn_000…
GO:1990778	14	0.56%	0.26%	3.13E-3	0.0847	protein localization to cell periphery	DLAgn_00146250,DLAgn_00015020,DLAgn_00237920,DLAgn_00040320,DLAgn_00128110,DLAgn_00036320,DLAgn_00038440,DLAgn_00181360,DLAgn_00135320,DLAgn_00104680,DLAgn_00082250,DLAgn_00008340,DLAgn_00190180,DLAgn_00061460
GO:0072659	14	0.56%	0.26%	3.13E-3	0.0847	protein localization to plasma membrane	DLAgn_00146250,DLAgn_00015020,DLAgn_00237920,DLAgn_00040320,DLAgn_00128110,DLAgn_00036320,DLAgn_00038440,DLAgn_00181360,DLAgn_00135320,DLAgn_00104680,DLAgn_00082250,DLAgn_00008340,DLAgn_00190180,DLAgn_00061460
GO:0072507	27	1.1%	0.64%	3.35E-3	0.0878	divalent inorganic cation homeostasis	DLAgn_00042310,DLAgn_00175980,DLAgn_00174550,DLAgn_00070200,DLAgn_00091040,DLAgn_00142260,DLAgn_00201960,DLAgn_00006910,DLAgn_00168590,DLAgn_00148380,DLAgn_00117840,DLAgn_00134480,DLAgn_00036600,DLAgn_00250020,DLAgn_00032800,DLAgn_00266060,DLAgn_00089210,DLAgn_00122480,DLAgn_00021100,DLAgn_00187080,DLAgn_00228470,DLAgn_00071340,DLAgn_00220740,DLAgn_00035900,DLAgn_00156120,DLAgn_00179580,DLAgn_001…
GO:1903115	7	0.28%	0.09%	3.62E-3	0.0944	regulation of actin filament-based movement	DLAgn_00158130,DLAgn_00232460,DLAgn_00141370,DLAgn_00265730,DLAgn_00213410,DLAgn_00181360,DLAgn_00158150
GO:0010880	9	0.36%	0.14%	3.64E-3	0.0945	regulation of release of sequestered calcium ion into cytosol by sarcoplasmic reticulum	DLAgn_00158130,DLAgn_00232460,DLAgn_00016010,DLAgn_00208060,DLAgn_00141370,DLAgn_00032800,DLAgn_00213410,DLAgn_00181360,DLAgn_00158150
GO:0051345	47	1.9%	1.3%	3.83E-3	0.099	positive regulation of hydrolase activity	DLAgn_00192080,DLAgn_00203380,DLAgn_00128330,DLAgn_00178710,DLAgn_00151110,DLAgn_00182310,DLAgn_00173600,DLAgn_00015090,DLAgn_00050230,DLAgn_00227510,DLAgn_00053790,DLAgn_00118810,DLAgn_00116510,DLAgn_00139710,DLAgn_00031110,DLAgn_00166720,DLAgn_00045030,DLAgn_00049750,DLAgn_00153120,DLAgn_00007450,DLAgn_00068690,DLAgn_00085130,DLAgn_00032800,DLAgn_00024250,DLAgn_00083110,DLAgn_00172680,DLAgn_000…
GO:0090087	43	1.7%	1.2%	3.89E-3	0.1	regulation of peptide transport	DLAgn_00166070,DLAgn_00126730,DLAgn_00066940,DLAgn_00260010,DLAgn_00048910,DLAgn_00142680,DLAgn_00204950,DLAgn_00093240,DLAgn_00142260,DLAgn_00034770,DLAgn_00050230,DLAgn_00006740,DLAgn_00184010,DLAgn_00033210,DLAgn_00108790,DLAgn_00183960,DLAgn_00007410,DLAgn_00191100,DLAgn_00105420,DLAgn_00154150,DLAgn_00041030,DLAgn_00086420,DLAgn_00156050,DLAgn_00016770,DLAgn_00044520,DLAgn_00044760,DLAgn_000…
GO:0043085	97	3.9%	3.0%	4.08E-3	0.104	positive regulation of catalytic activity	DLAgn_00022700,DLAgn_00124970,DLAgn_00202150,DLAgn_00083380,DLAgn_00226000,DLAgn_00187470,DLAgn_00148380,DLAgn_00006740,DLAgn_00139710,DLAgn_00030840,DLAgn_00049190,DLAgn_00189920,DLAgn_00045030,DLAgn_00049750,DLAgn_00146250,DLAgn_00016770,DLAgn_00019640,DLAgn_00015320,DLAgn_00198910,DLAgn_00165030,DLAgn_00136600,DLAgn_00035590,DLAgn_00167050,DLAgn_00057630,DLAgn_00183430,DLAgn_00243270,DLAgn_000…
GO:0009214	6	0.24%	0.07%	4.12E-3	0.105	cyclic nucleotide catabolic process	DLAgn_00184760,DLAgn_00119350,DLAgn_00007410,DLAgn_00031250,DLAgn_00031800,DLAgn_00061560
GO:0061337	6	0.24%	0.07%	4.12E-3	0.105	cardiac conduction	DLAgn_00220110,DLAgn_00204150,DLAgn_00032310,DLAgn_00036320,DLAgn_00055440,DLAgn_00181360
GO:0050790	169	6.8%	5.6%	4.18E-3	0.105	regulation of catalytic activity	DLAgn_00022700,DLAgn_00124970,DLAgn_00202150,DLAgn_00083380,DLAgn_00102020,DLAgn_00226000,DLAgn_00243410,DLAgn_00038450,DLAgn_00187470,DLAgn_00148380,DLAgn_00006740,DLAgn_00139710,DLAgn_00159320,DLAgn_00030840,DLAgn_00049190,DLAgn_00189920,DLAgn_00045030,DLAgn_00049750,DLAgn_00086000,DLAgn_00146250,DLAgn_00016770,DLAgn_00019640,DLAgn_00129610,DLAgn_00015320,DLAgn_00198910,DLAgn_00165030,DLAgn_001…
GO:0030073	5	0.2%	0.05%	4.18E-3	0.105	insulin secretion	DLAgn_00064680,DLAgn_00113570,DLAgn_00226000,DLAgn_00008230,DLAgn_00181380
GO:0031341	5	0.2%	0.05%	4.18E-3	0.105	regulation of cell killing	DLAgn_00046520,DLAgn_00204800,DLAgn_00142260,DLAgn_00074560,DLAgn_00220740
GO:0060158	5	0.2%	0.05%	4.18E-3	0.105	phospholipase C-activating dopamine receptor signaling pathway	DLAgn_00118810,DLAgn_00149900,DLAgn_00149910,DLAgn_00024250,DLAgn_00083110
GO:0002790	13	0.52%	0.24%	4.19E-3	0.105	peptide secretion	DLAgn_00064680,DLAgn_00014370,DLAgn_00145350,DLAgn_00066940,DLAgn_00260010,DLAgn_00066930,DLAgn_00226000,DLAgn_00143060,DLAgn_00181380,DLAgn_00113570,DLAgn_00008230,DLAgn_00173480,DLAgn_00102510
GO:0031958	3	0.12%	0.02%	4.34E-3	0.107	corticosteroid receptor signaling pathway	DLAgn_00110340,DLAgn_00158100,DLAgn_00045010
GO:0097011	3	0.12%	0.02%	4.34E-3	0.107	cellular response to granulocyte macrophage colony-stimulating factor stimulus	DLAgn_00087180,DLAgn_00095120,DLAgn_00031250
GO:0097012	3	0.12%	0.02%	4.34E-3	0.107	response to granulocyte macrophage colony-stimulating factor	DLAgn_00087180,DLAgn_00095120,DLAgn_00031250
GO:0042921	3	0.12%	0.02%	4.34E-3	0.107	glucocorticoid receptor signaling pathway	DLAgn_00110340,DLAgn_00158100,DLAgn_00045010
GO:0031443	3	0.12%	0.02%	4.34E-3	0.107	fast-twitch skeletal muscle fiber contraction	DLAgn_00042310,DLAgn_00035900,DLAgn_00250020
GO:0097749	3	0.12%	0.02%	4.34E-3	0.107	membrane tubulation	DLAgn_00146020,DLAgn_00128110,DLAgn_00126800
GO:0048520	3	0.12%	0.02%	4.34E-3	0.107	positive regulation of behavior	DLAgn_00146760,DLAgn_00002750,DLAgn_00129040
GO:0002021	3	0.12%	0.02%	4.34E-3	0.107	response to dietary excess	DLAgn_00146760,DLAgn_00002750,DLAgn_00050230
GO:0021700	21	0.84%	0.47%	4.43E-3	0.107	developmental maturation	DLAgn_00150980,DLAgn_00091960,DLAgn_00089450,DLAgn_00100260,DLAgn_00014200,DLAgn_00188580,DLAgn_00172700,DLAgn_00201260,DLAgn_00006910,DLAgn_00157270,DLAgn_00004550,DLAgn_00118810,DLAgn_00003990,DLAgn_00191100,DLAgn_00149910,DLAgn_00088640,DLAgn_00084510,DLAgn_00024250,DLAgn_00178690,DLAgn_00102830,DLAgn_00083110
GO:0065008	268	0.11	9.3%	4.58E-3	0.108	regulation of biological quality	DLAgn_00150980,DLAgn_00202150,DLAgn_00173500,DLAgn_00226000,DLAgn_00095120,DLAgn_00142680,DLAgn_00034770,DLAgn_00181360,DLAgn_00187470,DLAgn_00244110,DLAgn_00247620,DLAgn_00006740,DLAgn_00025020,DLAgn_00146250,DLAgn_00016770,DLAgn_00103520,DLAgn_00016650,DLAgn_00021100,DLAgn_00066930,DLAgn_00004550,DLAgn_00169900,DLAgn_00114640,DLAgn_00184760,DLAgn_00158100,DLAgn_00243270,DLAgn_00008230,DLAgn_001…
GO:0072503	24	0.96%	0.56%	4.59E-3	0.108	cellular divalent inorganic cation homeostasis	DLAgn_00089210,DLAgn_00122480,DLAgn_00042310,DLAgn_00175980,DLAgn_00174550,DLAgn_00070200,DLAgn_00021100,DLAgn_00187080,DLAgn_00228470,DLAgn_00071340,DLAgn_00142260,DLAgn_00201960,DLAgn_00220740,DLAgn_00006910,DLAgn_00168590,DLAgn_00148380,DLAgn_00117840,DLAgn_00035900,DLAgn_00036600,DLAgn_00250020,DLAgn_00032800,DLAgn_00266060,DLAgn_00179580,DLAgn_00178690
GO:0045184	152	6.1%	5.0%	4.63E-3	0.108	establishment of protein localization	DLAgn_00086370,DLAgn_00090630,DLAgn_00151670,DLAgn_00059150,DLAgn_00226000,DLAgn_00142680,DLAgn_00189370,DLAgn_00112620,DLAgn_00075750,DLAgn_00070340,DLAgn_00003990,DLAgn_00155120,DLAgn_00159280,DLAgn_00061460,DLAgn_00022830,DLAgn_00213830,DLAgn_00124960,DLAgn_00071960,DLAgn_00111920,DLAgn_00130860,DLAgn_00036320,DLAgn_00092120,DLAgn_00205550,DLAgn_00092760,DLAgn_00123190,DLAgn_00169350,DLAgn_000…
GO:0016043	429	0.17	0.15	4.65E-3	0.108	cellular component organization	DLAgn_00150980,DLAgn_00146240,DLAgn_00148780,DLAgn_00202150,DLAgn_00173500,DLAgn_00034770,DLAgn_00181360,DLAgn_00112230,DLAgn_00139710,DLAgn_00099050,DLAgn_00047850,DLAgn_00105940,DLAgn_00104610,DLAgn_00146250,DLAgn_00204460,DLAgn_00021100,DLAgn_00089490,DLAgn_00031030,DLAgn_00109290,DLAgn_00019120,DLAgn_00167050,DLAgn_00159550,DLAgn_00158100,DLAgn_00099280,DLAgn_00021590,DLAgn_00140700,DLAgn_001…
GO:0002756	8	0.32%	0.12%	4.65E-3	0.108	MyD88-independent toll-like receptor signaling pathway	DLAgn_00016770,DLAgn_00255580,DLAgn_00083380,DLAgn_00253660,DLAgn_00240150,DLAgn_00179930,DLAgn_00183840,DLAgn_00053790
GO:0007163	22	0.88%	0.5%	4.78E-3	0.11	establishment or maintenance of cell polarity	DLAgn_00146250,DLAgn_00258300,DLAgn_00012490,DLAgn_00166070,DLAgn_00018880,DLAgn_00195280,DLAgn_00170670,DLAgn_00127780,DLAgn_00146300,DLAgn_00070680,DLAgn_00010780,DLAgn_00167210,DLAgn_00261540,DLAgn_00016590,DLAgn_00054150,DLAgn_00203220,DLAgn_00189710,DLAgn_00112230,DLAgn_00048630,DLAgn_00159280,DLAgn_00082540,DLAgn_00088510
GO:0055074	25	1.0%	0.6%	4.83E-3	0.111	calcium ion homeostasis	DLAgn_00042310,DLAgn_00175980,DLAgn_00174550,DLAgn_00070200,DLAgn_00091040,DLAgn_00142260,DLAgn_00201960,DLAgn_00006910,DLAgn_00168590,DLAgn_00148380,DLAgn_00117840,DLAgn_00134480,DLAgn_00036600,DLAgn_00250020,DLAgn_00032800,DLAgn_00266060,DLAgn_00089210,DLAgn_00021100,DLAgn_00187080,DLAgn_00228470,DLAgn_00071340,DLAgn_00220740,DLAgn_00035900,DLAgn_00179580,DLAgn_00178690
GO:0034330	42	1.7%	1.1%	4.84E-3	0.111	cell junction organization	DLAgn_00150980,DLAgn_00100100,DLAgn_00042970,DLAgn_00042450,DLAgn_00088110,DLAgn_00174330,DLAgn_00100260,DLAgn_00127780,DLAgn_00188580,DLAgn_00245510,DLAgn_00006740,DLAgn_00135770,DLAgn_00003990,DLAgn_00094380,DLAgn_00236230,DLAgn_00086620,DLAgn_00044780,DLAgn_00175690,DLAgn_00230530,DLAgn_00146250,DLAgn_00128600,DLAgn_00067300,DLAgn_00043310,DLAgn_00012490,DLAgn_00022830,DLAgn_00251270,DLAgn_001…
GO:0031325	141	5.7%	4.6%	4.94E-3	0.112	positive regulation of cellular metabolic process	DLAgn_00155910,DLAgn_00124970,DLAgn_00018440,DLAgn_00122430,DLAgn_00202150,DLAgn_00083380,DLAgn_00176610,DLAgn_00226000,DLAgn_00074300,DLAgn_00034770,DLAgn_00187470,DLAgn_00059430,DLAgn_00148380,DLAgn_00006740,DLAgn_00084500,DLAgn_00030840,DLAgn_00189920,DLAgn_00154150,DLAgn_00146250,DLAgn_00199960,DLAgn_00016770,DLAgn_00198910,DLAgn_00165030,DLAgn_00004940,DLAgn_00183280,DLAgn_00167050,DLAgn_000…
GO:0048584	115	4.6%	3.7%	5.16E-3	0.116	positive regulation of response to stimulus	DLAgn_00155910,DLAgn_00124970,DLAgn_00085040,DLAgn_00122430,DLAgn_00083380,DLAgn_00226000,DLAgn_00074300,DLAgn_00034770,DLAgn_00243410,DLAgn_00091680,DLAgn_00187470,DLAgn_00059430,DLAgn_00084500,DLAgn_00030840,DLAgn_00189920,DLAgn_00208090,DLAgn_00016770,DLAgn_00129610,DLAgn_00187080,DLAgn_00004940,DLAgn_00183280,DLAgn_00245840,DLAgn_00167050,DLAgn_00027450,DLAgn_00057630,DLAgn_00165420,DLAgn_002…
GO:0019722	14	0.56%	0.28%	5.19E-3	0.117	calcium-mediated signaling	DLAgn_00232460,DLAgn_00016010,DLAgn_00142680,DLAgn_00141370,DLAgn_00181360,DLAgn_00048390,DLAgn_00158130,DLAgn_00085920,DLAgn_00208060,DLAgn_00195750,DLAgn_00032800,DLAgn_00213410,DLAgn_00158150,DLAgn_00042370
GO:0010647	97	3.9%	3.0%	5.27E-3	0.118	positive regulation of cell communication	DLAgn_00150980,DLAgn_00155910,DLAgn_00124970,DLAgn_00085040,DLAgn_00083380,DLAgn_00226000,DLAgn_00074300,DLAgn_00243410,DLAgn_00187470,DLAgn_00084500,DLAgn_00030840,DLAgn_00189920,DLAgn_00208090,DLAgn_00156050,DLAgn_00016770,DLAgn_00187080,DLAgn_00066930,DLAgn_00183280,DLAgn_00167050,DLAgn_00004550,DLAgn_00027450,DLAgn_00057630,DLAgn_00165420,DLAgn_00236580,DLAgn_00045780,DLAgn_00008230,DLAgn_001…
GO:0046847	9	0.36%	0.14%	5.28E-3	0.118	filopodium assembly	DLAgn_00185220,DLAgn_00197220,DLAgn_00247620,DLAgn_00059720,DLAgn_00210840,DLAgn_00063190,DLAgn_00154760,DLAgn_00045030,DLAgn_00197230
GO:0035725	9	0.36%	0.14%	5.28E-3	0.118	sodium ion transmembrane transport	DLAgn_00175980,DLAgn_00004690,DLAgn_00036600,DLAgn_00001790,DLAgn_00255100,DLAgn_00138320,DLAgn_00214830,DLAgn_00128290,DLAgn_00050470
GO:0045921	9	0.36%	0.14%	5.28E-3	0.118	positive regulation of exocytosis	DLAgn_00006740,DLAgn_00071960,DLAgn_00033210,DLAgn_00172510,DLAgn_00046150,DLAgn_00087550,DLAgn_00158060,DLAgn_00159030,DLAgn_00156050
GO:1903522	34	1.4%	0.88%	5.31E-3	0.118	regulation of blood circulation	DLAgn_00204150,DLAgn_00197970,DLAgn_00232460,DLAgn_00174550,DLAgn_00170670,DLAgn_00151130,DLAgn_00167340,DLAgn_00141370,DLAgn_00181360,DLAgn_00158130,DLAgn_00001790,DLAgn_00030920,DLAgn_00068690,DLAgn_00032800,DLAgn_00213410,DLAgn_00266060,DLAgn_00124600,DLAgn_00158150,DLAgn_00172680,DLAgn_00016010,DLAgn_00171630,DLAgn_00265730,DLAgn_00036320,DLAgn_00055440,DLAgn_00220110,DLAgn_00048390,DLAgn_001…
GO:0000165	19	0.76%	0.42%	5.35E-3	0.118	MAPK cascade	DLAgn_00119280,DLAgn_00167080,DLAgn_00255580,DLAgn_00122430,DLAgn_00098760,DLAgn_00013090,DLAgn_00206870,DLAgn_00053790,DLAgn_00163620,DLAgn_00005440,DLAgn_00005340,DLAgn_00027960,DLAgn_00085920,DLAgn_00053520,DLAgn_00160990,DLAgn_00240150,DLAgn_00068350,DLAgn_00139670,DLAgn_00040170
GO:0023014	19	0.76%	0.42%	5.35E-3	0.118	signal transduction by protein phosphorylation	DLAgn_00119280,DLAgn_00167080,DLAgn_00255580,DLAgn_00122430,DLAgn_00098760,DLAgn_00013090,DLAgn_00206870,DLAgn_00053790,DLAgn_00163620,DLAgn_00005440,DLAgn_00005340,DLAgn_00027960,DLAgn_00085920,DLAgn_00053520,DLAgn_00160990,DLAgn_00240150,DLAgn_00068350,DLAgn_00139670,DLAgn_00040170
GO:0060627	35	1.4%	0.92%	5.36E-3	0.118	regulation of vesicle-mediated transport	DLAgn_00149210,DLAgn_00067630,DLAgn_00064680,DLAgn_00208750,DLAgn_00146760,DLAgn_00119340,DLAgn_00172510,DLAgn_00048910,DLAgn_00188580,DLAgn_00097880,DLAgn_00123280,DLAgn_00227510,DLAgn_00027460,DLAgn_00006740,DLAgn_00033210,DLAgn_00166720,DLAgn_00049750,DLAgn_00144950,DLAgn_00239600,DLAgn_00087550,DLAgn_00156050,DLAgn_00044760,DLAgn_00071960,DLAgn_00040320,DLAgn_00209370,DLAgn_00025270,DLAgn_001…
GO:0023052	42	1.7%	1.1%	5.39E-3	0.118	signaling	DLAgn_00065330,DLAgn_00150980,DLAgn_00067630,DLAgn_00020520,DLAgn_00204150,DLAgn_00232460,DLAgn_00127780,DLAgn_00206050,DLAgn_00151110,DLAgn_00095560,DLAgn_00188580,DLAgn_00181360,DLAgn_00050470,DLAgn_00169460,DLAgn_00006740,DLAgn_00132180,DLAgn_00158130,DLAgn_00003990,DLAgn_00033950,DLAgn_00251110,DLAgn_00086620,DLAgn_00175390,DLAgn_00088640,DLAgn_00199340,DLAgn_00213410,DLAgn_00232750,DLAgn_001…
GO:0045087	29	1.2%	0.73%	5.56E-3	0.12	innate immune response	DLAgn_00235970,DLAgn_00196280,DLAgn_00049600,DLAgn_00128330,DLAgn_00243710,DLAgn_00166450,DLAgn_00057370,DLAgn_00243410,DLAgn_00091680,DLAgn_00083950,DLAgn_00059720,DLAgn_00006760,DLAgn_00218920,DLAgn_00249020,DLAgn_00032800,DLAgn_00199960,DLAgn_00041350,DLAgn_00253290,DLAgn_00198910,DLAgn_00204840,DLAgn_00016590,DLAgn_00183280,DLAgn_00245840,DLAgn_00055870,DLAgn_00263160,DLAgn_00060300,DLAgn_002…
GO:0031323	287	0.12	0.1	5.59E-3	0.12	regulation of cellular metabolic process	DLAgn_00202150,DLAgn_00083380,DLAgn_00226000,DLAgn_00095120,DLAgn_00074300,DLAgn_00095240,DLAgn_00034770,DLAgn_00038450,DLAgn_00187470,DLAgn_00006740,DLAgn_00159320,DLAgn_00030840,DLAgn_00053600,DLAgn_00146250,DLAgn_00016770,DLAgn_00204460,DLAgn_00102790,DLAgn_00198910,DLAgn_00201750,DLAgn_00206760,DLAgn_00167050,DLAgn_00058840,DLAgn_00057630,DLAgn_00165420,DLAgn_00158100,DLAgn_00243270,DLAgn_001…
GO:0007202	10	0.4%	0.17%	5.6E-3	0.12	activation of phospholipase C activity	DLAgn_00118810,DLAgn_00128330,DLAgn_00198910,DLAgn_00068690,DLAgn_00149910,DLAgn_00032800,DLAgn_00024250,DLAgn_00178690,DLAgn_00053790,DLAgn_00083110
GO:0016079	7	0.28%	0.1%	5.83E-3	0.124	synaptic vesicle exocytosis	DLAgn_00006740,DLAgn_00040320,DLAgn_00247540,DLAgn_00113570,DLAgn_00209370,DLAgn_00112910,DLAgn_00071550
GO:0035690	7	0.28%	0.1%	5.83E-3	0.124	cellular response to drug	DLAgn_00046810,DLAgn_00184760,DLAgn_00191670,DLAgn_00142680,DLAgn_00182310,DLAgn_00031250,DLAgn_00042370
GO:0001938	7	0.28%	0.1%	5.83E-3	0.124	positive regulation of endothelial cell proliferation	DLAgn_00027990,DLAgn_00263160,DLAgn_00026810,DLAgn_00254080,DLAgn_00179580,DLAgn_00178690,DLAgn_00148380
GO:0045682	7	0.28%	0.1%	5.83E-3	0.124	regulation of epidermis development	DLAgn_00019400,DLAgn_00197760,DLAgn_00180710,DLAgn_00084500,DLAgn_00006990,DLAgn_00190340,DLAgn_00213870
GO:0071840	432	0.17	0.16	5.93E-3	0.124	cellular component organization or biogenesis	DLAgn_00150980,DLAgn_00146240,DLAgn_00148780,DLAgn_00202150,DLAgn_00173500,DLAgn_00034770,DLAgn_00181360,DLAgn_00112230,DLAgn_00139710,DLAgn_00099050,DLAgn_00047850,DLAgn_00105940,DLAgn_00104610,DLAgn_00146250,DLAgn_00203370,DLAgn_00204460,DLAgn_00089370,DLAgn_00021100,DLAgn_00089490,DLAgn_00031030,DLAgn_00109290,DLAgn_00019120,DLAgn_00167050,DLAgn_00159550,DLAgn_00158100,DLAgn_00099280,DLAgn_000…
GO:0006874	23	0.92%	0.54%	5.98E-3	0.124	cellular calcium ion homeostasis	DLAgn_00089210,DLAgn_00042310,DLAgn_00175980,DLAgn_00174550,DLAgn_00070200,DLAgn_00021100,DLAgn_00187080,DLAgn_00228470,DLAgn_00071340,DLAgn_00142260,DLAgn_00201960,DLAgn_00220740,DLAgn_00006910,DLAgn_00168590,DLAgn_00148380,DLAgn_00117840,DLAgn_00035900,DLAgn_00036600,DLAgn_00250020,DLAgn_00032800,DLAgn_00266060,DLAgn_00179580,DLAgn_00178690
GO:0080090	266	0.11	9.3%	6.24E-3	0.129	regulation of primary metabolic process	DLAgn_00202150,DLAgn_00083380,DLAgn_00226000,DLAgn_00095120,DLAgn_00074300,DLAgn_00095240,DLAgn_00034770,DLAgn_00038450,DLAgn_00187470,DLAgn_00006740,DLAgn_00030840,DLAgn_00146250,DLAgn_00016770,DLAgn_00204460,DLAgn_00102790,DLAgn_00198910,DLAgn_00206760,DLAgn_00167050,DLAgn_00058840,DLAgn_00057630,DLAgn_00165420,DLAgn_00158100,DLAgn_00243270,DLAgn_00131680,DLAgn_00260150,DLAgn_00045780,DLAgn_000…
GO:0055085	163	6.5%	5.5%	6.28E-3	0.13	transmembrane transport	DLAgn_00209860,DLAgn_00042310,DLAgn_00092370,DLAgn_00108090,DLAgn_00016380,DLAgn_00131270,DLAgn_00019090,DLAgn_00110170,DLAgn_00197040,DLAgn_00232750,DLAgn_00124600,DLAgn_00237820,DLAgn_00176580,DLAgn_00016650,DLAgn_00021100,DLAgn_00147100,DLAgn_00198910,DLAgn_00206800,DLAgn_00031790,DLAgn_00016090,DLAgn_00001710,DLAgn_00138900,DLAgn_00131710,DLAgn_00165820,DLAgn_00139840,DLAgn_00142840,DLAgn_000…
GO:0070374	14	0.56%	0.28%	6.56E-3	0.135	positive regulation of ERK1 and ERK2 cascade	DLAgn_00049600,DLAgn_00151110,DLAgn_00074300,DLAgn_00026810,DLAgn_00027900,DLAgn_00166110,DLAgn_00187470,DLAgn_00204910,DLAgn_00135320,DLAgn_00189920,DLAgn_00069320,DLAgn_00003160,DLAgn_00179580,DLAgn_00178690
GO:0046579	8	0.32%	0.12%	6.89E-3	0.141	positive regulation of Ras protein signal transduction	DLAgn_00012390,DLAgn_00086570,DLAgn_00151110,DLAgn_00068350,DLAgn_00027900,DLAgn_00261320,DLAgn_00166110,DLAgn_00179150
GO:0006071	8	0.32%	0.12%	6.89E-3	0.141	glycerol metabolic process	DLAgn_00186650,DLAgn_00067640,DLAgn_00189950,DLAgn_00260430,DLAgn_00003360,DLAgn_00031190,DLAgn_00107720,DLAgn_00118070
GO:0009791	16	0.64%	0.34%	6.99E-3	0.142	post-embryonic development	DLAgn_00199960,DLAgn_00089210,DLAgn_00016010,DLAgn_00227150,DLAgn_00226000,DLAgn_00158910,DLAgn_00205660,DLAgn_00060910,DLAgn_00118810,DLAgn_00218000,DLAgn_00003990,DLAgn_00045160,DLAgn_00008230,DLAgn_00149910,DLAgn_00024250,DLAgn_00083110
GO:0048469	16	0.64%	0.34%	6.99E-3	0.142	cell maturation	DLAgn_00091960,DLAgn_00089450,DLAgn_00014200,DLAgn_00172700,DLAgn_00201260,DLAgn_00006910,DLAgn_00157270,DLAgn_00118810,DLAgn_00191100,DLAgn_00149910,DLAgn_00088640,DLAgn_00084510,DLAgn_00024250,DLAgn_00178690,DLAgn_00102830,DLAgn_00083110
GO:0022604	46	1.8%	1.3%	7.04E-3	0.142	regulation of cell morphogenesis	DLAgn_00263900,DLAgn_00167080,DLAgn_00202150,DLAgn_00259000,DLAgn_00170670,DLAgn_00173500,DLAgn_00197610,DLAgn_00127780,DLAgn_00119000,DLAgn_00208150,DLAgn_00167340,DLAgn_00188580,DLAgn_00240100,DLAgn_00034790,DLAgn_00092450,DLAgn_00050130,DLAgn_00166250,DLAgn_00096750,DLAgn_00037680,DLAgn_00247620,DLAgn_00006740,DLAgn_00004300,DLAgn_00010210,DLAgn_00179870,DLAgn_00177550,DLAgn_00063960,DLAgn_001…
GO:0050807	18	0.72%	0.4%	7.08E-3	0.142	regulation of synapse organization	DLAgn_00167080,DLAgn_00103520,DLAgn_00202150,DLAgn_00066940,DLAgn_00122100,DLAgn_00066930,DLAgn_00146300,DLAgn_00012190,DLAgn_00096750,DLAgn_00006740,DLAgn_00051560,DLAgn_00032920,DLAgn_00158100,DLAgn_00192320,DLAgn_00105420,DLAgn_00088510,DLAgn_00100960,DLAgn_00086420
GO:0008345	6	0.24%	0.08%	7.1E-3	0.142	larval locomotory behavior	DLAgn_00234640,DLAgn_00042310,DLAgn_00035900,DLAgn_00131360,DLAgn_00092390,DLAgn_00250020
GO:0030537	6	0.24%	0.08%	7.1E-3	0.142	larval behavior	DLAgn_00234640,DLAgn_00042310,DLAgn_00035900,DLAgn_00131360,DLAgn_00092390,DLAgn_00250020
GO:0023056	97	3.9%	3.1%	7.19E-3	0.143	positive regulation of signaling	DLAgn_00150980,DLAgn_00155910,DLAgn_00124970,DLAgn_00085040,DLAgn_00083380,DLAgn_00226000,DLAgn_00074300,DLAgn_00243410,DLAgn_00187470,DLAgn_00084500,DLAgn_00030840,DLAgn_00189920,DLAgn_00208090,DLAgn_00156050,DLAgn_00016770,DLAgn_00187080,DLAgn_00066930,DLAgn_00183280,DLAgn_00167050,DLAgn_00004550,DLAgn_00027450,DLAgn_00057630,DLAgn_00165420,DLAgn_00236580,DLAgn_00045780,DLAgn_00008230,DLAgn_001…
GO:0009893	166	6.7%	5.6%	7.24E-3	0.143	positive regulation of metabolic process	DLAgn_00155910,DLAgn_00124970,DLAgn_00018440,DLAgn_00122430,DLAgn_00202150,DLAgn_00083380,DLAgn_00176610,DLAgn_00226000,DLAgn_00074300,DLAgn_00158500,DLAgn_00034770,DLAgn_00243410,DLAgn_00181360,DLAgn_00187470,DLAgn_00059430,DLAgn_00148380,DLAgn_00006740,DLAgn_00084500,DLAgn_00030840,DLAgn_00189920,DLAgn_00208090,DLAgn_00154150,DLAgn_00156050,DLAgn_00146250,DLAgn_00199960,DLAgn_00016770,DLAgn_001…
GO:0006928	161	6.5%	5.4%	7.3E-3	0.144	movement of cell or subcellular component	DLAgn_00153610,DLAgn_00175920,DLAgn_00202150,DLAgn_00156960,DLAgn_00226000,DLAgn_00167340,DLAgn_00034770,DLAgn_00091680,DLAgn_00181360,DLAgn_00205660,DLAgn_00159680,DLAgn_00095090,DLAgn_00244110,DLAgn_00006740,DLAgn_00112230,DLAgn_00222710,DLAgn_00084500,DLAgn_00002540,DLAgn_00118850,DLAgn_00033950,DLAgn_00106990,DLAgn_00208090,DLAgn_00155120,DLAgn_00118690,DLAgn_00061460,DLAgn_00061340,DLAgn_000…
GO:0032412	12	0.48%	0.23%	7.3E-3	0.144	regulation of ion transmembrane transporter activity	DLAgn_00114740,DLAgn_00034820,DLAgn_00005340,DLAgn_00131160,DLAgn_00145350,DLAgn_00045750,DLAgn_00158100,DLAgn_00265730,DLAgn_00258700,DLAgn_00032800,DLAgn_00181360,DLAgn_00128910
GO:0060193	12	0.48%	0.23%	7.3E-3	0.144	positive regulation of lipase activity	DLAgn_00118810,DLAgn_00243270,DLAgn_00128330,DLAgn_00198910,DLAgn_00026810,DLAgn_00068690,DLAgn_00149910,DLAgn_00032800,DLAgn_00024250,DLAgn_00178690,DLAgn_00053790,DLAgn_00083110
GO:0018193	80	3.2%	2.5%	7.33E-3	0.144	peptidyl-amino acid modification	DLAgn_00066760,DLAgn_00203040,DLAgn_00195050,DLAgn_00012140,DLAgn_00122430,DLAgn_00202150,DLAgn_00156520,DLAgn_00178710,DLAgn_00041700,DLAgn_00034770,DLAgn_00149470,DLAgn_00187470,DLAgn_00059430,DLAgn_00130930,DLAgn_00006740,DLAgn_00027960,DLAgn_00237220,DLAgn_00152250,DLAgn_00156890,DLAgn_00040060,DLAgn_00069320,DLAgn_00154150,DLAgn_00066770,DLAgn_00150730,DLAgn_00122100,DLAgn_00187080,DLAgn_001…
GO:0019932	21	0.84%	0.49%	7.39E-3	0.144	second-messenger-mediated signaling	DLAgn_00064680,DLAgn_00089210,DLAgn_00232460,DLAgn_00016010,DLAgn_00142680,DLAgn_00141370,DLAgn_00031250,DLAgn_00181360,DLAgn_00098610,DLAgn_00048390,DLAgn_00158130,DLAgn_00169900,DLAgn_00085920,DLAgn_00208060,DLAgn_00195750,DLAgn_00032800,DLAgn_00213410,DLAgn_00031800,DLAgn_00086420,DLAgn_00158150,DLAgn_00042370
GO:0140029	11	0.44%	0.2%	7.54E-3	0.145	exocytic process	DLAgn_00004550,DLAgn_00150980,DLAgn_00014370,DLAgn_00213830,DLAgn_00007980,DLAgn_00172510,DLAgn_00149740,DLAgn_00033850,DLAgn_00112910,DLAgn_00086620,DLAgn_00087970
GO:0051050	52	2.1%	1.5%	7.7E-3	0.148	positive regulation of transport	DLAgn_00150980,DLAgn_00146760,DLAgn_00050530,DLAgn_00034770,DLAgn_00123280,DLAgn_00181360,DLAgn_00006740,DLAgn_00053520,DLAgn_00166720,DLAgn_00049750,DLAgn_00139670,DLAgn_00258700,DLAgn_00041030,DLAgn_00156050,DLAgn_00146250,DLAgn_00016770,DLAgn_00089210,DLAgn_00044520,DLAgn_00071960,DLAgn_00066930,DLAgn_00040320,DLAgn_00245840,DLAgn_00143060,DLAgn_00004550,DLAgn_00131160,DLAgn_00158100,DLAgn_000…
GO:0046503	4	0.16%	0.04%	8.04E-3	0.154	glycerolipid catabolic process	DLAgn_00149780,DLAgn_00058170,DLAgn_00133430,DLAgn_00178690
GO:0051590	4	0.16%	0.04%	8.04E-3	0.154	positive regulation of neurotransmitter transport	DLAgn_00004550,DLAgn_00150980,DLAgn_00144490,DLAgn_00033210
GO:0035408	4	0.16%	0.04%	8.04E-3	0.154	histone H3-T6 phosphorylation	DLAgn_00187080,DLAgn_00179580,DLAgn_00178690,DLAgn_00059430
GO:0048368	4	0.16%	0.04%	8.04E-3	0.154	lateral mesoderm development	DLAgn_00158580,DLAgn_00172950,DLAgn_00005420,DLAgn_00027900
GO:0032793	5	0.2%	0.06%	8.14E-3	0.154	positive regulation of CREB transcription factor activity	DLAgn_00147670,DLAgn_00263160,DLAgn_00227120,DLAgn_00003910,DLAgn_00086420
GO:0006898	14	0.56%	0.29%	8.2E-3	0.154	receptor-mediated endocytosis	DLAgn_00154940,DLAgn_00044760,DLAgn_00152000,DLAgn_00166170,DLAgn_00134470,DLAgn_00244110,DLAgn_00248500,DLAgn_00048150,DLAgn_00140660,DLAgn_00158100,DLAgn_00037720,DLAgn_00008340,DLAgn_00177100,DLAgn_00069220
GO:1903532	20	0.8%	0.47%	8.21E-3	0.154	positive regulation of secretion by cell	DLAgn_00016770,DLAgn_00150980,DLAgn_00071960,DLAgn_00066940,DLAgn_00066930,DLAgn_00172510,DLAgn_00027900,DLAgn_00142260,DLAgn_00034770,DLAgn_00004550,DLAgn_00006740,DLAgn_00033210,DLAgn_00108790,DLAgn_00046150,DLAgn_00105950,DLAgn_00087550,DLAgn_00158060,DLAgn_00065570,DLAgn_00159030,DLAgn_00156050
GO:0060255	295	0.12	0.1	8.3E-3	0.155	regulation of macromolecule metabolic process	DLAgn_00202150,DLAgn_00083380,DLAgn_00177300,DLAgn_00226000,DLAgn_00074300,DLAgn_00095240,DLAgn_00034770,DLAgn_00187110,DLAgn_00181360,DLAgn_00038450,DLAgn_00187470,DLAgn_00006740,DLAgn_00030840,DLAgn_00053600,DLAgn_00152490,DLAgn_00156050,DLAgn_00146250,DLAgn_00016770,DLAgn_00204460,DLAgn_00064170,DLAgn_00102790,DLAgn_00198910,DLAgn_00181130,DLAgn_00206760,DLAgn_00167050,DLAgn_00058840,DLAgn_000…
GO:0001933	34	1.4%	0.91%	8.51E-3	0.158	negative regulation of protein phosphorylation	DLAgn_00046810,DLAgn_00207980,DLAgn_00095720,DLAgn_00166870,DLAgn_00035360,DLAgn_00261940,DLAgn_00118810,DLAgn_00084720,DLAgn_00238730,DLAgn_00024250,DLAgn_00046020,DLAgn_00083110,DLAgn_00095030,DLAgn_00265730,DLAgn_00220740,DLAgn_00002350,DLAgn_00027990,DLAgn_00062920,DLAgn_00237050,DLAgn_00010200,DLAgn_00167740,DLAgn_00005960,DLAgn_00135320,DLAgn_00161700,DLAgn_00192320,DLAgn_00104760,DLAgn_001…
GO:0006892	13	0.52%	0.26%	8.8E-3	0.163	post-Golgi vesicle-mediated transport	DLAgn_00015020,DLAgn_00237920,DLAgn_00017970,DLAgn_00152930,DLAgn_00065850,DLAgn_00040320,DLAgn_00160460,DLAgn_00140660,DLAgn_00142530,DLAgn_00104680,DLAgn_00008340,DLAgn_00190180,DLAgn_00061460
GO:0014047	7	0.28%	0.1%	8.93E-3	0.165	glutamate secretion	DLAgn_00022830,DLAgn_00066940,DLAgn_00033210,DLAgn_00066930,DLAgn_00040320,DLAgn_00209370,DLAgn_00228080
GO:0031400	42	1.7%	1.2%	8.97E-3	0.165	negative regulation of protein modification process	DLAgn_00046810,DLAgn_00207980,DLAgn_00095720,DLAgn_00182310,DLAgn_00166870,DLAgn_00142260,DLAgn_00035360,DLAgn_00059430,DLAgn_00261940,DLAgn_00056510,DLAgn_00006740,DLAgn_00118810,DLAgn_00084720,DLAgn_00238730,DLAgn_00024250,DLAgn_00046020,DLAgn_00083110,DLAgn_00065820,DLAgn_00095030,DLAgn_00027900,DLAgn_00265730,DLAgn_00220740,DLAgn_00002350,DLAgn_00027990,DLAgn_00062920,DLAgn_00237050,DLAgn_000…
GO:0042326	35	1.4%	0.95%	9.5E-3	0.174	negative regulation of phosphorylation	DLAgn_00046810,DLAgn_00207980,DLAgn_00095720,DLAgn_00166870,DLAgn_00035360,DLAgn_00261940,DLAgn_00118810,DLAgn_00084720,DLAgn_00238730,DLAgn_00024250,DLAgn_00046020,DLAgn_00083110,DLAgn_00090200,DLAgn_00095030,DLAgn_00265730,DLAgn_00220740,DLAgn_00002350,DLAgn_00027990,DLAgn_00062920,DLAgn_00237050,DLAgn_00010200,DLAgn_00167740,DLAgn_00005960,DLAgn_00135320,DLAgn_00161700,DLAgn_00192320,DLAgn_001…
GO:0015833	150	6.0%	5.0%	9.57E-3	0.175	peptide transport	DLAgn_00086370,DLAgn_00090630,DLAgn_00151670,DLAgn_00059150,DLAgn_00226000,DLAgn_00142680,DLAgn_00189370,DLAgn_00112620,DLAgn_00075750,DLAgn_00070340,DLAgn_00003990,DLAgn_00155120,DLAgn_00159280,DLAgn_00061460,DLAgn_00022830,DLAgn_00213830,DLAgn_00124960,DLAgn_00071960,DLAgn_00066930,DLAgn_00111920,DLAgn_00130860,DLAgn_00092120,DLAgn_00205550,DLAgn_00092760,DLAgn_00123190,DLAgn_00169350,DLAgn_000…
GO:0051641	175	7.0%	6.0%	9.82E-3	0.179	cellular localization	DLAgn_00151670,DLAgn_00059150,DLAgn_00020120,DLAgn_00165680,DLAgn_00142680,DLAgn_00189370,DLAgn_00112620,DLAgn_00075750,DLAgn_00181360,DLAgn_00070340,DLAgn_00244110,DLAgn_00006740,DLAgn_00053840,DLAgn_00068390,DLAgn_00136200,DLAgn_00003990,DLAgn_00160820,DLAgn_00106990,DLAgn_00208090,DLAgn_00155120,DLAgn_00061460,DLAgn_00146250,DLAgn_00194050,DLAgn_00150970,DLAgn_00022830,DLAgn_00213830,DLAgn_000…
GO:0019400	8	0.32%	0.13%	9.87E-3	0.179	alditol metabolic process	DLAgn_00186650,DLAgn_00067640,DLAgn_00189950,DLAgn_00260430,DLAgn_00003360,DLAgn_00031190,DLAgn_00107720,DLAgn_00118070
GO:0016572	8	0.32%	0.13%	9.87E-3	0.179	histone phosphorylation	DLAgn_00006740,DLAgn_00187080,DLAgn_00085620,DLAgn_00025000,DLAgn_00040060,DLAgn_00179580,DLAgn_00178690,DLAgn_00059430
GO:0046879	9	0.36%	0.16%	0.0102	0.184	hormone secretion	DLAgn_00064680,DLAgn_00066940,DLAgn_00260010,DLAgn_00066930,DLAgn_00113570,DLAgn_00226000,DLAgn_00008230,DLAgn_00173480,DLAgn_00181380
GO:0015800	9	0.36%	0.16%	0.0102	0.184	acidic amino acid transport	DLAgn_00022830,DLAgn_00118940,DLAgn_00066940,DLAgn_00033210,DLAgn_00066930,DLAgn_00040320,DLAgn_00209370,DLAgn_00228080,DLAgn_00141280
GO:0008333	9	0.36%	0.16%	0.0102	0.184	endosome to lysosome transport	DLAgn_00060170,DLAgn_00140860,DLAgn_00151670,DLAgn_00053840,DLAgn_00086070,DLAgn_00074180,DLAgn_00063840,DLAgn_00177870,DLAgn_00061460
GO:0002822	9	0.36%	0.16%	0.0102	0.184	regulation of adaptive immune response based on somatic recombination of immune receptors built from immunoglobulin superfamily domains	DLAgn_00108790,DLAgn_00246000,DLAgn_00235560,DLAgn_00135320,DLAgn_00147710,DLAgn_00074560,DLAgn_00238730,DLAgn_00220740,DLAgn_00003160
GO:0009914	9	0.36%	0.16%	0.0102	0.184	hormone transport	DLAgn_00064680,DLAgn_00066940,DLAgn_00260010,DLAgn_00066930,DLAgn_00113570,DLAgn_00226000,DLAgn_00008230,DLAgn_00173480,DLAgn_00181380
GO:0061951	9	0.36%	0.16%	0.0102	0.184	establishment of protein localization to plasma membrane	DLAgn_00015020,DLAgn_00237920,DLAgn_00040320,DLAgn_00128110,DLAgn_00104680,DLAgn_00008340,DLAgn_00036320,DLAgn_00190180,DLAgn_00061460
GO:0019222	339	0.14	0.12	0.0103	0.184	regulation of metabolic process	DLAgn_00202150,DLAgn_00083380,DLAgn_00177300,DLAgn_00226000,DLAgn_00095120,DLAgn_00074300,DLAgn_00095240,DLAgn_00034770,DLAgn_00187110,DLAgn_00181360,DLAgn_00038450,DLAgn_00187470,DLAgn_00244110,DLAgn_00006740,DLAgn_00159320,DLAgn_00030840,DLAgn_00053600,DLAgn_00152490,DLAgn_00156050,DLAgn_00146250,DLAgn_00016770,DLAgn_00204460,DLAgn_00064170,DLAgn_00102790,DLAgn_00198910,DLAgn_00181130,DLAgn_002…
GO:0051128	146	5.9%	4.9%	0.0103	0.184	regulation of cellular component organization	DLAgn_00155910,DLAgn_00202150,DLAgn_00146760,DLAgn_00133960,DLAgn_00167340,DLAgn_00034770,DLAgn_00166250,DLAgn_00006740,DLAgn_00084500,DLAgn_00138220,DLAgn_00136200,DLAgn_00049750,DLAgn_00177550,DLAgn_00155120,DLAgn_00105420,DLAgn_00044220,DLAgn_00239600,DLAgn_00210460,DLAgn_00146250,DLAgn_00019400,DLAgn_00016770,DLAgn_00103520,DLAgn_00066930,DLAgn_00022310,DLAgn_00079970,DLAgn_00158100,DLAgn_002…
GO:0010921	16	0.64%	0.35%	0.0103	0.184	regulation of phosphatase activity	DLAgn_00207980,DLAgn_00014370,DLAgn_00050500,DLAgn_00166870,DLAgn_00059680,DLAgn_00170600,DLAgn_00038550,DLAgn_00135570,DLAgn_00082410,DLAgn_00159320,DLAgn_00166720,DLAgn_00033850,DLAgn_00024750,DLAgn_00032800,DLAgn_00086000,DLAgn_00065570
GO:0042886	152	6.1%	5.1%	0.0103	0.184	amide transport	DLAgn_00086370,DLAgn_00090630,DLAgn_00151670,DLAgn_00059150,DLAgn_00226000,DLAgn_00142680,DLAgn_00189370,DLAgn_00112620,DLAgn_00075750,DLAgn_00070340,DLAgn_00003990,DLAgn_00155120,DLAgn_00159280,DLAgn_00061460,DLAgn_00022830,DLAgn_00213830,DLAgn_00124960,DLAgn_00071960,DLAgn_00066930,DLAgn_00111920,DLAgn_00130860,DLAgn_00092120,DLAgn_00205550,DLAgn_00092760,DLAgn_00123190,DLAgn_00169350,DLAgn_000…
GO:0015031	145	5.8%	4.9%	0.0106	0.184	protein transport	DLAgn_00086370,DLAgn_00090630,DLAgn_00151670,DLAgn_00059150,DLAgn_00226000,DLAgn_00142680,DLAgn_00189370,DLAgn_00112620,DLAgn_00075750,DLAgn_00070340,DLAgn_00003990,DLAgn_00155120,DLAgn_00159280,DLAgn_00061460,DLAgn_00022830,DLAgn_00213830,DLAgn_00124960,DLAgn_00071960,DLAgn_00111920,DLAgn_00130860,DLAgn_00092120,DLAgn_00205550,DLAgn_00092760,DLAgn_00123190,DLAgn_00169350,DLAgn_00074550,DLAgn_000…
GO:0006469	23	0.92%	0.57%	0.0109	0.189	negative regulation of protein kinase activity	DLAgn_00046810,DLAgn_00207980,DLAgn_00095030,DLAgn_00166870,DLAgn_00220740,DLAgn_00118810,DLAgn_00027990,DLAgn_00062920,DLAgn_00237050,DLAgn_00010200,DLAgn_00167740,DLAgn_00005960,DLAgn_00161700,DLAgn_00192320,DLAgn_00104760,DLAgn_00149910,DLAgn_00040170,DLAgn_00179580,DLAgn_00024250,DLAgn_00178690,DLAgn_00083110,DLAgn_00121820,DLAgn_00048450
GO:0008219	47	1.9%	1.4%	0.011	0.189	cell death	DLAgn_00192080,DLAgn_00043860,DLAgn_00195050,DLAgn_00122430,DLAgn_00182930,DLAgn_00144000,DLAgn_00167340,DLAgn_00142260,DLAgn_00091680,DLAgn_00096530,DLAgn_00188680,DLAgn_00202990,DLAgn_00059430,DLAgn_00143070,DLAgn_00224710,DLAgn_00005230,DLAgn_00058950,DLAgn_00004300,DLAgn_00240150,DLAgn_00161610,DLAgn_00019900,DLAgn_00236530,DLAgn_00070710,DLAgn_00011080,DLAgn_00038380,DLAgn_00013680,DLAgn_001…
GO:0032268	183	7.3%	6.3%	0.0113	0.195	regulation of cellular protein metabolic process	DLAgn_00155910,DLAgn_00124970,DLAgn_00122430,DLAgn_00202150,DLAgn_00083380,DLAgn_00012460,DLAgn_00102020,DLAgn_00226000,DLAgn_00074300,DLAgn_00095240,DLAgn_00038450,DLAgn_00187470,DLAgn_00059430,DLAgn_00006740,DLAgn_00084500,DLAgn_00030840,DLAgn_00189920,DLAgn_00154150,DLAgn_00146250,DLAgn_00199960,DLAgn_00016770,DLAgn_00062150,DLAgn_00129610,DLAgn_00198910,DLAgn_00165030,DLAgn_00125490,DLAgn_000…
GO:0017158	6	0.24%	0.09%	0.0114	0.195	regulation of calcium ion-dependent exocytosis	DLAgn_00006740,DLAgn_00209370,DLAgn_00188580,DLAgn_00046150,DLAgn_00159030,DLAgn_00156050
GO:0010644	6	0.24%	0.09%	0.0114	0.195	cell communication by electrical coupling	DLAgn_00158130,DLAgn_00232460,DLAgn_00016010,DLAgn_00208060,DLAgn_00213410,DLAgn_00158150
GO:0045859	80	3.2%	2.5%	0.0116	0.197	regulation of protein kinase activity	DLAgn_00208970,DLAgn_00124970,DLAgn_00086570,DLAgn_00202150,DLAgn_00083380,DLAgn_00102020,DLAgn_00128330,DLAgn_00151110,DLAgn_00226000,DLAgn_00166450,DLAgn_00038450,DLAgn_00187470,DLAgn_00006740,DLAgn_00118810,DLAgn_00030840,DLAgn_00189920,DLAgn_00237220,DLAgn_00069320,DLAgn_00040180,DLAgn_00024250,DLAgn_00009370,DLAgn_00146250,DLAgn_00129610,DLAgn_00179930,DLAgn_00198910,DLAgn_00165030,DLAgn_001…
GO:0006836	27	1.1%	0.7%	0.0117	0.199	neurotransmitter transport	DLAgn_00209300,DLAgn_00066940,DLAgn_00234340,DLAgn_00119340,DLAgn_00093380,DLAgn_00010040,DLAgn_00201960,DLAgn_00070340,DLAgn_00148380,DLAgn_00112430,DLAgn_00244690,DLAgn_00236230,DLAgn_00159280,DLAgn_00108710,DLAgn_00124600,DLAgn_00103520,DLAgn_00066930,DLAgn_00012190,DLAgn_00097950,DLAgn_00237470,DLAgn_00221160,DLAgn_00116120,DLAgn_00139300,DLAgn_00159190,DLAgn_00088510,DLAgn_00176030,DLAgn_001…
GO:0006942	12	0.48%	0.24%	0.0118	0.2	regulation of striated muscle contraction	DLAgn_00048390,DLAgn_00158130,DLAgn_00232460,DLAgn_00016010,DLAgn_00208060,DLAgn_00141370,DLAgn_00265730,DLAgn_00032800,DLAgn_00213410,DLAgn_00266060,DLAgn_00181360,DLAgn_00158150
GO:0060562	34	1.4%	0.93%	0.0118	0.2	epithelial tube morphogenesis	DLAgn_00173440,DLAgn_00064140,DLAgn_00232460,DLAgn_00196160,DLAgn_00016400,DLAgn_00172950,DLAgn_00155630,DLAgn_00111710,DLAgn_00034430,DLAgn_00076940,DLAgn_00092790,DLAgn_00060910,DLAgn_00158130,DLAgn_00114330,DLAgn_00001790,DLAgn_00084440,DLAgn_00061960,DLAgn_00208090,DLAgn_00153120,DLAgn_00213410,DLAgn_00158150,DLAgn_00011080,DLAgn_00012390,DLAgn_00227060,DLAgn_00040680,DLAgn_00122100,DLAgn_000…
GO:0006644	47	1.9%	1.4%	0.012	0.201	phospholipid metabolic process	DLAgn_00227390,DLAgn_00255680,DLAgn_00207000,DLAgn_00019750,DLAgn_00145350,DLAgn_00173340,DLAgn_00170990,DLAgn_00124470,DLAgn_00227150,DLAgn_00000830,DLAgn_00244110,DLAgn_00009810,DLAgn_00142530,DLAgn_00107220,DLAgn_00003050,DLAgn_00116090,DLAgn_00088740,DLAgn_00102510,DLAgn_00122580,DLAgn_00043310,DLAgn_00014370,DLAgn_00041350,DLAgn_00149780,DLAgn_00176420,DLAgn_00175770,DLAgn_00024710,DLAgn_001…
GO:0010518	11	0.44%	0.22%	0.0126	0.211	positive regulation of phospholipase activity	DLAgn_00118810,DLAgn_00128330,DLAgn_00198910,DLAgn_00026810,DLAgn_00068690,DLAgn_00149910,DLAgn_00032800,DLAgn_00024250,DLAgn_00178690,DLAgn_00053790,DLAgn_00083110
GO:0051246	193	7.8%	6.7%	0.0127	0.211	regulation of protein metabolic process	DLAgn_00202150,DLAgn_00083380,DLAgn_00226000,DLAgn_00074300,DLAgn_00095240,DLAgn_00034770,DLAgn_00038450,DLAgn_00187470,DLAgn_00006740,DLAgn_00030840,DLAgn_00146250,DLAgn_00016770,DLAgn_00198910,DLAgn_00206760,DLAgn_00167050,DLAgn_00057630,DLAgn_00165420,DLAgn_00158100,DLAgn_00045780,DLAgn_00008230,DLAgn_00128910,DLAgn_00090330,DLAgn_00024740,DLAgn_00166870,DLAgn_00050230,DLAgn_00261940,DLAgn_001…
GO:0002009	76	3.1%	2.4%	0.013	0.215	morphogenesis of an epithelium	DLAgn_00064140,DLAgn_00018880,DLAgn_00018440,DLAgn_00151110,DLAgn_00155630,DLAgn_00095560,DLAgn_00167340,DLAgn_00108050,DLAgn_00112230,DLAgn_00139710,DLAgn_00222710,DLAgn_00084500,DLAgn_00114330,DLAgn_00055500,DLAgn_00240150,DLAgn_00051620,DLAgn_00160820,DLAgn_00106990,DLAgn_00208090,DLAgn_00014710,DLAgn_00213410,DLAgn_00158150,DLAgn_00146250,DLAgn_00011080,DLAgn_00040680,DLAgn_00015880,DLAgn_000…
GO:0007276	25	1.0%	0.64%	0.013	0.216	gamete generation	DLAgn_00149650,DLAgn_00232440,DLAgn_00179800,DLAgn_00260010,DLAgn_00070140,DLAgn_00035000,DLAgn_00129040,DLAgn_00079320,DLAgn_00188730,DLAgn_00182280,DLAgn_00221270,DLAgn_00033950,DLAgn_00208090,DLAgn_00123810,DLAgn_00259550,DLAgn_00075500,DLAgn_00222270,DLAgn_00189000,DLAgn_00025050,DLAgn_00084930,DLAgn_00136790,DLAgn_00236580,DLAgn_00024760,DLAgn_00237750,DLAgn_00177760
GO:0048841	7	0.28%	0.11%	0.0131	0.216	regulation of axon extension involved in axon guidance	DLAgn_00263900,DLAgn_00255970,DLAgn_00013000,DLAgn_00208150,DLAgn_00167340,DLAgn_00034790,DLAgn_00179020
GO:0010863	10	0.4%	0.19%	0.0133	0.218	positive regulation of phospholipase C activity	DLAgn_00118810,DLAgn_00128330,DLAgn_00198910,DLAgn_00068690,DLAgn_00149910,DLAgn_00032800,DLAgn_00024250,DLAgn_00178690,DLAgn_00053790,DLAgn_00083110
GO:0071695	17	0.68%	0.39%	0.0133	0.219	anatomical structure maturation	DLAgn_00091960,DLAgn_00089450,DLAgn_00014200,DLAgn_00188580,DLAgn_00172700,DLAgn_00201260,DLAgn_00006910,DLAgn_00157270,DLAgn_00118810,DLAgn_00191100,DLAgn_00149910,DLAgn_00088640,DLAgn_00084510,DLAgn_00024250,DLAgn_00178690,DLAgn_00102830,DLAgn_00083110
GO:0050905	17	0.68%	0.39%	0.0133	0.219	neuromuscular process	DLAgn_00167080,DLAgn_00122100,DLAgn_00014200,DLAgn_00059440,DLAgn_00188580,DLAgn_00012190,DLAgn_00220790,DLAgn_00238390,DLAgn_00005340,DLAgn_00118940,DLAgn_00053520,DLAgn_00175390,DLAgn_00179870,DLAgn_00139670,DLAgn_00213870,DLAgn_00102830,DLAgn_00237820
GO:0008286	13	0.52%	0.28%	0.0136	0.222	insulin receptor signaling pathway	DLAgn_00090330,DLAgn_00145130,DLAgn_00166450,DLAgn_00002740,DLAgn_00038440,DLAgn_00183280,DLAgn_00245840,DLAgn_00035360,DLAgn_00112210,DLAgn_00059720,DLAgn_00060300,DLAgn_00010210,DLAgn_00083680
GO:0032409	13	0.52%	0.28%	0.0136	0.222	regulation of transporter activity	DLAgn_00145350,DLAgn_00045750,DLAgn_00265730,DLAgn_00181360,DLAgn_00032170,DLAgn_00114740,DLAgn_00034820,DLAgn_00005340,DLAgn_00131160,DLAgn_00158100,DLAgn_00258700,DLAgn_00032800,DLAgn_00128910
GO:0009967	83	3.3%	2.6%	0.0136	0.222	positive regulation of signal transduction	DLAgn_00129700,DLAgn_00155910,DLAgn_00124970,DLAgn_00085040,DLAgn_00086570,DLAgn_00083380,DLAgn_00151110,DLAgn_00226000,DLAgn_00074300,DLAgn_00095560,DLAgn_00166450,DLAgn_00261320,DLAgn_00243410,DLAgn_00187470,DLAgn_00130930,DLAgn_00108050,DLAgn_00006820,DLAgn_00084500,DLAgn_00030840,DLAgn_00189920,DLAgn_00068350,DLAgn_00208090,DLAgn_00069320,DLAgn_00040180,DLAgn_00041030,DLAgn_00016770,DLAgn_001…
GO:0002819	9	0.36%	0.16%	0.0137	0.222	regulation of adaptive immune response	DLAgn_00108790,DLAgn_00246000,DLAgn_00235560,DLAgn_00135320,DLAgn_00147710,DLAgn_00074560,DLAgn_00238730,DLAgn_00220740,DLAgn_00003160
GO:0030148	9	0.36%	0.16%	0.0137	0.222	sphingolipid biosynthetic process	DLAgn_00121480,DLAgn_00005440,DLAgn_00019750,DLAgn_00263160,DLAgn_00008650,DLAgn_00039090,DLAgn_00182310,DLAgn_00059750,DLAgn_00079200
GO:0051403	9	0.36%	0.16%	0.0137	0.222	stress-activated MAPK cascade	DLAgn_00255580,DLAgn_00005340,DLAgn_00053520,DLAgn_00240150,DLAgn_00098760,DLAgn_00139670,DLAgn_00040170,DLAgn_00013090,DLAgn_00053790
GO:0071692	8	0.32%	0.14%	0.0137	0.222	protein localization to extracellular region	DLAgn_00064680,DLAgn_00014370,DLAgn_00145350,DLAgn_00113570,DLAgn_00226000,DLAgn_00008230,DLAgn_00181380,DLAgn_00102510
GO:0002706	8	0.32%	0.14%	0.0137	0.222	regulation of lymphocyte mediated immunity	DLAgn_00046520,DLAgn_00108790,DLAgn_00204800,DLAgn_00235560,DLAgn_00135320,DLAgn_00074560,DLAgn_00238730,DLAgn_00220740
GO:0035592	8	0.32%	0.14%	0.0137	0.222	establishment of protein localization to extracellular region	DLAgn_00064680,DLAgn_00014370,DLAgn_00145350,DLAgn_00113570,DLAgn_00226000,DLAgn_00008230,DLAgn_00181380,DLAgn_00102510
GO:0009306	8	0.32%	0.14%	0.0137	0.222	protein secretion	DLAgn_00064680,DLAgn_00014370,DLAgn_00145350,DLAgn_00113570,DLAgn_00226000,DLAgn_00008230,DLAgn_00181380,DLAgn_00102510
GO:0007200	5	0.2%	0.07%	0.0141	0.223	phospholipase C-activating G protein-coupled receptor signaling pathway	DLAgn_00118810,DLAgn_00149900,DLAgn_00149910,DLAgn_00024250,DLAgn_00083110
GO:0007638	5	0.2%	0.07%	0.0141	0.223	mechanosensory behavior	DLAgn_00234640,DLAgn_00118940,DLAgn_00131360,DLAgn_00092390,DLAgn_00168340
GO:0006884	5	0.2%	0.07%	0.0141	0.223	cell volume homeostasis	DLAgn_00167080,DLAgn_00136010,DLAgn_00221680,DLAgn_00014200,DLAgn_00102830
GO:0035020	5	0.2%	0.07%	0.0141	0.223	regulation of Rac protein signal transduction	DLAgn_00027990,DLAgn_00167930,DLAgn_00110610,DLAgn_00166110,DLAgn_00156240
GO:0045604	5	0.2%	0.07%	0.0141	0.223	regulation of epidermal cell differentiation	DLAgn_00019400,DLAgn_00180710,DLAgn_00006990,DLAgn_00190340,DLAgn_00213870
GO:0022898	12	0.48%	0.25%	0.0148	0.23	regulation of transmembrane transporter activity	DLAgn_00114740,DLAgn_00034820,DLAgn_00005340,DLAgn_00131160,DLAgn_00145350,DLAgn_00045750,DLAgn_00158100,DLAgn_00265730,DLAgn_00258700,DLAgn_00032800,DLAgn_00181360,DLAgn_00128910
GO:0051279	12	0.48%	0.25%	0.0148	0.23	regulation of release of sequestered calcium ion into cytosol	DLAgn_00016770,DLAgn_00158130,DLAgn_00129610,DLAgn_00232460,DLAgn_00016010,DLAgn_00208060,DLAgn_00141370,DLAgn_00032800,DLAgn_00069320,DLAgn_00213410,DLAgn_00181360,DLAgn_00158150
GO:0009187	16	0.64%	0.37%	0.0148	0.23	cyclic nucleotide metabolic process	DLAgn_00168170,DLAgn_00087180,DLAgn_00119350,DLAgn_00128330,DLAgn_00065600,DLAgn_00198910,DLAgn_00166350,DLAgn_00031250,DLAgn_00140490,DLAgn_00182460,DLAgn_00184760,DLAgn_00007410,DLAgn_00031530,DLAgn_00104650,DLAgn_00031800,DLAgn_00061560
GO:0007154	68	2.7%	2.1%	0.0152	0.234	cell communication	DLAgn_00255680,DLAgn_00173220,DLAgn_00150980,DLAgn_00020520,DLAgn_00086370,DLAgn_00175920,DLAgn_00151110,DLAgn_00095560,DLAgn_00006740,DLAgn_00003990,DLAgn_00006860,DLAgn_00251110,DLAgn_00160820,DLAgn_00041590,DLAgn_00199340,DLAgn_00213410,DLAgn_00158150,DLAgn_00016650,DLAgn_00150970,DLAgn_00016010,DLAgn_00048800,DLAgn_00205550,DLAgn_00123190,DLAgn_00058330,DLAgn_00004550,DLAgn_00029430,DLAgn_000…
GO:0051788	3	0.12%	0.03%	0.0152	0.234	response to misfolded protein	DLAgn_00194840,DLAgn_00100710,DLAgn_00075750
GO:0035967	3	0.12%	0.03%	0.0152	0.234	cellular response to topologically incorrect protein	DLAgn_00194840,DLAgn_00100710,DLAgn_00075750
GO:0090129	3	0.12%	0.03%	0.0152	0.234	positive regulation of synapse maturation	DLAgn_00103520,DLAgn_00122100,DLAgn_00012190
GO:0019433	3	0.12%	0.03%	0.0152	0.234	triglyceride catabolic process	DLAgn_00149780,DLAgn_00058170,DLAgn_00178690
GO:0006688	3	0.12%	0.03%	0.0152	0.234	glycosphingolipid biosynthetic process	DLAgn_00121480,DLAgn_00008650,DLAgn_00079200
GO:0060457	3	0.12%	0.03%	0.0152	0.234	negative regulation of digestive system process	DLAgn_00207980,DLAgn_00015600,DLAgn_00166870
GO:0001956	3	0.12%	0.03%	0.0152	0.234	positive regulation of neurotransmitter secretion	DLAgn_00004550,DLAgn_00150980,DLAgn_00033210
GO:0071218	3	0.12%	0.03%	0.0152	0.234	cellular response to misfolded protein	DLAgn_00194840,DLAgn_00100710,DLAgn_00075750
GO:0048733	3	0.12%	0.03%	0.0152	0.234	sebaceous gland development	DLAgn_00197760,DLAgn_00084500,DLAgn_00048790
GO:0035279	3	0.12%	0.03%	0.0152	0.234	mRNA cleavage involved in gene silencing by miRNA	DLAgn_00199960,DLAgn_00018440,DLAgn_00130510
GO:0035195	3	0.12%	0.03%	0.0152	0.234	gene silencing by miRNA	DLAgn_00112080,DLAgn_00095240,DLAgn_00022490
GO:0098795	3	0.12%	0.03%	0.0152	0.234	mRNA cleavage involved in gene silencing	DLAgn_00199960,DLAgn_00018440,DLAgn_00130510
GO:0045794	3	0.12%	0.03%	0.0152	0.234	negative regulation of cell volume	DLAgn_00167080,DLAgn_00014200,DLAgn_00102830
GO:0019751	17	0.68%	0.4%	0.0157	0.234	polyol metabolic process	DLAgn_00067640,DLAgn_00019750,DLAgn_00175770,DLAgn_00145350,DLAgn_00260430,DLAgn_00039090,DLAgn_00182310,DLAgn_00031190,DLAgn_00186650,DLAgn_00189950,DLAgn_00003360,DLAgn_00153470,DLAgn_00032800,DLAgn_00029480,DLAgn_00107720,DLAgn_00213980,DLAgn_00118070
GO:0051171	240	9.6%	8.5%	0.0159	0.234	regulation of nitrogen compound metabolic process	DLAgn_00202150,DLAgn_00083380,DLAgn_00226000,DLAgn_00095120,DLAgn_00074300,DLAgn_00095240,DLAgn_00034770,DLAgn_00038450,DLAgn_00187470,DLAgn_00006740,DLAgn_00030840,DLAgn_00146250,DLAgn_00016770,DLAgn_00204460,DLAgn_00102790,DLAgn_00198910,DLAgn_00206760,DLAgn_00167050,DLAgn_00058840,DLAgn_00057630,DLAgn_00165420,DLAgn_00158100,DLAgn_00131680,DLAgn_00045780,DLAgn_00008230,DLAgn_00128910,DLAgn_000…
GO:0006873	34	1.4%	0.95%	0.0162	0.237	cellular ion homeostasis	DLAgn_00042310,DLAgn_00175980,DLAgn_00174550,DLAgn_00070200,DLAgn_00014200,DLAgn_00188580,DLAgn_00142260,DLAgn_00201960,DLAgn_00057430,DLAgn_00006910,DLAgn_00203220,DLAgn_00168590,DLAgn_00187030,DLAgn_00148380,DLAgn_00072780,DLAgn_00244110,DLAgn_00117840,DLAgn_00036600,DLAgn_00250020,DLAgn_00032800,DLAgn_00266060,DLAgn_00102830,DLAgn_00089210,DLAgn_00122480,DLAgn_00021100,DLAgn_00187080,DLAgn_002…
GO:0048609	34	1.4%	0.95%	0.0162	0.237	multicellular organismal reproductive process	DLAgn_00149650,DLAgn_00232440,DLAgn_00179800,DLAgn_00197970,DLAgn_00260010,DLAgn_00070140,DLAgn_00035000,DLAgn_00129040,DLAgn_00079320,DLAgn_00238090,DLAgn_00130930,DLAgn_00097960,DLAgn_00188730,DLAgn_00182280,DLAgn_00032700,DLAgn_00221270,DLAgn_00033950,DLAgn_00193880,DLAgn_00208090,DLAgn_00123810,DLAgn_00259550,DLAgn_00012010,DLAgn_00075500,DLAgn_00222270,DLAgn_00167050,DLAgn_00189000,DLAgn_000…
GO:0071880	4	0.16%	0.05%	0.0163	0.239	adenylate cyclase-activating adrenergic receptor signaling pathway	DLAgn_00158130,DLAgn_00232460,DLAgn_00213410,DLAgn_00158150
GO:0086103	4	0.16%	0.05%	0.0163	0.239	G protein-coupled receptor signaling pathway involved in heart process	DLAgn_00158130,DLAgn_00232460,DLAgn_00213410,DLAgn_00158150
GO:0086094	4	0.16%	0.05%	0.0163	0.239	positive regulation of ryanodine-sensitive calcium-release channel activity by adrenergic receptor signaling pathway involved in positive regulation of cardiac muscle contraction	DLAgn_00158130,DLAgn_00232460,DLAgn_00213410,DLAgn_00158150
GO:0086023	4	0.16%	0.05%	0.0163	0.239	adenylate cyclase-activating adrenergic receptor signaling pathway involved in heart process	DLAgn_00158130,DLAgn_00232460,DLAgn_00213410,DLAgn_00158150
GO:0086019	4	0.16%	0.05%	0.0163	0.239	cell-cell signaling involved in cardiac conduction	DLAgn_00158130,DLAgn_00232460,DLAgn_00213410,DLAgn_00158150
GO:0086068	4	0.16%	0.05%	0.0163	0.239	Purkinje myocyte to ventricular cardiac muscle cell communication	DLAgn_00158130,DLAgn_00232460,DLAgn_00213410,DLAgn_00158150
GO:0086029	4	0.16%	0.05%	0.0163	0.239	Purkinje myocyte to ventricular cardiac muscle cell signaling	DLAgn_00158130,DLAgn_00232460,DLAgn_00213410,DLAgn_00158150
GO:0140200	4	0.16%	0.05%	0.0163	0.239	adenylate cyclase-activating adrenergic receptor signaling pathway involved in regulation of heart rate	DLAgn_00158130,DLAgn_00232460,DLAgn_00213410,DLAgn_00158150
GO:0006654	4	0.16%	0.05%	0.0163	0.239	phosphatidic acid biosynthetic process	DLAgn_00255680,DLAgn_00041350,DLAgn_00024710,DLAgn_00265730
GO:0046473	4	0.16%	0.05%	0.0163	0.239	phosphatidic acid metabolic process	DLAgn_00255680,DLAgn_00041350,DLAgn_00024710,DLAgn_00265730
GO:0001910	4	0.16%	0.05%	0.0163	0.239	regulation of leukocyte mediated cytotoxicity	DLAgn_00046520,DLAgn_00204800,DLAgn_00074560,DLAgn_00220740
GO:0003220	4	0.16%	0.05%	0.0163	0.239	left ventricular cardiac muscle tissue morphogenesis	DLAgn_00158130,DLAgn_00232460,DLAgn_00213410,DLAgn_00158150
GO:0008627	4	0.16%	0.05%	0.0163	0.239	intrinsic apoptotic signaling pathway in response to osmotic stress	DLAgn_00158130,DLAgn_00232460,DLAgn_00213410,DLAgn_00158150
GO:0030003	33	1.3%	0.92%	0.0163	0.239	cellular cation homeostasis	DLAgn_00042310,DLAgn_00175980,DLAgn_00174550,DLAgn_00070200,DLAgn_00014200,DLAgn_00142260,DLAgn_00201960,DLAgn_00057430,DLAgn_00006910,DLAgn_00203220,DLAgn_00168590,DLAgn_00187030,DLAgn_00148380,DLAgn_00072780,DLAgn_00244110,DLAgn_00117840,DLAgn_00036600,DLAgn_00250020,DLAgn_00032800,DLAgn_00266060,DLAgn_00102830,DLAgn_00089210,DLAgn_00122480,DLAgn_00021100,DLAgn_00187080,DLAgn_00228470,DLAgn_000…
GO:0006996	175	7.0%	6.1%	0.0166	0.239	organelle organization	DLAgn_00150980,DLAgn_00146240,DLAgn_00207560,DLAgn_00148780,DLAgn_00151670,DLAgn_00152000,DLAgn_00202150,DLAgn_00162290,DLAgn_00070060,DLAgn_00020920,DLAgn_00111410,DLAgn_00247620,DLAgn_00006740,DLAgn_00053840,DLAgn_00003990,DLAgn_00053600,DLAgn_00096060,DLAgn_00106990,DLAgn_00024330,DLAgn_00208090,DLAgn_00118690,DLAgn_00061460,DLAgn_00174680,DLAgn_00105940,DLAgn_00087970,DLAgn_00146250,DLAgn_000…
GO:0006869	31	1.2%	0.85%	0.0166	0.239	lipid transport	DLAgn_00147550,DLAgn_00042230,DLAgn_00173340,DLAgn_00122230,DLAgn_00085180,DLAgn_00166350,DLAgn_00163850,DLAgn_00183760,DLAgn_00008760,DLAgn_00247540,DLAgn_00106790,DLAgn_00015600,DLAgn_00139690,DLAgn_00153260,DLAgn_00008780,DLAgn_00233140,DLAgn_00179510,DLAgn_00133630,DLAgn_00143240,DLAgn_00059460,DLAgn_00223340,DLAgn_00109290,DLAgn_00189760,DLAgn_00051160,DLAgn_00143060,DLAgn_00149480,DLAgn_000…
GO:0007215	13	0.52%	0.28%	0.0167	0.239	glutamate receptor signaling pathway	DLAgn_00046400,DLAgn_00059440,DLAgn_00071340,DLAgn_00110720,DLAgn_00265410,DLAgn_00058330,DLAgn_00118810,DLAgn_00114110,DLAgn_00111490,DLAgn_00149910,DLAgn_00024250,DLAgn_00086980,DLAgn_00083110
GO:0010522	13	0.52%	0.28%	0.0167	0.239	regulation of calcium ion transport into cytosol	DLAgn_00016770,DLAgn_00129610,DLAgn_00232460,DLAgn_00016010,DLAgn_00141370,DLAgn_00142260,DLAgn_00181360,DLAgn_00158130,DLAgn_00208060,DLAgn_00032800,DLAgn_00069320,DLAgn_00213410,DLAgn_00158150
GO:0051051	30	1.2%	0.82%	0.0167	0.239	negative regulation of transport	DLAgn_00207980,DLAgn_00208750,DLAgn_00048910,DLAgn_00142680,DLAgn_00166870,DLAgn_00050230,DLAgn_00006740,DLAgn_00007410,DLAgn_00015600,DLAgn_00105420,DLAgn_00032800,DLAgn_00069320,DLAgn_00082540,DLAgn_00024250,DLAgn_00083110,DLAgn_00172680,DLAgn_00016770,DLAgn_00045750,DLAgn_00114740,DLAgn_00027990,DLAgn_00005340,DLAgn_00263160,DLAgn_00158100,DLAgn_00097360,DLAgn_00243270,DLAgn_00192320,DLAgn_001…
GO:0032872	25	1.0%	0.66%	0.0167	0.239	regulation of stress-activated MAPK cascade	DLAgn_00192080,DLAgn_00043860,DLAgn_00124970,DLAgn_00095720,DLAgn_00146300,DLAgn_00166110,DLAgn_00035360,DLAgn_00084720,DLAgn_00069320,DLAgn_00179930,DLAgn_00034120,DLAgn_00071340,DLAgn_00038440,DLAgn_00167050,DLAgn_00057630,DLAgn_00165420,DLAgn_00201800,DLAgn_00161700,DLAgn_00212010,DLAgn_00104760,DLAgn_00003160,DLAgn_00042490,DLAgn_00101410,DLAgn_00065570,DLAgn_00088510
GO:0007528	10	0.4%	0.2%	0.017	0.239	neuromuscular junction development	DLAgn_00220990,DLAgn_00004550,DLAgn_00150980,DLAgn_00140860,DLAgn_00158100,DLAgn_00135770,DLAgn_00094380,DLAgn_00086620,DLAgn_00230530,DLAgn_00140700
GO:0022406	10	0.4%	0.2%	0.017	0.239	membrane docking	DLAgn_00040680,DLAgn_00014370,DLAgn_00213830,DLAgn_00006990,DLAgn_00007980,DLAgn_00149740,DLAgn_00033850,DLAgn_00112910,DLAgn_00111710,DLAgn_00026390
GO:0043552	6	0.24%	0.09%	0.0172	0.239	positive regulation of phosphatidylinositol 3-kinase activity	DLAgn_00049600,DLAgn_00127780,DLAgn_00026810,DLAgn_00088640,DLAgn_00069320,DLAgn_00086750
GO:0050927	6	0.24%	0.09%	0.0172	0.239	positive regulation of positive chemotaxis	DLAgn_00013000,DLAgn_00151110,DLAgn_00179580,DLAgn_00155170,DLAgn_00178690,DLAgn_00179020
GO:0051284	6	0.24%	0.09%	0.0172	0.239	positive regulation of sequestering of calcium ion	DLAgn_00016770,DLAgn_00158130,DLAgn_00232460,DLAgn_00032800,DLAgn_00213410,DLAgn_00158150
GO:0010632	16	0.64%	0.37%	0.0176	0.239	regulation of epithelial cell migration	DLAgn_00016770,DLAgn_00153810,DLAgn_00145350,DLAgn_00196160,DLAgn_00151110,DLAgn_00167340,DLAgn_00261540,DLAgn_00147060,DLAgn_00027990,DLAgn_00263160,DLAgn_00167740,DLAgn_00061960,DLAgn_00069320,DLAgn_00179580,DLAgn_00178690,DLAgn_00065570
GO:1903305	9	0.36%	0.17%	0.018	0.244	regulation of regulated secretory pathway	DLAgn_00067630,DLAgn_00006740,DLAgn_00064680,DLAgn_00209370,DLAgn_00188580,DLAgn_00097880,DLAgn_00046150,DLAgn_00159030,DLAgn_00156050
GO:0055082	39	1.6%	1.1%	0.0181	0.246	cellular chemical homeostasis	DLAgn_00042310,DLAgn_00175980,DLAgn_00174550,DLAgn_00070200,DLAgn_00014200,DLAgn_00142680,DLAgn_00188580,DLAgn_00142260,DLAgn_00201960,DLAgn_00057430,DLAgn_00006910,DLAgn_00203220,DLAgn_00168590,DLAgn_00187030,DLAgn_00148380,DLAgn_00072780,DLAgn_00244110,DLAgn_00117840,DLAgn_00036600,DLAgn_00250020,DLAgn_00191100,DLAgn_00032800,DLAgn_00266060,DLAgn_00102830,DLAgn_00089210,DLAgn_00122480,DLAgn_000…
GO:0060401	7	0.28%	0.12%	0.0184	0.249	cytosolic calcium ion transport	DLAgn_00089210,DLAgn_00042310,DLAgn_00035900,DLAgn_00036600,DLAgn_00220740,DLAgn_00266060,DLAgn_00148380
GO:0055080	42	1.7%	1.2%	0.0187	0.252	cation homeostasis	DLAgn_00042310,DLAgn_00175980,DLAgn_00061070,DLAgn_00174550,DLAgn_00070200,DLAgn_00014200,DLAgn_00091040,DLAgn_00142260,DLAgn_00201960,DLAgn_00057430,DLAgn_00006910,DLAgn_00203220,DLAgn_00168590,DLAgn_00187030,DLAgn_00148380,DLAgn_00072780,DLAgn_00244110,DLAgn_00050380,DLAgn_00117840,DLAgn_00134480,DLAgn_00036600,DLAgn_00250020,DLAgn_00032800,DLAgn_00266060,DLAgn_00106830,DLAgn_00102830,DLAgn_000…
GO:0006875	29	1.2%	0.79%	0.0188	0.252	cellular metal ion homeostasis	DLAgn_00042310,DLAgn_00175980,DLAgn_00174550,DLAgn_00070200,DLAgn_00014200,DLAgn_00142260,DLAgn_00201960,DLAgn_00006910,DLAgn_00168590,DLAgn_00187030,DLAgn_00148380,DLAgn_00072780,DLAgn_00117840,DLAgn_00036600,DLAgn_00250020,DLAgn_00032800,DLAgn_00266060,DLAgn_00102830,DLAgn_00089210,DLAgn_00122480,DLAgn_00021100,DLAgn_00187080,DLAgn_00228470,DLAgn_00071340,DLAgn_00220740,DLAgn_00078340,DLAgn_000…
GO:0070302	25	1.0%	0.66%	0.0189	0.253	regulation of stress-activated protein kinase signaling cascade	DLAgn_00192080,DLAgn_00043860,DLAgn_00124970,DLAgn_00095720,DLAgn_00146300,DLAgn_00166110,DLAgn_00035360,DLAgn_00084720,DLAgn_00069320,DLAgn_00179930,DLAgn_00034120,DLAgn_00071340,DLAgn_00038440,DLAgn_00167050,DLAgn_00057630,DLAgn_00165420,DLAgn_00201800,DLAgn_00161700,DLAgn_00212010,DLAgn_00104760,DLAgn_00003160,DLAgn_00042490,DLAgn_00101410,DLAgn_00065570,DLAgn_00088510
GO:0001763	18	0.72%	0.44%	0.0192	0.257	morphogenesis of a branching structure	DLAgn_00146250,DLAgn_00263900,DLAgn_00066200,DLAgn_00197760,DLAgn_00048800,DLAgn_00208150,DLAgn_00167340,DLAgn_00203220,DLAgn_00112610,DLAgn_00108050,DLAgn_00133580,DLAgn_00084500,DLAgn_00058800,DLAgn_00160820,DLAgn_00154020,DLAgn_00194010,DLAgn_00080120,DLAgn_00213870
GO:0098771	43	1.7%	1.3%	0.0199	0.265	inorganic ion homeostasis	DLAgn_00042310,DLAgn_00175980,DLAgn_00061070,DLAgn_00174550,DLAgn_00070200,DLAgn_00014200,DLAgn_00188580,DLAgn_00091040,DLAgn_00142260,DLAgn_00201960,DLAgn_00057430,DLAgn_00006910,DLAgn_00203220,DLAgn_00168590,DLAgn_00187030,DLAgn_00148380,DLAgn_00072780,DLAgn_00244110,DLAgn_00050380,DLAgn_00117840,DLAgn_00134480,DLAgn_00036600,DLAgn_00250020,DLAgn_00032800,DLAgn_00266060,DLAgn_00106830,DLAgn_001…
GO:0006338	11	0.44%	0.23%	0.0199	0.265	chromatin remodeling	DLAgn_00048390,DLAgn_00129800,DLAgn_00096820,DLAgn_00196160,DLAgn_00122330,DLAgn_00119230,DLAgn_00089490,DLAgn_00093270,DLAgn_00080260,DLAgn_00180760,DLAgn_00055170
GO:0006112	20	0.8%	0.5%	0.0203	0.269	energy reserve metabolic process	DLAgn_00126730,DLAgn_00066940,DLAgn_00066930,DLAgn_00040320,DLAgn_00128330,DLAgn_00198910,DLAgn_00093240,DLAgn_00019880,DLAgn_00185680,DLAgn_00037570,DLAgn_00033210,DLAgn_00237050,DLAgn_00000460,DLAgn_00005960,DLAgn_00208060,DLAgn_00041370,DLAgn_00032800,DLAgn_00040180,DLAgn_00024360,DLAgn_00178690
GO:0010817	42	1.7%	1.2%	0.0203	0.269	regulation of hormone levels	DLAgn_00064680,DLAgn_00166070,DLAgn_00126730,DLAgn_00066940,DLAgn_00260010,DLAgn_00048910,DLAgn_00014200,DLAgn_00226000,DLAgn_00142680,DLAgn_00188580,DLAgn_00093240,DLAgn_00142260,DLAgn_00050230,DLAgn_00181380,DLAgn_00129080,DLAgn_00033210,DLAgn_00108790,DLAgn_00007410,DLAgn_00168500,DLAgn_00100710,DLAgn_00102830,DLAgn_00086420,DLAgn_00016770,DLAgn_00087570,DLAgn_00066930,DLAgn_00040320,DLAgn_000…
GO:0071705	181	7.3%	6.3%	0.0204	0.27	nitrogen compound transport	DLAgn_00086370,DLAgn_00090630,DLAgn_00151670,DLAgn_00059150,DLAgn_00020120,DLAgn_00226000,DLAgn_00142680,DLAgn_00189370,DLAgn_00112620,DLAgn_00075750,DLAgn_00070340,DLAgn_00148380,DLAgn_00244110,DLAgn_00003990,DLAgn_00155120,DLAgn_00159280,DLAgn_00061460,DLAgn_00087970,DLAgn_00194050,DLAgn_00022830,DLAgn_00213830,DLAgn_00124960,DLAgn_00071960,DLAgn_00066930,DLAgn_00111920,DLAgn_00130860,DLAgn_000…
GO:0031175	30	1.2%	0.83%	0.0207	0.272	neuron projection development	DLAgn_00204150,DLAgn_00065850,DLAgn_00070520,DLAgn_00260010,DLAgn_00146300,DLAgn_00167340,DLAgn_00034790,DLAgn_00018460,DLAgn_00096750,DLAgn_00167930,DLAgn_00004300,DLAgn_00161530,DLAgn_00048640,DLAgn_00046340,DLAgn_00208090,DLAgn_00007890,DLAgn_00082540,DLAgn_00154150,DLAgn_00049570,DLAgn_00213870,DLAgn_00172680,DLAgn_00022830,DLAgn_00255970,DLAgn_00265410,DLAgn_00059780,DLAgn_00128580,DLAgn_001…
GO:0010769	29	1.2%	0.8%	0.0209	0.274	regulation of cell morphogenesis involved in differentiation	DLAgn_00263900,DLAgn_00167080,DLAgn_00202150,DLAgn_00127780,DLAgn_00119000,DLAgn_00208150,DLAgn_00167340,DLAgn_00188580,DLAgn_00034790,DLAgn_00166250,DLAgn_00096750,DLAgn_00006740,DLAgn_00004300,DLAgn_00177550,DLAgn_00155120,DLAgn_00105420,DLAgn_00044220,DLAgn_00082540,DLAgn_00010910,DLAgn_00122100,DLAgn_00255970,DLAgn_00013000,DLAgn_00187220,DLAgn_00137560,DLAgn_00158100,DLAgn_00192320,DLAgn_001…
GO:0033673	23	0.92%	0.6%	0.0211	0.276	negative regulation of kinase activity	DLAgn_00046810,DLAgn_00207980,DLAgn_00095030,DLAgn_00166870,DLAgn_00220740,DLAgn_00118810,DLAgn_00027990,DLAgn_00062920,DLAgn_00237050,DLAgn_00010200,DLAgn_00167740,DLAgn_00005960,DLAgn_00161700,DLAgn_00192320,DLAgn_00104760,DLAgn_00149910,DLAgn_00040170,DLAgn_00179580,DLAgn_00024250,DLAgn_00178690,DLAgn_00083110,DLAgn_00121820,DLAgn_00048450
GO:0046486	40	1.6%	1.2%	0.0212	0.277	glycerolipid metabolic process	DLAgn_00255680,DLAgn_00207000,DLAgn_00173340,DLAgn_00170990,DLAgn_00124470,DLAgn_00227150,DLAgn_00000830,DLAgn_00133430,DLAgn_00107220,DLAgn_00003050,DLAgn_00116090,DLAgn_00088740,DLAgn_00102510,DLAgn_00122580,DLAgn_00043310,DLAgn_00014370,DLAgn_00041350,DLAgn_00149780,DLAgn_00175770,DLAgn_00024710,DLAgn_00179510,DLAgn_00058170,DLAgn_00047610,DLAgn_00079790,DLAgn_00130860,DLAgn_00265730,DLAgn_002…
GO:0043401	26	1.0%	0.7%	0.0212	0.277	steroid hormone mediated signaling pathway	DLAgn_00104820,DLAgn_00168170,DLAgn_00040690,DLAgn_00197970,DLAgn_00198300,DLAgn_00040210,DLAgn_00091040,DLAgn_00170810,DLAgn_00129040,DLAgn_00182280,DLAgn_00134480,DLAgn_00183440,DLAgn_00161470,DLAgn_00213870,DLAgn_00045010,DLAgn_00215510,DLAgn_00092200,DLAgn_00259550,DLAgn_00150550,DLAgn_00168520,DLAgn_00140390,DLAgn_00052030,DLAgn_00110340,DLAgn_00158100,DLAgn_00167740,DLAgn_00195970
GO:0007173	14	0.56%	0.32%	0.0218	0.283	epidermal growth factor receptor signaling pathway	DLAgn_00199960,DLAgn_00049600,DLAgn_00128330,DLAgn_00198910,DLAgn_00074300,DLAgn_00166450,DLAgn_00057370,DLAgn_00183280,DLAgn_00245840,DLAgn_00053790,DLAgn_00169460,DLAgn_00083680,DLAgn_00032800,DLAgn_00178690
GO:0010923	12	0.48%	0.26%	0.0223	0.289	negative regulation of phosphatase activity	DLAgn_00135570,DLAgn_00207980,DLAgn_00082410,DLAgn_00159320,DLAgn_00050500,DLAgn_00033850,DLAgn_00024750,DLAgn_00166870,DLAgn_00059680,DLAgn_00086000,DLAgn_00038550,DLAgn_00065570
GO:0043271	12	0.48%	0.26%	0.0223	0.289	negative regulation of ion transport	DLAgn_00172680,DLAgn_00114740,DLAgn_00016770,DLAgn_00005340,DLAgn_00045750,DLAgn_00158100,DLAgn_00097360,DLAgn_00149910,DLAgn_00032800,DLAgn_00069320,DLAgn_00024250,DLAgn_00083110
GO:0099111	12	0.48%	0.26%	0.0223	0.289	microtubule-based transport	DLAgn_00171250,DLAgn_00244110,DLAgn_00003120,DLAgn_00132180,DLAgn_00065850,DLAgn_00136410,DLAgn_00051620,DLAgn_00132200,DLAgn_00076940,DLAgn_00084510,DLAgn_00061460,DLAgn_00082540
GO:0003279	5	0.2%	0.07%	0.0224	0.289	cardiac septum development	DLAgn_00016650,DLAgn_00023350,DLAgn_00141370,DLAgn_00076940,DLAgn_00181360
GO:0032927	5	0.2%	0.07%	0.0224	0.289	positive regulation of activin receptor signaling pathway	DLAgn_00136790,DLAgn_00236580,DLAgn_00226000,DLAgn_00061960,DLAgn_00008230
GO:0048598	110	4.4%	3.7%	0.0231	0.296	embryonic morphogenesis	DLAgn_00018440,DLAgn_00122430,DLAgn_00012460,DLAgn_00155630,DLAgn_00226000,DLAgn_00205660,DLAgn_00148380,DLAgn_00184360,DLAgn_00006740,DLAgn_00112230,DLAgn_00139710,DLAgn_00084500,DLAgn_00055500,DLAgn_00240150,DLAgn_00106990,DLAgn_00208090,DLAgn_00146250,DLAgn_00011080,DLAgn_00022830,DLAgn_00156710,DLAgn_00048800,DLAgn_00167690,DLAgn_00158580,DLAgn_00139840,DLAgn_00027450,DLAgn_00165420,DLAgn_002…
GO:0048813	9	0.36%	0.18%	0.0231	0.296	dendrite morphogenesis	DLAgn_00035080,DLAgn_00044760,DLAgn_00063290,DLAgn_00037720,DLAgn_00228470,DLAgn_00248470,DLAgn_00167340,DLAgn_00188580,DLAgn_00167050
GO:0048699	9	0.36%	0.18%	0.0231	0.296	generation of neurons	DLAgn_00108050,DLAgn_00133490,DLAgn_00018880,DLAgn_00032920,DLAgn_00181830,DLAgn_00135320,DLAgn_00070680,DLAgn_00245510,DLAgn_00063340
GO:0019935	9	0.36%	0.18%	0.0231	0.296	cyclic-nucleotide-mediated signaling	DLAgn_00064680,DLAgn_00158130,DLAgn_00169900,DLAgn_00232460,DLAgn_00031250,DLAgn_00213410,DLAgn_00031800,DLAgn_00086420,DLAgn_00158150
GO:0031098	9	0.36%	0.18%	0.0231	0.296	stress-activated protein kinase signaling cascade	DLAgn_00255580,DLAgn_00005340,DLAgn_00053520,DLAgn_00240150,DLAgn_00098760,DLAgn_00139670,DLAgn_00040170,DLAgn_00013090,DLAgn_00053790
GO:0030334	57	2.3%	1.8%	0.0235	0.297	regulation of cell migration	DLAgn_00255680,DLAgn_00153810,DLAgn_00145350,DLAgn_00202150,DLAgn_00151110,DLAgn_00167340,DLAgn_00187470,DLAgn_00108050,DLAgn_00006740,DLAgn_00112230,DLAgn_00079910,DLAgn_00138220,DLAgn_00118850,DLAgn_00166720,DLAgn_00189920,DLAgn_00006020,DLAgn_00105420,DLAgn_00069320,DLAgn_00041030,DLAgn_00016770,DLAgn_00040680,DLAgn_00016010,DLAgn_00205510,DLAgn_00261550,DLAgn_00147060,DLAgn_00245840,DLAgn_001…
GO:1901699	25	1.0%	0.68%	0.0238	0.3	cellular response to nitrogen compound	DLAgn_00042310,DLAgn_00232460,DLAgn_00070200,DLAgn_00128330,DLAgn_00158130,DLAgn_00008340,DLAgn_00041370,DLAgn_00213410,DLAgn_00040180,DLAgn_00158150,DLAgn_00089210,DLAgn_00016010,DLAgn_00021100,DLAgn_00040320,DLAgn_00198910,DLAgn_00018490,DLAgn_00031250,DLAgn_00054450,DLAgn_00025050,DLAgn_00035900,DLAgn_00195750,DLAgn_00031800,DLAgn_00003160,DLAgn_00024360,DLAgn_00178690
GO:0071417	25	1.0%	0.68%	0.0238	0.3	cellular response to organonitrogen compound	DLAgn_00042310,DLAgn_00232460,DLAgn_00070200,DLAgn_00128330,DLAgn_00158130,DLAgn_00008340,DLAgn_00041370,DLAgn_00213410,DLAgn_00040180,DLAgn_00158150,DLAgn_00089210,DLAgn_00016010,DLAgn_00021100,DLAgn_00040320,DLAgn_00198910,DLAgn_00018490,DLAgn_00031250,DLAgn_00054450,DLAgn_00025050,DLAgn_00035900,DLAgn_00195750,DLAgn_00031800,DLAgn_00003160,DLAgn_00024360,DLAgn_00178690
GO:0035249	8	0.32%	0.15%	0.0244	0.306	synaptic transmission, glutamatergic	DLAgn_00004550,DLAgn_00150980,DLAgn_00067630,DLAgn_00006740,DLAgn_00059440,DLAgn_00188580,DLAgn_00086620,DLAgn_00058330
GO:0046058	8	0.32%	0.15%	0.0244	0.306	cAMP metabolic process	DLAgn_00184760,DLAgn_00119350,DLAgn_00128330,DLAgn_00007410,DLAgn_00198910,DLAgn_00031250,DLAgn_00031800,DLAgn_00061560
GO:0008589	11	0.44%	0.24%	0.0246	0.306	regulation of smoothened signaling pathway	DLAgn_00006820,DLAgn_00183330,DLAgn_00012460,DLAgn_00209240,DLAgn_00023310,DLAgn_00157830,DLAgn_00237570,DLAgn_00151110,DLAgn_00026810,DLAgn_00208090,DLAgn_00140810
GO:2000145	60	2.4%	1.9%	0.0247	0.307	regulation of cell motility	DLAgn_00255680,DLAgn_00064140,DLAgn_00153810,DLAgn_00145350,DLAgn_00202150,DLAgn_00151110,DLAgn_00167340,DLAgn_00187470,DLAgn_00108050,DLAgn_00006740,DLAgn_00112230,DLAgn_00079910,DLAgn_00138220,DLAgn_00118850,DLAgn_00166720,DLAgn_00189920,DLAgn_00006020,DLAgn_00105420,DLAgn_00069320,DLAgn_00041030,DLAgn_00016770,DLAgn_00040680,DLAgn_00016010,DLAgn_00205510,DLAgn_00261550,DLAgn_00147060,DLAgn_002…
GO:0090218	6	0.24%	0.1%	0.0248	0.308	positive regulation of lipid kinase activity	DLAgn_00049600,DLAgn_00127780,DLAgn_00026810,DLAgn_00088640,DLAgn_00069320,DLAgn_00086750
GO:0032414	6	0.24%	0.1%	0.0248	0.308	positive regulation of ion transmembrane transporter activity	DLAgn_00034820,DLAgn_00131160,DLAgn_00258700,DLAgn_00032800,DLAgn_00181360,DLAgn_00128910
GO:0007032	6	0.24%	0.1%	0.0248	0.308	endosome organization	DLAgn_00151670,DLAgn_00152000,DLAgn_00053840,DLAgn_00086070,DLAgn_00095860,DLAgn_00240630
GO:0071377	6	0.24%	0.1%	0.0248	0.308	cellular response to glucagon stimulus	DLAgn_00128330,DLAgn_00198910,DLAgn_00041370,DLAgn_00040180,DLAgn_00024360,DLAgn_00178690
GO:0050919	6	0.24%	0.1%	0.0248	0.308	negative chemotaxis	DLAgn_00263900,DLAgn_00066200,DLAgn_00208150,DLAgn_00167340,DLAgn_00087320,DLAgn_00055890
GO:0050926	6	0.24%	0.1%	0.0248	0.308	regulation of positive chemotaxis	DLAgn_00013000,DLAgn_00151110,DLAgn_00179580,DLAgn_00155170,DLAgn_00178690,DLAgn_00179020
GO:0033762	6	0.24%	0.1%	0.0248	0.308	response to glucagon	DLAgn_00128330,DLAgn_00198910,DLAgn_00041370,DLAgn_00040180,DLAgn_00024360,DLAgn_00178690
GO:0035303	17	0.68%	0.42%	0.025	0.308	regulation of dephosphorylation	DLAgn_00043850,DLAgn_00207980,DLAgn_00014370,DLAgn_00050500,DLAgn_00166870,DLAgn_00059680,DLAgn_00170600,DLAgn_00038550,DLAgn_00135570,DLAgn_00082410,DLAgn_00159320,DLAgn_00166720,DLAgn_00033850,DLAgn_00024750,DLAgn_00032800,DLAgn_00086000,DLAgn_00065570
GO:0007628	7	0.28%	0.12%	0.0252	0.308	adult walking behavior	DLAgn_00165420,DLAgn_00014200,DLAgn_00188580,DLAgn_00175390,DLAgn_00036320,DLAgn_00102830,DLAgn_00237820
GO:0032411	7	0.28%	0.12%	0.0252	0.308	positive regulation of transporter activity	DLAgn_00034820,DLAgn_00131160,DLAgn_00258700,DLAgn_00032800,DLAgn_00181360,DLAgn_00128910,DLAgn_00032170
GO:0050795	7	0.28%	0.12%	0.0252	0.308	regulation of behavior	DLAgn_00167080,DLAgn_00146760,DLAgn_00002750,DLAgn_00140470,DLAgn_00129040,DLAgn_00012190,DLAgn_00148380
GO:0090659	7	0.28%	0.12%	0.0252	0.308	walking behavior	DLAgn_00165420,DLAgn_00014200,DLAgn_00188580,DLAgn_00175390,DLAgn_00036320,DLAgn_00102830,DLAgn_00237820
GO:0043408	63	2.5%	2.0%	0.0257	0.31	regulation of MAPK cascade	DLAgn_00066200,DLAgn_00124970,DLAgn_00095720,DLAgn_00086570,DLAgn_00083380,DLAgn_00151110,DLAgn_00074300,DLAgn_00166450,DLAgn_00187470,DLAgn_00030840,DLAgn_00189920,DLAgn_00069320,DLAgn_00040180,DLAgn_00016770,DLAgn_00129610,DLAgn_00179930,DLAgn_00180760,DLAgn_00095030,DLAgn_00168220,DLAgn_00183280,DLAgn_00167050,DLAgn_00057630,DLAgn_00165420,DLAgn_00135320,DLAgn_00045780,DLAgn_00161700,DLAgn_001…
GO:0038127	14	0.56%	0.33%	0.0259	0.311	ERBB signaling pathway	DLAgn_00199960,DLAgn_00049600,DLAgn_00128330,DLAgn_00198910,DLAgn_00074300,DLAgn_00166450,DLAgn_00057370,DLAgn_00183280,DLAgn_00245840,DLAgn_00053790,DLAgn_00169460,DLAgn_00083680,DLAgn_00032800,DLAgn_00178690
GO:0061298	2	0.08%	0.01%	0.0266	0.319	retina vasculature development in camera-type eye	DLAgn_00226000,DLAgn_00008230
GO:0043987	2	0.08%	0.01%	0.0266	0.319	histone H3-S10 phosphorylation	DLAgn_00025000,DLAgn_00040060
GO:0043988	2	0.08%	0.01%	0.0266	0.319	histone H3-S28 phosphorylation	DLAgn_00025000,DLAgn_00040060
GO:0090239	2	0.08%	0.01%	0.0266	0.319	regulation of histone H4 acetylation	DLAgn_00114360,DLAgn_00027900
GO:0014808	2	0.08%	0.01%	0.0266	0.319	release of sequestered calcium ion into cytosol by sarcoplasmic reticulum	DLAgn_00042310,DLAgn_00035900
GO:0014883	2	0.08%	0.01%	0.0266	0.319	transition between fast and slow fiber	DLAgn_00142680,DLAgn_00042370
GO:0007258	2	0.08%	0.01%	0.0266	0.319	JUN phosphorylation	DLAgn_00083380,DLAgn_00161700
GO:0070305	2	0.08%	0.01%	0.0266	0.319	response to cGMP	DLAgn_00031250,DLAgn_00031800
GO:0030007	2	0.08%	0.01%	0.0266	0.319	cellular potassium ion homeostasis	DLAgn_00014200,DLAgn_00102830
GO:0009744	2	0.08%	0.01%	0.0266	0.319	response to sucrose	DLAgn_00134470,DLAgn_00048150
GO:0090188	2	0.08%	0.01%	0.0266	0.319	negative regulation of pancreatic juice secretion	DLAgn_00207980,DLAgn_00166870
GO:0090186	2	0.08%	0.01%	0.0266	0.319	regulation of pancreatic juice secretion	DLAgn_00207980,DLAgn_00166870
GO:0006844	2	0.08%	0.01%	0.0266	0.319	acyl carnitine transport	DLAgn_00068110,DLAgn_00023140
GO:0090035	2	0.08%	0.01%	0.0266	0.319	positive regulation of chaperone-mediated protein complex assembly	DLAgn_00194840,DLAgn_00100710
GO:0090034	2	0.08%	0.01%	0.0266	0.319	regulation of chaperone-mediated protein complex assembly	DLAgn_00194840,DLAgn_00100710
GO:0033173	2	0.08%	0.01%	0.0266	0.319	calcineurin-NFAT signaling cascade	DLAgn_00142680,DLAgn_00042370
GO:0002710	2	0.08%	0.01%	0.0266	0.319	negative regulation of T cell mediated immunity	DLAgn_00074560,DLAgn_00220740
GO:0036006	2	0.08%	0.01%	0.0266	0.319	cellular response to macrophage colony-stimulating factor stimulus	DLAgn_00095120,DLAgn_00031250
GO:0036005	2	0.08%	0.01%	0.0266	0.319	response to macrophage colony-stimulating factor	DLAgn_00095120,DLAgn_00031250
GO:0003365	2	0.08%	0.01%	0.0266	0.319	establishment of cell polarity involved in ameboidal cell migration	DLAgn_00112230,DLAgn_00261540
GO:0003360	2	0.08%	0.01%	0.0266	0.319	brainstem development	DLAgn_00197760,DLAgn_00084500
GO:0071374	2	0.08%	0.01%	0.0266	0.319	cellular response to parathyroid hormone stimulus	DLAgn_00191100,DLAgn_00178690
GO:0006581	2	0.08%	0.01%	0.0266	0.319	acetylcholine catabolic process	DLAgn_00061720,DLAgn_00140700
GO:0072578	2	0.08%	0.01%	0.0266	0.319	neurotransmitter-gated ion channel clustering	DLAgn_00070670,DLAgn_00018890
GO:0072579	2	0.08%	0.01%	0.0266	0.319	glycine receptor clustering	DLAgn_00070670,DLAgn_00018890
GO:0071321	2	0.08%	0.01%	0.0266	0.319	cellular response to cGMP	DLAgn_00031250,DLAgn_00031800
GO:0071324	2	0.08%	0.01%	0.0266	0.319	cellular response to disaccharide stimulus	DLAgn_00134470,DLAgn_00048150
GO:0071329	2	0.08%	0.01%	0.0266	0.319	cellular response to sucrose stimulus	DLAgn_00134470,DLAgn_00048150
GO:0071318	2	0.08%	0.01%	0.0266	0.319	cellular response to ATP	DLAgn_00070200,DLAgn_00021100
GO:0034370	2	0.08%	0.01%	0.0266	0.319	triglyceride-rich lipoprotein particle remodeling	DLAgn_00149780,DLAgn_00243270
GO:0043402	2	0.08%	0.01%	0.0266	0.319	glucocorticoid mediated signaling pathway	DLAgn_00110340,DLAgn_00045010
GO:0071286	2	0.08%	0.01%	0.0266	0.319	cellular response to magnesium ion	DLAgn_00070200,DLAgn_00021100
GO:0003157	2	0.08%	0.01%	0.0266	0.319	endocardium development	DLAgn_00201800,DLAgn_00237220
GO:0001915	2	0.08%	0.01%	0.0266	0.319	negative regulation of T cell mediated cytotoxicity	DLAgn_00074560,DLAgn_00220740
GO:0001911	2	0.08%	0.01%	0.0266	0.319	negative regulation of leukocyte mediated cytotoxicity	DLAgn_00074560,DLAgn_00220740
GO:0060318	2	0.08%	0.01%	0.0266	0.319	definitive erythrocyte differentiation	DLAgn_00153810,DLAgn_00180760
GO:0034285	2	0.08%	0.01%	0.0266	0.319	response to disaccharide	DLAgn_00134470,DLAgn_00048150
GO:0060259	2	0.08%	0.01%	0.0266	0.319	regulation of feeding behavior	DLAgn_00146760,DLAgn_00002750
GO:0031342	2	0.08%	0.01%	0.0266	0.319	negative regulation of cell killing	DLAgn_00074560,DLAgn_00220740
GO:0097720	2	0.08%	0.01%	0.0266	0.319	calcineurin-mediated signaling	DLAgn_00142680,DLAgn_00042370
GO:0071107	2	0.08%	0.01%	0.0266	0.319	response to parathyroid hormone	DLAgn_00191100,DLAgn_00178690
GO:0072116	2	0.08%	0.01%	0.0266	0.319	pronephros formation	DLAgn_00060910,DLAgn_00034430
GO:2001246	2	0.08%	0.01%	0.0266	0.319	negative regulation of phosphatidylcholine biosynthetic process	DLAgn_00009810,DLAgn_00063310
GO:1903514	2	0.08%	0.01%	0.0266	0.319	release of sequestered calcium ion into cytosol by endoplasmic reticulum	DLAgn_00042310,DLAgn_00035900
GO:0043117	2	0.08%	0.01%	0.0266	0.319	positive regulation of vascular permeability	DLAgn_00031250,DLAgn_00031800
GO:2000253	2	0.08%	0.01%	0.0266	0.319	positive regulation of feeding behavior	DLAgn_00146760,DLAgn_00002750
GO:0060082	2	0.08%	0.01%	0.0266	0.319	eye blink reflex	DLAgn_00014200,DLAgn_00102830
GO:0060083	2	0.08%	0.01%	0.0266	0.319	smooth muscle contraction involved in micturition	DLAgn_00014200,DLAgn_00102830
GO:0060051	2	0.08%	0.01%	0.0266	0.319	negative regulation of protein glycosylation	DLAgn_00182310,DLAgn_00142260
GO:1900169	2	0.08%	0.01%	0.0266	0.319	regulation of glucocorticoid mediated signaling pathway	DLAgn_00155180,DLAgn_00174250
GO:2000471	2	0.08%	0.01%	0.0266	0.319	regulation of hematopoietic stem cell migration	DLAgn_00013000,DLAgn_00179020
GO:2000472	2	0.08%	0.01%	0.0266	0.319	negative regulation of hematopoietic stem cell migration	DLAgn_00013000,DLAgn_00179020
GO:0001574	2	0.08%	0.01%	0.0266	0.319	ganglioside biosynthetic process	DLAgn_00121480,DLAgn_00079200
GO:0048320	2	0.08%	0.01%	0.0266	0.319	axial mesoderm formation	DLAgn_00192080,DLAgn_00027450
GO:0050885	10	0.4%	0.21%	0.0269	0.319	neuromuscular process controlling balance	DLAgn_00167080,DLAgn_00220790,DLAgn_00118940,DLAgn_00122100,DLAgn_00014200,DLAgn_00188580,DLAgn_00179870,DLAgn_00213870,DLAgn_00102830,DLAgn_00012190
GO:0018107	10	0.4%	0.21%	0.0269	0.319	peptidyl-threonine phosphorylation	DLAgn_00006740,DLAgn_00218000,DLAgn_00165420,DLAgn_00027960,DLAgn_00187080,DLAgn_00086280,DLAgn_00179580,DLAgn_00178690,DLAgn_00059430,DLAgn_00203870
GO:1900274	10	0.4%	0.21%	0.0269	0.319	regulation of phospholipase C activity	DLAgn_00118810,DLAgn_00128330,DLAgn_00198910,DLAgn_00068690,DLAgn_00149910,DLAgn_00032800,DLAgn_00024250,DLAgn_00178690,DLAgn_00053790,DLAgn_00083110
GO:0008344	12	0.48%	0.27%	0.027	0.319	adult locomotory behavior	DLAgn_00005340,DLAgn_00165420,DLAgn_00053520,DLAgn_00014200,DLAgn_00059440,DLAgn_00188580,DLAgn_00175390,DLAgn_00115280,DLAgn_00139670,DLAgn_00036320,DLAgn_00102830,DLAgn_00237820
GO:1901339	4	0.16%	0.05%	0.0285	0.319	regulation of store-operated calcium channel activity	DLAgn_00034820,DLAgn_00145350,DLAgn_00258700,DLAgn_00032800
GO:0019695	4	0.16%	0.05%	0.0285	0.319	choline metabolic process	DLAgn_00133270,DLAgn_00173340,DLAgn_00206050,DLAgn_00140700
GO:1901379	4	0.16%	0.05%	0.0285	0.319	regulation of potassium ion transmembrane transport	DLAgn_00133260,DLAgn_00158100,DLAgn_00003830,DLAgn_00181360
GO:0044058	4	0.16%	0.05%	0.0285	0.319	regulation of digestive system process	DLAgn_00207980,DLAgn_00151110,DLAgn_00015600,DLAgn_00166870
GO:0045956	4	0.16%	0.05%	0.0285	0.319	positive regulation of calcium ion-dependent exocytosis	DLAgn_00006740,DLAgn_00046150,DLAgn_00159030,DLAgn_00156050
GO:1901021	4	0.16%	0.05%	0.0285	0.319	positive regulation of calcium ion transmembrane transporter activity	DLAgn_00034820,DLAgn_00258700,DLAgn_00032800,DLAgn_00181360
GO:0021602	4	0.16%	0.05%	0.0285	0.319	cranial nerve morphogenesis	DLAgn_00255970,DLAgn_00146300,DLAgn_00208150,DLAgn_00096750
GO:0016311	50	2.0%	1.5%	0.0285	0.319	dephosphorylation	DLAgn_00147890,DLAgn_00019930,DLAgn_00142680,DLAgn_00143010,DLAgn_00219990,DLAgn_00164620,DLAgn_00069160,DLAgn_00014710,DLAgn_00083370,DLAgn_00048220,DLAgn_00043310,DLAgn_00175770,DLAgn_00102350,DLAgn_00125450,DLAgn_00022310,DLAgn_00095030,DLAgn_00181180,DLAgn_00005440,DLAgn_00140860,DLAgn_00107670,DLAgn_00115890,DLAgn_00104760,DLAgn_00040170,DLAgn_00124830,DLAgn_00046810,DLAgn_00090330,DLAgn_002…
GO:0051650	13	0.52%	0.3%	0.0289	0.319	establishment of vesicle localization	DLAgn_00171250,DLAgn_00209300,DLAgn_00146020,DLAgn_00065850,DLAgn_00149740,DLAgn_00244110,DLAgn_00083950,DLAgn_00159640,DLAgn_00007980,DLAgn_00046340,DLAgn_00061460,DLAgn_00105950,DLAgn_00158060
GO:0050679	13	0.52%	0.3%	0.0289	0.319	positive regulation of epithelial cell proliferation	DLAgn_00151110,DLAgn_00026810,DLAgn_00166110,DLAgn_00254080,DLAgn_00148380,DLAgn_00027990,DLAgn_00263160,DLAgn_00160820,DLAgn_00063960,DLAgn_00208090,DLAgn_00179580,DLAgn_00178690,DLAgn_00088510
GO:0001702	9	0.36%	0.18%	0.0293	0.319	gastrulation with mouth forming second	DLAgn_00112230,DLAgn_00197760,DLAgn_00002350,DLAgn_00136790,DLAgn_00084500,DLAgn_00236580,DLAgn_00226000,DLAgn_00008230,DLAgn_00261540
GO:0031349	11	0.44%	0.24%	0.03	0.319	positive regulation of defense response	DLAgn_00184010,DLAgn_00046520,DLAgn_00148510,DLAgn_00246000,DLAgn_00183840,DLAgn_00249020,DLAgn_00031250,DLAgn_00076830,DLAgn_00243410,DLAgn_00179580,DLAgn_00178690
GO:0038179	20	0.8%	0.52%	0.0301	0.319	neurotrophin signaling pathway	DLAgn_00199960,DLAgn_00255580,DLAgn_00049600,DLAgn_00128330,DLAgn_00198910,DLAgn_00166450,DLAgn_00057370,DLAgn_00183280,DLAgn_00187220,DLAgn_00245840,DLAgn_00053790,DLAgn_00247620,DLAgn_00139710,DLAgn_00060300,DLAgn_00083680,DLAgn_00028090,DLAgn_00032800,DLAgn_00155170,DLAgn_00178690,DLAgn_00086750
GO:0043484	14	0.56%	0.33%	0.0305	0.319	regulation of RNA splicing	DLAgn_00123680,DLAgn_00017650,DLAgn_00070710,DLAgn_00194050,DLAgn_00195050,DLAgn_00204460,DLAgn_00017730,DLAgn_00180990,DLAgn_00033460,DLAgn_00140500,DLAgn_00059920,DLAgn_00186110,DLAgn_00094090,DLAgn_00049500
GO:0071310	61	2.4%	1.9%	0.0309	0.319	cellular response to organic substance	DLAgn_00064140,DLAgn_00042310,DLAgn_00145350,DLAgn_00087180,DLAgn_00128330,DLAgn_00095120,DLAgn_00074300,DLAgn_00142680,DLAgn_00075750,DLAgn_00100710,DLAgn_00069320,DLAgn_00213410,DLAgn_00040180,DLAgn_00158150,DLAgn_00016770,DLAgn_00063480,DLAgn_00089210,DLAgn_00016010,DLAgn_00021100,DLAgn_00187080,DLAgn_00040320,DLAgn_00198910,DLAgn_00073420,DLAgn_00206760,DLAgn_00054450,DLAgn_00143060,DLAgn_000…
GO:0051260	41	1.6%	1.2%	0.0312	0.319	protein homooligomerization	DLAgn_00093960,DLAgn_00147670,DLAgn_00070200,DLAgn_00227150,DLAgn_00178710,DLAgn_00014200,DLAgn_00130230,DLAgn_00101070,DLAgn_00093240,DLAgn_00162470,DLAgn_00035260,DLAgn_00072780,DLAgn_00220120,DLAgn_00096140,DLAgn_00068390,DLAgn_00099050,DLAgn_00105240,DLAgn_00130240,DLAgn_00047850,DLAgn_00102830,DLAgn_00109920,DLAgn_00082340,DLAgn_00021100,DLAgn_00227120,DLAgn_00209370,DLAgn_00129330,DLAgn_000…
GO:0031058	8	0.32%	0.16%	0.0315	0.322	positive regulation of histone modification	DLAgn_00056510,DLAgn_00263160,DLAgn_00114360,DLAgn_00065820,DLAgn_00110610,DLAgn_00027900,DLAgn_00025000,DLAgn_00040060
GO:0033674	51	2.0%	1.6%	0.0318	0.324	positive regulation of kinase activity	DLAgn_00124970,DLAgn_00086570,DLAgn_00202150,DLAgn_00083380,DLAgn_00128330,DLAgn_00151110,DLAgn_00226000,DLAgn_00166450,DLAgn_00187470,DLAgn_00006740,DLAgn_00030840,DLAgn_00189920,DLAgn_00237220,DLAgn_00069320,DLAgn_00040180,DLAgn_00009370,DLAgn_00146250,DLAgn_00044920,DLAgn_00179930,DLAgn_00198910,DLAgn_00165030,DLAgn_00180760,DLAgn_00167050,DLAgn_00057630,DLAgn_00005960,DLAgn_00008230,DLAgn_001…
GO:0050806	12	0.48%	0.28%	0.0324	0.329	positive regulation of synaptic transmission	DLAgn_00004550,DLAgn_00016770,DLAgn_00150980,DLAgn_00155910,DLAgn_00167080,DLAgn_00144490,DLAgn_00118940,DLAgn_00033210,DLAgn_00122100,DLAgn_00071340,DLAgn_00168590,DLAgn_00012190
GO:0002027	12	0.48%	0.28%	0.0324	0.329	regulation of heart rate	DLAgn_00158130,DLAgn_00232460,DLAgn_00016010,DLAgn_00167340,DLAgn_00141370,DLAgn_00265730,DLAgn_00036320,DLAgn_00032800,DLAgn_00213410,DLAgn_00266060,DLAgn_00181360,DLAgn_00158150
GO:0051239	219	8.8%	7.9%	0.0328	0.332	regulation of multicellular organismal process	DLAgn_00180710,DLAgn_00202150,DLAgn_00173500,DLAgn_00226000,DLAgn_00142680,DLAgn_00034770,DLAgn_00181360,DLAgn_00187470,DLAgn_00006740,DLAgn_00177550,DLAgn_00197280,DLAgn_00044220,DLAgn_00210460,DLAgn_00156050,DLAgn_00016770,DLAgn_00103520,DLAgn_00066930,DLAgn_00048800,DLAgn_00027450,DLAgn_00058840,DLAgn_00165420,DLAgn_00158100,DLAgn_00243270,DLAgn_00131680,DLAgn_00008230,DLAgn_00234400,DLAgn_000…
GO:0007254	7	0.28%	0.13%	0.0334	0.337	JNK cascade	DLAgn_00005340,DLAgn_00053520,DLAgn_00240150,DLAgn_00098760,DLAgn_00139670,DLAgn_00040170,DLAgn_00013090
GO:0003341	7	0.28%	0.13%	0.0334	0.337	cilium movement	DLAgn_00003120,DLAgn_00136410,DLAgn_00107220,DLAgn_00051620,DLAgn_00156960,DLAgn_00076940,DLAgn_00084510
GO:0043001	7	0.28%	0.13%	0.0334	0.337	Golgi to plasma membrane protein transport	DLAgn_00015020,DLAgn_00237920,DLAgn_00040320,DLAgn_00104680,DLAgn_00008340,DLAgn_00190180,DLAgn_00061460
GO:0016322	5	0.2%	0.08%	0.0334	0.337	neuron remodeling	DLAgn_00118810,DLAgn_00149910,DLAgn_00088640,DLAgn_00024250,DLAgn_00083110
GO:0010765	5	0.2%	0.08%	0.0334	0.337	positive regulation of sodium ion transport	DLAgn_00005340,DLAgn_00053520,DLAgn_00265730,DLAgn_00139670,DLAgn_00128910
GO:0006858	5	0.2%	0.08%	0.0334	0.337	extracellular transport	DLAgn_00003120,DLAgn_00136410,DLAgn_00051620,DLAgn_00076940,DLAgn_00084510
GO:0003351	5	0.2%	0.08%	0.0334	0.337	epithelial cilium movement involved in extracellular fluid movement	DLAgn_00003120,DLAgn_00136410,DLAgn_00051620,DLAgn_00076940,DLAgn_00084510
GO:0050930	5	0.2%	0.08%	0.0334	0.337	induction of positive chemotaxis	DLAgn_00013000,DLAgn_00151110,DLAgn_00179580,DLAgn_00178690,DLAgn_00179020
GO:0060287	5	0.2%	0.08%	0.0334	0.337	epithelial cilium movement involved in determination of left/right asymmetry	DLAgn_00003120,DLAgn_00136410,DLAgn_00051620,DLAgn_00076940,DLAgn_00084510
GO:0034166	5	0.2%	0.08%	0.0334	0.337	toll-like receptor 10 signaling pathway	DLAgn_00255580,DLAgn_00083380,DLAgn_00240150,DLAgn_00179930,DLAgn_00053790
GO:0034162	5	0.2%	0.08%	0.0334	0.337	toll-like receptor 9 signaling pathway	DLAgn_00255580,DLAgn_00083380,DLAgn_00240150,DLAgn_00179930,DLAgn_00053790
GO:2000401	5	0.2%	0.08%	0.0334	0.337	regulation of lymphocyte migration	DLAgn_00040680,DLAgn_00111710,DLAgn_00069320,DLAgn_00045220,DLAgn_00169460
GO:0045475	3	0.12%	0.03%	0.0335	0.337	locomotor rhythm	DLAgn_00054110,DLAgn_00014200,DLAgn_00102830
GO:0000279	3	0.12%	0.03%	0.0335	0.337	M phase	DLAgn_00118620,DLAgn_00253660,DLAgn_00053600
GO:0090128	3	0.12%	0.03%	0.0335	0.337	regulation of synapse maturation	DLAgn_00103520,DLAgn_00122100,DLAgn_00012190
GO:0033292	3	0.12%	0.03%	0.0335	0.337	T-tubule organization	DLAgn_00037290,DLAgn_00193850,DLAgn_00181360
GO:0060760	3	0.12%	0.03%	0.0335	0.337	positive regulation of response to cytokine stimulus	DLAgn_00249020,DLAgn_00243410,DLAgn_00003160
GO:0046512	3	0.12%	0.03%	0.0335	0.337	sphingosine biosynthetic process	DLAgn_00019750,DLAgn_00039090,DLAgn_00182310
GO:0003283	3	0.12%	0.03%	0.0335	0.337	atrial septum development	DLAgn_00141370,DLAgn_00076940,DLAgn_00181360
GO:0001961	3	0.12%	0.03%	0.0335	0.337	positive regulation of cytokine-mediated signaling pathway	DLAgn_00249020,DLAgn_00243410,DLAgn_00003160
GO:0043330	3	0.12%	0.03%	0.0335	0.337	response to exogenous dsRNA	DLAgn_00122430,DLAgn_00183840,DLAgn_00003160
GO:0035194	3	0.12%	0.03%	0.0335	0.337	post-transcriptional gene silencing by RNA	DLAgn_00112080,DLAgn_00095240,DLAgn_00022490
GO:0021744	3	0.12%	0.03%	0.0335	0.337	dorsal motor nucleus of vagus nerve development	DLAgn_00018880,DLAgn_00070680,DLAgn_00048630
GO:0016441	3	0.12%	0.03%	0.0335	0.337	posttranscriptional gene silencing	DLAgn_00112080,DLAgn_00095240,DLAgn_00022490
GO:0030252	3	0.12%	0.03%	0.0335	0.337	growth hormone secretion	DLAgn_00066940,DLAgn_00260010,DLAgn_00066930
GO:0045622	3	0.12%	0.03%	0.0335	0.337	regulation of T-helper cell differentiation	DLAgn_00010200,DLAgn_00135320,DLAgn_00003160
GO:1901698	38	1.5%	1.1%	0.0337	0.337	response to nitrogen compound	DLAgn_00042310,DLAgn_00232460,DLAgn_00070200,DLAgn_00196160,DLAgn_00122430,DLAgn_00128330,DLAgn_00095120,DLAgn_00142680,DLAgn_00158130,DLAgn_00183840,DLAgn_00008340,DLAgn_00041370,DLAgn_00032800,DLAgn_00213410,DLAgn_00040180,DLAgn_00158150,DLAgn_00172680,DLAgn_00016770,DLAgn_00089210,DLAgn_00016010,DLAgn_00021100,DLAgn_00040320,DLAgn_00198910,DLAgn_00018490,DLAgn_00169950,DLAgn_00031250,DLAgn_000…
GO:0044087	49	2.0%	1.5%	0.0337	0.337	regulation of cellular component biogenesis	DLAgn_00096810,DLAgn_00202150,DLAgn_00259000,DLAgn_00168500,DLAgn_00177550,DLAgn_00100710,DLAgn_00044220,DLAgn_00069320,DLAgn_00175690,DLAgn_00146250,DLAgn_00016770,DLAgn_00103520,DLAgn_00227240,DLAgn_00102790,DLAgn_00066930,DLAgn_00022310,DLAgn_00194840,DLAgn_00198480,DLAgn_00179580,DLAgn_00178690,DLAgn_00088510,DLAgn_00100960,DLAgn_00046810,DLAgn_00067630,DLAgn_00167080,DLAgn_00146020,DLAgn_000…
GO:0009593	22	0.88%	0.6%	0.0339	0.337	detection of chemical stimulus	DLAgn_00232460,DLAgn_00211940,DLAgn_00235100,DLAgn_00259560,DLAgn_00209370,DLAgn_00204950,DLAgn_00235060,DLAgn_00225430,DLAgn_00034820,DLAgn_00158130,DLAgn_00220020,DLAgn_00158990,DLAgn_00248760,DLAgn_00248770,DLAgn_00216850,DLAgn_00216970,DLAgn_00258700,DLAgn_00032800,DLAgn_00213410,DLAgn_00215840,DLAgn_00216840,DLAgn_00158150
GO:0050770	22	0.88%	0.6%	0.0339	0.337	regulation of axonogenesis	DLAgn_00263900,DLAgn_00202150,DLAgn_00255970,DLAgn_00013000,DLAgn_00119000,DLAgn_00208150,DLAgn_00167340,DLAgn_00188580,DLAgn_00034790,DLAgn_00187220,DLAgn_00166250,DLAgn_00096750,DLAgn_00137560,DLAgn_00004300,DLAgn_00177550,DLAgn_00155120,DLAgn_00044220,DLAgn_00082540,DLAgn_00155170,DLAgn_00088510,DLAgn_00179020,DLAgn_00010910
GO:0002224	13	0.52%	0.31%	0.0342	0.337	toll-like receptor signaling pathway	DLAgn_00016770,DLAgn_00255580,DLAgn_00176740,DLAgn_00083380,DLAgn_00253660,DLAgn_00179930,DLAgn_00129230,DLAgn_00204950,DLAgn_00053790,DLAgn_00184010,DLAgn_00240150,DLAgn_00183840,DLAgn_00003160
GO:0061178	6	0.24%	0.1%	0.0344	0.337	regulation of insulin secretion involved in cellular response to glucose stimulus	DLAgn_00016770,DLAgn_00166070,DLAgn_00260010,DLAgn_00027900,DLAgn_00087320,DLAgn_00086420
GO:0060402	6	0.24%	0.1%	0.0344	0.337	calcium ion transport into cytosol	DLAgn_00089210,DLAgn_00042310,DLAgn_00035900,DLAgn_00036600,DLAgn_00220740,DLAgn_00148380
GO:0009154	6	0.24%	0.1%	0.0344	0.337	purine ribonucleotide catabolic process	DLAgn_00184760,DLAgn_00119350,DLAgn_00007410,DLAgn_00031250,DLAgn_00031800,DLAgn_00061560
GO:0030282	6	0.24%	0.1%	0.0344	0.337	bone mineralization	DLAgn_00078430,DLAgn_00102350,DLAgn_00094140,DLAgn_00094360,DLAgn_00006910,DLAgn_00121710
GO:0009653	235	9.4%	8.5%	0.0345	0.337	anatomical structure morphogenesis	DLAgn_00202150,DLAgn_00155630,DLAgn_00226000,DLAgn_00241630,DLAgn_00205660,DLAgn_00006740,DLAgn_00112230,DLAgn_00139710,DLAgn_00146250,DLAgn_00011080,DLAgn_00016650,DLAgn_00156710,DLAgn_00066930,DLAgn_00048800,DLAgn_00167050,DLAgn_00225940,DLAgn_00158580,DLAgn_00139840,DLAgn_00027450,DLAgn_00165420,DLAgn_00158100,DLAgn_00131680,DLAgn_00151390,DLAgn_00063630,DLAgn_00008230,DLAgn_00161500,DLAgn_000…
GO:0043410	45	1.8%	1.4%	0.0351	0.337	positive regulation of MAPK cascade	DLAgn_00192080,DLAgn_00043860,DLAgn_00086570,DLAgn_00083380,DLAgn_00049600,DLAgn_00127780,DLAgn_00119000,DLAgn_00151110,DLAgn_00074300,DLAgn_00166450,DLAgn_00166110,DLAgn_00187470,DLAgn_00188730,DLAgn_00218000,DLAgn_00084720,DLAgn_00030840,DLAgn_00189920,DLAgn_00088640,DLAgn_00069320,DLAgn_00040180,DLAgn_00016770,DLAgn_00179930,DLAgn_00034120,DLAgn_00180760,DLAgn_00026810,DLAgn_00168220,DLAgn_000…
GO:0120035	44	1.8%	1.4%	0.0361	0.339	regulation of plasma membrane bounded cell projection organization	DLAgn_00263900,DLAgn_00155910,DLAgn_00167080,DLAgn_00146020,DLAgn_00100260,DLAgn_00202150,DLAgn_00259000,DLAgn_00127780,DLAgn_00128110,DLAgn_00119000,DLAgn_00208150,DLAgn_00167340,DLAgn_00188580,DLAgn_00034790,DLAgn_00166110,DLAgn_00166250,DLAgn_00096750,DLAgn_00006740,DLAgn_00218000,DLAgn_00004300,DLAgn_00138220,DLAgn_00010210,DLAgn_00177550,DLAgn_00155120,DLAgn_00105420,DLAgn_00044220,DLAgn_000…
GO:0051963	11	0.44%	0.25%	0.0361	0.339	regulation of synapse assembly	DLAgn_00103520,DLAgn_00032920,DLAgn_00202150,DLAgn_00066940,DLAgn_00066930,DLAgn_00146300,DLAgn_00012190,DLAgn_00096750,DLAgn_00088510,DLAgn_00100960,DLAgn_00086420
GO:0042733	9	0.36%	0.19%	0.0365	0.342	embryonic digit morphogenesis	DLAgn_00118810,DLAgn_00184220,DLAgn_00012460,DLAgn_00077090,DLAgn_00149910,DLAgn_00024250,DLAgn_00205660,DLAgn_00088510,DLAgn_00083110
GO:0043113	9	0.36%	0.19%	0.0365	0.342	receptor clustering	DLAgn_00006740,DLAgn_00166720,DLAgn_00071340,DLAgn_00070670,DLAgn_00188580,DLAgn_00208090,DLAgn_00018890,DLAgn_00038550,DLAgn_00058330
GO:0006937	15	0.6%	0.37%	0.0367	0.342	regulation of muscle contraction	DLAgn_00232460,DLAgn_00016010,DLAgn_00141370,DLAgn_00265730,DLAgn_00181360,DLAgn_00048390,DLAgn_00054110,DLAgn_00158130,DLAgn_00208060,DLAgn_00032800,DLAgn_00213410,DLAgn_00266060,DLAgn_00179580,DLAgn_00178690,DLAgn_00158150
GO:0044089	30	1.2%	0.87%	0.0371	0.345	positive regulation of cellular component biogenesis	DLAgn_00046810,DLAgn_00096810,DLAgn_00146020,DLAgn_00259000,DLAgn_00127780,DLAgn_00146300,DLAgn_00166110,DLAgn_00096750,DLAgn_00218000,DLAgn_00010210,DLAgn_00168500,DLAgn_00100710,DLAgn_00044220,DLAgn_00069320,DLAgn_00175690,DLAgn_00061360,DLAgn_00146250,DLAgn_00016770,DLAgn_00103520,DLAgn_00014370,DLAgn_00227240,DLAgn_00021000,DLAgn_00012190,DLAgn_00118620,DLAgn_00194840,DLAgn_00179580,DLAgn_001…
GO:0032874	16	0.64%	0.41%	0.0375	0.348	positive regulation of stress-activated MAPK cascade	DLAgn_00192080,DLAgn_00043860,DLAgn_00179930,DLAgn_00034120,DLAgn_00166110,DLAgn_00167050,DLAgn_00057630,DLAgn_00084720,DLAgn_00165420,DLAgn_00201800,DLAgn_00212010,DLAgn_00069320,DLAgn_00003160,DLAgn_00101410,DLAgn_00065570,DLAgn_00088510
GO:0098542	42	1.7%	1.3%	0.0381	0.354	defense response to other organism	DLAgn_00255680,DLAgn_00209860,DLAgn_00235970,DLAgn_00257840,DLAgn_00196280,DLAgn_00049600,DLAgn_00128330,DLAgn_00241630,DLAgn_00243710,DLAgn_00166450,DLAgn_00057370,DLAgn_00243410,DLAgn_00091680,DLAgn_00083950,DLAgn_00059720,DLAgn_00006760,DLAgn_00183840,DLAgn_00218920,DLAgn_00249020,DLAgn_00032800,DLAgn_00172160,DLAgn_00199960,DLAgn_00041350,DLAgn_00253290,DLAgn_00173790,DLAgn_00024710,DLAgn_002…
GO:0045935	20	0.8%	0.54%	0.0383	0.355	positive regulation of nucleobase-containing compound metabolic process	DLAgn_00017650,DLAgn_00199960,DLAgn_00018440,DLAgn_00096810,DLAgn_00012010,DLAgn_00086280,DLAgn_00017730,DLAgn_00151110,DLAgn_00166110,DLAgn_00142260,DLAgn_00034770,DLAgn_00057310,DLAgn_00181260,DLAgn_00059430,DLAgn_00130930,DLAgn_00059920,DLAgn_00058840,DLAgn_00108790,DLAgn_00131680,DLAgn_00112080
GO:0051047	20	0.8%	0.54%	0.0383	0.355	positive regulation of secretion	DLAgn_00016770,DLAgn_00150980,DLAgn_00071960,DLAgn_00066940,DLAgn_00066930,DLAgn_00172510,DLAgn_00027900,DLAgn_00142260,DLAgn_00034770,DLAgn_00004550,DLAgn_00006740,DLAgn_00033210,DLAgn_00108790,DLAgn_00046150,DLAgn_00105950,DLAgn_00087550,DLAgn_00158060,DLAgn_00065570,DLAgn_00159030,DLAgn_00156050
GO:0051347	51	2.0%	1.6%	0.0389	0.359	positive regulation of transferase activity	DLAgn_00124970,DLAgn_00086570,DLAgn_00202150,DLAgn_00083380,DLAgn_00128330,DLAgn_00151110,DLAgn_00226000,DLAgn_00166450,DLAgn_00187470,DLAgn_00006740,DLAgn_00030840,DLAgn_00189920,DLAgn_00237220,DLAgn_00069320,DLAgn_00040180,DLAgn_00009370,DLAgn_00146250,DLAgn_00044920,DLAgn_00179930,DLAgn_00198910,DLAgn_00165030,DLAgn_00180760,DLAgn_00167050,DLAgn_00057630,DLAgn_00005960,DLAgn_00008230,DLAgn_001…
GO:0007214	8	0.32%	0.16%	0.0399	0.368	gamma-aminobutyric acid signaling pathway	DLAgn_00112440,DLAgn_00200620,DLAgn_00112430,DLAgn_00266560,DLAgn_00093060,DLAgn_00226690,DLAgn_00188580,DLAgn_00045160
GO:0006767	8	0.32%	0.16%	0.0399	0.368	water-soluble vitamin metabolic process	DLAgn_00118720,DLAgn_00016940,DLAgn_00255100,DLAgn_00015950,DLAgn_00028500,DLAgn_00018890,DLAgn_00019880,DLAgn_00104950
GO:0043535	8	0.32%	0.16%	0.0399	0.368	regulation of blood vessel endothelial cell migration	DLAgn_00027990,DLAgn_00263160,DLAgn_00145350,DLAgn_00196160,DLAgn_00061960,DLAgn_00261540,DLAgn_00179580,DLAgn_00178690
GO:0019933	8	0.32%	0.16%	0.0399	0.368	cAMP-mediated signaling	DLAgn_00064680,DLAgn_00158130,DLAgn_00232460,DLAgn_00031250,DLAgn_00213410,DLAgn_00031800,DLAgn_00086420,DLAgn_00158150
GO:2001252	10	0.4%	0.22%	0.0403	0.368	positive regulation of chromosome organization	DLAgn_00056510,DLAgn_00263160,DLAgn_00114360,DLAgn_00065820,DLAgn_00086280,DLAgn_00110610,DLAgn_00027900,DLAgn_00131520,DLAgn_00025000,DLAgn_00040060
GO:0055065	33	1.3%	0.98%	0.0413	0.377	metal ion homeostasis	DLAgn_00042310,DLAgn_00175980,DLAgn_00174550,DLAgn_00070200,DLAgn_00014200,DLAgn_00091040,DLAgn_00142260,DLAgn_00201960,DLAgn_00006910,DLAgn_00168590,DLAgn_00187030,DLAgn_00148380,DLAgn_00072780,DLAgn_00117840,DLAgn_00134480,DLAgn_00036600,DLAgn_00250020,DLAgn_00032800,DLAgn_00266060,DLAgn_00106830,DLAgn_00102830,DLAgn_00089210,DLAgn_00122480,DLAgn_00013460,DLAgn_00021100,DLAgn_00187080,DLAgn_002…
GO:0010243	36	1.4%	1.1%	0.0415	0.378	response to organonitrogen compound	DLAgn_00042310,DLAgn_00232460,DLAgn_00070200,DLAgn_00196160,DLAgn_00128330,DLAgn_00095120,DLAgn_00142680,DLAgn_00158130,DLAgn_00008340,DLAgn_00041370,DLAgn_00032800,DLAgn_00213410,DLAgn_00040180,DLAgn_00158150,DLAgn_00172680,DLAgn_00016770,DLAgn_00089210,DLAgn_00016010,DLAgn_00021100,DLAgn_00040320,DLAgn_00198910,DLAgn_00018490,DLAgn_00169950,DLAgn_00031250,DLAgn_00054450,DLAgn_00025050,DLAgn_000…
GO:0051348	23	0.92%	0.64%	0.0418	0.38	negative regulation of transferase activity	DLAgn_00046810,DLAgn_00207980,DLAgn_00095030,DLAgn_00166870,DLAgn_00220740,DLAgn_00118810,DLAgn_00027990,DLAgn_00062920,DLAgn_00237050,DLAgn_00010200,DLAgn_00167740,DLAgn_00005960,DLAgn_00161700,DLAgn_00192320,DLAgn_00104760,DLAgn_00149910,DLAgn_00040170,DLAgn_00179580,DLAgn_00024250,DLAgn_00178690,DLAgn_00083110,DLAgn_00121820,DLAgn_00048450
GO:0046328	21	0.84%	0.58%	0.0427	0.388	regulation of JNK cascade	DLAgn_00192080,DLAgn_00043860,DLAgn_00124970,DLAgn_00095720,DLAgn_00146300,DLAgn_00179930,DLAgn_00034120,DLAgn_00071340,DLAgn_00166110,DLAgn_00038440,DLAgn_00167050,DLAgn_00057630,DLAgn_00084720,DLAgn_00165420,DLAgn_00201800,DLAgn_00161700,DLAgn_00104760,DLAgn_00069320,DLAgn_00003160,DLAgn_00042490,DLAgn_00088510
GO:0070304	16	0.64%	0.41%	0.0429	0.388	positive regulation of stress-activated protein kinase signaling cascade	DLAgn_00192080,DLAgn_00043860,DLAgn_00179930,DLAgn_00034120,DLAgn_00166110,DLAgn_00167050,DLAgn_00057630,DLAgn_00084720,DLAgn_00165420,DLAgn_00201800,DLAgn_00212010,DLAgn_00069320,DLAgn_00003160,DLAgn_00101410,DLAgn_00065570,DLAgn_00088510
GO:0043270	16	0.64%	0.41%	0.0429	0.388	positive regulation of ion transport	DLAgn_00146250,DLAgn_00144490,DLAgn_00089210,DLAgn_00050530,DLAgn_00265730,DLAgn_00142260,DLAgn_00181360,DLAgn_00034820,DLAgn_00005340,DLAgn_00131160,DLAgn_00053520,DLAgn_00139670,DLAgn_00258700,DLAgn_00032800,DLAgn_00105950,DLAgn_00128910
GO:0048011	19	0.76%	0.51%	0.0432	0.39	neurotrophin TRK receptor signaling pathway	DLAgn_00199960,DLAgn_00255580,DLAgn_00049600,DLAgn_00128330,DLAgn_00198910,DLAgn_00166450,DLAgn_00057370,DLAgn_00183280,DLAgn_00187220,DLAgn_00245840,DLAgn_00053790,DLAgn_00247620,DLAgn_00139710,DLAgn_00060300,DLAgn_00083680,DLAgn_00028090,DLAgn_00032800,DLAgn_00178690,DLAgn_00086750
GO:0008078	7	0.28%	0.14%	0.0432	0.39	mesodermal cell migration	DLAgn_00064140,DLAgn_00018880,DLAgn_00012010,DLAgn_00107250,DLAgn_00070680,DLAgn_00087320,DLAgn_00016590
GO:0003146	7	0.28%	0.14%	0.0432	0.39	heart jogging	DLAgn_00011080,DLAgn_00227060,DLAgn_00064140,DLAgn_00122100,DLAgn_00155630,DLAgn_00084440,DLAgn_00076940
GO:1902667	7	0.28%	0.14%	0.0432	0.39	regulation of axon guidance	DLAgn_00263900,DLAgn_00255970,DLAgn_00013000,DLAgn_00208150,DLAgn_00167340,DLAgn_00034790,DLAgn_00179020
GO:0032103	18	0.72%	0.48%	0.0433	0.39	positive regulation of response to external stimulus	DLAgn_00046520,DLAgn_00148510,DLAgn_00013000,DLAgn_00151110,DLAgn_00031250,DLAgn_00076830,DLAgn_00243410,DLAgn_00169460,DLAgn_00184010,DLAgn_00263160,DLAgn_00246000,DLAgn_00183840,DLAgn_00249020,DLAgn_00069320,DLAgn_00179580,DLAgn_00155170,DLAgn_00178690,DLAgn_00179020
GO:0051336	72	2.9%	2.4%	0.0437	0.391	regulation of hydrolase activity	DLAgn_00066200,DLAgn_00128330,DLAgn_00178710,DLAgn_00151110,DLAgn_00075710,DLAgn_00015090,DLAgn_00118810,DLAgn_00116510,DLAgn_00139710,DLAgn_00006820,DLAgn_00159320,DLAgn_00166720,DLAgn_00045030,DLAgn_00049750,DLAgn_00086000,DLAgn_00024250,DLAgn_00019640,DLAgn_00015320,DLAgn_00198910,DLAgn_00168220,DLAgn_00220720,DLAgn_00170600,DLAgn_00035590,DLAgn_00206760,DLAgn_00054450,DLAgn_00082410,DLAgn_000…
GO:0051252	53	2.1%	1.7%	0.0443	0.396	regulation of RNA metabolic process	DLAgn_00123680,DLAgn_00153810,DLAgn_00095720,DLAgn_00195050,DLAgn_00018440,DLAgn_00096810,DLAgn_00023310,DLAgn_00166450,DLAgn_00180990,DLAgn_00243410,DLAgn_00203320,DLAgn_00130930,DLAgn_00070710,DLAgn_00194050,DLAgn_00199960,DLAgn_00204460,DLAgn_00012010,DLAgn_00187080,DLAgn_00227120,DLAgn_00073420,DLAgn_00140500,DLAgn_00158100,DLAgn_00131680,DLAgn_00049500,DLAgn_00083860,DLAgn_00017650,DLAgn_001…
GO:0031344	44	1.8%	1.4%	0.0446	0.398	regulation of cell projection organization	DLAgn_00263900,DLAgn_00155910,DLAgn_00167080,DLAgn_00146020,DLAgn_00100260,DLAgn_00202150,DLAgn_00259000,DLAgn_00127780,DLAgn_00128110,DLAgn_00119000,DLAgn_00208150,DLAgn_00167340,DLAgn_00188580,DLAgn_00034790,DLAgn_00166110,DLAgn_00166250,DLAgn_00096750,DLAgn_00006740,DLAgn_00218000,DLAgn_00004300,DLAgn_00138220,DLAgn_00010210,DLAgn_00177550,DLAgn_00155120,DLAgn_00105420,DLAgn_00044220,DLAgn_000…
GO:0032776	4	0.16%	0.06%	0.0448	0.399	DNA methylation on cytosine	DLAgn_00025050,DLAgn_00242170,DLAgn_00180760,DLAgn_00069860
GO:0014742	4	0.16%	0.06%	0.0448	0.399	positive regulation of muscle hypertrophy	DLAgn_00210460,DLAgn_00179580,DLAgn_00178690,DLAgn_00181380
GO:0048016	4	0.16%	0.06%	0.0448	0.399	inositol phosphate-mediated signaling	DLAgn_00089210,DLAgn_00142680,DLAgn_00098610,DLAgn_00042370
GO:0007097	4	0.16%	0.06%	0.0448	0.399	nuclear migration	DLAgn_00127780,DLAgn_00086070,DLAgn_00135320,DLAgn_00179870
GO:0010613	4	0.16%	0.06%	0.0448	0.399	positive regulation of cardiac muscle hypertrophy	DLAgn_00210460,DLAgn_00179580,DLAgn_00178690,DLAgn_00181380
GO:0035405	4	0.16%	0.06%	0.0448	0.399	histone-threonine phosphorylation	DLAgn_00187080,DLAgn_00179580,DLAgn_00178690,DLAgn_00059430
GO:0006448	4	0.16%	0.06%	0.0448	0.399	regulation of translational elongation	DLAgn_00241170,DLAgn_00152780,DLAgn_00024740,DLAgn_00035260
GO:2001259	4	0.16%	0.06%	0.0448	0.399	positive regulation of cation channel activity	DLAgn_00034820,DLAgn_00258700,DLAgn_00032800,DLAgn_00181360
GO:0050690	4	0.16%	0.06%	0.0448	0.399	regulation of defense response to virus by virus	DLAgn_00160460,DLAgn_00152930,DLAgn_00140660,DLAgn_00144860
GO:0021603	4	0.16%	0.06%	0.0448	0.399	cranial nerve formation	DLAgn_00006740,DLAgn_00009410,DLAgn_00053800,DLAgn_00180760
GO:0021634	4	0.16%	0.06%	0.0448	0.399	optic nerve formation	DLAgn_00006740,DLAgn_00009410,DLAgn_00053800,DLAgn_00180760
GO:0007492	9	0.36%	0.2%	0.0448	0.399	endoderm development	DLAgn_00040680,DLAgn_00197760,DLAgn_00006820,DLAgn_00084500,DLAgn_00058800,DLAgn_00111710,DLAgn_00063630,DLAgn_00055170,DLAgn_00016590
GO:0001936	9	0.36%	0.2%	0.0448	0.399	regulation of endothelial cell proliferation	DLAgn_00027990,DLAgn_00218000,DLAgn_00263160,DLAgn_00167740,DLAgn_00026810,DLAgn_00254080,DLAgn_00179580,DLAgn_00178690,DLAgn_00148380
GO:0046068	9	0.36%	0.2%	0.0448	0.399	cGMP metabolic process	DLAgn_00168170,DLAgn_00087180,DLAgn_00007410,DLAgn_00031530,DLAgn_00031250,DLAgn_00104650,DLAgn_00140490,DLAgn_00182460,DLAgn_00061560
GO:0046907	121	4.9%	4.2%	0.0449	0.399	intracellular transport	DLAgn_00151670,DLAgn_00059150,DLAgn_00020120,DLAgn_00165680,DLAgn_00142680,DLAgn_00189370,DLAgn_00112620,DLAgn_00075750,DLAgn_00070340,DLAgn_00244110,DLAgn_00053840,DLAgn_00068390,DLAgn_00003990,DLAgn_00155120,DLAgn_00061460,DLAgn_00194050,DLAgn_00022830,DLAgn_00066930,DLAgn_00130860,DLAgn_00205550,DLAgn_00092760,DLAgn_00123190,DLAgn_00169350,DLAgn_00074550,DLAgn_00007660,DLAgn_00245690,DLAgn_001…
GO:0035305	12	0.48%	0.29%	0.0453	0.399	negative regulation of dephosphorylation	DLAgn_00135570,DLAgn_00207980,DLAgn_00082410,DLAgn_00159320,DLAgn_00050500,DLAgn_00033850,DLAgn_00024750,DLAgn_00166870,DLAgn_00059680,DLAgn_00086000,DLAgn_00038550,DLAgn_00065570
GO:0014074	12	0.48%	0.29%	0.0453	0.399	response to purine-containing compound	DLAgn_00089210,DLAgn_00042310,DLAgn_00158130,DLAgn_00232460,DLAgn_00070200,DLAgn_00035900,DLAgn_00016010,DLAgn_00021100,DLAgn_00031250,DLAgn_00213410,DLAgn_00031800,DLAgn_00158150
GO:0048812	38	1.5%	1.2%	0.0459	0.399	neuron projection morphogenesis	DLAgn_00065330,DLAgn_00035080,DLAgn_00166070,DLAgn_00202150,DLAgn_00066940,DLAgn_00063290,DLAgn_00128110,DLAgn_00146300,DLAgn_00208150,DLAgn_00167340,DLAgn_00188580,DLAgn_00240100,DLAgn_00221820,DLAgn_00096750,DLAgn_00055760,DLAgn_00059720,DLAgn_00135770,DLAgn_00003990,DLAgn_00248470,DLAgn_00012510,DLAgn_00175690,DLAgn_00230530,DLAgn_00015020,DLAgn_00044760,DLAgn_00066930,DLAgn_00041310,DLAgn_001…
GO:0060998	6	0.24%	0.11%	0.046	0.399	regulation of dendritic spine development	DLAgn_00167080,DLAgn_00006740,DLAgn_00100260,DLAgn_00122100,DLAgn_00192320,DLAgn_00105420
GO:0031623	6	0.24%	0.11%	0.046	0.399	receptor internalization	DLAgn_00134470,DLAgn_00048150,DLAgn_00152000,DLAgn_00158100,DLAgn_00008340,DLAgn_00177100
GO:1990266	6	0.24%	0.11%	0.046	0.399	neutrophil migration	DLAgn_00184760,DLAgn_00119350,DLAgn_00191670,DLAgn_00179580,DLAgn_00178690,DLAgn_00065570
GO:0009261	6	0.24%	0.11%	0.046	0.399	ribonucleotide catabolic process	DLAgn_00184760,DLAgn_00119350,DLAgn_00007410,DLAgn_00031250,DLAgn_00031800,DLAgn_00061560
GO:0030593	6	0.24%	0.11%	0.046	0.399	neutrophil chemotaxis	DLAgn_00184760,DLAgn_00119350,DLAgn_00191670,DLAgn_00179580,DLAgn_00178690,DLAgn_00065570
GO:0070509	5	0.2%	0.09%	0.0472	0.403	calcium ion import	DLAgn_00074270,DLAgn_00006740,DLAgn_00110340,DLAgn_00016010,DLAgn_00188580
GO:0097164	5	0.2%	0.09%	0.0472	0.403	ammonium ion metabolic process	DLAgn_00133270,DLAgn_00173340,DLAgn_00206050,DLAgn_00095120,DLAgn_00140700
GO:0061001	5	0.2%	0.09%	0.0472	0.403	regulation of dendritic spine morphogenesis	DLAgn_00167080,DLAgn_00006740,DLAgn_00122100,DLAgn_00192320,DLAgn_00105420
GO:0048070	5	0.2%	0.09%	0.0472	0.403	regulation of developmental pigmentation	DLAgn_00118810,DLAgn_00165420,DLAgn_00149910,DLAgn_00024250,DLAgn_00083110
GO:0002763	5	0.2%	0.09%	0.0472	0.403	positive regulation of myeloid leukocyte differentiation	DLAgn_00012390,DLAgn_00091610,DLAgn_00110610,DLAgn_00179580,DLAgn_00178690
GO:0035666	5	0.2%	0.09%	0.0472	0.403	TRIF-dependent toll-like receptor signaling pathway	DLAgn_00255580,DLAgn_00083380,DLAgn_00240150,DLAgn_00179930,DLAgn_00053790
GO:0099175	5	0.2%	0.09%	0.0472	0.403	regulation of postsynapse organization	DLAgn_00167080,DLAgn_00006740,DLAgn_00122100,DLAgn_00192320,DLAgn_00105420
GO:0038124	5	0.2%	0.09%	0.0472	0.403	toll-like receptor TLR6:TLR2 signaling pathway	DLAgn_00255580,DLAgn_00083380,DLAgn_00240150,DLAgn_00179930,DLAgn_00053790
GO:0038123	5	0.2%	0.09%	0.0472	0.403	toll-like receptor TLR1:TLR2 signaling pathway	DLAgn_00255580,DLAgn_00083380,DLAgn_00240150,DLAgn_00179930,DLAgn_00053790
GO:0009755	27	1.1%	0.79%	0.0474	0.403	hormone-mediated signaling pathway	DLAgn_00104820,DLAgn_00168170,DLAgn_00040690,DLAgn_00197970,DLAgn_00198300,DLAgn_00040210,DLAgn_00091040,DLAgn_00170810,DLAgn_00129040,DLAgn_00182280,DLAgn_00134480,DLAgn_00183440,DLAgn_00161470,DLAgn_00213870,DLAgn_00045010,DLAgn_00215510,DLAgn_00092200,DLAgn_00259550,DLAgn_00150550,DLAgn_00168520,DLAgn_00140390,DLAgn_00052030,DLAgn_00110340,DLAgn_00158100,DLAgn_00167740,DLAgn_00193970,DLAgn_001…
GO:0040012	64	2.6%	2.1%	0.0475	0.403	regulation of locomotion	DLAgn_00263900,DLAgn_00255680,DLAgn_00064140,DLAgn_00153810,DLAgn_00145350,DLAgn_00202150,DLAgn_00151110,DLAgn_00167340,DLAgn_00187470,DLAgn_00108050,DLAgn_00006740,DLAgn_00112230,DLAgn_00079910,DLAgn_00138220,DLAgn_00118850,DLAgn_00166720,DLAgn_00189920,DLAgn_00006020,DLAgn_00105420,DLAgn_00069320,DLAgn_00041030,DLAgn_00016770,DLAgn_00040680,DLAgn_00016010,DLAgn_00255970,DLAgn_00205510,DLAgn_002…
GO:0015980	20	0.8%	0.55%	0.0481	0.404	energy derivation by oxidation of organic compounds	DLAgn_00126730,DLAgn_00066940,DLAgn_00066930,DLAgn_00040320,DLAgn_00128330,DLAgn_00198910,DLAgn_00093240,DLAgn_00019880,DLAgn_00185680,DLAgn_00037570,DLAgn_00033210,DLAgn_00237050,DLAgn_00000460,DLAgn_00005960,DLAgn_00208060,DLAgn_00041370,DLAgn_00032800,DLAgn_00040180,DLAgn_00024360,DLAgn_00178690
GO:0018210	10	0.4%	0.23%	0.0484	0.406	peptidyl-threonine modification	DLAgn_00006740,DLAgn_00218000,DLAgn_00165420,DLAgn_00027960,DLAgn_00187080,DLAgn_00086280,DLAgn_00179580,DLAgn_00178690,DLAgn_00059430,DLAgn_00203870
GO:0003143	25	1.0%	0.72%	0.0493	0.413	embryonic heart tube morphogenesis	DLAgn_00173440,DLAgn_00064140,DLAgn_00232460,DLAgn_00172950,DLAgn_00155630,DLAgn_00034430,DLAgn_00076940,DLAgn_00060910,DLAgn_00158130,DLAgn_00001790,DLAgn_00084440,DLAgn_00208090,DLAgn_00153120,DLAgn_00213410,DLAgn_00158150,DLAgn_00011080,DLAgn_00012390,DLAgn_00227060,DLAgn_00122100,DLAgn_00048800,DLAgn_00180760,DLAgn_00055440,DLAgn_00158580,DLAgn_00027450,DLAgn_00142520
GO:0035239	59	2.4%	1.9%	0.0496	0.414	tube morphogenesis	DLAgn_00064140,DLAgn_00151110,DLAgn_00155630,DLAgn_00241630,DLAgn_00108050,DLAgn_00095090,DLAgn_00084500,DLAgn_00114330,DLAgn_00208090,DLAgn_00213410,DLAgn_00158150,DLAgn_00146250,DLAgn_00011080,DLAgn_00040680,DLAgn_00122100,DLAgn_00048800,DLAgn_00180760,DLAgn_00261550,DLAgn_00167690,DLAgn_00158580,DLAgn_00027450,DLAgn_00158100,DLAgn_00142520,DLAgn_00058800,DLAgn_00107750,DLAgn_00154020,DLAgn_001…
GO:0008361	8	0.32%	0.17%	0.0497	0.415	regulation of cell size	DLAgn_00167080,DLAgn_00136010,DLAgn_00014370,DLAgn_00221680,DLAgn_00062920,DLAgn_00014200,DLAgn_00210470,DLAgn_00102830
GO:0006638	8	0.32%	0.17%	0.0497	0.415	neutral lipid metabolic process	DLAgn_00149780,DLAgn_00058170,DLAgn_00133430,DLAgn_00265730,DLAgn_00178690,DLAgn_00202200,DLAgn_00061030,DLAgn_00102510
GO:0006639	8	0.32%	0.17%	0.0497	0.415	acylglycerol metabolic process	DLAgn_00149780,DLAgn_00058170,DLAgn_00133430,DLAgn_00265730,DLAgn_00178690,DLAgn_00202200,DLAgn_00061030,DLAgn_00102510
GO:0048857	8	0.32%	0.17%	0.0497	0.415	neural nucleus development	DLAgn_00142700,DLAgn_00018880,DLAgn_00156710,DLAgn_00070680,DLAgn_00188580,DLAgn_00026810,DLAgn_00048630,DLAgn_00202990
GO:0030518	8	0.32%	0.17%	0.0497	0.415	intracellular steroid hormone receptor signaling pathway	DLAgn_00182280,DLAgn_00040690,DLAgn_00110340,DLAgn_00158100,DLAgn_00259550,DLAgn_00140390,DLAgn_00213870,DLAgn_00045010
GO:0000226	35	1.4%	1.1%	0.0498	0.415	microtubule cytoskeleton organization	DLAgn_00192080,DLAgn_00232440,DLAgn_00151670,DLAgn_00202150,DLAgn_00086070,DLAgn_00162290,DLAgn_00070060,DLAgn_00221820,DLAgn_00036350,DLAgn_00032490,DLAgn_00238570,DLAgn_00106990,DLAgn_00024330,DLAgn_00012510,DLAgn_00118690,DLAgn_00082540,DLAgn_00179470,DLAgn_00105940,DLAgn_00010910,DLAgn_00061360,DLAgn_00171370,DLAgn_00012490,DLAgn_00018870,DLAgn_00090200,DLAgn_00086280,DLAgn_00181650,DLAgn_002…
GO:0006820	55	2.2%	1.8%	0.0499	0.415	anion transport	DLAgn_00042230,DLAgn_00122230,DLAgn_00092370,DLAgn_00202990,DLAgn_00169240,DLAgn_00244110,DLAgn_00050380,DLAgn_00005770,DLAgn_00112430,DLAgn_00113480,DLAgn_00132440,DLAgn_00248550,DLAgn_00106790,DLAgn_00153260,DLAgn_00066570,DLAgn_00106830,DLAgn_00022830,DLAgn_00066930,DLAgn_00040320,DLAgn_00206800,DLAgn_00031790,DLAgn_00094100,DLAgn_00141280,DLAgn_00143060,DLAgn_00136010,DLAgn_00114120,DLAgn_001…
GO:0045055	11	0.44%	0.26%	0.0511	0.421	regulated exocytosis	DLAgn_00006740,DLAgn_00040320,DLAgn_00247540,DLAgn_00126320,DLAgn_00113570,DLAgn_00209370,DLAgn_00112910,DLAgn_00071550,DLAgn_00032800,DLAgn_00158060,DLAgn_00065570
GO:1902533	52	2.1%	1.7%	0.0516	0.425	positive regulation of intracellular signal transduction	DLAgn_00124970,DLAgn_00086570,DLAgn_00083380,DLAgn_00151110,DLAgn_00074300,DLAgn_00166450,DLAgn_00261320,DLAgn_00187470,DLAgn_00030840,DLAgn_00189920,DLAgn_00068350,DLAgn_00069320,DLAgn_00040180,DLAgn_00016770,DLAgn_00179930,DLAgn_00180760,DLAgn_00168220,DLAgn_00183280,DLAgn_00167050,DLAgn_00057630,DLAgn_00165420,DLAgn_00135320,DLAgn_00045780,DLAgn_00179580,DLAgn_00178690,DLAgn_00101410,DLAgn_000…
GO:0006486	36	1.4%	1.1%	0.0522	0.429	protein glycosylation	DLAgn_00066760,DLAgn_00145150,DLAgn_00121480,DLAgn_00232020,DLAgn_00203040,DLAgn_00178710,DLAgn_00260250,DLAgn_00185090,DLAgn_00172810,DLAgn_00185370,DLAgn_00050160,DLAgn_00051360,DLAgn_00112670,DLAgn_00082960,DLAgn_00158990,DLAgn_00193700,DLAgn_00208290,DLAgn_00154330,DLAgn_00008660,DLAgn_00198470,DLAgn_00082780,DLAgn_00066770,DLAgn_00207770,DLAgn_00175630,DLAgn_00016330,DLAgn_00225480,DLAgn_001…
GO:0043413	36	1.4%	1.1%	0.0522	0.429	macromolecule glycosylation	DLAgn_00066760,DLAgn_00145150,DLAgn_00121480,DLAgn_00232020,DLAgn_00203040,DLAgn_00178710,DLAgn_00260250,DLAgn_00185090,DLAgn_00172810,DLAgn_00185370,DLAgn_00050160,DLAgn_00051360,DLAgn_00112670,DLAgn_00082960,DLAgn_00158990,DLAgn_00193700,DLAgn_00208290,DLAgn_00154330,DLAgn_00008660,DLAgn_00198470,DLAgn_00082780,DLAgn_00066770,DLAgn_00207770,DLAgn_00175630,DLAgn_00016330,DLAgn_00225480,DLAgn_001…
GO:2000147	30	1.2%	0.9%	0.0525	0.43	positive regulation of cell motility	DLAgn_00255680,DLAgn_00064140,DLAgn_00145350,DLAgn_00202150,DLAgn_00151110,DLAgn_00261540,DLAgn_00166110,DLAgn_00187470,DLAgn_00169460,DLAgn_00108050,DLAgn_00188730,DLAgn_00083950,DLAgn_00189920,DLAgn_00069320,DLAgn_00041030,DLAgn_00016770,DLAgn_00016010,DLAgn_00151560,DLAgn_00024710,DLAgn_00013000,DLAgn_00004600,DLAgn_00038440,DLAgn_00245840,DLAgn_00263160,DLAgn_00210470,DLAgn_00179580,DLAgn_001…
GO:0022603	79	3.2%	2.7%	0.0526	0.43	regulation of anatomical structure morphogenesis	DLAgn_00263900,DLAgn_00145350,DLAgn_00018440,DLAgn_00202150,DLAgn_00259000,DLAgn_00170670,DLAgn_00173500,DLAgn_00151110,DLAgn_00095560,DLAgn_00167340,DLAgn_00240100,DLAgn_00092450,DLAgn_00050130,DLAgn_00166250,DLAgn_00037680,DLAgn_00108050,DLAgn_00247620,DLAgn_00006740,DLAgn_00166720,DLAgn_00177550,DLAgn_00197280,DLAgn_00063960,DLAgn_00155120,DLAgn_00105420,DLAgn_00044220,DLAgn_00069320,DLAgn_000…
GO:0060191	12	0.48%	0.29%	0.0529	0.432	regulation of lipase activity	DLAgn_00118810,DLAgn_00243270,DLAgn_00128330,DLAgn_00198910,DLAgn_00026810,DLAgn_00068690,DLAgn_00149910,DLAgn_00032800,DLAgn_00024250,DLAgn_00178690,DLAgn_00053790,DLAgn_00083110
GO:0019216	26	1.0%	0.76%	0.053	0.432	regulation of lipid metabolic process	DLAgn_00145130,DLAgn_00049600,DLAgn_00127780,DLAgn_00014200,DLAgn_00053790,DLAgn_00148380,DLAgn_00009810,DLAgn_00100710,DLAgn_00088640,DLAgn_00069320,DLAgn_00102830,DLAgn_00016770,DLAgn_00102790,DLAgn_00003950,DLAgn_00002740,DLAgn_00026810,DLAgn_00038440,DLAgn_00245840,DLAgn_00237050,DLAgn_00249750,DLAgn_00243270,DLAgn_00005960,DLAgn_00260150,DLAgn_00194840,DLAgn_00063310,DLAgn_00086750
GO:0002684	47	1.9%	1.5%	0.0531	0.432	positive regulation of immune system process	DLAgn_00235410,DLAgn_00213940,DLAgn_00095720,DLAgn_00145350,DLAgn_00122430,DLAgn_00151110,DLAgn_00243410,DLAgn_00091680,DLAgn_00059430,DLAgn_00169460,DLAgn_00059720,DLAgn_00108790,DLAgn_00204800,DLAgn_00061960,DLAgn_00218920,DLAgn_00249020,DLAgn_00068350,DLAgn_00069320,DLAgn_00238730,DLAgn_00213950,DLAgn_00012390,DLAgn_00041350,DLAgn_00129610,DLAgn_00091610,DLAgn_00046520,DLAgn_00187080,DLAgn_002…
GO:0006470	40	1.6%	1.3%	0.0537	0.437	protein dephosphorylation	DLAgn_00046810,DLAgn_00090330,DLAgn_00235410,DLAgn_00147890,DLAgn_00101110,DLAgn_00019930,DLAgn_00142680,DLAgn_00143010,DLAgn_00219990,DLAgn_00164620,DLAgn_00140830,DLAgn_00183120,DLAgn_00023540,DLAgn_00014710,DLAgn_00083370,DLAgn_00238730,DLAgn_00158370,DLAgn_00069700,DLAgn_00146670,DLAgn_00040860,DLAgn_00125450,DLAgn_00103460,DLAgn_00022310,DLAgn_00095030,DLAgn_00165890,DLAgn_00220740,DLAgn_002…
GO:0000910	13	0.52%	0.33%	0.0541	0.439	cytokinesis	DLAgn_00196570,DLAgn_00180900,DLAgn_00168060,DLAgn_00100660,DLAgn_00066930,DLAgn_00173500,DLAgn_00180410,DLAgn_00035000,DLAgn_00181650,DLAgn_00111920,DLAgn_00140500,DLAgn_00064820,DLAgn_00061460
GO:0051254	13	0.52%	0.33%	0.0541	0.439	positive regulation of RNA metabolic process	DLAgn_00017650,DLAgn_00199960,DLAgn_00018440,DLAgn_00096810,DLAgn_00012010,DLAgn_00017730,DLAgn_00166110,DLAgn_00057310,DLAgn_00181260,DLAgn_00130930,DLAgn_00059920,DLAgn_00131680,DLAgn_00112080
GO:0042044	7	0.28%	0.14%	0.0548	0.443	fluid transport	DLAgn_00064140,DLAgn_00090530,DLAgn_00142520,DLAgn_00128330,DLAgn_00198910,DLAgn_00010780,DLAgn_00178690
GO:0046856	7	0.28%	0.14%	0.0548	0.443	phosphatidylinositol dephosphorylation	DLAgn_00043310,DLAgn_00140860,DLAgn_00175770,DLAgn_00107220,DLAgn_00107670,DLAgn_00153470,DLAgn_00116090
GO:0050729	7	0.28%	0.14%	0.0548	0.443	positive regulation of inflammatory response	DLAgn_00184010,DLAgn_00148510,DLAgn_00246000,DLAgn_00183840,DLAgn_00031250,DLAgn_00179580,DLAgn_00178690
GO:0001501	18	0.72%	0.49%	0.0548	0.443	skeletal system development	DLAgn_00255580,DLAgn_00091960,DLAgn_00012010,DLAgn_00189350,DLAgn_00000830,DLAgn_00118810,DLAgn_00136790,DLAgn_00006820,DLAgn_00236580,DLAgn_00063630,DLAgn_00009220,DLAgn_00154020,DLAgn_00156120,DLAgn_00149910,DLAgn_00024250,DLAgn_00024260,DLAgn_00121710,DLAgn_00083110
GO:0007369	15	0.6%	0.39%	0.0552	0.444	gastrulation	DLAgn_00101200,DLAgn_00197760,DLAgn_00122430,DLAgn_00171990,DLAgn_00125560,DLAgn_00226000,DLAgn_00261550,DLAgn_00261540,DLAgn_00112230,DLAgn_00002350,DLAgn_00136790,DLAgn_00084500,DLAgn_00236580,DLAgn_00063630,DLAgn_00008230
GO:0071407	15	0.6%	0.39%	0.0552	0.444	cellular response to organic cyclic compound	DLAgn_00192080,DLAgn_00089210,DLAgn_00042310,DLAgn_00232460,DLAgn_00070200,DLAgn_00016010,DLAgn_00021100,DLAgn_00128330,DLAgn_00031250,DLAgn_00158130,DLAgn_00035900,DLAgn_00195750,DLAgn_00213410,DLAgn_00031800,DLAgn_00158150
GO:0051272	31	1.2%	0.94%	0.0555	0.445	positive regulation of cellular component movement	DLAgn_00255680,DLAgn_00064140,DLAgn_00145350,DLAgn_00202150,DLAgn_00151110,DLAgn_00261540,DLAgn_00166110,DLAgn_00187470,DLAgn_00169460,DLAgn_00108050,DLAgn_00188730,DLAgn_00218000,DLAgn_00083950,DLAgn_00189920,DLAgn_00069320,DLAgn_00041030,DLAgn_00016770,DLAgn_00016010,DLAgn_00151560,DLAgn_00024710,DLAgn_00013000,DLAgn_00004600,DLAgn_00038440,DLAgn_00245840,DLAgn_00263160,DLAgn_00210470,DLAgn_001…
GO:0006915	36	1.4%	1.1%	0.0562	0.45	apoptotic process	DLAgn_00043860,DLAgn_00195050,DLAgn_00122430,DLAgn_00182930,DLAgn_00167340,DLAgn_00091680,DLAgn_00096530,DLAgn_00188680,DLAgn_00059430,DLAgn_00143070,DLAgn_00224710,DLAgn_00005230,DLAgn_00058950,DLAgn_00004300,DLAgn_00240150,DLAgn_00161610,DLAgn_00070710,DLAgn_00011080,DLAgn_00038380,DLAgn_00013680,DLAgn_00021000,DLAgn_00187080,DLAgn_00034120,DLAgn_00203750,DLAgn_00031590,DLAgn_00076830,DLAgn_000…
GO:0050678	21	0.84%	0.6%	0.0586	0.468	regulation of epithelial cell proliferation	DLAgn_00146250,DLAgn_00153810,DLAgn_00151110,DLAgn_00026810,DLAgn_00166110,DLAgn_00147060,DLAgn_00254080,DLAgn_00148380,DLAgn_00142700,DLAgn_00027990,DLAgn_00218000,DLAgn_00263160,DLAgn_00167740,DLAgn_00160820,DLAgn_00063960,DLAgn_00208090,DLAgn_00156120,DLAgn_00179580,DLAgn_00178690,DLAgn_00065570,DLAgn_00088510
GO:0002820	3	0.12%	0.04%	0.0589	0.47	negative regulation of adaptive immune response	DLAgn_00246000,DLAgn_00074560,DLAgn_00220740
GO:0007183	3	0.12%	0.04%	0.0589	0.47	SMAD protein complex assembly	DLAgn_00197760,DLAgn_00084500,DLAgn_00008530
GO:0060999	3	0.12%	0.04%	0.0589	0.47	positive regulation of dendritic spine development	DLAgn_00167080,DLAgn_00100260,DLAgn_00122100
GO:0010763	3	0.12%	0.04%	0.0589	0.47	positive regulation of fibroblast migration	DLAgn_00016770,DLAgn_00016010,DLAgn_00151560
GO:0002823	3	0.12%	0.04%	0.0589	0.47	negative regulation of adaptive immune response based on somatic recombination of immune receptors built from immunoglobulin superfamily domains	DLAgn_00246000,DLAgn_00074560,DLAgn_00220740
GO:0061072	3	0.12%	0.04%	0.0589	0.47	iris morphogenesis	DLAgn_00006820,DLAgn_00165420,DLAgn_00095560
GO:0046520	3	0.12%	0.04%	0.0589	0.47	sphingoid biosynthetic process	DLAgn_00019750,DLAgn_00039090,DLAgn_00182310
GO:0010919	3	0.12%	0.04%	0.0589	0.47	regulation of inositol phosphate biosynthetic process	DLAgn_00014370,DLAgn_00069320,DLAgn_00148380
GO:0006670	3	0.12%	0.04%	0.0589	0.47	sphingosine metabolic process	DLAgn_00019750,DLAgn_00039090,DLAgn_00182310
GO:0048009	3	0.12%	0.04%	0.0589	0.47	insulin-like growth factor receptor signaling pathway	DLAgn_00155250,DLAgn_00245840,DLAgn_00167690
GO:0072554	3	0.12%	0.04%	0.0589	0.47	blood vessel lumenization	DLAgn_00040680,DLAgn_00016400,DLAgn_00111710
GO:0031343	3	0.12%	0.04%	0.0589	0.47	positive regulation of cell killing	DLAgn_00046520,DLAgn_00204800,DLAgn_00142260
GO:0046069	3	0.12%	0.04%	0.0589	0.47	cGMP catabolic process	DLAgn_00007410,DLAgn_00031250,DLAgn_00061560
GO:2000251	3	0.12%	0.04%	0.0589	0.47	positive regulation of actin cytoskeleton reorganization	DLAgn_00006740,DLAgn_00166110,DLAgn_00155170
GO:0042364	3	0.12%	0.04%	0.0589	0.47	water-soluble vitamin biosynthetic process	DLAgn_00118720,DLAgn_00016940,DLAgn_00104950
GO:0061333	3	0.12%	0.04%	0.0589	0.47	renal tubule morphogenesis	DLAgn_00196160,DLAgn_00114330,DLAgn_00197230
GO:0010862	6	0.24%	0.12%	0.0597	0.47	positive regulation of pathway-restricted SMAD protein phosphorylation	DLAgn_00197760,DLAgn_00218000,DLAgn_00136790,DLAgn_00084500,DLAgn_00236580,DLAgn_00061960
GO:0032024	6	0.24%	0.12%	0.0597	0.47	positive regulation of insulin secretion	DLAgn_00016770,DLAgn_00066940,DLAgn_00066930,DLAgn_00027900,DLAgn_00142260,DLAgn_00046150
GO:0034138	6	0.24%	0.12%	0.0597	0.47	toll-like receptor 3 signaling pathway	DLAgn_00255580,DLAgn_00083380,DLAgn_00240150,DLAgn_00179930,DLAgn_00183840,DLAgn_00053790
GO:1903727	6	0.24%	0.12%	0.0597	0.47	positive regulation of phospholipid metabolic process	DLAgn_00049600,DLAgn_00127780,DLAgn_00026810,DLAgn_00088640,DLAgn_00069320,DLAgn_00086750
GO:0010517	11	0.44%	0.27%	0.0599	0.47	regulation of phospholipase activity	DLAgn_00118810,DLAgn_00128330,DLAgn_00198910,DLAgn_00026810,DLAgn_00068690,DLAgn_00149910,DLAgn_00032800,DLAgn_00024250,DLAgn_00178690,DLAgn_00053790,DLAgn_00083110
GO:0050778	28	1.1%	0.84%	0.0601	0.47	positive regulation of immune response	DLAgn_00235410,DLAgn_00145350,DLAgn_00122430,DLAgn_00243410,DLAgn_00091680,DLAgn_00059430,DLAgn_00059720,DLAgn_00108790,DLAgn_00204800,DLAgn_00061960,DLAgn_00218920,DLAgn_00249020,DLAgn_00238730,DLAgn_00041350,DLAgn_00129610,DLAgn_00046520,DLAgn_00187080,DLAgn_00235560,DLAgn_00076830,DLAgn_00016590,DLAgn_00220740,DLAgn_00245840,DLAgn_00057850,DLAgn_00135320,DLAgn_00153470,DLAgn_00003160,DLAgn_000…
GO:0070887	73	2.9%	2.5%	0.0601	0.47	cellular response to chemical stimulus	DLAgn_00064140,DLAgn_00042310,DLAgn_00145350,DLAgn_00087180,DLAgn_00253660,DLAgn_00128330,DLAgn_00095120,DLAgn_00074300,DLAgn_00142680,DLAgn_00075750,DLAgn_00187470,DLAgn_00002540,DLAgn_00250020,DLAgn_00100710,DLAgn_00069320,DLAgn_00213410,DLAgn_00063440,DLAgn_00040180,DLAgn_00158150,DLAgn_00016770,DLAgn_00063480,DLAgn_00089210,DLAgn_00016010,DLAgn_00021100,DLAgn_00187080,DLAgn_00040320,DLAgn_001…
GO:1902107	8	0.32%	0.18%	0.0609	0.47	positive regulation of leukocyte differentiation	DLAgn_00012390,DLAgn_00091610,DLAgn_00135320,DLAgn_00110610,DLAgn_00068350,DLAgn_00003160,DLAgn_00179580,DLAgn_00178690
GO:0120039	38	1.5%	1.2%	0.0611	0.47	plasma membrane bounded cell projection morphogenesis	DLAgn_00065330,DLAgn_00035080,DLAgn_00166070,DLAgn_00202150,DLAgn_00066940,DLAgn_00063290,DLAgn_00128110,DLAgn_00146300,DLAgn_00208150,DLAgn_00167340,DLAgn_00188580,DLAgn_00240100,DLAgn_00221820,DLAgn_00096750,DLAgn_00055760,DLAgn_00059720,DLAgn_00135770,DLAgn_00003990,DLAgn_00248470,DLAgn_00012510,DLAgn_00175690,DLAgn_00230530,DLAgn_00015020,DLAgn_00044760,DLAgn_00066930,DLAgn_00041310,DLAgn_001…
GO:0048858	38	1.5%	1.2%	0.0611	0.47	cell projection morphogenesis	DLAgn_00065330,DLAgn_00035080,DLAgn_00166070,DLAgn_00202150,DLAgn_00066940,DLAgn_00063290,DLAgn_00128110,DLAgn_00146300,DLAgn_00208150,DLAgn_00167340,DLAgn_00188580,DLAgn_00240100,DLAgn_00221820,DLAgn_00096750,DLAgn_00055760,DLAgn_00059720,DLAgn_00135770,DLAgn_00003990,DLAgn_00248470,DLAgn_00012510,DLAgn_00175690,DLAgn_00230530,DLAgn_00015020,DLAgn_00044760,DLAgn_00066930,DLAgn_00041310,DLAgn_001…
GO:0007267	33	1.3%	1.0%	0.0613	0.47	cell-cell signaling	DLAgn_00065330,DLAgn_00150980,DLAgn_00067630,DLAgn_00020520,DLAgn_00232460,DLAgn_00127780,DLAgn_00206050,DLAgn_00151110,DLAgn_00095560,DLAgn_00188580,DLAgn_00169460,DLAgn_00006740,DLAgn_00132180,DLAgn_00158130,DLAgn_00003990,DLAgn_00251110,DLAgn_00086620,DLAgn_00175390,DLAgn_00088640,DLAgn_00199340,DLAgn_00213410,DLAgn_00158150,DLAgn_00070410,DLAgn_00048800,DLAgn_00059440,DLAgn_00076990,DLAgn_000…
GO:0060326	12	0.48%	0.3%	0.0614	0.47	cell chemotaxis	DLAgn_00108050,DLAgn_00184760,DLAgn_00207590,DLAgn_00255970,DLAgn_00119350,DLAgn_00146300,DLAgn_00191670,DLAgn_00091680,DLAgn_00179580,DLAgn_00178690,DLAgn_00065570,DLAgn_00126800
GO:0072657	27	1.1%	0.81%	0.0616	0.471	protein localization to membrane	DLAgn_00167080,DLAgn_00128110,DLAgn_00188580,DLAgn_00142260,DLAgn_00038550,DLAgn_00181360,DLAgn_00006740,DLAgn_00166720,DLAgn_00008340,DLAgn_00208090,DLAgn_00061460,DLAgn_00146250,DLAgn_00015020,DLAgn_00237920,DLAgn_00040320,DLAgn_00071340,DLAgn_00070670,DLAgn_00036320,DLAgn_00018890,DLAgn_00038440,DLAgn_00012190,DLAgn_00058330,DLAgn_00245690,DLAgn_00135320,DLAgn_00104680,DLAgn_00082250,DLAgn_001…
GO:0050801	46	1.8%	1.5%	0.062	0.473	ion homeostasis	DLAgn_00042310,DLAgn_00175980,DLAgn_00061070,DLAgn_00174550,DLAgn_00070200,DLAgn_00014200,DLAgn_00026720,DLAgn_00188580,DLAgn_00091040,DLAgn_00142260,DLAgn_00201960,DLAgn_00057430,DLAgn_00006910,DLAgn_00203220,DLAgn_00168590,DLAgn_00187030,DLAgn_00148380,DLAgn_00072780,DLAgn_00244110,DLAgn_00050380,DLAgn_00117840,DLAgn_00134480,DLAgn_00036600,DLAgn_00250020,DLAgn_00032800,DLAgn_00266060,DLAgn_001…
GO:0002697	14	0.56%	0.37%	0.0626	0.476	regulation of immune effector process	DLAgn_00095720,DLAgn_00046520,DLAgn_00235560,DLAgn_00074560,DLAgn_00220740,DLAgn_00058840,DLAgn_00108790,DLAgn_00010200,DLAgn_00204800,DLAgn_00135320,DLAgn_00147710,DLAgn_00238730,DLAgn_00003160,DLAgn_00065570
GO:0007612	15	0.6%	0.4%	0.0626	0.476	learning	DLAgn_00167080,DLAgn_00100260,DLAgn_00119000,DLAgn_00095120,DLAgn_00169950,DLAgn_00166110,DLAgn_00034770,DLAgn_00123280,DLAgn_00167050,DLAgn_00168590,DLAgn_00227510,DLAgn_00012190,DLAgn_00096750,DLAgn_00006740,DLAgn_00027990
GO:0048729	85	3.4%	2.9%	0.0631	0.479	tissue morphogenesis	DLAgn_00064140,DLAgn_00153810,DLAgn_00018880,DLAgn_00018440,DLAgn_00090950,DLAgn_00151110,DLAgn_00155630,DLAgn_00095560,DLAgn_00167340,DLAgn_00108050,DLAgn_00112230,DLAgn_00139710,DLAgn_00222710,DLAgn_00084500,DLAgn_00114330,DLAgn_00055500,DLAgn_00240150,DLAgn_00051620,DLAgn_00160820,DLAgn_00106990,DLAgn_00208090,DLAgn_00014710,DLAgn_00213410,DLAgn_00158150,DLAgn_00146250,DLAgn_00011080,DLAgn_000…
GO:0070925	29	1.2%	0.88%	0.0635	0.481	organelle assembly	DLAgn_00167080,DLAgn_00152740,DLAgn_00100680,DLAgn_00166350,DLAgn_00107380,DLAgn_00159640,DLAgn_00110370,DLAgn_00046340,DLAgn_00179870,DLAgn_00208090,DLAgn_00069020,DLAgn_00118690,DLAgn_00025120,DLAgn_00137590,DLAgn_00126800,DLAgn_00013000,DLAgn_00149740,DLAgn_00086280,DLAgn_00181650,DLAgn_00204840,DLAgn_00007980,DLAgn_00165740,DLAgn_00167720,DLAgn_00046230,DLAgn_00193850,DLAgn_00048430,DLAgn_000…
GO:0051646	5	0.2%	0.09%	0.0638	0.483	mitochondrion localization	DLAgn_00132180,DLAgn_00140860,DLAgn_00135770,DLAgn_00044260,DLAgn_00082540
GO:0071326	5	0.2%	0.09%	0.0638	0.483	cellular response to monosaccharide stimulus	DLAgn_00142680,DLAgn_00191100,DLAgn_00178690,DLAgn_00058330,DLAgn_00042370
GO:0071331	5	0.2%	0.09%	0.0638	0.483	cellular response to hexose stimulus	DLAgn_00142680,DLAgn_00191100,DLAgn_00178690,DLAgn_00058330,DLAgn_00042370
GO:0071333	5	0.2%	0.09%	0.0638	0.483	cellular response to glucose stimulus	DLAgn_00142680,DLAgn_00191100,DLAgn_00178690,DLAgn_00058330,DLAgn_00042370
GO:0002209	5	0.2%	0.09%	0.0638	0.483	behavioral defense response	DLAgn_00152600,DLAgn_00071340,DLAgn_00140470,DLAgn_00024360,DLAgn_00167050
GO:0002062	5	0.2%	0.09%	0.0638	0.483	chondrocyte differentiation	DLAgn_00142700,DLAgn_00095560,DLAgn_00006910,DLAgn_00179580,DLAgn_00178690
GO:0042551	5	0.2%	0.09%	0.0638	0.483	neuron maturation	DLAgn_00118810,DLAgn_00149910,DLAgn_00088640,DLAgn_00024250,DLAgn_00083110
GO:0042596	5	0.2%	0.09%	0.0638	0.483	fear response	DLAgn_00152600,DLAgn_00071340,DLAgn_00140470,DLAgn_00024360,DLAgn_00167050
GO:0001662	5	0.2%	0.09%	0.0638	0.483	behavioral fear response	DLAgn_00152600,DLAgn_00071340,DLAgn_00140470,DLAgn_00024360,DLAgn_00167050
GO:0007049	36	1.4%	1.1%	0.0649	0.484	cell cycle	DLAgn_00255580,DLAgn_00018440,DLAgn_00122430,DLAgn_00254670,DLAgn_00227310,DLAgn_00125060,DLAgn_00189530,DLAgn_00180250,DLAgn_00129040,DLAgn_00220410,DLAgn_00038450,DLAgn_00079320,DLAgn_00240840,DLAgn_00110250,DLAgn_00053600,DLAgn_00084440,DLAgn_00254920,DLAgn_00065460,DLAgn_00217510,DLAgn_00262800,DLAgn_00233360,DLAgn_00254120,DLAgn_00240850,DLAgn_00098490,DLAgn_00265380,DLAgn_00249510,DLAgn_001…
GO:0050852	9	0.36%	0.21%	0.0651	0.485	T cell receptor signaling pathway	DLAgn_00235410,DLAgn_00129610,DLAgn_00057850,DLAgn_00145350,DLAgn_00122430,DLAgn_00153470,DLAgn_00220740,DLAgn_00003160,DLAgn_00245840
GO:0050714	9	0.36%	0.21%	0.0651	0.485	positive regulation of protein secretion	DLAgn_00016770,DLAgn_00066940,DLAgn_00066930,DLAgn_00027900,DLAgn_00142260,DLAgn_00034770,DLAgn_00046150,DLAgn_00065570,DLAgn_00156050
GO:0021549	4	0.16%	0.07%	0.0652	0.485	cerebellum development	DLAgn_00147890,DLAgn_00171990,DLAgn_00000780,DLAgn_00129040
GO:0019226	4	0.16%	0.07%	0.0652	0.485	transmission of nerve impulse	DLAgn_00033950,DLAgn_00036320,DLAgn_00232750,DLAgn_00050470
GO:0051775	4	0.16%	0.07%	0.0652	0.485	response to redox state	DLAgn_00158130,DLAgn_00232460,DLAgn_00213410,DLAgn_00158150
GO:0035845	4	0.16%	0.07%	0.0652	0.485	photoreceptor cell outer segment organization	DLAgn_00007980,DLAgn_00149740,DLAgn_00152760,DLAgn_00153120
GO:0002709	4	0.16%	0.07%	0.0652	0.485	regulation of T cell mediated immunity	DLAgn_00135320,DLAgn_00074560,DLAgn_00238730,DLAgn_00220740
GO:0051647	4	0.16%	0.07%	0.0652	0.485	nucleus localization	DLAgn_00127780,DLAgn_00086070,DLAgn_00135320,DLAgn_00179870
GO:0072665	4	0.16%	0.07%	0.0652	0.485	protein localization to vacuole	DLAgn_00059150,DLAgn_00158100,DLAgn_00074180,DLAgn_00054450
GO:0051209	4	0.16%	0.07%	0.0652	0.485	release of sequestered calcium ion into cytosol	DLAgn_00089210,DLAgn_00042310,DLAgn_00035900,DLAgn_00220740
GO:0051283	4	0.16%	0.07%	0.0652	0.485	negative regulation of sequestering of calcium ion	DLAgn_00089210,DLAgn_00042310,DLAgn_00035900,DLAgn_00220740
GO:0043278	4	0.16%	0.07%	0.0652	0.485	response to morphine	DLAgn_00172680,DLAgn_00016770,DLAgn_00115890,DLAgn_00195750
GO:0043267	4	0.16%	0.07%	0.0652	0.485	negative regulation of potassium ion transport	DLAgn_00149910,DLAgn_00069320,DLAgn_00024250,DLAgn_00083110
GO:2000249	4	0.16%	0.07%	0.0652	0.485	regulation of actin cytoskeleton reorganization	DLAgn_00006740,DLAgn_00166110,DLAgn_00069320,DLAgn_00155170
GO:0097553	4	0.16%	0.07%	0.0652	0.485	calcium ion transmembrane import into cytosol	DLAgn_00089210,DLAgn_00042310,DLAgn_00035900,DLAgn_00220740
GO:1905114	4	0.16%	0.07%	0.0652	0.485	cell surface receptor signaling pathway involved in cell-cell signaling	DLAgn_00019400,DLAgn_00065330,DLAgn_00166720,DLAgn_00208090
GO:0061462	4	0.16%	0.07%	0.0652	0.485	protein localization to lysosome	DLAgn_00059150,DLAgn_00158100,DLAgn_00074180,DLAgn_00054450
GO:0030522	20	0.8%	0.57%	0.066	0.485	intracellular receptor signaling pathway	DLAgn_00168170,DLAgn_00092200,DLAgn_00040690,DLAgn_00148510,DLAgn_00259550,DLAgn_00150550,DLAgn_00140390,DLAgn_00091040,DLAgn_00170810,DLAgn_00129040,DLAgn_00052030,DLAgn_00182280,DLAgn_00110340,DLAgn_00134480,DLAgn_00161470,DLAgn_00158100,DLAgn_00167740,DLAgn_00003160,DLAgn_00213870,DLAgn_00045010
GO:0006650	33	1.3%	1.0%	0.066	0.485	glycerophospholipid metabolic process	DLAgn_00255680,DLAgn_00207000,DLAgn_00173340,DLAgn_00170990,DLAgn_00124470,DLAgn_00227150,DLAgn_00000830,DLAgn_00107220,DLAgn_00003050,DLAgn_00116090,DLAgn_00088740,DLAgn_00122580,DLAgn_00043310,DLAgn_00014370,DLAgn_00041350,DLAgn_00175770,DLAgn_00024710,DLAgn_00179510,DLAgn_00047610,DLAgn_00079790,DLAgn_00130860,DLAgn_00265730,DLAgn_00245840,DLAgn_00092760,DLAgn_00034260,DLAgn_00179180,DLAgn_002…
GO:0012501	37	1.5%	1.2%	0.0675	0.489	programmed cell death	DLAgn_00043860,DLAgn_00195050,DLAgn_00122430,DLAgn_00182930,DLAgn_00167340,DLAgn_00091680,DLAgn_00096530,DLAgn_00188680,DLAgn_00202990,DLAgn_00059430,DLAgn_00143070,DLAgn_00224710,DLAgn_00005230,DLAgn_00058950,DLAgn_00004300,DLAgn_00240150,DLAgn_00161610,DLAgn_00070710,DLAgn_00011080,DLAgn_00038380,DLAgn_00013680,DLAgn_00021000,DLAgn_00187080,DLAgn_00034120,DLAgn_00203750,DLAgn_00031590,DLAgn_000…
GO:0048878	61	2.4%	2.0%	0.0679	0.491	chemical homeostasis	DLAgn_00042310,DLAgn_00061070,DLAgn_00174550,DLAgn_00014200,DLAgn_00142680,DLAgn_00091040,DLAgn_00168590,DLAgn_00187030,DLAgn_00148380,DLAgn_00244110,DLAgn_00050380,DLAgn_00009810,DLAgn_00117840,DLAgn_00015600,DLAgn_00250020,DLAgn_00266060,DLAgn_00106830,DLAgn_00089210,DLAgn_00013460,DLAgn_00021100,DLAgn_00187080,DLAgn_00227120,DLAgn_00143060,DLAgn_00058330,DLAgn_00035900,DLAgn_00243270,DLAgn_001…
GO:0003006	61	2.4%	2.0%	0.0679	0.491	developmental process involved in reproduction	DLAgn_00232440,DLAgn_00179800,DLAgn_00122430,DLAgn_00120890,DLAgn_00151110,DLAgn_00070140,DLAgn_00095560,DLAgn_00130930,DLAgn_00010630,DLAgn_00204800,DLAgn_00221270,DLAgn_00033950,DLAgn_00237220,DLAgn_00208090,DLAgn_00045110,DLAgn_00146250,DLAgn_00194050,DLAgn_00016010,DLAgn_00156710,DLAgn_00149400,DLAgn_00222270,DLAgn_00140390,DLAgn_00169900,DLAgn_00131680,DLAgn_00058800,DLAgn_00236580,DLAgn_001…
GO:0002793	10	0.4%	0.24%	0.0679	0.491	positive regulation of peptide secretion	DLAgn_00016770,DLAgn_00066940,DLAgn_00108790,DLAgn_00066930,DLAgn_00027900,DLAgn_00142260,DLAgn_00034770,DLAgn_00046150,DLAgn_00065570,DLAgn_00156050
GO:0032970	32	1.3%	0.99%	0.068	0.491	regulation of actin filament-based process	DLAgn_00046810,DLAgn_00167080,DLAgn_00232460,DLAgn_00096810,DLAgn_00259000,DLAgn_00133960,DLAgn_00141370,DLAgn_00166110,DLAgn_00181360,DLAgn_00006740,DLAgn_00158130,DLAgn_00059720,DLAgn_00004300,DLAgn_00010210,DLAgn_00044220,DLAgn_00069320,DLAgn_00213410,DLAgn_00086420,DLAgn_00158150,DLAgn_00146250,DLAgn_00019400,DLAgn_00016770,DLAgn_00014370,DLAgn_00038380,DLAgn_00227240,DLAgn_00265730,DLAgn_000…
GO:0061245	7	0.28%	0.15%	0.0681	0.491	establishment or maintenance of bipolar cell polarity	DLAgn_00018880,DLAgn_00195280,DLAgn_00127780,DLAgn_00070680,DLAgn_00048630,DLAgn_00159280,DLAgn_00203220
GO:0090277	7	0.28%	0.15%	0.0681	0.491	positive regulation of peptide hormone secretion	DLAgn_00016770,DLAgn_00066940,DLAgn_00108790,DLAgn_00066930,DLAgn_00027900,DLAgn_00142260,DLAgn_00046150
GO:0046839	7	0.28%	0.15%	0.0681	0.491	phospholipid dephosphorylation	DLAgn_00043310,DLAgn_00140860,DLAgn_00175770,DLAgn_00107220,DLAgn_00107670,DLAgn_00153470,DLAgn_00116090
GO:0006893	7	0.28%	0.15%	0.0681	0.491	Golgi to plasma membrane transport	DLAgn_00015020,DLAgn_00237920,DLAgn_00040320,DLAgn_00104680,DLAgn_00008340,DLAgn_00190180,DLAgn_00061460
GO:0030032	7	0.28%	0.15%	0.0681	0.491	lamellipodium assembly	DLAgn_00063140,DLAgn_00139710,DLAgn_00210840,DLAgn_00170670,DLAgn_00016590,DLAgn_00037680,DLAgn_00086750
GO:0034763	7	0.28%	0.15%	0.0681	0.491	negative regulation of transmembrane transport	DLAgn_00114740,DLAgn_00016770,DLAgn_00005340,DLAgn_00045750,DLAgn_00032800,DLAgn_00179580,DLAgn_00178690
GO:0007416	7	0.28%	0.15%	0.0681	0.491	synapse assembly	DLAgn_00067300,DLAgn_00006740,DLAgn_00022830,DLAgn_00042450,DLAgn_00251270,DLAgn_00188580,DLAgn_00175690
GO:0006641	7	0.28%	0.15%	0.0681	0.491	triglyceride metabolic process	DLAgn_00149780,DLAgn_00058170,DLAgn_00265730,DLAgn_00178690,DLAgn_00202200,DLAgn_00061030,DLAgn_00102510
GO:0051489	7	0.28%	0.15%	0.0681	0.491	regulation of filopodium assembly	DLAgn_00218000,DLAgn_00146020,DLAgn_00259000,DLAgn_00127780,DLAgn_00010210,DLAgn_00029810,DLAgn_00175690
GO:0098876	7	0.28%	0.15%	0.0681	0.491	vesicle-mediated transport to the plasma membrane	DLAgn_00015020,DLAgn_00237920,DLAgn_00040320,DLAgn_00104680,DLAgn_00008340,DLAgn_00190180,DLAgn_00061460
GO:0001841	7	0.28%	0.15%	0.0681	0.491	neural tube formation	DLAgn_00018880,DLAgn_00174330,DLAgn_00201800,DLAgn_00070680,DLAgn_00140470,DLAgn_00237220,DLAgn_00213980
GO:2001257	7	0.28%	0.15%	0.0681	0.491	regulation of cation channel activity	DLAgn_00114740,DLAgn_00034820,DLAgn_00005340,DLAgn_00145350,DLAgn_00258700,DLAgn_00032800,DLAgn_00181360
GO:0035088	7	0.28%	0.15%	0.0681	0.491	establishment or maintenance of apical/basal cell polarity	DLAgn_00018880,DLAgn_00195280,DLAgn_00127780,DLAgn_00070680,DLAgn_00048630,DLAgn_00159280,DLAgn_00203220
GO:0072175	11	0.44%	0.28%	0.0697	0.492	epithelial tube formation	DLAgn_00167080,DLAgn_00018880,DLAgn_00174330,DLAgn_00171990,DLAgn_00048800,DLAgn_00201800,DLAgn_00151110,DLAgn_00070680,DLAgn_00140470,DLAgn_00237220,DLAgn_00213980
GO:0030516	12	0.48%	0.31%	0.0707	0.499	regulation of axon extension	DLAgn_00263900,DLAgn_00255970,DLAgn_00004300,DLAgn_00013000,DLAgn_00208150,DLAgn_00167340,DLAgn_00034790,DLAgn_00044220,DLAgn_00082540,DLAgn_00155170,DLAgn_00179020,DLAgn_00010910
GO:0050673	12	0.48%	0.31%	0.0707	0.499	epithelial cell proliferation	DLAgn_00146250,DLAgn_00139710,DLAgn_00136790,DLAgn_00146240,DLAgn_00122430,DLAgn_00176090,DLAgn_00236580,DLAgn_00151110,DLAgn_00095560,DLAgn_00068690,DLAgn_00199480,DLAgn_00197230
GO:0050920	15	0.6%	0.41%	0.0707	0.499	regulation of chemotaxis	DLAgn_00263900,DLAgn_00255970,DLAgn_00013000,DLAgn_00208150,DLAgn_00151110,DLAgn_00167340,DLAgn_00034790,DLAgn_00169460,DLAgn_00263160,DLAgn_00069320,DLAgn_00179580,DLAgn_00155170,DLAgn_00178690,DLAgn_00179020,DLAgn_00172160
GO:0071495	33	1.3%	1.0%	0.071	0.499	cellular response to endogenous stimulus	DLAgn_00064140,DLAgn_00042310,DLAgn_00232460,DLAgn_00145350,DLAgn_00070200,DLAgn_00128330,DLAgn_00074300,DLAgn_00158130,DLAgn_00191100,DLAgn_00008340,DLAgn_00041370,DLAgn_00213410,DLAgn_00040180,DLAgn_00158150,DLAgn_00089210,DLAgn_00016010,DLAgn_00021100,DLAgn_00040320,DLAgn_00198910,DLAgn_00018490,DLAgn_00031250,DLAgn_00054450,DLAgn_00025050,DLAgn_00169900,DLAgn_00035900,DLAgn_00009220,DLAgn_001…
GO:0006954	14	0.56%	0.37%	0.071	0.499	inflammatory response	DLAgn_00012390,DLAgn_00233200,DLAgn_00040360,DLAgn_00196160,DLAgn_00129230,DLAgn_00070140,DLAgn_00204950,DLAgn_00263160,DLAgn_00057850,DLAgn_00176090,DLAgn_00097360,DLAgn_00162970,DLAgn_00083670,DLAgn_00025000
GO:0030100	13	0.52%	0.34%	0.0711	0.499	regulation of endocytosis	DLAgn_00208750,DLAgn_00044760,DLAgn_00146760,DLAgn_00123280,DLAgn_00227510,DLAgn_00027460,DLAgn_00183010,DLAgn_00263160,DLAgn_00002750,DLAgn_00166720,DLAgn_00037720,DLAgn_00049750,DLAgn_00239600
GO:0031943	2	0.08%	0.02%	0.0712	0.499	regulation of glucocorticoid metabolic process	DLAgn_00194840,DLAgn_00100710
GO:0032237	2	0.08%	0.02%	0.0712	0.499	activation of store-operated calcium channel activity	DLAgn_00034820,DLAgn_00258700
GO:0070561	2	0.08%	0.02%	0.0712	0.499	vitamin D receptor signaling pathway	DLAgn_00134480,DLAgn_00091040
GO:2000707	2	0.08%	0.02%	0.0712	0.499	positive regulation of dense core granule biogenesis	DLAgn_00179580,DLAgn_00178690
GO:2000705	2	0.08%	0.02%	0.0712	0.499	regulation of dense core granule biogenesis	DLAgn_00179580,DLAgn_00178690
GO:0051835	2	0.08%	0.02%	0.0712	0.499	positive regulation of synapse structural plasticity	DLAgn_00167080,DLAgn_00051560
GO:0090299	2	0.08%	0.02%	0.0712	0.499	regulation of neural crest formation	DLAgn_00048390,DLAgn_00093150
GO:1901341	2	0.08%	0.02%	0.0712	0.499	positive regulation of store-operated calcium channel activity	DLAgn_00034820,DLAgn_00258700
GO:0048210	2	0.08%	0.02%	0.0712	0.499	Golgi vesicle fusion to target membrane	DLAgn_00007980,DLAgn_00149740
GO:1903019	2	0.08%	0.02%	0.0712	0.499	negative regulation of glycoprotein metabolic process	DLAgn_00182310,DLAgn_00142260
GO:0051797	2	0.08%	0.02%	0.0712	0.499	regulation of hair follicle development	DLAgn_00197760,DLAgn_00084500
GO:0045343	2	0.08%	0.02%	0.0712	0.499	regulation of MHC class I biosynthetic process	DLAgn_00249020,DLAgn_00243410
GO:0045345	2	0.08%	0.02%	0.0712	0.499	positive regulation of MHC class I biosynthetic process	DLAgn_00249020,DLAgn_00243410
GO:0070296	2	0.08%	0.02%	0.0712	0.499	sarcoplasmic reticulum calcium ion transport	DLAgn_00042310,DLAgn_00035900
GO:0070286	2	0.08%	0.02%	0.0712	0.499	axonemal dynein complex assembly	DLAgn_00022610,DLAgn_00031030
GO:0090116	2	0.08%	0.02%	0.0712	0.499	C-5 methylation of cytosine	DLAgn_00025050,DLAgn_00069860
GO:0002825	2	0.08%	0.02%	0.0712	0.499	regulation of T-helper 1 type immune response	DLAgn_00246000,DLAgn_00003160
GO:0015697	2	0.08%	0.02%	0.0712	0.499	quaternary ammonium group transport	DLAgn_00068110,DLAgn_00023140
GO:0033129	2	0.08%	0.02%	0.0712	0.499	positive regulation of histone phosphorylation	DLAgn_00025000,DLAgn_00040060
GO:0090083	2	0.08%	0.02%	0.0712	0.499	regulation of inclusion body assembly	DLAgn_00030510,DLAgn_00123210
GO:0046541	2	0.08%	0.02%	0.0712	0.499	saliva secretion	DLAgn_00014200,DLAgn_00102830
GO:0010561	2	0.08%	0.02%	0.0712	0.499	negative regulation of glycoprotein biosynthetic process	DLAgn_00182310,DLAgn_00142260
GO:0000002	2	0.08%	0.02%	0.0712	0.499	mitochondrial genome maintenance	DLAgn_00174680,DLAgn_00015480
GO:0072658	2	0.08%	0.02%	0.0712	0.499	maintenance of protein location in membrane	DLAgn_00015020,DLAgn_00104680
GO:0072660	2	0.08%	0.02%	0.0712	0.499	maintenance of protein location in plasma membrane	DLAgn_00015020,DLAgn_00104680
GO:0032344	2	0.08%	0.02%	0.0712	0.499	regulation of aldosterone metabolic process	DLAgn_00014200,DLAgn_00102830
GO:0034498	2	0.08%	0.02%	0.0712	0.499	early endosome to Golgi transport	DLAgn_00192220,DLAgn_00161260
GO:2000821	2	0.08%	0.02%	0.0712	0.499	regulation of grooming behavior	DLAgn_00167080,DLAgn_00012190
GO:0060684	2	0.08%	0.02%	0.0712	0.499	epithelial-mesenchymal cell signaling	DLAgn_00127780,DLAgn_00048800
GO:0042823	2	0.08%	0.02%	0.0712	0.499	pyridoxal phosphate biosynthetic process	DLAgn_00016940,DLAgn_00104950
GO:0042822	2	0.08%	0.02%	0.0712	0.499	pyridoxal phosphate metabolic process	DLAgn_00016940,DLAgn_00104950
GO:0071338	2	0.08%	0.02%	0.0712	0.499	positive regulation of hair follicle cell proliferation	DLAgn_00127780,DLAgn_00151110
GO:0001914	2	0.08%	0.02%	0.0712	0.499	regulation of T cell mediated cytotoxicity	DLAgn_00074560,DLAgn_00220740
GO:0042819	2	0.08%	0.02%	0.0712	0.499	vitamin B6 biosynthetic process	DLAgn_00016940,DLAgn_00104950
GO:0042816	2	0.08%	0.02%	0.0712	0.499	vitamin B6 metabolic process	DLAgn_00016940,DLAgn_00104950
GO:0042713	2	0.08%	0.02%	0.0712	0.499	sperm ejaculation	DLAgn_00136790,DLAgn_00236580
GO:0021960	2	0.08%	0.02%	0.0712	0.499	anterior commissure morphogenesis	DLAgn_00142700,DLAgn_00208150
GO:0045924	2	0.08%	0.02%	0.0712	0.499	regulation of female receptivity	DLAgn_00197970,DLAgn_00097960
GO:0070918	2	0.08%	0.02%	0.0712	0.499	production of small RNA involved in gene silencing by RNA	DLAgn_00018440,DLAgn_00095240
GO:0060332	2	0.08%	0.02%	0.0712	0.499	positive regulation of response to interferon-gamma	DLAgn_00249020,DLAgn_00243410
GO:0060335	2	0.08%	0.02%	0.0712	0.499	positive regulation of interferon-gamma-mediated signaling pathway	DLAgn_00249020,DLAgn_00243410
GO:0001832	2	0.08%	0.02%	0.0712	0.499	blastocyst growth	DLAgn_00101880,DLAgn_00180760
GO:0070884	2	0.08%	0.02%	0.0712	0.499	regulation of calcineurin-NFAT signaling cascade	DLAgn_00166940,DLAgn_00097370
GO:0042634	2	0.08%	0.02%	0.0712	0.499	regulation of hair cycle	DLAgn_00197760,DLAgn_00084500
GO:0106056	2	0.08%	0.02%	0.0712	0.499	regulation of calcineurin-mediated signaling	DLAgn_00166940,DLAgn_00097370
GO:0050882	2	0.08%	0.02%	0.0712	0.499	voluntary musculoskeletal movement	DLAgn_00089210,DLAgn_00165420
GO:0071072	2	0.08%	0.02%	0.0712	0.499	negative regulation of phospholipid biosynthetic process	DLAgn_00009810,DLAgn_00063310
GO:0030579	2	0.08%	0.02%	0.0712	0.499	ubiquitin-dependent SMAD protein catabolic process	DLAgn_00194840,DLAgn_00100710
GO:0038007	2	0.08%	0.02%	0.0712	0.499	netrin-activated signaling pathway	DLAgn_00118850,DLAgn_00110920
GO:0043129	2	0.08%	0.02%	0.0712	0.499	surfactant homeostasis	DLAgn_00009810,DLAgn_00063310
GO:0072003	2	0.08%	0.02%	0.0712	0.499	kidney rudiment formation	DLAgn_00060910,DLAgn_00034430
GO:0060011	2	0.08%	0.02%	0.0712	0.499	Sertoli cell proliferation	DLAgn_00136790,DLAgn_00236580
GO:0032958	2	0.08%	0.02%	0.0712	0.499	inositol phosphate biosynthetic process	DLAgn_00145350,DLAgn_00213980
GO:1903726	2	0.08%	0.02%	0.0712	0.499	negative regulation of phospholipid metabolic process	DLAgn_00009810,DLAgn_00063310
GO:0031050	2	0.08%	0.02%	0.0712	0.499	dsRNA processing	DLAgn_00018440,DLAgn_00095240
GO:0019934	2	0.08%	0.02%	0.0712	0.499	cGMP-mediated signaling	DLAgn_00031250,DLAgn_00031800
GO:0055075	2	0.08%	0.02%	0.0712	0.499	potassium ion homeostasis	DLAgn_00014200,DLAgn_00102830
GO:0021636	2	0.08%	0.02%	0.0712	0.499	trigeminal nerve morphogenesis	DLAgn_00255970,DLAgn_00208150
GO:0045624	2	0.08%	0.02%	0.0712	0.499	positive regulation of T-helper cell differentiation	DLAgn_00135320,DLAgn_00003160
GO:0045651	2	0.08%	0.02%	0.0712	0.499	positive regulation of macrophage differentiation	DLAgn_00179580,DLAgn_00178690
GO:0043525	8	0.32%	0.18%	0.0735	0.499	positive regulation of neuron apoptotic process	DLAgn_00006740,DLAgn_00066200,DLAgn_00027990,DLAgn_00102230,DLAgn_00179930,DLAgn_00071340,DLAgn_00065570,DLAgn_00058330
GO:0032925	8	0.32%	0.18%	0.0735	0.499	regulation of activin receptor signaling pathway	DLAgn_00136790,DLAgn_00166720,DLAgn_00236580,DLAgn_00151110,DLAgn_00226000,DLAgn_00061960,DLAgn_00008230,DLAgn_00025770
GO:0030239	8	0.32%	0.18%	0.0735	0.499	myofibril assembly	DLAgn_00013000,DLAgn_00167720,DLAgn_00193850,DLAgn_00166350,DLAgn_00179870,DLAgn_00208090,DLAgn_00179020,DLAgn_00140700
GO:2000113	19	0.76%	0.54%	0.0743	0.499	negative regulation of cellular macromolecule biosynthetic process	DLAgn_00123680,DLAgn_00199960,DLAgn_00196160,DLAgn_00152780,DLAgn_00122240,DLAgn_00131110,DLAgn_00073420,DLAgn_00010460,DLAgn_00182310,DLAgn_00142260,DLAgn_00053790,DLAgn_00050040,DLAgn_00203320,DLAgn_00130930,DLAgn_00112610,DLAgn_00158100,DLAgn_00053600,DLAgn_00083860,DLAgn_00121820
GO:0070555	6	0.24%	0.12%	0.0757	0.499	response to interleukin-1	DLAgn_00048390,DLAgn_00064140,DLAgn_00003160,DLAgn_00179580,DLAgn_00178690,DLAgn_00024260
GO:0006833	6	0.24%	0.12%	0.0757	0.499	water transport	DLAgn_00064140,DLAgn_00090530,DLAgn_00128330,DLAgn_00198910,DLAgn_00010780,DLAgn_00178690
GO:0071621	6	0.24%	0.12%	0.0757	0.499	granulocyte chemotaxis	DLAgn_00184760,DLAgn_00119350,DLAgn_00191670,DLAgn_00179580,DLAgn_00178690,DLAgn_00065570
GO:0010633	6	0.24%	0.12%	0.0757	0.499	negative regulation of epithelial cell migration	DLAgn_00153810,DLAgn_00196160,DLAgn_00167740,DLAgn_00167340,DLAgn_00061960,DLAgn_00147060
GO:0048821	6	0.24%	0.12%	0.0757	0.499	erythrocyte development	DLAgn_00213940,DLAgn_00195050,DLAgn_00024820,DLAgn_00005420,DLAgn_00158910,DLAgn_00213950
GO:0006195	6	0.24%	0.12%	0.0757	0.499	purine nucleotide catabolic process	DLAgn_00184760,DLAgn_00119350,DLAgn_00007410,DLAgn_00031250,DLAgn_00031800,DLAgn_00061560
GO:0097530	6	0.24%	0.12%	0.0757	0.499	granulocyte migration	DLAgn_00184760,DLAgn_00119350,DLAgn_00191670,DLAgn_00179580,DLAgn_00178690,DLAgn_00065570
GO:0048593	6	0.24%	0.12%	0.0757	0.499	camera-type eye morphogenesis	DLAgn_00027990,DLAgn_00091960,DLAgn_00146300,DLAgn_00135770,DLAgn_00199480,DLAgn_00096750
GO:0001658	6	0.24%	0.12%	0.0757	0.499	branching involved in ureteric bud morphogenesis	DLAgn_00146250,DLAgn_00197760,DLAgn_00084500,DLAgn_00048800,DLAgn_00058800,DLAgn_00154020
GO:1901019	6	0.24%	0.12%	0.0757	0.499	regulation of calcium ion transmembrane transporter activity	DLAgn_00114740,DLAgn_00034820,DLAgn_00145350,DLAgn_00258700,DLAgn_00032800,DLAgn_00181360
GO:0051656	22	0.88%	0.65%	0.0763	0.499	establishment of organelle localization	DLAgn_00171250,DLAgn_00209300,DLAgn_00146020,DLAgn_00065850,DLAgn_00127780,DLAgn_00086070,DLAgn_00149740,DLAgn_00244110,DLAgn_00132180,DLAgn_00158120,DLAgn_00083950,DLAgn_00159640,DLAgn_00007980,DLAgn_00135320,DLAgn_00064820,DLAgn_00046340,DLAgn_00106990,DLAgn_00179870,DLAgn_00061460,DLAgn_00082540,DLAgn_00105950,DLAgn_00158060
GO:0010634	9	0.36%	0.22%	0.0771	0.499	positive regulation of epithelial cell migration	DLAgn_00016770,DLAgn_00263160,DLAgn_00145350,DLAgn_00151110,DLAgn_00261540,DLAgn_00069320,DLAgn_00179580,DLAgn_00178690,DLAgn_00065570
GO:0006821	16	0.64%	0.45%	0.0783	0.499	chloride transport	DLAgn_00203220,DLAgn_00169240,DLAgn_00050380,DLAgn_00112440,DLAgn_00136010,DLAgn_00005770,DLAgn_00187210,DLAgn_00138930,DLAgn_00112430,DLAgn_00114120,DLAgn_00248550,DLAgn_00175390,DLAgn_00045160,DLAgn_00159180,DLAgn_00080120,DLAgn_00172160
GO:0034097	16	0.64%	0.45%	0.0783	0.499	response to cytokine	DLAgn_00064140,DLAgn_00087180,DLAgn_00122240,DLAgn_00095120,DLAgn_00073420,DLAgn_00031250,DLAgn_00076830,DLAgn_00112600,DLAgn_00169460,DLAgn_00048390,DLAgn_00083950,DLAgn_00147710,DLAgn_00003160,DLAgn_00179580,DLAgn_00178690,DLAgn_00024260
GO:0001568	16	0.64%	0.45%	0.0783	0.499	blood vessel development	DLAgn_00012390,DLAgn_00258300,DLAgn_00090750,DLAgn_00122430,DLAgn_00226000,DLAgn_00054150,DLAgn_00187470,DLAgn_00035360,DLAgn_00108050,DLAgn_00002350,DLAgn_00242170,DLAgn_00167740,DLAgn_00131680,DLAgn_00183720,DLAgn_00023350,DLAgn_00008230
GO:0045860	46	1.8%	1.5%	0.0787	0.499	positive regulation of protein kinase activity	DLAgn_00192080,DLAgn_00043860,DLAgn_00124970,DLAgn_00086570,DLAgn_00202150,DLAgn_00083380,DLAgn_00127780,DLAgn_00128330,DLAgn_00151110,DLAgn_00226000,DLAgn_00166450,DLAgn_00166110,DLAgn_00187470,DLAgn_00074000,DLAgn_00006740,DLAgn_00188730,DLAgn_00218000,DLAgn_00112210,DLAgn_00084720,DLAgn_00030840,DLAgn_00189920,DLAgn_00237220,DLAgn_00069320,DLAgn_00003050,DLAgn_00040180,DLAgn_00009370,DLAgn_001…
GO:0031346	24	0.96%	0.72%	0.079	0.499	positive regulation of cell projection organization	DLAgn_00155910,DLAgn_00167080,DLAgn_00146020,DLAgn_00100260,DLAgn_00259000,DLAgn_00122100,DLAgn_00127780,DLAgn_00128110,DLAgn_00013000,DLAgn_00119000,DLAgn_00166110,DLAgn_00187220,DLAgn_00218000,DLAgn_00263160,DLAgn_00010210,DLAgn_00177550,DLAgn_00044220,DLAgn_00043230,DLAgn_00069320,DLAgn_00082540,DLAgn_00155170,DLAgn_00175690,DLAgn_00179020,DLAgn_00174370
GO:0008360	15	0.6%	0.41%	0.0794	0.499	regulation of cell shape	DLAgn_00202150,DLAgn_00259000,DLAgn_00170670,DLAgn_00173500,DLAgn_00197610,DLAgn_00240100,DLAgn_00037680,DLAgn_00247620,DLAgn_00184220,DLAgn_00010210,DLAgn_00179870,DLAgn_00063960,DLAgn_00024780,DLAgn_00069320,DLAgn_00157030
GO:0022414	87	3.5%	3.0%	0.0797	0.501	reproductive process	DLAgn_00232440,DLAgn_00179800,DLAgn_00122430,DLAgn_00120890,DLAgn_00151110,DLAgn_00070140,DLAgn_00095560,DLAgn_00079320,DLAgn_00130930,DLAgn_00032700,DLAgn_00010630,DLAgn_00204800,DLAgn_00221270,DLAgn_00033950,DLAgn_00096060,DLAgn_00237220,DLAgn_00208090,DLAgn_00045110,DLAgn_00146250,DLAgn_00194050,DLAgn_00016010,DLAgn_00156710,DLAgn_00122100,DLAgn_00012010,DLAgn_00044920,DLAgn_00149400,DLAgn_002…
GO:0042472	11	0.44%	0.28%	0.0804	0.504	inner ear morphogenesis	DLAgn_00022830,DLAgn_00238390,DLAgn_00185870,DLAgn_00032920,DLAgn_00156710,DLAgn_00009220,DLAgn_00201040,DLAgn_00080120,DLAgn_00092790,DLAgn_00096750,DLAgn_00184360
GO:0018108	11	0.44%	0.28%	0.0804	0.504	peptidyl-tyrosine phosphorylation	DLAgn_00151560,DLAgn_00202150,DLAgn_00210080,DLAgn_00107750,DLAgn_00085620,DLAgn_00147810,DLAgn_00149470,DLAgn_00069320,DLAgn_00096750,DLAgn_00187470,DLAgn_00002190
GO:1901888	13	0.52%	0.35%	0.0807	0.505	regulation of cell junction assembly	DLAgn_00103520,DLAgn_00202150,DLAgn_00066940,DLAgn_00066930,DLAgn_00146300,DLAgn_00012190,DLAgn_00096750,DLAgn_00032920,DLAgn_00004300,DLAgn_00087320,DLAgn_00088510,DLAgn_00100960,DLAgn_00086420
GO:0002221	13	0.52%	0.35%	0.0807	0.505	pattern recognition receptor signaling pathway	DLAgn_00016770,DLAgn_00255580,DLAgn_00176740,DLAgn_00083380,DLAgn_00253660,DLAgn_00179930,DLAgn_00129230,DLAgn_00204950,DLAgn_00053790,DLAgn_00184010,DLAgn_00240150,DLAgn_00183840,DLAgn_00003160
GO:1903708	12	0.48%	0.31%	0.0808	0.505	positive regulation of hemopoiesis	DLAgn_00012390,DLAgn_00213940,DLAgn_00136790,DLAgn_00091610,DLAgn_00236580,DLAgn_00135320,DLAgn_00110610,DLAgn_00068350,DLAgn_00003160,DLAgn_00179580,DLAgn_00213950,DLAgn_00178690
GO:0009890	26	1.0%	0.79%	0.0811	0.506	negative regulation of biosynthetic process	DLAgn_00123680,DLAgn_00196160,DLAgn_00152780,DLAgn_00010460,DLAgn_00182310,DLAgn_00188580,DLAgn_00142260,DLAgn_00034770,DLAgn_00053790,DLAgn_00203320,DLAgn_00130930,DLAgn_00009810,DLAgn_00053600,DLAgn_00199960,DLAgn_00014370,DLAgn_00122240,DLAgn_00131110,DLAgn_00073420,DLAgn_00050040,DLAgn_00112610,DLAgn_00158100,DLAgn_00013610,DLAgn_00063310,DLAgn_00083860,DLAgn_00177360,DLAgn_00121820
GO:0030534	19	0.76%	0.55%	0.082	0.51	adult behavior	DLAgn_00195170,DLAgn_00155960,DLAgn_00014200,DLAgn_00059440,DLAgn_00188580,DLAgn_00036320,DLAgn_00012190,DLAgn_00006740,DLAgn_00005340,DLAgn_00165420,DLAgn_00053520,DLAgn_00266560,DLAgn_00175390,DLAgn_00115280,DLAgn_00045160,DLAgn_00190340,DLAgn_00139670,DLAgn_00102830,DLAgn_00237820
GO:0007264	58	2.3%	2.0%	0.0824	0.512	small GTPase mediated signal transduction	DLAgn_00102980,DLAgn_00012460,DLAgn_00102020,DLAgn_00119340,DLAgn_00166450,DLAgn_00129460,DLAgn_00112620,DLAgn_00070340,DLAgn_00159640,DLAgn_00003990,DLAgn_00044780,DLAgn_00213650,DLAgn_00024370,DLAgn_00124960,DLAgn_00065600,DLAgn_00165350,DLAgn_00130860,DLAgn_00018190,DLAgn_00092120,DLAgn_00092760,DLAgn_00159550,DLAgn_00245690,DLAgn_00007980,DLAgn_00158060,DLAgn_00253820,DLAgn_00127780,DLAgn_000…
GO:0034142	7	0.28%	0.16%	0.0831	0.516	toll-like receptor 4 signaling pathway	DLAgn_00016770,DLAgn_00255580,DLAgn_00083380,DLAgn_00240150,DLAgn_00179930,DLAgn_00003160,DLAgn_00053790
GO:0014896	5	0.2%	0.1%	0.0833	0.517	muscle hypertrophy	DLAgn_00158130,DLAgn_00232460,DLAgn_00166350,DLAgn_00213410,DLAgn_00158150
GO:0014897	5	0.2%	0.1%	0.0833	0.517	striated muscle hypertrophy	DLAgn_00158130,DLAgn_00232460,DLAgn_00166350,DLAgn_00213410,DLAgn_00158150
GO:0008354	5	0.2%	0.1%	0.0833	0.517	germ cell migration	DLAgn_00218000,DLAgn_00013000,DLAgn_00155250,DLAgn_00179020,DLAgn_00167690
GO:0009746	5	0.2%	0.1%	0.0833	0.517	response to hexose	DLAgn_00142680,DLAgn_00191100,DLAgn_00178690,DLAgn_00058330,DLAgn_00042370
GO:0009749	5	0.2%	0.1%	0.0833	0.517	response to glucose	DLAgn_00142680,DLAgn_00191100,DLAgn_00178690,DLAgn_00058330,DLAgn_00042370
GO:0009648	5	0.2%	0.1%	0.0833	0.517	photoperiodism	DLAgn_00040750,DLAgn_00206390,DLAgn_00166560,DLAgn_00152490,DLAgn_00181130
GO:0002708	5	0.2%	0.1%	0.0833	0.517	positive regulation of lymphocyte mediated immunity	DLAgn_00046520,DLAgn_00108790,DLAgn_00204800,DLAgn_00135320,DLAgn_00238730
GO:0003300	5	0.2%	0.1%	0.0833	0.517	cardiac muscle hypertrophy	DLAgn_00158130,DLAgn_00232460,DLAgn_00166350,DLAgn_00213410,DLAgn_00158150
GO:0060395	5	0.2%	0.1%	0.0833	0.517	SMAD protein signal transduction	DLAgn_00197760,DLAgn_00084500,DLAgn_00165420,DLAgn_00012010,DLAgn_00166720
GO:0034284	5	0.2%	0.1%	0.0833	0.517	response to monosaccharide	DLAgn_00142680,DLAgn_00191100,DLAgn_00178690,DLAgn_00058330,DLAgn_00042370
GO:0070085	36	1.4%	1.2%	0.0849	0.521	glycosylation	DLAgn_00066760,DLAgn_00145150,DLAgn_00121480,DLAgn_00232020,DLAgn_00203040,DLAgn_00178710,DLAgn_00260250,DLAgn_00185090,DLAgn_00172810,DLAgn_00185370,DLAgn_00050160,DLAgn_00051360,DLAgn_00112670,DLAgn_00082960,DLAgn_00158990,DLAgn_00193700,DLAgn_00208290,DLAgn_00154330,DLAgn_00008660,DLAgn_00198470,DLAgn_00082780,DLAgn_00066770,DLAgn_00207770,DLAgn_00175630,DLAgn_00016330,DLAgn_00225480,DLAgn_001…
GO:0030098	17	0.68%	0.48%	0.0855	0.524	lymphocyte differentiation	DLAgn_00213940,DLAgn_00195050,DLAgn_00196160,DLAgn_00235560,DLAgn_00172700,DLAgn_00220740,DLAgn_00245840,DLAgn_00266460,DLAgn_00108790,DLAgn_00221270,DLAgn_00082700,DLAgn_00067380,DLAgn_00147810,DLAgn_00116150,DLAgn_00069320,DLAgn_00238730,DLAgn_00213950
GO:0019538	493	0.2	0.19	0.0856	0.524	protein metabolic process	DLAgn_00105810,DLAgn_00145150,DLAgn_00202150,DLAgn_00087180,DLAgn_00047600,DLAgn_00034770,DLAgn_00206870,DLAgn_00079200,DLAgn_00112230,DLAgn_00082960,DLAgn_00044220,DLAgn_00146250,DLAgn_00125650,DLAgn_00150730,DLAgn_00071720,DLAgn_00024850,DLAgn_00022310,DLAgn_00123230,DLAgn_00109290,DLAgn_00152910,DLAgn_00158100,DLAgn_00237150,DLAgn_00160410,DLAgn_00021590,DLAgn_00128910,DLAgn_00090330,DLAgn_001…
GO:0006511	29	1.2%	0.9%	0.0863	0.527	ubiquitin-dependent protein catabolic process	DLAgn_00152600,DLAgn_00122050,DLAgn_00043660,DLAgn_00253660,DLAgn_00016960,DLAgn_00183290,DLAgn_00035260,DLAgn_00226520,DLAgn_00180170,DLAgn_00082620,DLAgn_00213990,DLAgn_00100930,DLAgn_00100710,DLAgn_00028370,DLAgn_00175350,DLAgn_00208980,DLAgn_00036740,DLAgn_00037510,DLAgn_00140390,DLAgn_00182440,DLAgn_00098490,DLAgn_00158100,DLAgn_00130150,DLAgn_00243270,DLAgn_00194840,DLAgn_00123840,DLAgn_001…
GO:0002703	8	0.32%	0.19%	0.0877	0.535	regulation of leukocyte mediated immunity	DLAgn_00046520,DLAgn_00108790,DLAgn_00204800,DLAgn_00235560,DLAgn_00135320,DLAgn_00074560,DLAgn_00238730,DLAgn_00220740
GO:0006687	8	0.32%	0.19%	0.0877	0.535	glycosphingolipid metabolic process	DLAgn_00244110,DLAgn_00121480,DLAgn_00008650,DLAgn_00227150,DLAgn_00154330,DLAgn_00008660,DLAgn_00082780,DLAgn_00079200
GO:1905269	8	0.32%	0.19%	0.0877	0.535	positive regulation of chromatin organization	DLAgn_00056510,DLAgn_00263160,DLAgn_00114360,DLAgn_00065820,DLAgn_00110610,DLAgn_00027900,DLAgn_00025000,DLAgn_00040060
GO:1901216	8	0.32%	0.19%	0.0877	0.535	positive regulation of neuron death	DLAgn_00006740,DLAgn_00066200,DLAgn_00027990,DLAgn_00102230,DLAgn_00179930,DLAgn_00071340,DLAgn_00065570,DLAgn_00058330
GO:0061154	4	0.16%	0.07%	0.0897	0.544	endothelial tube morphogenesis	DLAgn_00040680,DLAgn_00016400,DLAgn_00111710,DLAgn_00061960
GO:0002832	4	0.16%	0.07%	0.0897	0.544	negative regulation of response to biotic stimulus	DLAgn_00095720,DLAgn_00249020,DLAgn_00074560,DLAgn_00243410
GO:0090175	4	0.16%	0.07%	0.0897	0.544	regulation of establishment of planar polarity	DLAgn_00019400,DLAgn_00065330,DLAgn_00166720,DLAgn_00076940
GO:0035584	4	0.16%	0.07%	0.0897	0.544	calcium-mediated signaling using intracellular calcium source	DLAgn_00158130,DLAgn_00232460,DLAgn_00213410,DLAgn_00158150
GO:0003159	4	0.16%	0.07%	0.0897	0.544	morphogenesis of an endothelium	DLAgn_00040680,DLAgn_00016400,DLAgn_00111710,DLAgn_00061960
GO:0031069	4	0.16%	0.07%	0.0897	0.544	hair follicle morphogenesis	DLAgn_00127780,DLAgn_00151110,DLAgn_00048790,DLAgn_00065570
GO:0001504	4	0.16%	0.07%	0.0897	0.544	neurotransmitter uptake	DLAgn_00066940,DLAgn_00066930,DLAgn_00159190,DLAgn_00148380
GO:0032989	40	1.6%	1.3%	0.0899	0.544	cellular component morphogenesis	DLAgn_00065330,DLAgn_00035080,DLAgn_00166070,DLAgn_00202150,DLAgn_00066940,DLAgn_00063290,DLAgn_00128110,DLAgn_00146300,DLAgn_00208150,DLAgn_00167340,DLAgn_00188580,DLAgn_00240100,DLAgn_00221820,DLAgn_00096750,DLAgn_00055760,DLAgn_00059720,DLAgn_00204800,DLAgn_00135770,DLAgn_00003990,DLAgn_00248470,DLAgn_00012510,DLAgn_00175690,DLAgn_00230530,DLAgn_00015020,DLAgn_00044760,DLAgn_00066930,DLAgn_000…
GO:2000300	3	0.12%	0.05%	0.0909	0.547	regulation of synaptic vesicle exocytosis	DLAgn_00067630,DLAgn_00064680,DLAgn_00097880
GO:0042116	3	0.12%	0.05%	0.0909	0.547	macrophage activation	DLAgn_00016770,DLAgn_00195050,DLAgn_00204950
GO:0042135	3	0.12%	0.05%	0.0909	0.547	neurotransmitter catabolic process	DLAgn_00227150,DLAgn_00061720,DLAgn_00140700
GO:0051823	3	0.12%	0.05%	0.0909	0.547	regulation of synapse structural plasticity	DLAgn_00167080,DLAgn_00051560,DLAgn_00122100
GO:0048170	3	0.12%	0.05%	0.0909	0.547	positive regulation of long-term neuronal synaptic plasticity	DLAgn_00155910,DLAgn_00167080,DLAgn_00096750
GO:1904031	3	0.12%	0.05%	0.0909	0.547	positive regulation of cyclin-dependent protein kinase activity	DLAgn_00165030,DLAgn_00074000,DLAgn_00009370
GO:0010762	3	0.12%	0.05%	0.0909	0.547	regulation of fibroblast migration	DLAgn_00016770,DLAgn_00016010,DLAgn_00151560
GO:0016188	3	0.12%	0.05%	0.0909	0.547	synaptic vesicle maturation	DLAgn_00004550,DLAgn_00150980,DLAgn_00003990
GO:0006646	3	0.12%	0.05%	0.0909	0.547	phosphatidylethanolamine biosynthetic process	DLAgn_00207000,DLAgn_00173340,DLAgn_00088740
GO:0006623	3	0.12%	0.05%	0.0909	0.547	protein targeting to vacuole	DLAgn_00059150,DLAgn_00158100,DLAgn_00074180
GO:0006622	3	0.12%	0.05%	0.0909	0.547	protein targeting to lysosome	DLAgn_00059150,DLAgn_00158100,DLAgn_00074180
GO:0072666	3	0.12%	0.05%	0.0909	0.547	establishment of protein localization to vacuole	DLAgn_00059150,DLAgn_00158100,DLAgn_00074180
GO:0046337	3	0.12%	0.05%	0.0909	0.547	phosphatidylethanolamine metabolic process	DLAgn_00207000,DLAgn_00173340,DLAgn_00088740
GO:0002437	3	0.12%	0.05%	0.0909	0.547	inflammatory response to antigenic stimulus	DLAgn_00012390,DLAgn_00233200,DLAgn_00070140
GO:0060396	3	0.12%	0.05%	0.0909	0.547	growth hormone receptor signaling pathway	DLAgn_00202150,DLAgn_00085620,DLAgn_00245840
GO:0043370	3	0.12%	0.05%	0.0909	0.547	regulation of CD4-positive, alpha-beta T cell differentiation	DLAgn_00010200,DLAgn_00135320,DLAgn_00003160
GO:0043268	3	0.12%	0.05%	0.0909	0.547	positive regulation of potassium ion transport	DLAgn_00146250,DLAgn_00050530,DLAgn_00181360
GO:0034199	3	0.12%	0.05%	0.0909	0.547	activation of protein kinase A activity	DLAgn_00128330,DLAgn_00198910,DLAgn_00178690
GO:0022038	3	0.12%	0.05%	0.0909	0.547	corpus callosum development	DLAgn_00006740,DLAgn_00147890,DLAgn_00096750
GO:0035066	3	0.12%	0.05%	0.0909	0.547	positive regulation of histone acetylation	DLAgn_00027900,DLAgn_00025000,DLAgn_00040060
GO:0042481	3	0.12%	0.05%	0.0909	0.547	regulation of odontogenesis	DLAgn_00018440,DLAgn_00048800,DLAgn_00048790
GO:0048512	3	0.12%	0.05%	0.0909	0.547	circadian behavior	DLAgn_00054110,DLAgn_00014200,DLAgn_00102830
GO:0032909	3	0.12%	0.05%	0.0909	0.547	regulation of transforming growth factor beta2 production	DLAgn_00197760,DLAgn_00084500,DLAgn_00065570
GO:0001778	3	0.12%	0.05%	0.0909	0.547	plasma membrane repair	DLAgn_00037290,DLAgn_00179870,DLAgn_00159030
GO:0048570	3	0.12%	0.05%	0.0909	0.547	notochord morphogenesis	DLAgn_00227060,DLAgn_00016590,DLAgn_00121710
GO:0021670	3	0.12%	0.05%	0.0909	0.547	lateral ventricle development	DLAgn_00084930,DLAgn_00179870,DLAgn_00177760
GO:0045616	3	0.12%	0.05%	0.0909	0.547	regulation of keratinocyte differentiation	DLAgn_00019400,DLAgn_00006990,DLAgn_00213870
GO:0021678	3	0.12%	0.05%	0.0909	0.547	third ventricle development	DLAgn_00084930,DLAgn_00179870,DLAgn_00177760
GO:0032269	59	2.4%	2.0%	0.0924	0.547	negative regulation of cellular protein metabolic process	DLAgn_00123680,DLAgn_00095720,DLAgn_00012460,DLAgn_00075710,DLAgn_00059430,DLAgn_00056510,DLAgn_00006740,DLAgn_00118810,DLAgn_00006820,DLAgn_00024250,DLAgn_00199960,DLAgn_00073420,DLAgn_00095030,DLAgn_00206760,DLAgn_00050040,DLAgn_00112610,DLAgn_00005960,DLAgn_00114360,DLAgn_00135320,DLAgn_00161700,DLAgn_00104760,DLAgn_00149910,DLAgn_00040170,DLAgn_00179580,DLAgn_00178690,DLAgn_00128910,DLAgn_000…
GO:0007159	6	0.24%	0.13%	0.0938	0.547	leukocyte cell-cell adhesion	DLAgn_00040680,DLAgn_00006990,DLAgn_00098030,DLAgn_00111710,DLAgn_00045220,DLAgn_00026390
GO:0070169	6	0.24%	0.13%	0.0938	0.547	positive regulation of biomineral tissue development	DLAgn_00136790,DLAgn_00161730,DLAgn_00048800,DLAgn_00236580,DLAgn_00226000,DLAgn_00008230
GO:0110151	6	0.24%	0.13%	0.0938	0.547	positive regulation of biomineralization	DLAgn_00136790,DLAgn_00161730,DLAgn_00048800,DLAgn_00236580,DLAgn_00226000,DLAgn_00008230
GO:0046173	6	0.24%	0.13%	0.0938	0.547	polyol biosynthetic process	DLAgn_00019750,DLAgn_00145350,DLAgn_00039090,DLAgn_00182310,DLAgn_00213980,DLAgn_00118070
GO:0010975	36	1.4%	1.2%	0.0964	0.558	regulation of neuron projection development	DLAgn_00263900,DLAgn_00155910,DLAgn_00167080,DLAgn_00100260,DLAgn_00202150,DLAgn_00128110,DLAgn_00119000,DLAgn_00208150,DLAgn_00167340,DLAgn_00188580,DLAgn_00034790,DLAgn_00166250,DLAgn_00096750,DLAgn_00006740,DLAgn_00004300,DLAgn_00138220,DLAgn_00177550,DLAgn_00155120,DLAgn_00105420,DLAgn_00044220,DLAgn_00043230,DLAgn_00069320,DLAgn_00082540,DLAgn_00010910,DLAgn_00122100,DLAgn_00255970,DLAgn_000…
GO:0051248	63	2.5%	2.2%	0.0982	0.567	negative regulation of protein metabolic process	DLAgn_00123680,DLAgn_00095720,DLAgn_00012460,DLAgn_00075710,DLAgn_00034770,DLAgn_00059430,DLAgn_00056510,DLAgn_00006740,DLAgn_00118810,DLAgn_00006820,DLAgn_00084500,DLAgn_00024250,DLAgn_00199960,DLAgn_00073420,DLAgn_00095030,DLAgn_00206760,DLAgn_00050040,DLAgn_00112610,DLAgn_00005960,DLAgn_00114360,DLAgn_00135320,DLAgn_00161700,DLAgn_00104760,DLAgn_00149910,DLAgn_00040170,DLAgn_00179580,DLAgn_001…
GO:0044782	14	0.56%	0.39%	0.101	0.581	cilium organization	DLAgn_00152740,DLAgn_00100680,DLAgn_00149740,DLAgn_00107380,DLAgn_00159640,DLAgn_00007980,DLAgn_00110370,DLAgn_00165740,DLAgn_00046230,DLAgn_00048430,DLAgn_00118690,DLAgn_00025120,DLAgn_00084510,DLAgn_00137590
GO:0060271	14	0.56%	0.39%	0.101	0.581	cilium assembly	DLAgn_00152740,DLAgn_00100680,DLAgn_00149740,DLAgn_00107380,DLAgn_00159640,DLAgn_00007980,DLAgn_00110370,DLAgn_00165740,DLAgn_00046230,DLAgn_00048430,DLAgn_00118690,DLAgn_00025120,DLAgn_00084510,DLAgn_00137590
GO:0030307	14	0.56%	0.39%	0.101	0.581	positive regulation of cell growth	DLAgn_00255580,DLAgn_00013000,DLAgn_00169460,DLAgn_00218000,DLAgn_00083950,DLAgn_00177550,DLAgn_00063960,DLAgn_00044220,DLAgn_00082540,DLAgn_00210460,DLAgn_00155170,DLAgn_00213870,DLAgn_00065570,DLAgn_00179020
GO:0031327	24	0.96%	0.74%	0.101	0.581	negative regulation of cellular biosynthetic process	DLAgn_00123680,DLAgn_00199960,DLAgn_00014370,DLAgn_00196160,DLAgn_00152780,DLAgn_00122240,DLAgn_00131110,DLAgn_00073420,DLAgn_00010460,DLAgn_00182310,DLAgn_00188580,DLAgn_00142260,DLAgn_00053790,DLAgn_00050040,DLAgn_00203320,DLAgn_00130930,DLAgn_00112610,DLAgn_00009810,DLAgn_00158100,DLAgn_00053600,DLAgn_00063310,DLAgn_00083860,DLAgn_00177360,DLAgn_00121820
GO:0008654	24	0.96%	0.74%	0.101	0.581	phospholipid biosynthetic process	DLAgn_00227390,DLAgn_00255680,DLAgn_00122580,DLAgn_00207000,DLAgn_00041350,DLAgn_00019750,DLAgn_00176420,DLAgn_00173340,DLAgn_00024710,DLAgn_00170990,DLAgn_00126580,DLAgn_00079790,DLAgn_00130860,DLAgn_00265730,DLAgn_00245840,DLAgn_00092760,DLAgn_00072890,DLAgn_00009810,DLAgn_00248500,DLAgn_00217380,DLAgn_00153470,DLAgn_00003050,DLAgn_00088740,DLAgn_00102510
GO:0010558	21	0.84%	0.64%	0.102	0.584	negative regulation of macromolecule biosynthetic process	DLAgn_00123680,DLAgn_00199960,DLAgn_00196160,DLAgn_00152780,DLAgn_00122240,DLAgn_00131110,DLAgn_00073420,DLAgn_00010460,DLAgn_00182310,DLAgn_00142260,DLAgn_00034770,DLAgn_00053790,DLAgn_00050040,DLAgn_00203320,DLAgn_00130930,DLAgn_00112610,DLAgn_00158100,DLAgn_00053600,DLAgn_00013610,DLAgn_00083860,DLAgn_00121820
GO:0061387	13	0.52%	0.36%	0.102	0.587	regulation of extent of cell growth	DLAgn_00263900,DLAgn_00255970,DLAgn_00013000,DLAgn_00208150,DLAgn_00167340,DLAgn_00034790,DLAgn_00004300,DLAgn_00177550,DLAgn_00044220,DLAgn_00082540,DLAgn_00155170,DLAgn_00179020,DLAgn_00010910
GO:0061024	28	1.1%	0.88%	0.103	0.588	membrane organization	DLAgn_00146020,DLAgn_00024820,DLAgn_00129300,DLAgn_00128110,DLAgn_00038550,DLAgn_00181360,DLAgn_00135770,DLAgn_00106790,DLAgn_00179870,DLAgn_00082340,DLAgn_00126800,DLAgn_00146250,DLAgn_00015020,DLAgn_00037290,DLAgn_00149740,DLAgn_00127870,DLAgn_00036320,DLAgn_00038440,DLAgn_00012190,DLAgn_00143060,DLAgn_00240630,DLAgn_00007980,DLAgn_00115890,DLAgn_00104680,DLAgn_00082250,DLAgn_00193850,DLAgn_000…
GO:0009719	34	1.4%	1.1%	0.103	0.589	response to endogenous stimulus	DLAgn_00064140,DLAgn_00042310,DLAgn_00232460,DLAgn_00145350,DLAgn_00070200,DLAgn_00128330,DLAgn_00074300,DLAgn_00158130,DLAgn_00191100,DLAgn_00008340,DLAgn_00041370,DLAgn_00069320,DLAgn_00213410,DLAgn_00040180,DLAgn_00158150,DLAgn_00089210,DLAgn_00016010,DLAgn_00021100,DLAgn_00040320,DLAgn_00198910,DLAgn_00018490,DLAgn_00031250,DLAgn_00054450,DLAgn_00025050,DLAgn_00169900,DLAgn_00035900,DLAgn_000…
GO:0040017	30	1.2%	0.96%	0.103	0.589	positive regulation of locomotion	DLAgn_00255680,DLAgn_00064140,DLAgn_00145350,DLAgn_00202150,DLAgn_00151110,DLAgn_00261540,DLAgn_00166110,DLAgn_00187470,DLAgn_00169460,DLAgn_00108050,DLAgn_00188730,DLAgn_00083950,DLAgn_00189920,DLAgn_00069320,DLAgn_00041030,DLAgn_00016770,DLAgn_00016010,DLAgn_00151560,DLAgn_00024710,DLAgn_00013000,DLAgn_00004600,DLAgn_00038440,DLAgn_00245840,DLAgn_00263160,DLAgn_00210470,DLAgn_00179580,DLAgn_001…
GO:0017148	8	0.32%	0.2%	0.103	0.589	negative regulation of translation	DLAgn_00123680,DLAgn_00199960,DLAgn_00152780,DLAgn_00122240,DLAgn_00073420,DLAgn_00010460,DLAgn_00050040,DLAgn_00112610
GO:0034249	8	0.32%	0.2%	0.103	0.589	negative regulation of cellular amide metabolic process	DLAgn_00123680,DLAgn_00199960,DLAgn_00152780,DLAgn_00122240,DLAgn_00073420,DLAgn_00010460,DLAgn_00050040,DLAgn_00112610
GO:0043112	8	0.32%	0.2%	0.103	0.589	receptor metabolic process	DLAgn_00134470,DLAgn_00006740,DLAgn_00048150,DLAgn_00122050,DLAgn_00152000,DLAgn_00158100,DLAgn_00008340,DLAgn_00177100
GO:0042157	8	0.32%	0.2%	0.103	0.589	lipoprotein metabolic process	DLAgn_00147550,DLAgn_00149780,DLAgn_00233140,DLAgn_00008760,DLAgn_00237150,DLAgn_00008780,DLAgn_00223340,DLAgn_00109290
GO:0002757	17	0.68%	0.5%	0.104	0.592	immune response-activating signal transduction	DLAgn_00235410,DLAgn_00041350,DLAgn_00129610,DLAgn_00145350,DLAgn_00122430,DLAgn_00016590,DLAgn_00220740,DLAgn_00091680,DLAgn_00245840,DLAgn_00059430,DLAgn_00057850,DLAgn_00059720,DLAgn_00218920,DLAgn_00153470,DLAgn_00238730,DLAgn_00003160,DLAgn_00086750
GO:0002429	17	0.68%	0.5%	0.104	0.592	immune response-activating cell surface receptor signaling pathway	DLAgn_00235410,DLAgn_00041350,DLAgn_00129610,DLAgn_00145350,DLAgn_00122430,DLAgn_00016590,DLAgn_00220740,DLAgn_00091680,DLAgn_00245840,DLAgn_00059430,DLAgn_00057850,DLAgn_00059720,DLAgn_00218920,DLAgn_00153470,DLAgn_00238730,DLAgn_00003160,DLAgn_00086750
GO:0032990	39	1.6%	1.3%	0.105	0.592	cell part morphogenesis	DLAgn_00065330,DLAgn_00035080,DLAgn_00166070,DLAgn_00202150,DLAgn_00066940,DLAgn_00063290,DLAgn_00128110,DLAgn_00146300,DLAgn_00208150,DLAgn_00167340,DLAgn_00188580,DLAgn_00240100,DLAgn_00221820,DLAgn_00096750,DLAgn_00055760,DLAgn_00059720,DLAgn_00135770,DLAgn_00003990,DLAgn_00248470,DLAgn_00012510,DLAgn_00175690,DLAgn_00230530,DLAgn_00015020,DLAgn_00044760,DLAgn_00066930,DLAgn_00041310,DLAgn_001…
GO:0018212	11	0.44%	0.29%	0.105	0.593	peptidyl-tyrosine modification	DLAgn_00151560,DLAgn_00202150,DLAgn_00210080,DLAgn_00107750,DLAgn_00085620,DLAgn_00147810,DLAgn_00149470,DLAgn_00069320,DLAgn_00096750,DLAgn_00187470,DLAgn_00002190
GO:0045639	9	0.36%	0.23%	0.105	0.593	positive regulation of myeloid cell differentiation	DLAgn_00012390,DLAgn_00213940,DLAgn_00136790,DLAgn_00091610,DLAgn_00236580,DLAgn_00110610,DLAgn_00179580,DLAgn_00213950,DLAgn_00178690
GO:0014743	5	0.2%	0.1%	0.106	0.596	regulation of muscle hypertrophy	DLAgn_00097370,DLAgn_00210460,DLAgn_00179580,DLAgn_00178690,DLAgn_00181380
GO:0010611	5	0.2%	0.1%	0.106	0.596	regulation of cardiac muscle hypertrophy	DLAgn_00097370,DLAgn_00210460,DLAgn_00179580,DLAgn_00178690,DLAgn_00181380
GO:0032350	5	0.2%	0.1%	0.106	0.596	regulation of hormone metabolic process	DLAgn_00014200,DLAgn_00194840,DLAgn_00188580,DLAgn_00100710,DLAgn_00102830
GO:0043536	5	0.2%	0.1%	0.106	0.596	positive regulation of blood vessel endothelial cell migration	DLAgn_00263160,DLAgn_00145350,DLAgn_00261540,DLAgn_00179580,DLAgn_00178690
GO:0030521	5	0.2%	0.1%	0.106	0.596	androgen receptor signaling pathway	DLAgn_00182280,DLAgn_00040690,DLAgn_00259550,DLAgn_00140390,DLAgn_00213870
GO:0060028	5	0.2%	0.1%	0.106	0.596	convergent extension involved in axis elongation	DLAgn_00112230,DLAgn_00222710,DLAgn_00149720,DLAgn_00232250,DLAgn_00053790
GO:0030335	27	1.1%	0.85%	0.106	0.596	positive regulation of cell migration	DLAgn_00255680,DLAgn_00145350,DLAgn_00202150,DLAgn_00151110,DLAgn_00261540,DLAgn_00166110,DLAgn_00187470,DLAgn_00169460,DLAgn_00108050,DLAgn_00188730,DLAgn_00083950,DLAgn_00189920,DLAgn_00069320,DLAgn_00041030,DLAgn_00016770,DLAgn_00016010,DLAgn_00151560,DLAgn_00024710,DLAgn_00013000,DLAgn_00245840,DLAgn_00263160,DLAgn_00210470,DLAgn_00179580,DLAgn_00155170,DLAgn_00178690,DLAgn_00065570,DLAgn_001…
GO:0019941	29	1.2%	0.92%	0.107	0.597	modification-dependent protein catabolic process	DLAgn_00152600,DLAgn_00122050,DLAgn_00043660,DLAgn_00253660,DLAgn_00016960,DLAgn_00183290,DLAgn_00035260,DLAgn_00226520,DLAgn_00180170,DLAgn_00082620,DLAgn_00213990,DLAgn_00100930,DLAgn_00100710,DLAgn_00028370,DLAgn_00175350,DLAgn_00208980,DLAgn_00036740,DLAgn_00037510,DLAgn_00140390,DLAgn_00182440,DLAgn_00098490,DLAgn_00158100,DLAgn_00130150,DLAgn_00243270,DLAgn_00194840,DLAgn_00123840,DLAgn_001…
GO:0051640	31	1.2%	1.0%	0.107	0.597	organelle localization	DLAgn_00209300,DLAgn_00146020,DLAgn_00065850,DLAgn_00127780,DLAgn_00086070,DLAgn_00244110,DLAgn_00132180,DLAgn_00083950,DLAgn_00159640,DLAgn_00135770,DLAgn_00033850,DLAgn_00044260,DLAgn_00046340,DLAgn_00106990,DLAgn_00179870,DLAgn_00061460,DLAgn_00082540,DLAgn_00171250,DLAgn_00150970,DLAgn_00014370,DLAgn_00213830,DLAgn_00149740,DLAgn_00112910,DLAgn_00159550,DLAgn_00140860,DLAgn_00158120,DLAgn_000…
GO:0007186	38	1.5%	1.3%	0.108	0.604	G protein-coupled receptor signaling pathway	DLAgn_00232460,DLAgn_00070520,DLAgn_00066700,DLAgn_00020980,DLAgn_00188580,DLAgn_00025380,DLAgn_00133490,DLAgn_00054110,DLAgn_00118810,DLAgn_00158130,DLAgn_00200620,DLAgn_00112430,DLAgn_00158990,DLAgn_00070070,DLAgn_00032320,DLAgn_00266560,DLAgn_00183400,DLAgn_00149900,DLAgn_00115580,DLAgn_00175390,DLAgn_00213410,DLAgn_00024250,DLAgn_00083110,DLAgn_00158150,DLAgn_00199440,DLAgn_00148570,DLAgn_000…
GO:0080135	34	1.4%	1.1%	0.11	0.612	regulation of cellular response to stress	DLAgn_00192080,DLAgn_00043860,DLAgn_00124970,DLAgn_00095720,DLAgn_00146300,DLAgn_00151110,DLAgn_00166110,DLAgn_00034770,DLAgn_00035360,DLAgn_00059430,DLAgn_00084720,DLAgn_00004300,DLAgn_00138220,DLAgn_00156890,DLAgn_00069320,DLAgn_00044520,DLAgn_00179930,DLAgn_00034120,DLAgn_00071340,DLAgn_00170600,DLAgn_00038440,DLAgn_00167050,DLAgn_00057630,DLAgn_00165420,DLAgn_00201800,DLAgn_00161700,DLAgn_002…
GO:0019219	66	2.7%	2.3%	0.111	0.621	regulation of nucleobase-containing compound metabolic process	DLAgn_00123680,DLAgn_00153810,DLAgn_00095720,DLAgn_00195050,DLAgn_00018440,DLAgn_00096810,DLAgn_00023310,DLAgn_00151110,DLAgn_00166450,DLAgn_00180990,DLAgn_00034770,DLAgn_00243410,DLAgn_00059430,DLAgn_00203320,DLAgn_00130930,DLAgn_00070710,DLAgn_00194050,DLAgn_00199960,DLAgn_00204460,DLAgn_00012010,DLAgn_00187080,DLAgn_00227120,DLAgn_00044920,DLAgn_00073420,DLAgn_00140500,DLAgn_00058840,DLAgn_001…
GO:0031324	91	3.7%	3.2%	0.112	0.623	negative regulation of cellular metabolic process	DLAgn_00123680,DLAgn_00095720,DLAgn_00012460,DLAgn_00253660,DLAgn_00023310,DLAgn_00075710,DLAgn_00059430,DLAgn_00203320,DLAgn_00130930,DLAgn_00056510,DLAgn_00006740,DLAgn_00009810,DLAgn_00118810,DLAgn_00006820,DLAgn_00159320,DLAgn_00053600,DLAgn_00086000,DLAgn_00024250,DLAgn_00194050,DLAgn_00199960,DLAgn_00131110,DLAgn_00073420,DLAgn_00095030,DLAgn_00206760,DLAgn_00050040,DLAgn_00112610,DLAgn_000…
GO:0034767	6	0.24%	0.14%	0.114	0.635	positive regulation of ion transmembrane transport	DLAgn_00034820,DLAgn_00131160,DLAgn_00258700,DLAgn_00032800,DLAgn_00181360,DLAgn_00128910
GO:0015695	6	0.24%	0.14%	0.114	0.635	organic cation transport	DLAgn_00091700,DLAgn_00244690,DLAgn_00068110,DLAgn_00189760,DLAgn_00023140,DLAgn_00148380
GO:0001975	6	0.24%	0.14%	0.114	0.635	response to amphetamine	DLAgn_00095120,DLAgn_00142680,DLAgn_00032800,DLAgn_00105950,DLAgn_00140700,DLAgn_00042370
GO:0034134	6	0.24%	0.14%	0.114	0.635	toll-like receptor 2 signaling pathway	DLAgn_00255580,DLAgn_00184010,DLAgn_00083380,DLAgn_00240150,DLAgn_00179930,DLAgn_00053790
GO:0014075	6	0.24%	0.14%	0.114	0.635	response to amine	DLAgn_00095120,DLAgn_00142680,DLAgn_00032800,DLAgn_00105950,DLAgn_00140700,DLAgn_00042370
GO:0080134	55	2.2%	1.9%	0.115	0.636	regulation of response to stress	DLAgn_00124970,DLAgn_00095720,DLAgn_00151110,DLAgn_00050530,DLAgn_00034770,DLAgn_00243410,DLAgn_00059430,DLAgn_00138220,DLAgn_00156890,DLAgn_00069320,DLAgn_00016770,DLAgn_00044520,DLAgn_00148510,DLAgn_00255450,DLAgn_00179930,DLAgn_00170600,DLAgn_00167050,DLAgn_00057630,DLAgn_00165420,DLAgn_00161700,DLAgn_00104760,DLAgn_00040170,DLAgn_00179580,DLAgn_00178690,DLAgn_00101410,DLAgn_00065570,DLAgn_000…
GO:0015698	19	0.76%	0.58%	0.118	0.651	inorganic anion transport	DLAgn_00026720,DLAgn_00203220,DLAgn_00169240,DLAgn_00050380,DLAgn_00112440,DLAgn_00136010,DLAgn_00005770,DLAgn_00187210,DLAgn_00138930,DLAgn_00112430,DLAgn_00114120,DLAgn_00113480,DLAgn_00248550,DLAgn_00120970,DLAgn_00175390,DLAgn_00045160,DLAgn_00159180,DLAgn_00080120,DLAgn_00172160
GO:0048268	4	0.16%	0.08%	0.118	0.651	clathrin coat assembly	DLAgn_00044760,DLAgn_00037720,DLAgn_00068590,DLAgn_00082250
GO:0060972	4	0.16%	0.08%	0.118	0.651	left/right pattern formation	DLAgn_00060910,DLAgn_00155630,DLAgn_00076940,DLAgn_00177760
GO:0046637	4	0.16%	0.08%	0.118	0.651	regulation of alpha-beta T cell differentiation	DLAgn_00010200,DLAgn_00135320,DLAgn_00068350,DLAgn_00003160
GO:0009395	4	0.16%	0.08%	0.118	0.651	phospholipid catabolic process	DLAgn_00255680,DLAgn_00145350,DLAgn_00024710,DLAgn_00142530
GO:0048843	4	0.16%	0.08%	0.118	0.651	negative regulation of axon extension involved in axon guidance	DLAgn_00263900,DLAgn_00255970,DLAgn_00167340,DLAgn_00034790
GO:0001974	4	0.16%	0.08%	0.118	0.651	blood vessel remodeling	DLAgn_00151110,DLAgn_00226000,DLAgn_00008230,DLAgn_00065570
GO:1903307	4	0.16%	0.08%	0.118	0.651	positive regulation of regulated secretory pathway	DLAgn_00006740,DLAgn_00046150,DLAgn_00159030,DLAgn_00156050
GO:0014072	4	0.16%	0.08%	0.118	0.651	response to isoquinoline alkaloid	DLAgn_00172680,DLAgn_00016770,DLAgn_00115890,DLAgn_00195750
GO:0098657	4	0.16%	0.08%	0.118	0.651	import into cell	DLAgn_00066940,DLAgn_00066930,DLAgn_00159190,DLAgn_00148380
GO:0032231	7	0.28%	0.17%	0.118	0.651	regulation of actin filament bundle assembly	DLAgn_00046810,DLAgn_00167080,DLAgn_00014370,DLAgn_00096810,DLAgn_00259000,DLAgn_00044220,DLAgn_00121820
GO:0044728	7	0.28%	0.17%	0.118	0.651	DNA methylation or demethylation	DLAgn_00025050,DLAgn_00242170,DLAgn_00180760,DLAgn_00123510,DLAgn_00127250,DLAgn_00069860,DLAgn_00073780
GO:0014904	7	0.28%	0.17%	0.118	0.651	myotube cell development	DLAgn_00042310,DLAgn_00186110,DLAgn_00035900,DLAgn_00142680,DLAgn_00180990,DLAgn_00208090,DLAgn_00042370
GO:0048741	7	0.28%	0.17%	0.118	0.651	skeletal muscle fiber development	DLAgn_00042310,DLAgn_00186110,DLAgn_00035900,DLAgn_00142680,DLAgn_00180990,DLAgn_00208090,DLAgn_00042370
GO:0050821	11	0.44%	0.3%	0.118	0.651	protein stabilization	DLAgn_00118810,DLAgn_00002350,DLAgn_00085040,DLAgn_00247540,DLAgn_00149910,DLAgn_00034770,DLAgn_00016590,DLAgn_00024250,DLAgn_00181360,DLAgn_00053790,DLAgn_00083110
GO:0051172	76	3.1%	2.7%	0.119	0.651	negative regulation of nitrogen compound metabolic process	DLAgn_00123680,DLAgn_00095720,DLAgn_00012460,DLAgn_00023310,DLAgn_00075710,DLAgn_00034770,DLAgn_00059430,DLAgn_00203320,DLAgn_00130930,DLAgn_00056510,DLAgn_00006740,DLAgn_00009810,DLAgn_00118810,DLAgn_00006820,DLAgn_00084500,DLAgn_00024250,DLAgn_00194050,DLAgn_00199960,DLAgn_00073420,DLAgn_00095030,DLAgn_00206760,DLAgn_00050040,DLAgn_00112610,DLAgn_00158100,DLAgn_00005960,DLAgn_00114360,DLAgn_001…
GO:0051259	45	1.8%	1.5%	0.119	0.651	protein complex oligomerization	DLAgn_00093960,DLAgn_00147670,DLAgn_00070200,DLAgn_00173500,DLAgn_00227150,DLAgn_00178710,DLAgn_00014200,DLAgn_00130230,DLAgn_00101070,DLAgn_00093240,DLAgn_00162470,DLAgn_00035260,DLAgn_00072780,DLAgn_00220120,DLAgn_00096140,DLAgn_00166720,DLAgn_00068390,DLAgn_00099050,DLAgn_00105240,DLAgn_00130240,DLAgn_00047850,DLAgn_00102830,DLAgn_00109920,DLAgn_00082340,DLAgn_00092700,DLAgn_00021100,DLAgn_002…
GO:0007204	8	0.32%	0.2%	0.12	0.653	positive regulation of cytosolic calcium ion concentration	DLAgn_00089210,DLAgn_00042310,DLAgn_00035900,DLAgn_00036600,DLAgn_00142260,DLAgn_00032800,DLAgn_00220740,DLAgn_00148380
GO:0051480	8	0.32%	0.2%	0.12	0.653	regulation of cytosolic calcium ion concentration	DLAgn_00089210,DLAgn_00042310,DLAgn_00035900,DLAgn_00036600,DLAgn_00142260,DLAgn_00032800,DLAgn_00220740,DLAgn_00148380
GO:0016525	8	0.32%	0.2%	0.12	0.653	negative regulation of angiogenesis	DLAgn_00019400,DLAgn_00027990,DLAgn_00012370,DLAgn_00196160,DLAgn_00016400,DLAgn_00006990,DLAgn_00261540,DLAgn_00199440
GO:0019637	97	3.9%	3.5%	0.121	0.653	organophosphate metabolic process	DLAgn_00177700,DLAgn_00061070,DLAgn_00173340,DLAgn_00087180,DLAgn_00170990,DLAgn_00016940,DLAgn_00244110,DLAgn_00057920,DLAgn_00031530,DLAgn_00175770,DLAgn_00065600,DLAgn_00198910,DLAgn_00126580,DLAgn_00130860,DLAgn_00093330,DLAgn_00182460,DLAgn_00245840,DLAgn_00092760,DLAgn_00034260,DLAgn_00072890,DLAgn_00179180,DLAgn_00184760,DLAgn_00118720,DLAgn_00107670,DLAgn_00173480,DLAgn_00227390,DLAgn_000…
GO:0006835	9	0.36%	0.24%	0.121	0.653	dicarboxylic acid transport	DLAgn_00022830,DLAgn_00118940,DLAgn_00066940,DLAgn_00033210,DLAgn_00066930,DLAgn_00040320,DLAgn_00209370,DLAgn_00228080,DLAgn_00141280
GO:0034764	9	0.36%	0.24%	0.121	0.653	positive regulation of transmembrane transport	DLAgn_00034820,DLAgn_00131160,DLAgn_00010210,DLAgn_00142260,DLAgn_00258700,DLAgn_00032800,DLAgn_00245840,DLAgn_00181360,DLAgn_00128910
GO:0051668	9	0.36%	0.24%	0.121	0.653	localization within membrane	DLAgn_00006740,DLAgn_00166720,DLAgn_00071340,DLAgn_00070670,DLAgn_00188580,DLAgn_00208090,DLAgn_00018890,DLAgn_00038550,DLAgn_00058330
GO:0050921	9	0.36%	0.24%	0.121	0.653	positive regulation of chemotaxis	DLAgn_00263160,DLAgn_00013000,DLAgn_00151110,DLAgn_00069320,DLAgn_00179580,DLAgn_00155170,DLAgn_00178690,DLAgn_00179020,DLAgn_00169460
GO:0043632	29	1.2%	0.94%	0.122	0.655	modification-dependent macromolecule catabolic process	DLAgn_00152600,DLAgn_00122050,DLAgn_00043660,DLAgn_00253660,DLAgn_00016960,DLAgn_00183290,DLAgn_00035260,DLAgn_00226520,DLAgn_00180170,DLAgn_00082620,DLAgn_00213990,DLAgn_00100930,DLAgn_00100710,DLAgn_00028370,DLAgn_00175350,DLAgn_00208980,DLAgn_00036740,DLAgn_00037510,DLAgn_00140390,DLAgn_00182440,DLAgn_00098490,DLAgn_00158100,DLAgn_00130150,DLAgn_00243270,DLAgn_00194840,DLAgn_00123840,DLAgn_001…
GO:0046649	25	1.0%	0.79%	0.122	0.655	lymphocyte activation	DLAgn_00213940,DLAgn_00195050,DLAgn_00196160,DLAgn_00142680,DLAgn_00059430,DLAgn_00266460,DLAgn_00108790,DLAgn_00221270,DLAgn_00082700,DLAgn_00067380,DLAgn_00155120,DLAgn_00116150,DLAgn_00069320,DLAgn_00238730,DLAgn_00213950,DLAgn_00146250,DLAgn_00187080,DLAgn_00235560,DLAgn_00172700,DLAgn_00220740,DLAgn_00245840,DLAgn_00158100,DLAgn_00147810,DLAgn_00158060,DLAgn_00042370
GO:0097190	20	0.8%	0.62%	0.124	0.665	apoptotic signaling pathway	DLAgn_00089210,DLAgn_00166070,DLAgn_00232460,DLAgn_00122240,DLAgn_00166110,DLAgn_00097960,DLAgn_00247620,DLAgn_00158130,DLAgn_00139710,DLAgn_00057630,DLAgn_00165420,DLAgn_00138220,DLAgn_00210080,DLAgn_00028090,DLAgn_00213410,DLAgn_00083860,DLAgn_00179580,DLAgn_00178690,DLAgn_00086750,DLAgn_00158150
GO:0002768	17	0.68%	0.51%	0.125	0.671	immune response-regulating cell surface receptor signaling pathway	DLAgn_00235410,DLAgn_00041350,DLAgn_00129610,DLAgn_00145350,DLAgn_00122430,DLAgn_00016590,DLAgn_00220740,DLAgn_00091680,DLAgn_00245840,DLAgn_00059430,DLAgn_00057850,DLAgn_00059720,DLAgn_00218920,DLAgn_00153470,DLAgn_00238730,DLAgn_00003160,DLAgn_00086750
GO:2000047	2	0.08%	0.03%	0.127	0.681	regulation of cell-cell adhesion mediated by cadherin	DLAgn_00184220,DLAgn_00097500
GO:0043949	2	0.08%	0.03%	0.127	0.681	regulation of cAMP-mediated signaling	DLAgn_00184760,DLAgn_00191670
GO:0070593	2	0.08%	0.03%	0.127	0.681	dendrite self-avoidance	DLAgn_00041010,DLAgn_00032560
GO:0043931	2	0.08%	0.03%	0.127	0.681	ossification involved in bone maturation	DLAgn_00042310,DLAgn_00035900
GO:0014832	2	0.08%	0.03%	0.127	0.681	urinary bladder smooth muscle contraction	DLAgn_00014200,DLAgn_00102830
GO:0007221	2	0.08%	0.03%	0.127	0.681	positive regulation of transcription of Notch receptor target	DLAgn_00131680,DLAgn_00181260
GO:0010885	2	0.08%	0.03%	0.127	0.681	regulation of cholesterol storage	DLAgn_00149780,DLAgn_00143060
GO:0051785	2	0.08%	0.03%	0.127	0.681	positive regulation of nuclear division	DLAgn_00122100,DLAgn_00131520
GO:0070346	2	0.08%	0.03%	0.127	0.681	positive regulation of fat cell proliferation	DLAgn_00110390,DLAgn_00151110
GO:2000649	2	0.08%	0.03%	0.127	0.681	regulation of sodium ion transmembrane transporter activity	DLAgn_00265730,DLAgn_00128910
GO:1900619	2	0.08%	0.03%	0.127	0.681	acetate ester metabolic process	DLAgn_00061720,DLAgn_00140700
GO:0007509	2	0.08%	0.03%	0.127	0.681	mesoderm migration involved in gastrulation	DLAgn_00012010,DLAgn_00087320
GO:0007529	2	0.08%	0.03%	0.127	0.681	establishment of synaptic specificity at neuromuscular junction	DLAgn_00070670,DLAgn_00018890
GO:0008291	2	0.08%	0.03%	0.127	0.681	acetylcholine metabolic process	DLAgn_00061720,DLAgn_00140700
GO:0070212	2	0.08%	0.03%	0.127	0.681	protein poly-ADP-ribosylation	DLAgn_00086280,DLAgn_00198480
GO:0032060	2	0.08%	0.03%	0.127	0.681	bleb assembly	DLAgn_00086570,DLAgn_00006990
GO:0033127	2	0.08%	0.03%	0.127	0.681	regulation of histone phosphorylation	DLAgn_00025000,DLAgn_00040060
GO:0002707	2	0.08%	0.03%	0.127	0.681	negative regulation of lymphocyte mediated immunity	DLAgn_00074560,DLAgn_00220740
GO:0031666	2	0.08%	0.03%	0.127	0.681	positive regulation of lipopolysaccharide-mediated signaling pathway	DLAgn_00179580,DLAgn_00178690
GO:0071498	2	0.08%	0.03%	0.127	0.681	cellular response to fluid shear stress	DLAgn_00064140,DLAgn_00196160
GO:0010458	2	0.08%	0.03%	0.127	0.681	exit from mitosis	DLAgn_00014660,DLAgn_00115890
GO:0060666	2	0.08%	0.03%	0.127	0.681	dichotomous subdivision of terminal units involved in salivary gland branching	DLAgn_00255970,DLAgn_00167340
GO:0034465	2	0.08%	0.03%	0.127	0.681	response to carbon monoxide	DLAgn_00014200,DLAgn_00102830
GO:0030916	2	0.08%	0.03%	0.127	0.681	otic vesicle formation	DLAgn_00171990,DLAgn_00151110
GO:0035519	2	0.08%	0.03%	0.127	0.681	protein K29-linked ubiquitination	DLAgn_00095720,DLAgn_00116020
GO:1902305	2	0.08%	0.03%	0.127	0.681	regulation of sodium ion transmembrane transport	DLAgn_00265730,DLAgn_00128910
GO:0042908	2	0.08%	0.03%	0.127	0.681	xenobiotic transport	DLAgn_00097950,DLAgn_00052030
GO:0072498	2	0.08%	0.03%	0.127	0.681	embryonic skeletal joint development	DLAgn_00006820,DLAgn_00063630
GO:0035404	2	0.08%	0.03%	0.127	0.681	histone-serine phosphorylation	DLAgn_00025000,DLAgn_00040060
GO:0034368	2	0.08%	0.03%	0.127	0.681	protein-lipid complex remodeling	DLAgn_00149780,DLAgn_00243270
GO:0034369	2	0.08%	0.03%	0.127	0.681	plasma lipoprotein particle remodeling	DLAgn_00149780,DLAgn_00243270
GO:0034367	2	0.08%	0.03%	0.127	0.681	protein-containing complex remodeling	DLAgn_00149780,DLAgn_00243270
GO:0071336	2	0.08%	0.03%	0.127	0.681	regulation of hair follicle cell proliferation	DLAgn_00127780,DLAgn_00151110
GO:0048842	2	0.08%	0.03%	0.127	0.681	positive regulation of axon extension involved in axon guidance	DLAgn_00013000,DLAgn_00179020
GO:0050901	2	0.08%	0.03%	0.127	0.681	leukocyte tethering or rolling	DLAgn_00006990,DLAgn_00098030
GO:0045901	2	0.08%	0.03%	0.127	0.681	positive regulation of translational elongation	DLAgn_00024740,DLAgn_00035260
GO:0060340	2	0.08%	0.03%	0.127	0.681	positive regulation of type I interferon-mediated signaling pathway	DLAgn_00249020,DLAgn_00243410
GO:0060333	2	0.08%	0.03%	0.127	0.681	interferon-gamma-mediated signaling pathway	DLAgn_00122100,DLAgn_00181380
GO:0048730	2	0.08%	0.03%	0.127	0.681	epidermis morphogenesis	DLAgn_00018440,DLAgn_00180760
GO:0061756	2	0.08%	0.03%	0.127	0.681	leukocyte adhesion to vascular endothelial cell	DLAgn_00006990,DLAgn_00098030
GO:0021819	2	0.08%	0.03%	0.127	0.681	layer formation in cerebral cortex	DLAgn_00006740,DLAgn_00146500
GO:0060213	2	0.08%	0.03%	0.127	0.681	positive regulation of nuclear-transcribed mRNA poly(A) tail shortening	DLAgn_00199960,DLAgn_00112080
GO:1902669	2	0.08%	0.03%	0.127	0.681	positive regulation of axon guidance	DLAgn_00013000,DLAgn_00179020
GO:0018230	2	0.08%	0.03%	0.127	0.681	peptidyl-L-cysteine S-palmitoylation	DLAgn_00027460,DLAgn_00156520
GO:0018231	2	0.08%	0.03%	0.127	0.681	peptidyl-S-diacylglycerol-L-cysteine biosynthetic process from peptidyl-cysteine	DLAgn_00027460,DLAgn_00156520
GO:2001245	2	0.08%	0.03%	0.127	0.681	regulation of phosphatidylcholine biosynthetic process	DLAgn_00009810,DLAgn_00063310
GO:0060180	2	0.08%	0.03%	0.127	0.681	female mating behavior	DLAgn_00197970,DLAgn_00097960
GO:0042487	2	0.08%	0.03%	0.127	0.681	regulation of odontogenesis of dentin-containing tooth	DLAgn_00018440,DLAgn_00048790
GO:0150172	2	0.08%	0.03%	0.127	0.681	regulation of phosphatidylcholine metabolic process	DLAgn_00009810,DLAgn_00063310
GO:1900153	2	0.08%	0.03%	0.127	0.681	positive regulation of nuclear-transcribed mRNA catabolic process, deadenylation-dependent decay	DLAgn_00199960,DLAgn_00112080
GO:0032957	2	0.08%	0.03%	0.127	0.681	inositol trisphosphate metabolic process	DLAgn_00145350,DLAgn_00029480
GO:0018146	2	0.08%	0.03%	0.127	0.681	keratan sulfate biosynthetic process	DLAgn_00154330,DLAgn_00164780
GO:0070633	2	0.08%	0.03%	0.127	0.681	transepithelial transport	DLAgn_00255100,DLAgn_00080120
GO:0043084	2	0.08%	0.03%	0.127	0.681	penile erection	DLAgn_00136790,DLAgn_00236580
GO:0048311	2	0.08%	0.03%	0.127	0.681	mitochondrion distribution	DLAgn_00140860,DLAgn_00044260
GO:0045649	2	0.08%	0.03%	0.127	0.681	regulation of macrophage differentiation	DLAgn_00179580,DLAgn_00178690
GO:0007417	13	0.52%	0.37%	0.127	0.681	central nervous system development	DLAgn_00255580,DLAgn_00087570,DLAgn_00209240,DLAgn_00227150,DLAgn_00065820,DLAgn_00016590,DLAgn_00163720,DLAgn_00238680,DLAgn_00201800,DLAgn_00060560,DLAgn_00083680,DLAgn_00237220,DLAgn_00155170
GO:0051648	13	0.52%	0.37%	0.127	0.681	vesicle localization	DLAgn_00171250,DLAgn_00209300,DLAgn_00146020,DLAgn_00065850,DLAgn_00149740,DLAgn_00244110,DLAgn_00083950,DLAgn_00159640,DLAgn_00007980,DLAgn_00046340,DLAgn_00061460,DLAgn_00105950,DLAgn_00158060
GO:0046434	13	0.52%	0.37%	0.127	0.681	organophosphate catabolic process	DLAgn_00255680,DLAgn_00175770,DLAgn_00145350,DLAgn_00024710,DLAgn_00119350,DLAgn_00031250,DLAgn_00265730,DLAgn_00050260,DLAgn_00184760,DLAgn_00142530,DLAgn_00007410,DLAgn_00031800,DLAgn_00061560
GO:1903779	3	0.12%	0.05%	0.128	0.681	regulation of cardiac conduction	DLAgn_00133260,DLAgn_00032800,DLAgn_00181360
GO:0070570	3	0.12%	0.05%	0.128	0.681	regulation of neuron projection regeneration	DLAgn_00004300,DLAgn_00138220,DLAgn_00155170
GO:0060841	3	0.12%	0.05%	0.128	0.681	venous blood vessel development	DLAgn_00090750,DLAgn_00226000,DLAgn_00008230
GO:0033145	3	0.12%	0.05%	0.128	0.681	positive regulation of intracellular steroid hormone receptor signaling pathway	DLAgn_00213870,DLAgn_00130930,DLAgn_00097960
GO:2000514	3	0.12%	0.05%	0.128	0.681	regulation of CD4-positive, alpha-beta T cell activation	DLAgn_00010200,DLAgn_00135320,DLAgn_00003160
GO:0031663	3	0.12%	0.05%	0.128	0.681	lipopolysaccharide-mediated signaling pathway	DLAgn_00016770,DLAgn_00122430,DLAgn_00003160
GO:0043545	3	0.12%	0.05%	0.128	0.681	molybdopterin cofactor metabolic process	DLAgn_00010860,DLAgn_00070670,DLAgn_00018890
GO:2000758	3	0.12%	0.05%	0.128	0.681	positive regulation of peptidyl-lysine acetylation	DLAgn_00027900,DLAgn_00025000,DLAgn_00040060
GO:0021904	3	0.12%	0.05%	0.128	0.681	dorsal/ventral neural tube patterning	DLAgn_00209240,DLAgn_00110370,DLAgn_00208090
GO:1901985	3	0.12%	0.05%	0.128	0.681	positive regulation of protein acetylation	DLAgn_00027900,DLAgn_00025000,DLAgn_00040060
GO:0051189	3	0.12%	0.05%	0.128	0.681	prosthetic group metabolic process	DLAgn_00010860,DLAgn_00070670,DLAgn_00018890
GO:0048679	3	0.12%	0.05%	0.128	0.681	regulation of axon regeneration	DLAgn_00004300,DLAgn_00138220,DLAgn_00155170
GO:0043116	3	0.12%	0.05%	0.128	0.681	negative regulation of vascular permeability	DLAgn_00031250,DLAgn_00261540,DLAgn_00031800
GO:0018198	3	0.12%	0.05%	0.128	0.681	peptidyl-cysteine modification	DLAgn_00027460,DLAgn_00156520,DLAgn_00144950
GO:0032941	3	0.12%	0.05%	0.128	0.681	secretion by tissue	DLAgn_00151110,DLAgn_00014200,DLAgn_00102830
GO:0032801	3	0.12%	0.05%	0.128	0.681	receptor catabolic process	DLAgn_00006740,DLAgn_00122050,DLAgn_00158100
GO:0015711	36	1.4%	1.2%	0.129	0.681	organic anion transport	DLAgn_00042230,DLAgn_00066940,DLAgn_00255100,DLAgn_00122230,DLAgn_00188580,DLAgn_00035320,DLAgn_00092370,DLAgn_00202990,DLAgn_00244110,DLAgn_00050380,DLAgn_00033210,DLAgn_00132440,DLAgn_00106790,DLAgn_00024750,DLAgn_00139690,DLAgn_00153260,DLAgn_00196630,DLAgn_00066570,DLAgn_00228080,DLAgn_00106830,DLAgn_00022830,DLAgn_00179510,DLAgn_00066930,DLAgn_00040320,DLAgn_00209370,DLAgn_00206800,DLAgn_000…
GO:0008283	29	1.2%	0.94%	0.13	0.681	cell population proliferation	DLAgn_00173440,DLAgn_00198980,DLAgn_00153810,DLAgn_00122050,DLAgn_00146240,DLAgn_00122430,DLAgn_00146300,DLAgn_00174850,DLAgn_00151110,DLAgn_00095560,DLAgn_00139710,DLAgn_00068690,DLAgn_00199480,DLAgn_00238730,DLAgn_00146250,DLAgn_00151560,DLAgn_00156710,DLAgn_00235560,DLAgn_00180760,DLAgn_00220740,DLAgn_00053450,DLAgn_00027990,DLAgn_00136790,DLAgn_00176090,DLAgn_00236580,DLAgn_00065570,DLAgn_000…
GO:0046488	23	0.92%	0.73%	0.13	0.681	phosphatidylinositol metabolic process	DLAgn_00122580,DLAgn_00043310,DLAgn_00014370,DLAgn_00175770,DLAgn_00179510,DLAgn_00047610,DLAgn_00124470,DLAgn_00079790,DLAgn_00130860,DLAgn_00000830,DLAgn_00245840,DLAgn_00092760,DLAgn_00034260,DLAgn_00248500,DLAgn_00004350,DLAgn_00140860,DLAgn_00075270,DLAgn_00107220,DLAgn_00107670,DLAgn_00153470,DLAgn_00081160,DLAgn_00003050,DLAgn_00116090
GO:0046634	5	0.2%	0.11%	0.13	0.681	regulation of alpha-beta T cell activation	DLAgn_00095720,DLAgn_00010200,DLAgn_00135320,DLAgn_00068350,DLAgn_00003160
GO:0045197	5	0.2%	0.11%	0.13	0.681	establishment or maintenance of epithelial cell apical/basal polarity	DLAgn_00018880,DLAgn_00195280,DLAgn_00070680,DLAgn_00048630,DLAgn_00159280
GO:0051491	5	0.2%	0.11%	0.13	0.681	positive regulation of filopodium assembly	DLAgn_00218000,DLAgn_00146020,DLAgn_00259000,DLAgn_00010210,DLAgn_00175690
GO:0006471	5	0.2%	0.11%	0.13	0.681	protein ADP-ribosylation	DLAgn_00179490,DLAgn_00086280,DLAgn_00093150,DLAgn_00182540,DLAgn_00198480
GO:0051966	5	0.2%	0.11%	0.13	0.681	regulation of synaptic transmission, glutamatergic	DLAgn_00167080,DLAgn_00071340,DLAgn_00123280,DLAgn_00167050,DLAgn_00012190
GO:0009855	18	0.72%	0.55%	0.132	0.681	determination of bilateral symmetry	DLAgn_00192080,DLAgn_00045810,DLAgn_00038380,DLAgn_00012010,DLAgn_00151110,DLAgn_00226000,DLAgn_00031030,DLAgn_00076940,DLAgn_00181260,DLAgn_00027450,DLAgn_00136790,DLAgn_00159640,DLAgn_00110370,DLAgn_00236580,DLAgn_00051620,DLAgn_00008230,DLAgn_00177760,DLAgn_00025120
GO:0009799	18	0.72%	0.55%	0.132	0.681	specification of symmetry	DLAgn_00192080,DLAgn_00045810,DLAgn_00038380,DLAgn_00012010,DLAgn_00151110,DLAgn_00226000,DLAgn_00031030,DLAgn_00076940,DLAgn_00181260,DLAgn_00027450,DLAgn_00136790,DLAgn_00159640,DLAgn_00110370,DLAgn_00236580,DLAgn_00051620,DLAgn_00008230,DLAgn_00177760,DLAgn_00025120
GO:0007368	18	0.72%	0.55%	0.132	0.681	determination of left/right symmetry	DLAgn_00192080,DLAgn_00045810,DLAgn_00038380,DLAgn_00012010,DLAgn_00151110,DLAgn_00226000,DLAgn_00031030,DLAgn_00076940,DLAgn_00181260,DLAgn_00027450,DLAgn_00136790,DLAgn_00159640,DLAgn_00110370,DLAgn_00236580,DLAgn_00051620,DLAgn_00008230,DLAgn_00177760,DLAgn_00025120
GO:0097193	15	0.6%	0.45%	0.133	0.681	intrinsic apoptotic signaling pathway	DLAgn_00089210,DLAgn_00166070,DLAgn_00232460,DLAgn_00166110,DLAgn_00097960,DLAgn_00158130,DLAgn_00057630,DLAgn_00165420,DLAgn_00138220,DLAgn_00210080,DLAgn_00213410,DLAgn_00083860,DLAgn_00179580,DLAgn_00178690,DLAgn_00158150
GO:1904951	15	0.6%	0.45%	0.133	0.681	positive regulation of establishment of protein localization	DLAgn_00016770,DLAgn_00044520,DLAgn_00066940,DLAgn_00066930,DLAgn_00040320,DLAgn_00027900,DLAgn_00142260,DLAgn_00034770,DLAgn_00006740,DLAgn_00191100,DLAgn_00046150,DLAgn_00041030,DLAgn_00178690,DLAgn_00065570,DLAgn_00156050
GO:0051222	15	0.6%	0.45%	0.133	0.681	positive regulation of protein transport	DLAgn_00016770,DLAgn_00044520,DLAgn_00066940,DLAgn_00066930,DLAgn_00040320,DLAgn_00027900,DLAgn_00142260,DLAgn_00034770,DLAgn_00006740,DLAgn_00191100,DLAgn_00046150,DLAgn_00041030,DLAgn_00178690,DLAgn_00065570,DLAgn_00156050
GO:0050851	11	0.44%	0.31%	0.133	0.681	antigen receptor-mediated signaling pathway	DLAgn_00235410,DLAgn_00129610,DLAgn_00057850,DLAgn_00145350,DLAgn_00122430,DLAgn_00153470,DLAgn_00238730,DLAgn_00220740,DLAgn_00003160,DLAgn_00245840,DLAgn_00059430
GO:1901701	35	1.4%	1.2%	0.134	0.681	cellular response to oxygen-containing compound	DLAgn_00070200,DLAgn_00128330,DLAgn_00142680,DLAgn_00191100,DLAgn_00008340,DLAgn_00041370,DLAgn_00069320,DLAgn_00040180,DLAgn_00016770,DLAgn_00089210,DLAgn_00016010,DLAgn_00021100,DLAgn_00119350,DLAgn_00187080,DLAgn_00040320,DLAgn_00198910,DLAgn_00110610,DLAgn_00018490,DLAgn_00031250,DLAgn_00054450,DLAgn_00143060,DLAgn_00058330,DLAgn_00134470,DLAgn_00157270,DLAgn_00025050,DLAgn_00048150,DLAgn_000…
GO:0002521	22	0.88%	0.69%	0.135	0.681	leukocyte differentiation	DLAgn_00213940,DLAgn_00195050,DLAgn_00196160,DLAgn_00253330,DLAgn_00235560,DLAgn_00095120,DLAgn_00031250,DLAgn_00172700,DLAgn_00036460,DLAgn_00220740,DLAgn_00245840,DLAgn_00266460,DLAgn_00108790,DLAgn_00221270,DLAgn_00082700,DLAgn_00067380,DLAgn_00154020,DLAgn_00147810,DLAgn_00116150,DLAgn_00069320,DLAgn_00238730,DLAgn_00213950
GO:0006904	6	0.24%	0.14%	0.136	0.681	vesicle docking involved in exocytosis	DLAgn_00014370,DLAgn_00213830,DLAgn_00007980,DLAgn_00149740,DLAgn_00033850,DLAgn_00112910
GO:0035966	6	0.24%	0.14%	0.136	0.681	response to topologically incorrect protein	DLAgn_00182280,DLAgn_00203040,DLAgn_00259550,DLAgn_00194840,DLAgn_00100710,DLAgn_00075750
GO:0002833	6	0.24%	0.14%	0.136	0.681	positive regulation of response to biotic stimulus	DLAgn_00046520,DLAgn_00249020,DLAgn_00076830,DLAgn_00243410,DLAgn_00179580,DLAgn_00178690
GO:0043647	6	0.24%	0.14%	0.136	0.681	inositol phosphate metabolic process	DLAgn_00175770,DLAgn_00145350,DLAgn_00153470,DLAgn_00032800,DLAgn_00029480,DLAgn_00213980
GO:0002764	17	0.68%	0.52%	0.136	0.681	immune response-regulating signaling pathway	DLAgn_00235410,DLAgn_00041350,DLAgn_00129610,DLAgn_00145350,DLAgn_00122430,DLAgn_00016590,DLAgn_00220740,DLAgn_00091680,DLAgn_00245840,DLAgn_00059430,DLAgn_00057850,DLAgn_00059720,DLAgn_00218920,DLAgn_00153470,DLAgn_00238730,DLAgn_00003160,DLAgn_00086750
GO:0007050	14	0.56%	0.41%	0.137	0.681	cell cycle arrest	DLAgn_00012390,DLAgn_00012490,DLAgn_00064270,DLAgn_00181830,DLAgn_00240100,DLAgn_00166110,DLAgn_00034770,DLAgn_00169220,DLAgn_00083920,DLAgn_00218000,DLAgn_00112210,DLAgn_00166720,DLAgn_00154150,DLAgn_00065570
GO:0008037	14	0.56%	0.41%	0.137	0.681	cell recognition	DLAgn_00146250,DLAgn_00195050,DLAgn_00041010,DLAgn_00255970,DLAgn_00070520,DLAgn_00208150,DLAgn_00167340,DLAgn_00034790,DLAgn_00032560,DLAgn_00096750,DLAgn_00004300,DLAgn_00029810,DLAgn_00048640,DLAgn_00087320
GO:0070167	9	0.36%	0.24%	0.137	0.681	regulation of biomineral tissue development	DLAgn_00136790,DLAgn_00151560,DLAgn_00161730,DLAgn_00048800,DLAgn_00236580,DLAgn_00226000,DLAgn_00008230,DLAgn_00069320,DLAgn_00122710
GO:0110149	9	0.36%	0.24%	0.137	0.681	regulation of biomineralization	DLAgn_00136790,DLAgn_00151560,DLAgn_00161730,DLAgn_00048800,DLAgn_00236580,DLAgn_00226000,DLAgn_00008230,DLAgn_00069320,DLAgn_00122710
GO:0001838	9	0.36%	0.24%	0.137	0.681	embryonic epithelial tube formation	DLAgn_00167080,DLAgn_00018880,DLAgn_00174330,DLAgn_00048800,DLAgn_00201800,DLAgn_00070680,DLAgn_00140470,DLAgn_00237220,DLAgn_00213980
GO:0035235	9	0.36%	0.24%	0.137	0.681	ionotropic glutamate receptor signaling pathway	DLAgn_00114110,DLAgn_00046400,DLAgn_00111490,DLAgn_00059440,DLAgn_00071340,DLAgn_00110720,DLAgn_00265410,DLAgn_00086980,DLAgn_00058330
GO:0010638	29	1.2%	0.95%	0.138	0.681	positive regulation of organelle organization	DLAgn_00046810,DLAgn_00263900,DLAgn_00096810,DLAgn_00166110,DLAgn_00131520,DLAgn_00056510,DLAgn_00006740,DLAgn_00168500,DLAgn_00025000,DLAgn_00044220,DLAgn_00040060,DLAgn_00069320,DLAgn_00146250,DLAgn_00019400,DLAgn_00016770,DLAgn_00014370,DLAgn_00227240,DLAgn_00122100,DLAgn_00021000,DLAgn_00065820,DLAgn_00086280,DLAgn_00110610,DLAgn_00027900,DLAgn_00263160,DLAgn_00118620,DLAgn_00114360,DLAgn_000…
GO:0120034	7	0.28%	0.18%	0.138	0.681	positive regulation of plasma membrane bounded cell projection assembly	DLAgn_00218000,DLAgn_00146020,DLAgn_00259000,DLAgn_00127780,DLAgn_00010210,DLAgn_00166110,DLAgn_00175690
GO:0007040	7	0.28%	0.18%	0.138	0.681	lysosome organization	DLAgn_00151670,DLAgn_00053840,DLAgn_00072610,DLAgn_00086070,DLAgn_00046340,DLAgn_00161150,DLAgn_00143060
GO:0045807	7	0.28%	0.18%	0.138	0.681	positive regulation of endocytosis	DLAgn_00027460,DLAgn_00146760,DLAgn_00002750,DLAgn_00166720,DLAgn_00049750,DLAgn_00123280,DLAgn_00227510
GO:0097581	7	0.28%	0.18%	0.138	0.681	lamellipodium organization	DLAgn_00063140,DLAgn_00139710,DLAgn_00210840,DLAgn_00170670,DLAgn_00016590,DLAgn_00037680,DLAgn_00086750
GO:0080171	7	0.28%	0.18%	0.138	0.681	lytic vacuole organization	DLAgn_00151670,DLAgn_00053840,DLAgn_00072610,DLAgn_00086070,DLAgn_00046340,DLAgn_00161150,DLAgn_00143060
GO:0007212	8	0.32%	0.21%	0.139	0.681	dopamine receptor signaling pathway	DLAgn_00172680,DLAgn_00118810,DLAgn_00032320,DLAgn_00128330,DLAgn_00149900,DLAgn_00149910,DLAgn_00024250,DLAgn_00083110
GO:2000181	8	0.32%	0.21%	0.139	0.681	negative regulation of blood vessel morphogenesis	DLAgn_00019400,DLAgn_00027990,DLAgn_00012370,DLAgn_00196160,DLAgn_00016400,DLAgn_00006990,DLAgn_00261540,DLAgn_00199440
GO:1902105	13	0.52%	0.38%	0.141	0.681	regulation of leukocyte differentiation	DLAgn_00012390,DLAgn_00091610,DLAgn_00110610,DLAgn_00245840,DLAgn_00027990,DLAgn_00010200,DLAgn_00135320,DLAgn_00068350,DLAgn_00153470,DLAgn_00238730,DLAgn_00003160,DLAgn_00179580,DLAgn_00178690
GO:0051960	70	2.8%	2.5%	0.141	0.681	regulation of nervous system development	DLAgn_00263900,DLAgn_00155910,DLAgn_00102860,DLAgn_00091960,DLAgn_00018440,DLAgn_00202150,DLAgn_00095560,DLAgn_00167340,DLAgn_00034770,DLAgn_00261400,DLAgn_00166250,DLAgn_00037680,DLAgn_00006740,DLAgn_00138220,DLAgn_00177550,DLAgn_00208090,DLAgn_00155120,DLAgn_00105420,DLAgn_00044220,DLAgn_00069320,DLAgn_00010910,DLAgn_00103520,DLAgn_00122100,DLAgn_00255970,DLAgn_00066930,DLAgn_00140470,DLAgn_001…
GO:0008038	12	0.48%	0.35%	0.145	0.692	neuron recognition	DLAgn_00041010,DLAgn_00255970,DLAgn_00070520,DLAgn_00004300,DLAgn_00029810,DLAgn_00208150,DLAgn_00048640,DLAgn_00167340,DLAgn_00034790,DLAgn_00032560,DLAgn_00087320,DLAgn_00096750
GO:0032228	4	0.16%	0.09%	0.149	0.713	regulation of synaptic transmission, GABAergic	DLAgn_00016770,DLAgn_00027990,DLAgn_00152600,DLAgn_00166110
GO:0008585	4	0.16%	0.09%	0.149	0.713	female gonad development	DLAgn_00123540,DLAgn_00058800,DLAgn_00035000,DLAgn_00048790
GO:1904427	4	0.16%	0.09%	0.149	0.713	positive regulation of calcium ion transmembrane transport	DLAgn_00034820,DLAgn_00258700,DLAgn_00032800,DLAgn_00181360
GO:0045022	4	0.16%	0.09%	0.149	0.713	early endosome to late endosome transport	DLAgn_00151670,DLAgn_00053840,DLAgn_00086070,DLAgn_00074180
GO:0060674	4	0.16%	0.09%	0.149	0.713	placenta blood vessel development	DLAgn_00012390,DLAgn_00122430,DLAgn_00167740,DLAgn_00131680
GO:0071470	4	0.16%	0.09%	0.149	0.713	cellular response to osmotic stress	DLAgn_00158130,DLAgn_00232460,DLAgn_00213410,DLAgn_00158150
GO:0098927	4	0.16%	0.09%	0.149	0.713	vesicle-mediated transport between endosomal compartments	DLAgn_00151670,DLAgn_00053840,DLAgn_00086070,DLAgn_00074180
GO:0048661	4	0.16%	0.09%	0.149	0.713	positive regulation of smooth muscle cell proliferation	DLAgn_00048150,DLAgn_00149910,DLAgn_00024250,DLAgn_00083110
GO:0031113	4	0.16%	0.09%	0.149	0.713	regulation of microtubule polymerization	DLAgn_00027460,DLAgn_00118620,DLAgn_00125790,DLAgn_00168500
GO:0043114	4	0.16%	0.09%	0.149	0.713	regulation of vascular permeability	DLAgn_00169900,DLAgn_00031250,DLAgn_00261540,DLAgn_00031800
GO:0010038	25	1.0%	0.81%	0.149	0.713	response to metal ion	DLAgn_00232460,DLAgn_00070200,DLAgn_00014200,DLAgn_00142680,DLAgn_00166350,DLAgn_00203220,DLAgn_00048280,DLAgn_00034820,DLAgn_00158130,DLAgn_00220020,DLAgn_00117840,DLAgn_00007410,DLAgn_00258700,DLAgn_00032800,DLAgn_00213410,DLAgn_00102830,DLAgn_00158150,DLAgn_00021100,DLAgn_00122100,DLAgn_00209370,DLAgn_00057780,DLAgn_00158100,DLAgn_00204910,DLAgn_00134770,DLAgn_00042370
GO:0001667	38	1.5%	1.3%	0.15	0.713	ameboidal-type cell migration	DLAgn_00064140,DLAgn_00018880,DLAgn_00175920,DLAgn_00202150,DLAgn_00040210,DLAgn_00049600,DLAgn_00127780,DLAgn_00226000,DLAgn_00070680,DLAgn_00261540,DLAgn_00108050,DLAgn_00218000,DLAgn_00005230,DLAgn_00222710,DLAgn_00107220,DLAgn_00048640,DLAgn_00106990,DLAgn_00208090,DLAgn_00026390,DLAgn_00258300,DLAgn_00255970,DLAgn_00012010,DLAgn_00232250,DLAgn_00013000,DLAgn_00153440,DLAgn_00261550,DLAgn_000…
GO:0006886	84	3.4%	3.0%	0.15	0.713	intracellular protein transport	DLAgn_00102980,DLAgn_00059150,DLAgn_00119340,DLAgn_00178710,DLAgn_00127480,DLAgn_00142680,DLAgn_00189370,DLAgn_00112620,DLAgn_00075750,DLAgn_00070340,DLAgn_00160460,DLAgn_00159640,DLAgn_00185400,DLAgn_00247540,DLAgn_00115020,DLAgn_00003990,DLAgn_00048100,DLAgn_00155120,DLAgn_00044780,DLAgn_00171250,DLAgn_00022830,DLAgn_00165350,DLAgn_00130860,DLAgn_00038540,DLAgn_00092760,DLAgn_00123190,DLAgn_001…
GO:0050680	10	0.4%	0.28%	0.152	0.719	negative regulation of epithelial cell proliferation	DLAgn_00146250,DLAgn_00142700,DLAgn_00153810,DLAgn_00027990,DLAgn_00218000,DLAgn_00167740,DLAgn_00026810,DLAgn_00063960,DLAgn_00147060,DLAgn_00065570
GO:0007409	26	1.0%	0.85%	0.154	0.724	axonogenesis	DLAgn_00065330,DLAgn_00035080,DLAgn_00166070,DLAgn_00202150,DLAgn_00066940,DLAgn_00146300,DLAgn_00208150,DLAgn_00096750,DLAgn_00055760,DLAgn_00059720,DLAgn_00135770,DLAgn_00003990,DLAgn_00012510,DLAgn_00230530,DLAgn_00015020,DLAgn_00044760,DLAgn_00066930,DLAgn_00149740,DLAgn_00228470,DLAgn_00026810,DLAgn_00076510,DLAgn_00036320,DLAgn_00142700,DLAgn_00004350,DLAgn_00007980,DLAgn_00037720
GO:0001701	24	0.96%	0.78%	0.155	0.729	in utero embryonic development	DLAgn_00012390,DLAgn_00197760,DLAgn_00180710,DLAgn_00145350,DLAgn_00174850,DLAgn_00166350,DLAgn_00261540,DLAgn_00158910,DLAgn_00016590,DLAgn_00261400,DLAgn_00130930,DLAgn_00169460,DLAgn_00004570,DLAgn_00184220,DLAgn_00084500,DLAgn_00110370,DLAgn_00183400,DLAgn_00248470,DLAgn_00179870,DLAgn_00190340,DLAgn_00210590,DLAgn_00104760,DLAgn_00228080,DLAgn_00159050
GO:0044242	13	0.52%	0.39%	0.155	0.73	cellular lipid catabolic process	DLAgn_00255680,DLAgn_00179800,DLAgn_00210940,DLAgn_00149780,DLAgn_00145350,DLAgn_00024710,DLAgn_00058170,DLAgn_00189760,DLAgn_00243270,DLAgn_00142530,DLAgn_00133430,DLAgn_00178690,DLAgn_00085760
GO:0007498	13	0.52%	0.39%	0.155	0.73	mesoderm development	DLAgn_00197760,DLAgn_00091960,DLAgn_00172950,DLAgn_00226000,DLAgn_00027900,DLAgn_00158580,DLAgn_00136790,DLAgn_00084500,DLAgn_00236580,DLAgn_00005420,DLAgn_00063630,DLAgn_00008230,DLAgn_00048630
GO:0045667	13	0.52%	0.39%	0.155	0.73	regulation of osteoblast differentiation	DLAgn_00196160,DLAgn_00151560,DLAgn_00202150,DLAgn_00226000,DLAgn_00048390,DLAgn_00136790,DLAgn_00263160,DLAgn_00161730,DLAgn_00236580,DLAgn_00191100,DLAgn_00008230,DLAgn_00178690,DLAgn_00234400
GO:0016050	18	0.72%	0.56%	0.155	0.73	vesicle organization	DLAgn_00150980,DLAgn_00017970,DLAgn_00065850,DLAgn_00151670,DLAgn_00152000,DLAgn_00086070,DLAgn_00149740,DLAgn_00143060,DLAgn_00095860,DLAgn_00240630,DLAgn_00004550,DLAgn_00053840,DLAgn_00007980,DLAgn_00003990,DLAgn_00046340,DLAgn_00069020,DLAgn_00061460,DLAgn_00087970
GO:0048013	9	0.36%	0.25%	0.156	0.73	ephrin receptor signaling pathway	DLAgn_00066200,DLAgn_00137560,DLAgn_00202150,DLAgn_00004300,DLAgn_00146300,DLAgn_00088640,DLAgn_00087320,DLAgn_00096750,DLAgn_00086420
GO:0042127	44	1.8%	1.5%	0.156	0.732	regulation of cell population proliferation	DLAgn_00198980,DLAgn_00153810,DLAgn_00095720,DLAgn_00196160,DLAgn_00049600,DLAgn_00127780,DLAgn_00151110,DLAgn_00166110,DLAgn_00050230,DLAgn_00148380,DLAgn_00218000,DLAgn_00083950,DLAgn_00161730,DLAgn_00108790,DLAgn_00110390,DLAgn_00135770,DLAgn_00160820,DLAgn_00063960,DLAgn_00208090,DLAgn_00238730,DLAgn_00024250,DLAgn_00083110,DLAgn_00230530,DLAgn_00146250,DLAgn_00151560,DLAgn_00026810,DLAgn_001…
GO:0008542	5	0.2%	0.12%	0.158	0.738	visual learning	DLAgn_00006740,DLAgn_00027990,DLAgn_00095120,DLAgn_00166110,DLAgn_00034770
GO:1904064	5	0.2%	0.12%	0.158	0.738	positive regulation of cation transmembrane transport	DLAgn_00034820,DLAgn_00258700,DLAgn_00032800,DLAgn_00181360,DLAgn_00128910
GO:0034766	5	0.2%	0.12%	0.158	0.738	negative regulation of ion transmembrane transport	DLAgn_00114740,DLAgn_00016770,DLAgn_00005340,DLAgn_00045750,DLAgn_00032800
GO:0046626	5	0.2%	0.12%	0.158	0.738	regulation of insulin receptor signaling pathway	DLAgn_00187080,DLAgn_00135320,DLAgn_00110610,DLAgn_00179580,DLAgn_00178690
GO:0007009	5	0.2%	0.12%	0.158	0.738	plasma membrane organization	DLAgn_00037290,DLAgn_00024820,DLAgn_00179870,DLAgn_00038440,DLAgn_00159030
GO:0002705	5	0.2%	0.12%	0.158	0.738	positive regulation of leukocyte mediated immunity	DLAgn_00046520,DLAgn_00108790,DLAgn_00204800,DLAgn_00135320,DLAgn_00238730
GO:0099518	5	0.2%	0.12%	0.158	0.738	vesicle cytoskeletal trafficking	DLAgn_00171250,DLAgn_00244110,DLAgn_00146020,DLAgn_00065850,DLAgn_00061460
GO:0009208	5	0.2%	0.12%	0.158	0.738	pyrimidine ribonucleoside triphosphate metabolic process	DLAgn_00072730,DLAgn_00146660,DLAgn_00069280,DLAgn_00129640,DLAgn_00153120
GO:0034146	5	0.2%	0.12%	0.158	0.738	toll-like receptor 5 signaling pathway	DLAgn_00255580,DLAgn_00083380,DLAgn_00240150,DLAgn_00179930,DLAgn_00053790
GO:1900076	5	0.2%	0.12%	0.158	0.738	regulation of cellular response to insulin stimulus	DLAgn_00187080,DLAgn_00135320,DLAgn_00110610,DLAgn_00179580,DLAgn_00178690
GO:0010717	8	0.32%	0.22%	0.158	0.738	regulation of epithelial to mesenchymal transition	DLAgn_00048390,DLAgn_00153810,DLAgn_00197760,DLAgn_00084500,DLAgn_00004300,DLAgn_00093150,DLAgn_00063960,DLAgn_00065570
GO:0007413	8	0.32%	0.22%	0.158	0.738	axonal fasciculation	DLAgn_00255970,DLAgn_00070520,DLAgn_00004300,DLAgn_00048640,DLAgn_00167340,DLAgn_00034790,DLAgn_00087320,DLAgn_00096750
GO:0002761	8	0.32%	0.22%	0.158	0.738	regulation of myeloid leukocyte differentiation	DLAgn_00012390,DLAgn_00027990,DLAgn_00091610,DLAgn_00110610,DLAgn_00153470,DLAgn_00179580,DLAgn_00245840,DLAgn_00178690
GO:0106030	8	0.32%	0.22%	0.158	0.738	neuron projection fasciculation	DLAgn_00255970,DLAgn_00070520,DLAgn_00004300,DLAgn_00048640,DLAgn_00167340,DLAgn_00034790,DLAgn_00087320,DLAgn_00096750
GO:0000096	7	0.28%	0.18%	0.16	0.74	sulfur amino acid metabolic process	DLAgn_00044510,DLAgn_00120060,DLAgn_00188580,DLAgn_00178200,DLAgn_00161610,DLAgn_00019880,DLAgn_00213400
GO:0048024	7	0.28%	0.18%	0.16	0.74	regulation of mRNA splicing, via spliceosome	DLAgn_00123680,DLAgn_00070710,DLAgn_00194050,DLAgn_00059920,DLAgn_00094090,DLAgn_00195050,DLAgn_00204460
GO:0002755	7	0.28%	0.18%	0.16	0.74	MyD88-dependent toll-like receptor signaling pathway	DLAgn_00255580,DLAgn_00184010,DLAgn_00083380,DLAgn_00240150,DLAgn_00179930,DLAgn_00204950,DLAgn_00053790
GO:1903322	7	0.28%	0.18%	0.16	0.74	positive regulation of protein modification by small protein conjugation or removal	DLAgn_00048390,DLAgn_00192080,DLAgn_00253660,DLAgn_00194840,DLAgn_00213990,DLAgn_00026810,DLAgn_00100710
GO:0061515	7	0.28%	0.18%	0.16	0.74	myeloid cell development	DLAgn_00213940,DLAgn_00075270,DLAgn_00195050,DLAgn_00024820,DLAgn_00005420,DLAgn_00158910,DLAgn_00213950
GO:0015914	7	0.28%	0.18%	0.16	0.74	phospholipid transport	DLAgn_00179510,DLAgn_00122230,DLAgn_00106790,DLAgn_00139690,DLAgn_00153260,DLAgn_00107630,DLAgn_00143060
GO:0070534	6	0.24%	0.15%	0.16	0.74	protein K63-linked ubiquitination	DLAgn_00095720,DLAgn_00158100,DLAgn_00194840,DLAgn_00116020,DLAgn_00123840,DLAgn_00100710
GO:0010595	6	0.24%	0.15%	0.16	0.74	positive regulation of endothelial cell migration	DLAgn_00263160,DLAgn_00145350,DLAgn_00261540,DLAgn_00069320,DLAgn_00179580,DLAgn_00178690
GO:0046580	6	0.24%	0.15%	0.16	0.74	negative regulation of Ras protein signal transduction	DLAgn_00027990,DLAgn_00056520,DLAgn_00079910,DLAgn_00135770,DLAgn_00140460,DLAgn_00159810
GO:0031572	6	0.24%	0.15%	0.16	0.74	G2 DNA damage checkpoint	DLAgn_00043860,DLAgn_00084720,DLAgn_00034120,DLAgn_00129230,DLAgn_00212010,DLAgn_00101410
GO:0002504	6	0.24%	0.15%	0.16	0.74	antigen processing and presentation of peptide or polysaccharide antigen via MHC class II	DLAgn_00160460,DLAgn_00152930,DLAgn_00140660,DLAgn_00095280,DLAgn_00013610,DLAgn_00025020
GO:0002495	6	0.24%	0.15%	0.16	0.74	antigen processing and presentation of peptide antigen via MHC class II	DLAgn_00160460,DLAgn_00152930,DLAgn_00140660,DLAgn_00095280,DLAgn_00013610,DLAgn_00025020
GO:0050922	6	0.24%	0.15%	0.16	0.74	negative regulation of chemotaxis	DLAgn_00263900,DLAgn_00255970,DLAgn_00013000,DLAgn_00167340,DLAgn_00034790,DLAgn_00179020
GO:0006306	6	0.24%	0.15%	0.16	0.74	DNA methylation	DLAgn_00025050,DLAgn_00242170,DLAgn_00180760,DLAgn_00127250,DLAgn_00069860,DLAgn_00073780
GO:0006305	6	0.24%	0.15%	0.16	0.74	DNA alkylation	DLAgn_00025050,DLAgn_00242170,DLAgn_00180760,DLAgn_00127250,DLAgn_00069860,DLAgn_00073780
GO:0009147	6	0.24%	0.15%	0.16	0.74	pyrimidine nucleoside triphosphate metabolic process	DLAgn_00072730,DLAgn_00146660,DLAgn_00069280,DLAgn_00129640,DLAgn_00153120,DLAgn_00069020
GO:0043255	6	0.24%	0.15%	0.16	0.74	regulation of carbohydrate biosynthetic process	DLAgn_00014370,DLAgn_00210080,DLAgn_00019880,DLAgn_00069320,DLAgn_00038440,DLAgn_00148380
GO:0010628	40	1.6%	1.4%	0.162	0.74	positive regulation of gene expression	DLAgn_00017650,DLAgn_00018440,DLAgn_00096810,DLAgn_00127780,DLAgn_00023310,DLAgn_00119000,DLAgn_00024740,DLAgn_00017730,DLAgn_00158500,DLAgn_00166450,DLAgn_00035260,DLAgn_00057310,DLAgn_00181360,DLAgn_00181260,DLAgn_00130930,DLAgn_00059920,DLAgn_00183840,DLAgn_00063960,DLAgn_00208090,DLAgn_00081490,DLAgn_00154150,DLAgn_00156050,DLAgn_00175850,DLAgn_00092700,DLAgn_00012010,DLAgn_00129230,DLAgn_000…
GO:0036371	1	0.04%	0.01%	0.163	0.742	protein localization to T-tubule	DLAgn_00181360
GO:0032227	1	0.04%	0.01%	0.163	0.742	negative regulation of synaptic transmission, dopaminergic	DLAgn_00201040
GO:0032703	1	0.04%	0.01%	0.163	0.742	negative regulation of interleukin-2 production	DLAgn_00041700
GO:2000010	1	0.04%	0.01%	0.163	0.742	positive regulation of protein localization to cell surface	DLAgn_00265730
GO:2000347	1	0.04%	0.01%	0.163	0.742	positive regulation of hepatocyte proliferation	DLAgn_00063960
GO:0032754	1	0.04%	0.01%	0.163	0.742	positive regulation of interleukin-5 production	DLAgn_00246000
GO:0030101	1	0.04%	0.01%	0.163	0.742	natural killer cell activation	DLAgn_00158060
GO:0048295	1	0.04%	0.01%	0.163	0.742	positive regulation of isotype switching to IgE isotypes	DLAgn_00108790
GO:2000324	1	0.04%	0.01%	0.163	0.742	positive regulation of glucocorticoid receptor signaling pathway	DLAgn_00097960
GO:0070560	1	0.04%	0.01%	0.163	0.742	protein secretion by platelet	DLAgn_00014370
GO:0016340	1	0.04%	0.01%	0.163	0.742	calcium-dependent cell-matrix adhesion	DLAgn_00156120
GO:0021503	1	0.04%	0.01%	0.163	0.742	neural fold bending	DLAgn_00023350
GO:0015823	1	0.04%	0.01%	0.163	0.742	phenylalanine transport	DLAgn_00132440
GO:0015827	1	0.04%	0.01%	0.163	0.742	tryptophan transport	DLAgn_00132440
GO:0043990	1	0.04%	0.01%	0.163	0.742	histone H2A-S1 phosphorylation	DLAgn_00025000
GO:1901164	1	0.04%	0.01%	0.163	0.742	negative regulation of trophoblast cell migration	DLAgn_00050230
GO:0015878	1	0.04%	0.01%	0.163	0.742	biotin transport	DLAgn_00066570
GO:0015887	1	0.04%	0.01%	0.163	0.742	pantothenate transmembrane transport	DLAgn_00066570
GO:0021561	1	0.04%	0.01%	0.163	0.742	facial nerve development	DLAgn_00208090
GO:0017185	1	0.04%	0.01%	0.163	0.742	peptidyl-lysine hydroxylation	DLAgn_00195050
GO:0030050	1	0.04%	0.01%	0.163	0.742	vesicle transport along actin filament	DLAgn_00146020
GO:0014854	1	0.04%	0.01%	0.163	0.742	response to inactivity	DLAgn_00048390
GO:0090240	1	0.04%	0.01%	0.163	0.742	positive regulation of histone H4 acetylation	DLAgn_00027900
GO:0090241	1	0.04%	0.01%	0.163	0.742	negative regulation of histone H4 acetylation	DLAgn_00114360
GO:0070427	1	0.04%	0.01%	0.163	0.742	nucleotide-binding oligomerization domain containing 1 signaling pathway	DLAgn_00003160
GO:1903959	1	0.04%	0.01%	0.163	0.742	regulation of anion transmembrane transport	DLAgn_00045750
GO:0014877	1	0.04%	0.01%	0.163	0.742	response to muscle inactivity involved in regulation of muscle adaptation	DLAgn_00048390
GO:1903960	1	0.04%	0.01%	0.163	0.742	negative regulation of anion transmembrane transport	DLAgn_00045750
GO:0014870	1	0.04%	0.01%	0.163	0.742	response to muscle inactivity	DLAgn_00048390
GO:0006929	1	0.04%	0.01%	0.163	0.742	substrate-dependent cell migration	DLAgn_00088640
GO:0014894	1	0.04%	0.01%	0.163	0.742	response to denervation involved in regulation of muscle adaptation	DLAgn_00048390
GO:0090292	1	0.04%	0.01%	0.163	0.742	nuclear matrix anchoring at nuclear membrane	DLAgn_00025170
GO:0070444	1	0.04%	0.01%	0.163	0.742	oligodendrocyte progenitor proliferation	DLAgn_00027990
GO:0007621	1	0.04%	0.01%	0.163	0.742	negative regulation of female receptivity	DLAgn_00197970
GO:0090285	1	0.04%	0.01%	0.163	0.742	negative regulation of protein glycosylation in Golgi	DLAgn_00182310
GO:0071800	1	0.04%	0.01%	0.163	0.742	podosome assembly	DLAgn_00126800
GO:0010887	1	0.04%	0.01%	0.163	0.742	negative regulation of cholesterol storage	DLAgn_00143060
GO:0010890	1	0.04%	0.01%	0.163	0.742	positive regulation of sequestering of triglyceride	DLAgn_00149780
GO:0046826	1	0.04%	0.01%	0.163	0.742	negative regulation of protein export from nucleus	DLAgn_00006740
GO:0031915	1	0.04%	0.01%	0.163	0.742	positive regulation of synaptic plasticity	DLAgn_00112910
GO:0031914	1	0.04%	0.01%	0.163	0.742	negative regulation of synaptic plasticity	DLAgn_00006740
GO:0086070	1	0.04%	0.01%	0.163	0.742	SA node cell to atrial cardiac muscle cell communication	DLAgn_00141370
GO:0000291	1	0.04%	0.01%	0.163	0.742	nuclear-transcribed mRNA catabolic process, exonucleolytic	DLAgn_00081490
GO:0034769	1	0.04%	0.01%	0.163	0.742	basement membrane disassembly	DLAgn_00063960
GO:0018885	1	0.04%	0.01%	0.163	0.742	carbon tetrachloride metabolic process	DLAgn_00146660
GO:0044111	1	0.04%	0.01%	0.163	0.742	development involved in symbiotic interaction	DLAgn_00158100
GO:0060979	1	0.04%	0.01%	0.163	0.742	vasculogenesis involved in coronary vascular morphogenesis	DLAgn_00153810
GO:0061141	1	0.04%	0.01%	0.163	0.742	lung ciliated cell differentiation	DLAgn_00142700
GO:0070347	1	0.04%	0.01%	0.163	0.742	regulation of brown fat cell proliferation	DLAgn_00110390
GO:0070349	1	0.04%	0.01%	0.163	0.742	positive regulation of brown fat cell proliferation	DLAgn_00110390
GO:0061144	1	0.04%	0.01%	0.163	0.742	alveolar secondary septum development	DLAgn_00026810
GO:0071763	1	0.04%	0.01%	0.163	0.742	nuclear membrane organization	DLAgn_00082340
GO:0070391	1	0.04%	0.01%	0.163	0.742	response to lipoteichoic acid	DLAgn_00003160
GO:0032689	1	0.04%	0.01%	0.163	0.742	negative regulation of interferon-gamma production	DLAgn_00246000
GO:0070294	1	0.04%	0.01%	0.163	0.742	renal sodium ion absorption	DLAgn_00114330
GO:0016264	1	0.04%	0.01%	0.163	0.742	gap junction assembly	DLAgn_00100100
GO:1900623	1	0.04%	0.01%	0.163	0.742	regulation of monocyte aggregation	DLAgn_00064140
GO:1900625	1	0.04%	0.01%	0.163	0.742	positive regulation of monocyte aggregation	DLAgn_00064140
GO:0002853	1	0.04%	0.01%	0.163	0.742	negative regulation of T cell mediated cytotoxicity directed against tumor cell target	DLAgn_00074560
GO:0002852	1	0.04%	0.01%	0.163	0.742	regulation of T cell mediated cytotoxicity directed against tumor cell target	DLAgn_00074560
GO:0052695	1	0.04%	0.01%	0.163	0.742	cellular glucuronidation	DLAgn_00244950
GO:0002841	1	0.04%	0.01%	0.163	0.742	negative regulation of T cell mediated immune response to tumor cell	DLAgn_00074560
GO:0002838	1	0.04%	0.01%	0.163	0.742	negative regulation of immune response to tumor cell	DLAgn_00074560
GO:0002835	1	0.04%	0.01%	0.163	0.742	negative regulation of response to tumor cell	DLAgn_00074560
GO:0002830	1	0.04%	0.01%	0.163	0.742	positive regulation of type 2 immune response	DLAgn_00135320
GO:0010756	1	0.04%	0.01%	0.163	0.742	positive regulation of plasminogen activation	DLAgn_00063960
GO:0002826	1	0.04%	0.01%	0.163	0.742	negative regulation of T-helper 1 type immune response	DLAgn_00246000
GO:0010768	1	0.04%	0.01%	0.163	0.742	negative regulation of transcription from RNA polymerase II promoter in response to UV-induced DNA damage	DLAgn_00158100
GO:0014745	1	0.04%	0.01%	0.163	0.742	negative regulation of muscle adaptation	DLAgn_00142260
GO:0035886	1	0.04%	0.01%	0.163	0.742	vascular associated smooth muscle cell differentiation	DLAgn_00180760
GO:0035887	1	0.04%	0.01%	0.163	0.742	aortic smooth muscle cell differentiation	DLAgn_00180760
GO:0019585	1	0.04%	0.01%	0.163	0.742	glucuronate metabolic process	DLAgn_00244950
GO:1990164	1	0.04%	0.01%	0.163	0.742	histone H2A phosphorylation	DLAgn_00025000
GO:0033239	1	0.04%	0.01%	0.163	0.742	negative regulation of cellular amine metabolic process	DLAgn_00007890
GO:0060846	1	0.04%	0.01%	0.163	0.742	blood vessel endothelial cell fate commitment	DLAgn_00208090
GO:0060844	1	0.04%	0.01%	0.163	0.742	arterial endothelial cell fate commitment	DLAgn_00208090
GO:0044557	1	0.04%	0.01%	0.163	0.742	relaxation of smooth muscle	DLAgn_00016010
GO:1901382	1	0.04%	0.01%	0.163	0.742	regulation of chorionic trophoblast cell proliferation	DLAgn_00050230
GO:1901383	1	0.04%	0.01%	0.163	0.742	negative regulation of chorionic trophoblast cell proliferation	DLAgn_00050230
GO:0071602	1	0.04%	0.01%	0.163	0.742	phytosphingosine biosynthetic process	DLAgn_00039090
GO:0006771	1	0.04%	0.01%	0.163	0.742	riboflavin metabolic process	DLAgn_00118720
GO:0032494	1	0.04%	0.01%	0.163	0.742	response to peptidoglycan	DLAgn_00003160
GO:0070265	1	0.04%	0.01%	0.163	0.742	necrotic cell death	DLAgn_00142260
GO:0070170	1	0.04%	0.01%	0.163	0.742	regulation of tooth mineralization	DLAgn_00048800
GO:0070172	1	0.04%	0.01%	0.163	0.742	positive regulation of tooth mineralization	DLAgn_00048800
GO:0046684	1	0.04%	0.01%	0.163	0.742	response to pyrethroid	DLAgn_00030920
GO:0061051	1	0.04%	0.01%	0.163	0.742	positive regulation of cell growth involved in cardiac muscle cell development	DLAgn_00210460
GO:0035752	1	0.04%	0.01%	0.163	0.742	lysosomal lumen pH elevation	DLAgn_00244110
GO:0046697	1	0.04%	0.01%	0.163	0.742	decidualization	DLAgn_00135720
GO:0035774	1	0.04%	0.01%	0.163	0.742	positive regulation of insulin secretion involved in cellular response to glucose stimulus	DLAgn_00027900
GO:0071691	1	0.04%	0.01%	0.163	0.742	cardiac muscle thin filament assembly	DLAgn_00104610
GO:0032425	1	0.04%	0.01%	0.163	0.742	positive regulation of mismatch repair	DLAgn_00059430
GO:0044088	1	0.04%	0.01%	0.163	0.742	regulation of vacuole organization	DLAgn_00140860
GO:0061087	1	0.04%	0.01%	0.163	0.742	positive regulation of histone H3-K27 methylation	DLAgn_00056510
GO:0061086	1	0.04%	0.01%	0.163	0.742	negative regulation of histone H3-K27 methylation	DLAgn_00056510
GO:0061085	1	0.04%	0.01%	0.163	0.742	regulation of histone H3-K27 methylation	DLAgn_00056510
GO:2000553	1	0.04%	0.01%	0.163	0.742	positive regulation of T-helper 2 cell cytokine production	DLAgn_00135320
GO:2000551	1	0.04%	0.01%	0.163	0.742	regulation of T-helper 2 cell cytokine production	DLAgn_00135320
GO:0044342	1	0.04%	0.01%	0.163	0.742	type B pancreatic cell proliferation	DLAgn_00176090
GO:0071963	1	0.04%	0.01%	0.163	0.742	establishment or maintenance of cell polarity regulating cell shape	DLAgn_00170670
GO:0090084	1	0.04%	0.01%	0.163	0.742	negative regulation of inclusion body assembly	DLAgn_00030510
GO:0010616	1	0.04%	0.01%	0.163	0.742	negative regulation of cardiac muscle adaptation	DLAgn_00142260
GO:0010612	1	0.04%	0.01%	0.163	0.742	regulation of cardiac muscle adaptation	DLAgn_00142260
GO:1901538	1	0.04%	0.01%	0.163	0.742	changes to DNA methylation involved in embryo development	DLAgn_00025050
GO:0090051	1	0.04%	0.01%	0.163	0.742	negative regulation of cell migration involved in sprouting angiogenesis	DLAgn_00196160
GO:0044387	1	0.04%	0.01%	0.163	0.742	negative regulation of protein kinase activity by regulation of protein phosphorylation	DLAgn_00048450
GO:0090085	1	0.04%	0.01%	0.163	0.742	regulation of protein deubiquitination	DLAgn_00095720
GO:0046618	1	0.04%	0.01%	0.163	0.742	drug export	DLAgn_00052030
GO:0010572	1	0.04%	0.01%	0.163	0.742	positive regulation of platelet activation	DLAgn_00014370
GO:0010924	1	0.04%	0.01%	0.163	0.742	regulation of inositol-polyphosphate 5-phosphatase activity	DLAgn_00014370
GO:0010925	1	0.04%	0.01%	0.163	0.742	positive regulation of inositol-polyphosphate 5-phosphatase activity	DLAgn_00014370
GO:0006671	1	0.04%	0.01%	0.163	0.742	phytosphingosine metabolic process	DLAgn_00039090
GO:0010920	1	0.04%	0.01%	0.163	0.742	negative regulation of inositol phosphate biosynthetic process	DLAgn_00014370
GO:0070077	1	0.04%	0.01%	0.163	0.742	histone arginine demethylation	DLAgn_00195050
GO:0070078	1	0.04%	0.01%	0.163	0.742	histone H3-R2 demethylation	DLAgn_00195050
GO:0070079	1	0.04%	0.01%	0.163	0.742	histone H4-R3 demethylation	DLAgn_00195050
GO:0035624	1	0.04%	0.01%	0.163	0.742	receptor transactivation	DLAgn_00213870
GO:0000089	1	0.04%	0.01%	0.163	0.742	mitotic metaphase	DLAgn_00157270
GO:0043643	1	0.04%	0.01%	0.163	0.742	tetracycline metabolic process	DLAgn_00146660
GO:0003383	1	0.04%	0.01%	0.163	0.742	apical constriction	DLAgn_00006990
GO:0009994	1	0.04%	0.01%	0.163	0.742	oocyte differentiation	DLAgn_00120890
GO:0071593	1	0.04%	0.01%	0.163	0.742	lymphocyte aggregation	DLAgn_00045220
GO:0003379	1	0.04%	0.01%	0.163	0.742	establishment of cell polarity involved in gastrulation cell migration	DLAgn_00112230
GO:0099515	1	0.04%	0.01%	0.163	0.742	actin filament-based transport	DLAgn_00146020
GO:0046929	1	0.04%	0.01%	0.163	0.742	negative regulation of neurotransmitter secretion	DLAgn_00027990
GO:0007365	1	0.04%	0.01%	0.163	0.742	periodic partitioning	DLAgn_00181260
GO:0007367	1	0.04%	0.01%	0.163	0.742	segment polarity determination	DLAgn_00181260
GO:0033037	1	0.04%	0.01%	0.163	0.742	polysaccharide localization	DLAgn_00205660
GO:0071912	1	0.04%	0.01%	0.163	0.742	asynchronous neurotransmitter secretion	DLAgn_00159030
GO:0046444	1	0.04%	0.01%	0.163	0.742	FMN metabolic process	DLAgn_00118720
GO:0071909	1	0.04%	0.01%	0.163	0.742	determination of stomach left/right asymmetry	DLAgn_00076940
GO:0003402	1	0.04%	0.01%	0.163	0.742	planar cell polarity pathway involved in axis elongation	DLAgn_00166720
GO:0046498	1	0.04%	0.01%	0.163	0.742	S-adenosylhomocysteine metabolic process	DLAgn_00019880
GO:0051451	1	0.04%	0.01%	0.163	0.742	myoblast migration	DLAgn_00032920
GO:0035585	1	0.04%	0.01%	0.163	0.742	calcium-mediated signaling using extracellular calcium source	DLAgn_00208060
GO:0051466	1	0.04%	0.01%	0.163	0.742	positive regulation of corticotropin-releasing hormone secretion	DLAgn_00108790
GO:0010359	1	0.04%	0.01%	0.163	0.742	regulation of anion channel activity	DLAgn_00045750
GO:2000790	1	0.04%	0.01%	0.163	0.742	regulation of mesenchymal cell proliferation involved in lung development	DLAgn_00142700
GO:2000791	1	0.04%	0.01%	0.163	0.742	negative regulation of mesenchymal cell proliferation involved in lung development	DLAgn_00142700
GO:0030950	1	0.04%	0.01%	0.163	0.742	establishment or maintenance of actin cytoskeleton polarity	DLAgn_00016590
GO:2000795	1	0.04%	0.01%	0.163	0.742	negative regulation of epithelial cell proliferation involved in lung morphogenesis	DLAgn_00142700
GO:0010360	1	0.04%	0.01%	0.163	0.742	negative regulation of anion channel activity	DLAgn_00045750
GO:0030948	1	0.04%	0.01%	0.163	0.742	negative regulation of vascular endothelial growth factor receptor signaling pathway	DLAgn_00158100
GO:0072560	1	0.04%	0.01%	0.163	0.742	type B pancreatic cell maturation	DLAgn_00084510
GO:0009398	1	0.04%	0.01%	0.163	0.742	FMN biosynthetic process	DLAgn_00118720
GO:0003347	1	0.04%	0.01%	0.163	0.742	epicardial cell to mesenchymal cell transition	DLAgn_00153810
GO:0035425	1	0.04%	0.01%	0.163	0.742	autocrine signaling	DLAgn_00065330
GO:0051300	1	0.04%	0.01%	0.163	0.742	spindle pole body organization	DLAgn_00168220
GO:0035461	1	0.04%	0.01%	0.163	0.742	vitamin transmembrane transport	DLAgn_00066570
GO:0034371	1	0.04%	0.01%	0.163	0.742	chylomicron remodeling	DLAgn_00149780
GO:0034372	1	0.04%	0.01%	0.163	0.742	very-low-density lipoprotein particle remodeling	DLAgn_00149780
GO:0046381	1	0.04%	0.01%	0.163	0.742	CMP-N-acetylneuraminate metabolic process	DLAgn_00206010
GO:0006481	1	0.04%	0.01%	0.163	0.742	C-terminal protein methylation	DLAgn_00136130
GO:0060466	1	0.04%	0.01%	0.163	0.742	activation of meiosis involved in egg activation	DLAgn_00122100
GO:0048917	1	0.04%	0.01%	0.163	0.742	posterior lateral line ganglion development	DLAgn_00132200
GO:0009227	1	0.04%	0.01%	0.163	0.742	nucleotide-sugar catabolic process	DLAgn_00210590
GO:0009231	1	0.04%	0.01%	0.163	0.742	riboflavin biosynthetic process	DLAgn_00118720
GO:0016926	1	0.04%	0.01%	0.163	0.742	protein desumoylation	DLAgn_00043660
GO:0043397	1	0.04%	0.01%	0.163	0.742	regulation of corticotropin-releasing hormone secretion	DLAgn_00108790
GO:2001044	1	0.04%	0.01%	0.163	0.742	regulation of integrin-mediated signaling pathway	DLAgn_00263160
GO:2001040	1	0.04%	0.01%	0.163	0.742	positive regulation of cellular response to drug	DLAgn_00032170
GO:0009268	1	0.04%	0.01%	0.163	0.742	response to pH	DLAgn_00187210
GO:0030836	1	0.04%	0.01%	0.163	0.742	positive regulation of actin filament depolymerization	DLAgn_00014370
GO:2001025	1	0.04%	0.01%	0.163	0.742	positive regulation of response to drug	DLAgn_00032170
GO:0021905	1	0.04%	0.01%	0.163	0.742	forebrain-midbrain boundary formation	DLAgn_00112610
GO:0060305	1	0.04%	0.01%	0.163	0.742	regulation of cell diameter	DLAgn_00014370
GO:0021938	1	0.04%	0.01%	0.163	0.742	smoothened signaling pathway involved in regulation of cerebellar granule cell precursor cell proliferation	DLAgn_00208090
GO:0002369	1	0.04%	0.01%	0.163	0.742	T cell cytokine production	DLAgn_00146250
GO:0048890	1	0.04%	0.01%	0.163	0.742	lateral line ganglion development	DLAgn_00132200
GO:0045925	1	0.04%	0.01%	0.163	0.742	positive regulation of female receptivity	DLAgn_00097960
GO:0002323	1	0.04%	0.01%	0.163	0.742	natural killer cell activation involved in immune response	DLAgn_00158060
GO:0071223	1	0.04%	0.01%	0.163	0.742	cellular response to lipoteichoic acid	DLAgn_00003160
GO:0071224	1	0.04%	0.01%	0.163	0.742	cellular response to peptidoglycan	DLAgn_00003160
GO:0098907	1	0.04%	0.01%	0.163	0.742	regulation of SA node cell action potential	DLAgn_00133260
GO:0006382	1	0.04%	0.01%	0.163	0.742	adenosine to inosine editing	DLAgn_00048450
GO:0045990	1	0.04%	0.01%	0.163	0.742	carbon catabolite regulation of transcription	DLAgn_00057310
GO:0045991	1	0.04%	0.01%	0.163	0.742	carbon catabolite activation of transcription	DLAgn_00057310
GO:0043320	1	0.04%	0.01%	0.163	0.742	natural killer cell degranulation	DLAgn_00158060
GO:0003096	1	0.04%	0.01%	0.163	0.742	renal sodium ion transport	DLAgn_00114330
GO:0043316	1	0.04%	0.01%	0.163	0.742	cytotoxic T cell degranulation	DLAgn_00158060
GO:0018395	1	0.04%	0.01%	0.163	0.742	peptidyl-lysine hydroxylation to 5-hydroxy-L-lysine	DLAgn_00195050
GO:0070886	1	0.04%	0.01%	0.163	0.742	positive regulation of calcineurin-NFAT signaling cascade	DLAgn_00097370
GO:0106058	1	0.04%	0.01%	0.163	0.742	positive regulation of calcineurin-mediated signaling	DLAgn_00097370
GO:0038172	1	0.04%	0.01%	0.163	0.742	interleukin-33-mediated signaling pathway	DLAgn_00246000
GO:0072113	1	0.04%	0.01%	0.163	0.742	head kidney development	DLAgn_00163270
GO:0072156	1	0.04%	0.01%	0.163	0.742	distal tubule morphogenesis	DLAgn_00114330
GO:0021897	1	0.04%	0.01%	0.163	0.742	forebrain astrocyte development	DLAgn_00027990
GO:0002035	1	0.04%	0.01%	0.163	0.742	brain renin-angiotensin system	DLAgn_00157270
GO:0061643	1	0.04%	0.01%	0.163	0.742	chemorepulsion of axon	DLAgn_00208150
GO:0050758	1	0.04%	0.01%	0.163	0.742	regulation of thymidylate synthase biosynthetic process	DLAgn_00034770
GO:0046016	1	0.04%	0.01%	0.163	0.742	positive regulation of transcription by glucose	DLAgn_00057310
GO:0046015	1	0.04%	0.01%	0.163	0.742	regulation of transcription by glucose	DLAgn_00057310
GO:1900102	1	0.04%	0.01%	0.163	0.742	negative regulation of endoplasmic reticulum unfolded protein response	DLAgn_00044520
GO:0050760	1	0.04%	0.01%	0.163	0.742	negative regulation of thymidylate synthase biosynthetic process	DLAgn_00034770
GO:0038018	1	0.04%	0.01%	0.163	0.742	Wnt receptor catabolic process	DLAgn_00122050
GO:1900029	1	0.04%	0.01%	0.163	0.742	positive regulation of ruffle assembly	DLAgn_00166110
GO:0072006	1	0.04%	0.01%	0.163	0.742	nephron development	DLAgn_00197230
GO:0030421	1	0.04%	0.01%	0.163	0.742	defecation	DLAgn_00140470
GO:0030422	1	0.04%	0.01%	0.163	0.742	production of siRNA involved in RNA interference	DLAgn_00018440
GO:0050687	1	0.04%	0.01%	0.163	0.742	negative regulation of defense response to virus	DLAgn_00095720
GO:0060012	1	0.04%	0.01%	0.163	0.742	synaptic transmission, glycinergic	DLAgn_00175390
GO:2000212	1	0.04%	0.01%	0.163	0.742	negative regulation of glutamate metabolic process	DLAgn_00007890
GO:0072095	1	0.04%	0.01%	0.163	0.742	regulation of branch elongation involved in ureteric bud branching	DLAgn_00032920
GO:0021762	1	0.04%	0.01%	0.163	0.742	substantia nigra development	DLAgn_00026810
GO:0072075	1	0.04%	0.01%	0.163	0.742	metanephric mesenchyme development	DLAgn_00032920
GO:0072074	1	0.04%	0.01%	0.163	0.742	kidney mesenchyme development	DLAgn_00032920
GO:0061550	1	0.04%	0.01%	0.163	0.742	cranial ganglion development	DLAgn_00132200
GO:0061548	1	0.04%	0.01%	0.163	0.742	ganglion development	DLAgn_00132200
GO:0016553	1	0.04%	0.01%	0.163	0.742	base conversion or substitution editing	DLAgn_00048450
GO:0021793	1	0.04%	0.01%	0.163	0.742	chemorepulsion of branchiomotor axon	DLAgn_00208150
GO:0030321	1	0.04%	0.01%	0.163	0.742	transepithelial chloride transport	DLAgn_00080120
GO:1903573	1	0.04%	0.01%	0.163	0.742	negative regulation of response to endoplasmic reticulum stress	DLAgn_00044520
GO:0045763	1	0.04%	0.01%	0.163	0.742	negative regulation of cellular amino acid metabolic process	DLAgn_00007890
GO:0045762	1	0.04%	0.01%	0.163	0.742	positive regulation of adenylate cyclase activity	DLAgn_00027990
GO:0070634	1	0.04%	0.01%	0.163	0.742	transepithelial ammonium transport	DLAgn_00080120
GO:0070671	1	0.04%	0.01%	0.163	0.742	response to interleukin-12	DLAgn_00003160
GO:0070673	1	0.04%	0.01%	0.163	0.742	response to interleukin-18	DLAgn_00003160
GO:0097332	1	0.04%	0.01%	0.163	0.742	response to antipsychotic drug	DLAgn_00169950
GO:0097338	1	0.04%	0.01%	0.163	0.742	response to clozapine	DLAgn_00169950
GO:1903671	1	0.04%	0.01%	0.163	0.742	negative regulation of sprouting angiogenesis	DLAgn_00196160
GO:0043045	1	0.04%	0.01%	0.163	0.742	DNA methylation involved in embryo development	DLAgn_00025050
GO:0001581	1	0.04%	0.01%	0.163	0.742	detection of chemical stimulus involved in sensory perception of sour taste	DLAgn_00158990
GO:0001575	1	0.04%	0.01%	0.163	0.742	globoside metabolic process	DLAgn_00244110
GO:0001555	1	0.04%	0.01%	0.163	0.742	oocyte growth	DLAgn_00130930
GO:0000436	1	0.04%	0.01%	0.163	0.742	carbon catabolite activation of transcription from RNA polymerase II promoter	DLAgn_00057310
GO:0000432	1	0.04%	0.01%	0.163	0.742	positive regulation of transcription from RNA polymerase II promoter by glucose	DLAgn_00057310
GO:0000430	1	0.04%	0.01%	0.163	0.742	regulation of transcription from RNA polymerase II promoter by glucose	DLAgn_00057310
GO:0000429	1	0.04%	0.01%	0.163	0.742	carbon catabolite regulation of transcription from RNA polymerase II promoter	DLAgn_00057310
GO:0001507	1	0.04%	0.01%	0.163	0.742	acetylcholine catabolic process in synaptic cleft	DLAgn_00061720
GO:0090427	1	0.04%	0.01%	0.163	0.742	activation of meiosis	DLAgn_00122100
GO:0008614	1	0.04%	0.01%	0.163	0.742	pyridoxine metabolic process	DLAgn_00104950
GO:0008615	1	0.04%	0.01%	0.163	0.742	pyridoxine biosynthetic process	DLAgn_00104950
GO:0021610	1	0.04%	0.01%	0.163	0.742	facial nerve morphogenesis	DLAgn_00208150
GO:0021615	1	0.04%	0.01%	0.163	0.742	glossopharyngeal nerve morphogenesis	DLAgn_00208150
GO:0033629	1	0.04%	0.01%	0.163	0.742	negative regulation of cell adhesion mediated by integrin	DLAgn_00182310
GO:0021633	1	0.04%	0.01%	0.163	0.742	optic nerve structural organization	DLAgn_00096140
GO:0036309	1	0.04%	0.01%	0.163	0.742	protein localization to M-band	DLAgn_00181360
GO:0021644	1	0.04%	0.01%	0.163	0.742	vagus nerve morphogenesis	DLAgn_00208150
GO:0045630	1	0.04%	0.01%	0.163	0.742	positive regulation of T-helper 2 cell differentiation	DLAgn_00135320
GO:0015939	1	0.04%	0.01%	0.163	0.742	pantothenate metabolic process	DLAgn_00015950
GO:2000078	1	0.04%	0.01%	0.163	0.742	positive regulation of type B pancreatic cell development	DLAgn_00084510
GO:0006049	1	0.04%	0.01%	0.163	0.742	UDP-N-acetylglucosamine catabolic process	DLAgn_00210590
GO:2000048	1	0.04%	0.01%	0.163	0.742	negative regulation of cell-cell adhesion mediated by cadherin	DLAgn_00184220
GO:0021697	1	0.04%	0.01%	0.163	0.742	cerebellar cortex formation	DLAgn_00006740
GO:0006063	1	0.04%	0.01%	0.163	0.742	uronic acid metabolic process	DLAgn_00244950
GO:0007268	14	0.56%	0.43%	0.164	0.742	chemical synaptic transmission	DLAgn_00150980,DLAgn_00067630,DLAgn_00206050,DLAgn_00059440,DLAgn_00188580,DLAgn_00058330,DLAgn_00004550,DLAgn_00006740,DLAgn_00132180,DLAgn_00003990,DLAgn_00086620,DLAgn_00175390,DLAgn_00045160,DLAgn_00140700
GO:0099537	14	0.56%	0.43%	0.164	0.742	trans-synaptic signaling	DLAgn_00150980,DLAgn_00067630,DLAgn_00206050,DLAgn_00059440,DLAgn_00188580,DLAgn_00058330,DLAgn_00004550,DLAgn_00006740,DLAgn_00132180,DLAgn_00003990,DLAgn_00086620,DLAgn_00175390,DLAgn_00045160,DLAgn_00140700
GO:0099536	14	0.56%	0.43%	0.164	0.742	synaptic signaling	DLAgn_00150980,DLAgn_00067630,DLAgn_00206050,DLAgn_00059440,DLAgn_00188580,DLAgn_00058330,DLAgn_00004550,DLAgn_00006740,DLAgn_00132180,DLAgn_00003990,DLAgn_00086620,DLAgn_00175390,DLAgn_00045160,DLAgn_00140700
GO:0098916	14	0.56%	0.43%	0.164	0.742	anterograde trans-synaptic signaling	DLAgn_00150980,DLAgn_00067630,DLAgn_00206050,DLAgn_00059440,DLAgn_00188580,DLAgn_00058330,DLAgn_00004550,DLAgn_00006740,DLAgn_00132180,DLAgn_00003990,DLAgn_00086620,DLAgn_00175390,DLAgn_00045160,DLAgn_00140700
GO:0051091	11	0.44%	0.32%	0.165	0.742	positive regulation of DNA-binding transcription factor activity	DLAgn_00153810,DLAgn_00147670,DLAgn_00083950,DLAgn_00263160,DLAgn_00187080,DLAgn_00227120,DLAgn_00166450,DLAgn_00025000,DLAgn_00003160,DLAgn_00003910,DLAgn_00086420
GO:0030218	11	0.44%	0.32%	0.165	0.742	erythrocyte differentiation	DLAgn_00038030,DLAgn_00153810,DLAgn_00134130,DLAgn_00213830,DLAgn_00078340,DLAgn_00177300,DLAgn_00110170,DLAgn_00002880,DLAgn_00180760,DLAgn_00037780,DLAgn_00038020
GO:0051098	20	0.8%	0.64%	0.167	0.742	regulation of binding	DLAgn_00197760,DLAgn_00196160,DLAgn_00127780,DLAgn_00086280,DLAgn_00180760,DLAgn_00027900,DLAgn_00142700,DLAgn_00048390,DLAgn_00006740,DLAgn_00218000,DLAgn_00084500,DLAgn_00165420,DLAgn_00061970,DLAgn_00061960,DLAgn_00085620,DLAgn_00158080,DLAgn_00032800,DLAgn_00214950,DLAgn_00215940,DLAgn_00024260
GO:0051606	36	1.4%	1.2%	0.169	0.742	detection of stimulus	DLAgn_00232460,DLAgn_00211940,DLAgn_00042710,DLAgn_00259560,DLAgn_00146300,DLAgn_00204950,DLAgn_00225430,DLAgn_00034820,DLAgn_00158130,DLAgn_00220020,DLAgn_00158990,DLAgn_00248770,DLAgn_00046340,DLAgn_00258700,DLAgn_00080120,DLAgn_00032800,DLAgn_00213410,DLAgn_00216840,DLAgn_00158150,DLAgn_00043310,DLAgn_00022830,DLAgn_00149780,DLAgn_00235100,DLAgn_00194090,DLAgn_00259550,DLAgn_00228470,DLAgn_002…
GO:0051094	82	3.3%	3.0%	0.169	0.742	positive regulation of developmental process	DLAgn_00155910,DLAgn_00095720,DLAgn_00145350,DLAgn_00151110,DLAgn_00226000,DLAgn_00095560,DLAgn_00261400,DLAgn_00037680,DLAgn_00108050,DLAgn_00006820,DLAgn_00084500,DLAgn_00068350,DLAgn_00177550,DLAgn_00063960,DLAgn_00208090,DLAgn_00044220,DLAgn_00069320,DLAgn_00210460,DLAgn_00103520,DLAgn_00122100,DLAgn_00187080,DLAgn_00048800,DLAgn_00140470,DLAgn_00168220,DLAgn_00036320,DLAgn_00254080,DLAgn_001…
GO:0010594	10	0.4%	0.29%	0.17	0.742	regulation of endothelial cell migration	DLAgn_00027990,DLAgn_00263160,DLAgn_00145350,DLAgn_00196160,DLAgn_00167740,DLAgn_00061960,DLAgn_00261540,DLAgn_00069320,DLAgn_00179580,DLAgn_00178690
GO:0015802	3	0.12%	0.06%	0.17	0.742	basic amino acid transport	DLAgn_00244110,DLAgn_00035320,DLAgn_00094100
GO:0014812	3	0.12%	0.06%	0.17	0.742	muscle cell migration	DLAgn_00112230,DLAgn_00222710,DLAgn_00032920
GO:0007622	3	0.12%	0.06%	0.17	0.742	rhythmic behavior	DLAgn_00054110,DLAgn_00014200,DLAgn_00102830
GO:0071634	3	0.12%	0.06%	0.17	0.742	regulation of transforming growth factor beta production	DLAgn_00197760,DLAgn_00084500,DLAgn_00065570
GO:0060706	3	0.12%	0.06%	0.17	0.742	cell differentiation involved in embryonic placenta development	DLAgn_00167740,DLAgn_00201800,DLAgn_00237220
GO:0071679	3	0.12%	0.06%	0.17	0.742	commissural neuron axon guidance	DLAgn_00142700,DLAgn_00156710,DLAgn_00096750
GO:0032387	3	0.12%	0.06%	0.17	0.742	negative regulation of intracellular transport	DLAgn_00114740,DLAgn_00006740,DLAgn_00082540
GO:0046519	3	0.12%	0.06%	0.17	0.742	sphingoid metabolic process	DLAgn_00019750,DLAgn_00039090,DLAgn_00182310
GO:0010922	3	0.12%	0.06%	0.17	0.742	positive regulation of phosphatase activity	DLAgn_00014370,DLAgn_00166720,DLAgn_00032800
GO:0016055	3	0.12%	0.06%	0.17	0.742	Wnt signaling pathway	DLAgn_00019400,DLAgn_00065330,DLAgn_00166720
GO:0006537	3	0.12%	0.06%	0.17	0.742	glutamate biosynthetic process	DLAgn_00118940,DLAgn_00047850,DLAgn_00084650
GO:0035567	3	0.12%	0.06%	0.17	0.742	non-canonical Wnt signaling pathway	DLAgn_00019400,DLAgn_00065330,DLAgn_00166720
GO:0034331	3	0.12%	0.06%	0.17	0.742	cell junction maintenance	DLAgn_00174330,DLAgn_00003990,DLAgn_00061330
GO:0009110	3	0.12%	0.06%	0.17	0.742	vitamin biosynthetic process	DLAgn_00118720,DLAgn_00016940,DLAgn_00104950
GO:0048710	3	0.12%	0.06%	0.17	0.742	regulation of astrocyte differentiation	DLAgn_00027990,DLAgn_00108790,DLAgn_00026810
GO:0043331	3	0.12%	0.06%	0.17	0.742	response to dsRNA	DLAgn_00122430,DLAgn_00183840,DLAgn_00003160
GO:0010171	3	0.12%	0.06%	0.17	0.742	body morphogenesis	DLAgn_00198980,DLAgn_00060910,DLAgn_00016590
GO:0050872	3	0.12%	0.06%	0.17	0.742	white fat cell differentiation	DLAgn_00114360,DLAgn_00151110,DLAgn_00132650
GO:0048795	3	0.12%	0.06%	0.17	0.742	swim bladder morphogenesis	DLAgn_00251110,DLAgn_00208090,DLAgn_00154020
GO:0048645	3	0.12%	0.06%	0.17	0.742	animal organ formation	DLAgn_00060910,DLAgn_00034430,DLAgn_00202410
GO:0060024	3	0.12%	0.06%	0.17	0.742	rhythmic synaptic transmission	DLAgn_00220990,DLAgn_00094380,DLAgn_00188580
GO:0060022	3	0.12%	0.06%	0.17	0.742	hard palate development	DLAgn_00146250,DLAgn_00065330,DLAgn_00065570
GO:0060071	3	0.12%	0.06%	0.17	0.742	Wnt signaling pathway, planar cell polarity pathway	DLAgn_00019400,DLAgn_00065330,DLAgn_00166720
GO:0098693	3	0.12%	0.06%	0.17	0.742	regulation of synaptic vesicle cycle	DLAgn_00067630,DLAgn_00064680,DLAgn_00097880
GO:0050954	15	0.6%	0.47%	0.173	0.742	sensory perception of mechanical stimulus	DLAgn_00171370,DLAgn_00022830,DLAgn_00197970,DLAgn_00012140,DLAgn_00047610,DLAgn_00014200,DLAgn_00201040,DLAgn_00036320,DLAgn_00184360,DLAgn_00005230,DLAgn_00118940,DLAgn_00003990,DLAgn_00046340,DLAgn_00102830,DLAgn_00237820
GO:0042176	19	0.76%	0.61%	0.174	0.742	regulation of protein catabolic process	DLAgn_00044520,DLAgn_00197760,DLAgn_00095720,DLAgn_00127780,DLAgn_00178710,DLAgn_00173600,DLAgn_00135720,DLAgn_00206760,DLAgn_00059430,DLAgn_00009810,DLAgn_00083950,DLAgn_00084500,DLAgn_00158100,DLAgn_00010200,DLAgn_00194840,DLAgn_00191100,DLAgn_00100710,DLAgn_00063310,DLAgn_00178690
GO:1904950	9	0.36%	0.26%	0.175	0.742	negative regulation of establishment of protein localization	DLAgn_00114740,DLAgn_00006740,DLAgn_00048910,DLAgn_00007410,DLAgn_00142680,DLAgn_00192320,DLAgn_00105420,DLAgn_00050230,DLAgn_00042370
GO:0051224	9	0.36%	0.26%	0.175	0.742	negative regulation of protein transport	DLAgn_00114740,DLAgn_00006740,DLAgn_00048910,DLAgn_00007410,DLAgn_00142680,DLAgn_00192320,DLAgn_00105420,DLAgn_00050230,DLAgn_00042370
GO:0031016	9	0.36%	0.26%	0.175	0.742	pancreas development	DLAgn_00060910,DLAgn_00091960,DLAgn_00183120,DLAgn_00222710,DLAgn_00009410,DLAgn_00079190,DLAgn_00151110,DLAgn_00226000,DLAgn_00008230
GO:0009892	116	4.7%	4.3%	0.176	0.742	negative regulation of metabolic process	DLAgn_00012460,DLAgn_00177300,DLAgn_00095240,DLAgn_00057370,DLAgn_00034770,DLAgn_00243410,DLAgn_00187110,DLAgn_00059430,DLAgn_00006740,DLAgn_00084500,DLAgn_00159320,DLAgn_00053600,DLAgn_00208090,DLAgn_00086000,DLAgn_00194050,DLAgn_00199960,DLAgn_00206760,DLAgn_00050040,DLAgn_00112610,DLAgn_00080310,DLAgn_00158100,DLAgn_00243270,DLAgn_00114360,DLAgn_00149910,DLAgn_00179580,DLAgn_00065570,DLAgn_001…
GO:0046330	12	0.48%	0.36%	0.176	0.742	positive regulation of JNK cascade	DLAgn_00192080,DLAgn_00043860,DLAgn_00057630,DLAgn_00084720,DLAgn_00165420,DLAgn_00179930,DLAgn_00201800,DLAgn_00034120,DLAgn_00166110,DLAgn_00069320,DLAgn_00003160,DLAgn_00088510
GO:0050776	36	1.4%	1.2%	0.177	0.742	regulation of immune response	DLAgn_00235410,DLAgn_00145350,DLAgn_00257840,DLAgn_00122430,DLAgn_00074560,DLAgn_00243410,DLAgn_00091680,DLAgn_00059430,DLAgn_00059720,DLAgn_00108790,DLAgn_00204800,DLAgn_00061960,DLAgn_00218920,DLAgn_00249020,DLAgn_00238730,DLAgn_00041350,DLAgn_00129610,DLAgn_00046520,DLAgn_00187080,DLAgn_00235560,DLAgn_00255450,DLAgn_00076830,DLAgn_00016590,DLAgn_00220740,DLAgn_00245840,DLAgn_00058840,DLAgn_000…
GO:0008284	27	1.1%	0.9%	0.177	0.742	positive regulation of cell population proliferation	DLAgn_00196160,DLAgn_00049600,DLAgn_00127780,DLAgn_00151110,DLAgn_00166110,DLAgn_00148380,DLAgn_00108790,DLAgn_00110390,DLAgn_00160820,DLAgn_00063960,DLAgn_00208090,DLAgn_00238730,DLAgn_00024250,DLAgn_00083110,DLAgn_00151560,DLAgn_00026810,DLAgn_00220740,DLAgn_00254080,DLAgn_00027990,DLAgn_00048150,DLAgn_00263160,DLAgn_00210470,DLAgn_00149910,DLAgn_00003160,DLAgn_00179580,DLAgn_00178690,DLAgn_000…
GO:0045597	57	2.3%	2.0%	0.179	0.742	positive regulation of cell differentiation	DLAgn_00155910,DLAgn_00226000,DLAgn_00261400,DLAgn_00006820,DLAgn_00084500,DLAgn_00068350,DLAgn_00177550,DLAgn_00208090,DLAgn_00044220,DLAgn_00069320,DLAgn_00210460,DLAgn_00122100,DLAgn_00140470,DLAgn_00168220,DLAgn_00236580,DLAgn_00135320,DLAgn_00008230,DLAgn_00084510,DLAgn_00086450,DLAgn_00179580,DLAgn_00178690,DLAgn_00065570,DLAgn_00179020,DLAgn_00174370,DLAgn_00090330,DLAgn_00167080,DLAgn_002…
GO:0007605	14	0.56%	0.43%	0.179	0.742	sensory perception of sound	DLAgn_00171370,DLAgn_00022830,DLAgn_00197970,DLAgn_00012140,DLAgn_00047610,DLAgn_00014200,DLAgn_00201040,DLAgn_00036320,DLAgn_00184360,DLAgn_00005230,DLAgn_00118940,DLAgn_00046340,DLAgn_00102830,DLAgn_00237820
GO:0015748	8	0.32%	0.22%	0.179	0.742	organophosphate ester transport	DLAgn_00179510,DLAgn_00122230,DLAgn_00106790,DLAgn_00139690,DLAgn_00153260,DLAgn_00107630,DLAgn_00189760,DLAgn_00143060
GO:0010675	8	0.32%	0.22%	0.179	0.742	regulation of cellular carbohydrate metabolic process	DLAgn_00016770,DLAgn_00014370,DLAgn_00176090,DLAgn_00210080,DLAgn_00019880,DLAgn_00069320,DLAgn_00038440,DLAgn_00148380
GO:0050772	8	0.32%	0.22%	0.179	0.742	positive regulation of axonogenesis	DLAgn_00013000,DLAgn_00119000,DLAgn_00177550,DLAgn_00044220,DLAgn_00082540,DLAgn_00187220,DLAgn_00155170,DLAgn_00179020
GO:0006109	8	0.32%	0.22%	0.179	0.742	regulation of carbohydrate metabolic process	DLAgn_00016770,DLAgn_00014370,DLAgn_00176090,DLAgn_00210080,DLAgn_00019880,DLAgn_00069320,DLAgn_00038440,DLAgn_00148380
GO:0030318	8	0.32%	0.22%	0.179	0.742	melanocyte differentiation	DLAgn_00185870,DLAgn_00172010,DLAgn_00029830,DLAgn_00127970,DLAgn_00193860,DLAgn_00160720,DLAgn_00156120,DLAgn_00158060
GO:0006665	16	0.64%	0.5%	0.18	0.742	sphingolipid metabolic process	DLAgn_00121480,DLAgn_00019750,DLAgn_00227150,DLAgn_00039090,DLAgn_00182310,DLAgn_00033280,DLAgn_00059750,DLAgn_00079200,DLAgn_00244110,DLAgn_00005440,DLAgn_00263160,DLAgn_00008650,DLAgn_00154330,DLAgn_00008660,DLAgn_00173480,DLAgn_00082780
GO:0010468	120	4.8%	4.5%	0.182	0.742	regulation of gene expression	DLAgn_00018440,DLAgn_00177300,DLAgn_00158500,DLAgn_00095240,DLAgn_00057370,DLAgn_00243410,DLAgn_00187110,DLAgn_00181360,DLAgn_00084500,DLAgn_00152490,DLAgn_00208090,DLAgn_00154150,DLAgn_00101960,DLAgn_00156050,DLAgn_00194050,DLAgn_00199960,DLAgn_00062150,DLAgn_00204460,DLAgn_00064170,DLAgn_00187080,DLAgn_00004940,DLAgn_00181130,DLAgn_00050040,DLAgn_00112610,DLAgn_00080310,DLAgn_00158100,DLAgn_001…
GO:0090100	11	0.44%	0.33%	0.182	0.742	positive regulation of transmembrane receptor protein serine/threonine kinase signaling pathway	DLAgn_00129700,DLAgn_00197760,DLAgn_00218000,DLAgn_00136790,DLAgn_00084500,DLAgn_00165420,DLAgn_00236580,DLAgn_00226000,DLAgn_00183720,DLAgn_00061960,DLAgn_00008230
GO:0002792	7	0.28%	0.19%	0.183	0.742	negative regulation of peptide secretion	DLAgn_00048910,DLAgn_00007410,DLAgn_00142680,DLAgn_00192320,DLAgn_00105420,DLAgn_00050230,DLAgn_00042370
GO:0050709	7	0.28%	0.19%	0.183	0.742	negative regulation of protein secretion	DLAgn_00048910,DLAgn_00007410,DLAgn_00142680,DLAgn_00192320,DLAgn_00105420,DLAgn_00050230,DLAgn_00042370
GO:0016458	7	0.28%	0.19%	0.183	0.742	gene silencing	DLAgn_00196160,DLAgn_00112080,DLAgn_00095240,DLAgn_00158910,DLAgn_00022490,DLAgn_00187110,DLAgn_00130930
GO:0014855	4	0.16%	0.09%	0.183	0.742	striated muscle cell proliferation	DLAgn_00173440,DLAgn_00153810,DLAgn_00180760,DLAgn_00065570
GO:1903036	4	0.16%	0.09%	0.183	0.742	positive regulation of response to wounding	DLAgn_00016770,DLAgn_00014370,DLAgn_00166110,DLAgn_00155170
GO:0002824	4	0.16%	0.09%	0.183	0.742	positive regulation of adaptive immune response based on somatic recombination of immune receptors built from immunoglobulin superfamily domains	DLAgn_00108790,DLAgn_00135320,DLAgn_00238730,DLAgn_00003160
GO:0046627	4	0.16%	0.09%	0.183	0.742	negative regulation of insulin receptor signaling pathway	DLAgn_00187080,DLAgn_00135320,DLAgn_00179580,DLAgn_00178690
GO:0071559	4	0.16%	0.09%	0.183	0.742	response to transforming growth factor beta	DLAgn_00031250,DLAgn_00048790,DLAgn_00031800,DLAgn_00088510
GO:0071560	4	0.16%	0.09%	0.183	0.742	cellular response to transforming growth factor beta stimulus	DLAgn_00031250,DLAgn_00048790,DLAgn_00031800,DLAgn_00088510
GO:0071277	4	0.16%	0.09%	0.183	0.742	cellular response to calcium ion	DLAgn_00070200,DLAgn_00021100,DLAgn_00204910,DLAgn_00203220
GO:0003151	4	0.16%	0.09%	0.183	0.742	outflow tract morphogenesis	DLAgn_00065330,DLAgn_00042310,DLAgn_00035900,DLAgn_00158100
GO:1902668	4	0.16%	0.09%	0.183	0.742	negative regulation of axon guidance	DLAgn_00263900,DLAgn_00255970,DLAgn_00167340,DLAgn_00034790
GO:1900077	4	0.16%	0.09%	0.183	0.742	negative regulation of cellular response to insulin stimulus	DLAgn_00187080,DLAgn_00135320,DLAgn_00179580,DLAgn_00178690
GO:0060038	4	0.16%	0.09%	0.183	0.742	cardiac muscle cell proliferation	DLAgn_00173440,DLAgn_00153810,DLAgn_00180760,DLAgn_00065570
GO:0060004	4	0.16%	0.09%	0.183	0.742	reflex	DLAgn_00014200,DLAgn_00188580,DLAgn_00175390,DLAgn_00102830
GO:0048489	4	0.16%	0.09%	0.183	0.742	synaptic vesicle transport	DLAgn_00171250,DLAgn_00209300,DLAgn_00065850,DLAgn_00105950
GO:0001578	4	0.16%	0.09%	0.183	0.742	microtubule bundle formation	DLAgn_00118620,DLAgn_00082540,DLAgn_00179470,DLAgn_00061360
GO:0051926	4	0.16%	0.09%	0.183	0.742	negative regulation of calcium ion transport	DLAgn_00172680,DLAgn_00114740,DLAgn_00016770,DLAgn_00032800
GO:0048278	6	0.24%	0.16%	0.186	0.742	vesicle docking	DLAgn_00014370,DLAgn_00213830,DLAgn_00007980,DLAgn_00149740,DLAgn_00033850,DLAgn_00112910
GO:0140056	6	0.24%	0.16%	0.186	0.742	organelle localization by membrane tethering	DLAgn_00014370,DLAgn_00213830,DLAgn_00007980,DLAgn_00149740,DLAgn_00033850,DLAgn_00112910
GO:0060393	6	0.24%	0.16%	0.186	0.742	regulation of pathway-restricted SMAD protein phosphorylation	DLAgn_00197760,DLAgn_00218000,DLAgn_00136790,DLAgn_00084500,DLAgn_00236580,DLAgn_00061960
GO:1902679	6	0.24%	0.16%	0.186	0.742	negative regulation of RNA biosynthetic process	DLAgn_00196160,DLAgn_00158100,DLAgn_00083860,DLAgn_00053790,DLAgn_00203320,DLAgn_00130930
GO:0045892	6	0.24%	0.16%	0.186	0.742	negative regulation of transcription, DNA-templated	DLAgn_00196160,DLAgn_00158100,DLAgn_00083860,DLAgn_00053790,DLAgn_00203320,DLAgn_00130930
GO:0018279	6	0.24%	0.16%	0.186	0.742	protein N-linked glycosylation via asparagine	DLAgn_00066760,DLAgn_00121480,DLAgn_00203040,DLAgn_00178710,DLAgn_00154330,DLAgn_00066770
GO:1903507	6	0.24%	0.16%	0.186	0.742	negative regulation of nucleic acid-templated transcription	DLAgn_00196160,DLAgn_00158100,DLAgn_00083860,DLAgn_00053790,DLAgn_00203320,DLAgn_00130930
GO:0051058	6	0.24%	0.16%	0.186	0.742	negative regulation of small GTPase mediated signal transduction	DLAgn_00027990,DLAgn_00056520,DLAgn_00079910,DLAgn_00135770,DLAgn_00140460,DLAgn_00159810
GO:0042177	6	0.24%	0.16%	0.186	0.742	negative regulation of protein catabolic process	DLAgn_00197760,DLAgn_00084500,DLAgn_00173600,DLAgn_00135720,DLAgn_00206760,DLAgn_00059430
GO:0045595	120	4.8%	4.5%	0.187	0.742	regulation of cell differentiation	DLAgn_00155910,DLAgn_00091960,DLAgn_00180710,DLAgn_00018440,DLAgn_00122430,DLAgn_00202150,DLAgn_00226000,DLAgn_00167340,DLAgn_00034770,DLAgn_00261400,DLAgn_00166250,DLAgn_00006740,DLAgn_00084500,DLAgn_00138220,DLAgn_00177550,DLAgn_00208090,DLAgn_00155120,DLAgn_00105420,DLAgn_00044220,DLAgn_00210460,DLAgn_00019400,DLAgn_00228530,DLAgn_00245840,DLAgn_00165420,DLAgn_00158100,DLAgn_00131680,DLAgn_002…
GO:0032233	5	0.2%	0.12%	0.187	0.742	positive regulation of actin filament bundle assembly	DLAgn_00046810,DLAgn_00014370,DLAgn_00096810,DLAgn_00044220,DLAgn_00121820
GO:0070303	5	0.2%	0.12%	0.187	0.742	negative regulation of stress-activated protein kinase signaling cascade	DLAgn_00095720,DLAgn_00084720,DLAgn_00161700,DLAgn_00104760,DLAgn_00035360
GO:0051703	5	0.2%	0.12%	0.187	0.742	intraspecies interaction between organisms	DLAgn_00167080,DLAgn_00032700,DLAgn_00166450,DLAgn_00167050,DLAgn_00012190
GO:0019098	5	0.2%	0.12%	0.187	0.742	reproductive behavior	DLAgn_00197970,DLAgn_00032700,DLAgn_00193880,DLAgn_00167050,DLAgn_00097960
GO:0030501	5	0.2%	0.12%	0.187	0.742	positive regulation of bone mineralization	DLAgn_00136790,DLAgn_00161730,DLAgn_00236580,DLAgn_00226000,DLAgn_00008230
GO:0035176	5	0.2%	0.12%	0.187	0.742	social behavior	DLAgn_00167080,DLAgn_00032700,DLAgn_00166450,DLAgn_00167050,DLAgn_00012190
GO:0045773	5	0.2%	0.12%	0.187	0.742	positive regulation of axon extension	DLAgn_00013000,DLAgn_00044220,DLAgn_00082540,DLAgn_00155170,DLAgn_00179020
GO:0031076	5	0.2%	0.12%	0.187	0.742	embryonic camera-type eye development	DLAgn_00048800,DLAgn_00151110,DLAgn_00208090,DLAgn_00155250,DLAgn_00167690
GO:0032873	5	0.2%	0.12%	0.187	0.742	negative regulation of stress-activated MAPK cascade	DLAgn_00095720,DLAgn_00084720,DLAgn_00161700,DLAgn_00104760,DLAgn_00035360
GO:0010770	10	0.4%	0.29%	0.188	0.742	positive regulation of cell morphogenesis involved in differentiation	DLAgn_00122100,DLAgn_00127780,DLAgn_00013000,DLAgn_00119000,DLAgn_00177550,DLAgn_00044220,DLAgn_00082540,DLAgn_00187220,DLAgn_00155170,DLAgn_00179020
GO:0046467	10	0.4%	0.29%	0.188	0.742	membrane lipid biosynthetic process	DLAgn_00121480,DLAgn_00005440,DLAgn_00019750,DLAgn_00263160,DLAgn_00008650,DLAgn_00039090,DLAgn_00182310,DLAgn_00079790,DLAgn_00059750,DLAgn_00079200
GO:0030324	10	0.4%	0.29%	0.188	0.742	lung development	DLAgn_00005770,DLAgn_00172000,DLAgn_00195050,DLAgn_00255100,DLAgn_00003990,DLAgn_00226000,DLAgn_00160820,DLAgn_00008230,DLAgn_00076940,DLAgn_00046020
GO:0021591	2	0.08%	0.03%	0.19	0.742	ventricular system development	DLAgn_00018440,DLAgn_00059780
GO:0032722	2	0.08%	0.03%	0.19	0.742	positive regulation of chemokine production	DLAgn_00183840,DLAgn_00003160
GO:0016332	2	0.08%	0.03%	0.19	0.742	establishment or maintenance of polarity of embryonic epithelium	DLAgn_00018880,DLAgn_00070680
GO:0015801	2	0.08%	0.03%	0.19	0.742	aromatic amino acid transport	DLAgn_00132440,DLAgn_00094100
GO:0009826	2	0.08%	0.03%	0.19	0.742	unidimensional cell growth	DLAgn_00112230,DLAgn_00184220
GO:0010829	2	0.08%	0.03%	0.19	0.742	negative regulation of glucose transmembrane transport	DLAgn_00179580,DLAgn_00178690
GO:0014848	2	0.08%	0.03%	0.19	0.742	urinary tract smooth muscle contraction	DLAgn_00014200,DLAgn_00102830
GO:0048240	2	0.08%	0.03%	0.19	0.742	sperm capacitation	DLAgn_00191100,DLAgn_00178690
GO:0007168	2	0.08%	0.03%	0.19	0.742	receptor guanylyl cyclase signaling pathway	DLAgn_00087180,DLAgn_00024360
GO:0070344	2	0.08%	0.03%	0.19	0.742	regulation of fat cell proliferation	DLAgn_00110390,DLAgn_00151110
GO:0060836	2	0.08%	0.03%	0.19	0.742	lymphatic endothelial cell differentiation	DLAgn_00226000,DLAgn_00008230
GO:0008277	2	0.08%	0.03%	0.19	0.742	regulation of G protein-coupled receptor signaling pathway	DLAgn_00133430,DLAgn_00195750
GO:0099623	2	0.08%	0.03%	0.19	0.742	regulation of cardiac muscle cell membrane repolarization	DLAgn_00141370,DLAgn_00181360
GO:0032026	2	0.08%	0.03%	0.19	0.742	response to magnesium ion	DLAgn_00070200,DLAgn_00021100
GO:0071623	2	0.08%	0.03%	0.19	0.742	negative regulation of granulocyte chemotaxis	DLAgn_00013000,DLAgn_00179020
GO:0071625	2	0.08%	0.03%	0.19	0.742	vocalization behavior	DLAgn_00167080,DLAgn_00012190
GO:0090024	2	0.08%	0.03%	0.19	0.742	negative regulation of neutrophil chemotaxis	DLAgn_00013000,DLAgn_00179020
GO:0009595	2	0.08%	0.03%	0.19	0.742	detection of biotic stimulus	DLAgn_00042710,DLAgn_00204950
GO:0006678	2	0.08%	0.03%	0.19	0.742	glucosylceramide metabolic process	DLAgn_00244110,DLAgn_00227150
GO:0006681	2	0.08%	0.03%	0.19	0.742	galactosylceramide metabolic process	DLAgn_00244110,DLAgn_00227150
GO:0035641	2	0.08%	0.03%	0.19	0.742	locomotory exploration behavior	DLAgn_00016770,DLAgn_00167080
GO:0042982	2	0.08%	0.03%	0.19	0.742	amyloid precursor protein metabolic process	DLAgn_00146250,DLAgn_00244110
GO:0019374	2	0.08%	0.03%	0.19	0.742	galactolipid metabolic process	DLAgn_00244110,DLAgn_00227150
GO:0046325	2	0.08%	0.03%	0.19	0.742	negative regulation of glucose import	DLAgn_00179580,DLAgn_00178690
GO:0035479	2	0.08%	0.03%	0.19	0.742	angioblast cell migration from lateral mesoderm to midline	DLAgn_00208090,DLAgn_00068690
GO:0071364	2	0.08%	0.03%	0.19	0.742	cellular response to epidermal growth factor stimulus	DLAgn_00145350,DLAgn_00074300
GO:0006491	2	0.08%	0.03%	0.19	0.742	N-glycan processing	DLAgn_00121480,DLAgn_00079200
GO:0060389	2	0.08%	0.03%	0.19	0.742	pathway-restricted SMAD protein phosphorylation	DLAgn_00153810,DLAgn_00065570
GO:0043372	2	0.08%	0.03%	0.19	0.742	positive regulation of CD4-positive, alpha-beta T cell differentiation	DLAgn_00135320,DLAgn_00003160
GO:0001912	2	0.08%	0.03%	0.19	0.742	positive regulation of leukocyte mediated cytotoxicity	DLAgn_00046520,DLAgn_00204800
GO:0060307	2	0.08%	0.03%	0.19	0.742	regulation of ventricular cardiac muscle cell membrane repolarization	DLAgn_00141370,DLAgn_00181360
GO:0060339	2	0.08%	0.03%	0.19	0.742	negative regulation of type I interferon-mediated signaling pathway	DLAgn_00249020,DLAgn_00243410
GO:0070849	2	0.08%	0.03%	0.19	0.742	response to epidermal growth factor	DLAgn_00145350,DLAgn_00074300
GO:0050857	2	0.08%	0.03%	0.19	0.742	positive regulation of antigen receptor-mediated signaling pathway	DLAgn_00187080,DLAgn_00220740
GO:0060211	2	0.08%	0.03%	0.19	0.742	regulation of nuclear-transcribed mRNA poly(A) tail shortening	DLAgn_00199960,DLAgn_00112080
GO:0072134	2	0.08%	0.03%	0.19	0.742	nephrogenic mesenchyme morphogenesis	DLAgn_00197760,DLAgn_00084500
GO:1902623	2	0.08%	0.03%	0.19	0.742	negative regulation of neutrophil migration	DLAgn_00013000,DLAgn_00179020
GO:0071071	2	0.08%	0.03%	0.19	0.742	regulation of phospholipid biosynthetic process	DLAgn_00009810,DLAgn_00063310
GO:0030431	2	0.08%	0.03%	0.19	0.742	sleep	DLAgn_00066940,DLAgn_00066930
GO:0080182	2	0.08%	0.03%	0.19	0.742	histone H3-K4 trimethylation	DLAgn_00032170,DLAgn_00130930
GO:0001780	2	0.08%	0.03%	0.19	0.742	neutrophil homeostasis	DLAgn_00184760,DLAgn_00191670
GO:1900151	2	0.08%	0.03%	0.19	0.742	regulation of nuclear-transcribed mRNA catabolic process, deadenylation-dependent decay	DLAgn_00199960,DLAgn_00112080
GO:0032960	2	0.08%	0.03%	0.19	0.742	regulation of inositol trisphosphate biosynthetic process	DLAgn_00069320,DLAgn_00148380
GO:0031065	2	0.08%	0.03%	0.19	0.742	positive regulation of histone deacetylation	DLAgn_00263160,DLAgn_00114360
GO:0021631	2	0.08%	0.03%	0.19	0.742	optic nerve morphogenesis	DLAgn_00146300,DLAgn_00096750
GO:0051964	2	0.08%	0.03%	0.19	0.742	negative regulation of synapse assembly	DLAgn_00202150,DLAgn_00086420
GO:1903320	12	0.48%	0.37%	0.193	0.742	regulation of protein modification by small protein conjugation or removal	DLAgn_00048390,DLAgn_00192080,DLAgn_00006740,DLAgn_00218000,DLAgn_00095720,DLAgn_00253660,DLAgn_00194840,DLAgn_00213990,DLAgn_00026810,DLAgn_00100710,DLAgn_00027900,DLAgn_00059430
GO:0009896	18	0.72%	0.58%	0.193	0.742	positive regulation of catabolic process	DLAgn_00199960,DLAgn_00016770,DLAgn_00044520,DLAgn_00095720,DLAgn_00178710,DLAgn_00176610,DLAgn_00038440,DLAgn_00054450,DLAgn_00009810,DLAgn_00083950,DLAgn_00158100,DLAgn_00010200,DLAgn_00243270,DLAgn_00112080,DLAgn_00194840,DLAgn_00045660,DLAgn_00100710,DLAgn_00063310
GO:2000026	141	5.7%	5.3%	0.194	0.742	regulation of multicellular organismal development	DLAgn_00155910,DLAgn_00091960,DLAgn_00180710,DLAgn_00018440,DLAgn_00202150,DLAgn_00173500,DLAgn_00226000,DLAgn_00167340,DLAgn_00034770,DLAgn_00261400,DLAgn_00166250,DLAgn_00006740,DLAgn_00084500,DLAgn_00138220,DLAgn_00177550,DLAgn_00197280,DLAgn_00208090,DLAgn_00155120,DLAgn_00105420,DLAgn_00044220,DLAgn_00210460,DLAgn_00019400,DLAgn_00103520,DLAgn_00187080,DLAgn_00066930,DLAgn_00048800,DLAgn_002…
GO:0042074	16	0.64%	0.51%	0.195	0.742	cell migration involved in gastrulation	DLAgn_00064140,DLAgn_00012010,DLAgn_00040210,DLAgn_00232250,DLAgn_00127780,DLAgn_00013000,DLAgn_00153440,DLAgn_00261540,DLAgn_00184220,DLAgn_00222710,DLAgn_00238680,DLAgn_00058800,DLAgn_00106990,DLAgn_00087320,DLAgn_00026390,DLAgn_00179020
GO:0016197	14	0.56%	0.44%	0.195	0.742	endosomal transport	DLAgn_00035080,DLAgn_00100660,DLAgn_00066940,DLAgn_00066930,DLAgn_00165680,DLAgn_00161260,DLAgn_00091460,DLAgn_00205550,DLAgn_00143060,DLAgn_00031850,DLAgn_00188730,DLAgn_00068390,DLAgn_00192220,DLAgn_00007580
GO:1903311	14	0.56%	0.44%	0.195	0.742	regulation of mRNA metabolic process	DLAgn_00123680,DLAgn_00070710,DLAgn_00194050,DLAgn_00199960,DLAgn_00195050,DLAgn_00204460,DLAgn_00023310,DLAgn_00129230,DLAgn_00073420,DLAgn_00059920,DLAgn_00094090,DLAgn_00131570,DLAgn_00112080,DLAgn_00081490
GO:0042692	14	0.56%	0.44%	0.195	0.742	muscle cell differentiation	DLAgn_00128600,DLAgn_00012010,DLAgn_00171630,DLAgn_00151110,DLAgn_00059780,DLAgn_00180760,DLAgn_00168220,DLAgn_00059360,DLAgn_00166110,DLAgn_00158910,DLAgn_00055440,DLAgn_00025170,DLAgn_00058800,DLAgn_00049750
GO:0006355	29	1.2%	0.99%	0.195	0.742	regulation of transcription, DNA-templated	DLAgn_00153810,DLAgn_00095720,DLAgn_00147670,DLAgn_00096810,DLAgn_00196160,DLAgn_00166450,DLAgn_00243410,DLAgn_00057310,DLAgn_00053790,DLAgn_00181260,DLAgn_00203320,DLAgn_00130930,DLAgn_00083950,DLAgn_00002880,DLAgn_00249020,DLAgn_00025000,DLAgn_00086420,DLAgn_00012010,DLAgn_00187080,DLAgn_00227120,DLAgn_00027900,DLAgn_00003910,DLAgn_00134130,DLAgn_00263160,DLAgn_00158100,DLAgn_00167740,DLAgn_001…
GO:1903506	29	1.2%	0.99%	0.195	0.742	regulation of nucleic acid-templated transcription	DLAgn_00153810,DLAgn_00095720,DLAgn_00147670,DLAgn_00096810,DLAgn_00196160,DLAgn_00166450,DLAgn_00243410,DLAgn_00057310,DLAgn_00053790,DLAgn_00181260,DLAgn_00203320,DLAgn_00130930,DLAgn_00083950,DLAgn_00002880,DLAgn_00249020,DLAgn_00025000,DLAgn_00086420,DLAgn_00012010,DLAgn_00187080,DLAgn_00227120,DLAgn_00027900,DLAgn_00003910,DLAgn_00134130,DLAgn_00263160,DLAgn_00158100,DLAgn_00167740,DLAgn_001…
GO:0043393	11	0.44%	0.33%	0.2	0.742	regulation of protein binding	DLAgn_00048390,DLAgn_00006740,DLAgn_00218000,DLAgn_00196160,DLAgn_00165420,DLAgn_00127780,DLAgn_00061970,DLAgn_00027900,DLAgn_00158080,DLAgn_00214950,DLAgn_00024260
GO:0048754	11	0.44%	0.33%	0.2	0.742	branching morphogenesis of an epithelial tube	DLAgn_00146250,DLAgn_00108050,DLAgn_00197760,DLAgn_00084500,DLAgn_00048800,DLAgn_00058800,DLAgn_00154020,DLAgn_00194010,DLAgn_00080120,DLAgn_00203220,DLAgn_00213870
GO:0045834	11	0.44%	0.33%	0.2	0.742	positive regulation of lipid metabolic process	DLAgn_00016770,DLAgn_00049600,DLAgn_00127780,DLAgn_00243270,DLAgn_00026810,DLAgn_00088640,DLAgn_00069320,DLAgn_00038440,DLAgn_00053790,DLAgn_00148380,DLAgn_00086750
GO:1901343	8	0.32%	0.23%	0.201	0.742	negative regulation of vasculature development	DLAgn_00019400,DLAgn_00027990,DLAgn_00012370,DLAgn_00196160,DLAgn_00016400,DLAgn_00006990,DLAgn_00261540,DLAgn_00199440
GO:0050684	8	0.32%	0.23%	0.201	0.742	regulation of mRNA processing	DLAgn_00123680,DLAgn_00070710,DLAgn_00194050,DLAgn_00059920,DLAgn_00094090,DLAgn_00195050,DLAgn_00204460,DLAgn_00131570
GO:0043065	39	1.6%	1.4%	0.202	0.742	positive regulation of apoptotic process	DLAgn_00203380,DLAgn_00066200,DLAgn_00178710,DLAgn_00014200,DLAgn_00182310,DLAgn_00034770,DLAgn_00163460,DLAgn_00050230,DLAgn_00027460,DLAgn_00006740,DLAgn_00116510,DLAgn_00139710,DLAgn_00142510,DLAgn_00118850,DLAgn_00212480,DLAgn_00152250,DLAgn_00024250,DLAgn_00102830,DLAgn_00083110,DLAgn_00012390,DLAgn_00102230,DLAgn_00122100,DLAgn_00021000,DLAgn_00050500,DLAgn_00179930,DLAgn_00082080,DLAgn_000…
GO:0043409	13	0.52%	0.41%	0.202	0.742	negative regulation of MAPK cascade	DLAgn_00095720,DLAgn_00095030,DLAgn_00035360,DLAgn_00027990,DLAgn_00084720,DLAgn_00161700,DLAgn_00104760,DLAgn_00040170,DLAgn_00179580,DLAgn_00178690,DLAgn_00128910,DLAgn_00046020,DLAgn_00121820
GO:0007611	20	0.8%	0.66%	0.205	0.742	learning or memory	DLAgn_00167080,DLAgn_00100260,DLAgn_00066940,DLAgn_00066930,DLAgn_00119000,DLAgn_00095120,DLAgn_00169950,DLAgn_00140470,DLAgn_00075630,DLAgn_00166110,DLAgn_00034770,DLAgn_00123280,DLAgn_00167050,DLAgn_00168590,DLAgn_00227510,DLAgn_00012190,DLAgn_00096750,DLAgn_00006740,DLAgn_00027990,DLAgn_00001080
GO:0046887	7	0.28%	0.2%	0.208	0.742	positive regulation of hormone secretion	DLAgn_00016770,DLAgn_00066940,DLAgn_00108790,DLAgn_00066930,DLAgn_00027900,DLAgn_00142260,DLAgn_00046150
GO:0006939	7	0.28%	0.2%	0.208	0.742	smooth muscle contraction	DLAgn_00146250,DLAgn_00184760,DLAgn_00119350,DLAgn_00183400,DLAgn_00014200,DLAgn_00102830,DLAgn_00148380
GO:0002433	7	0.28%	0.2%	0.208	0.742	immune response-regulating cell surface receptor signaling pathway involved in phagocytosis	DLAgn_00041350,DLAgn_00059720,DLAgn_00218920,DLAgn_00016590,DLAgn_00091680,DLAgn_00245840,DLAgn_00086750
GO:0009166	7	0.28%	0.2%	0.208	0.742	nucleotide catabolic process	DLAgn_00184760,DLAgn_00119350,DLAgn_00007410,DLAgn_00031250,DLAgn_00031800,DLAgn_00061560,DLAgn_00050260
GO:0045823	7	0.28%	0.2%	0.208	0.742	positive regulation of heart contraction	DLAgn_00158130,DLAgn_00232460,DLAgn_00004690,DLAgn_00151130,DLAgn_00213410,DLAgn_00065570,DLAgn_00158150
GO:0038094	7	0.28%	0.2%	0.208	0.742	Fc-gamma receptor signaling pathway	DLAgn_00041350,DLAgn_00059720,DLAgn_00218920,DLAgn_00016590,DLAgn_00091680,DLAgn_00245840,DLAgn_00086750
GO:0038096	7	0.28%	0.2%	0.208	0.742	Fc-gamma receptor signaling pathway involved in phagocytosis	DLAgn_00041350,DLAgn_00059720,DLAgn_00218920,DLAgn_00016590,DLAgn_00091680,DLAgn_00245840,DLAgn_00086750
GO:0048538	7	0.28%	0.2%	0.208	0.742	thymus development	DLAgn_00218000,DLAgn_00032920,DLAgn_00255970,DLAgn_00065820,DLAgn_00151110,DLAgn_00154020,DLAgn_00116150
GO:0051495	16	0.64%	0.52%	0.209	0.742	positive regulation of cytoskeleton organization	DLAgn_00146250,DLAgn_00046810,DLAgn_00263900,DLAgn_00019400,DLAgn_00016770,DLAgn_00014370,DLAgn_00096810,DLAgn_00227240,DLAgn_00166110,DLAgn_00006740,DLAgn_00118620,DLAgn_00168500,DLAgn_00044220,DLAgn_00069320,DLAgn_00155170,DLAgn_00121820
GO:0030099	21	0.84%	0.7%	0.209	0.742	myeloid cell differentiation	DLAgn_00038030,DLAgn_00153810,DLAgn_00213830,DLAgn_00177300,DLAgn_00253330,DLAgn_00095120,DLAgn_00180760,DLAgn_00031250,DLAgn_00172700,DLAgn_00037780,DLAgn_00036460,DLAgn_00038020,DLAgn_00108050,DLAgn_00084700,DLAgn_00134130,DLAgn_00078340,DLAgn_00110170,DLAgn_00002880,DLAgn_00085620,DLAgn_00154020,DLAgn_00009440
GO:0070727	54	2.2%	1.9%	0.211	0.742	cellular macromolecule localization	DLAgn_00059150,DLAgn_00151110,DLAgn_00127480,DLAgn_00142680,DLAgn_00181360,DLAgn_00006740,DLAgn_00166720,DLAgn_00208090,DLAgn_00061460,DLAgn_00213410,DLAgn_00158150,DLAgn_00146250,DLAgn_00040320,DLAgn_00127870,DLAgn_00132200,DLAgn_00070670,DLAgn_00036320,DLAgn_00054450,DLAgn_00058330,DLAgn_00114120,DLAgn_00245690,DLAgn_00158100,DLAgn_00135320,DLAgn_00104680,DLAgn_00082250,DLAgn_00167080,DLAgn_002…
GO:0030004	6	0.24%	0.16%	0.213	0.742	cellular monovalent inorganic cation homeostasis	DLAgn_00244110,DLAgn_00014200,DLAgn_00190340,DLAgn_00057430,DLAgn_00203220,DLAgn_00102830
GO:0050974	6	0.24%	0.16%	0.213	0.742	detection of mechanical stimulus involved in sensory perception	DLAgn_00098050,DLAgn_00022830,DLAgn_00220790,DLAgn_00059440,DLAgn_00046340,DLAgn_00080120
GO:0018196	6	0.24%	0.16%	0.213	0.742	peptidyl-asparagine modification	DLAgn_00066760,DLAgn_00121480,DLAgn_00203040,DLAgn_00178710,DLAgn_00154330,DLAgn_00066770
GO:0051905	6	0.24%	0.16%	0.213	0.742	establishment of pigment granule localization	DLAgn_00083950,DLAgn_00159640,DLAgn_00007980,DLAgn_00149740,DLAgn_00046340,DLAgn_00158060
GO:0051904	6	0.24%	0.16%	0.213	0.742	pigment granule transport	DLAgn_00083950,DLAgn_00159640,DLAgn_00007980,DLAgn_00149740,DLAgn_00046340,DLAgn_00158060
GO:0016570	41	1.6%	1.5%	0.215	0.742	histone modification	DLAgn_00062180,DLAgn_00195050,DLAgn_00061290,DLAgn_00196160,DLAgn_00089060,DLAgn_00035000,DLAgn_00180350,DLAgn_00128470,DLAgn_00142260,DLAgn_00041700,DLAgn_00034770,DLAgn_00035260,DLAgn_00032170,DLAgn_00059430,DLAgn_00130930,DLAgn_00006740,DLAgn_00244210,DLAgn_00218920,DLAgn_00192990,DLAgn_00152250,DLAgn_00025000,DLAgn_00040060,DLAgn_00213870,DLAgn_00040360,DLAgn_00090200,DLAgn_00187080,DLAgn_001…
GO:0043954	3	0.12%	0.07%	0.215	0.742	cellular component maintenance	DLAgn_00174330,DLAgn_00003990,DLAgn_00061330
GO:0048147	3	0.12%	0.07%	0.215	0.742	negative regulation of fibroblast proliferation	DLAgn_00027990,DLAgn_00083950,DLAgn_00198480
GO:0015701	3	0.12%	0.07%	0.215	0.742	bicarbonate transport	DLAgn_00050380,DLAgn_00092370,DLAgn_00202990
GO:0030038	3	0.12%	0.07%	0.215	0.742	contractile actin filament bundle assembly	DLAgn_00184220,DLAgn_00038380,DLAgn_00027900
GO:0060840	3	0.12%	0.07%	0.215	0.742	artery development	DLAgn_00226000,DLAgn_00023350,DLAgn_00008230
GO:0046638	3	0.12%	0.07%	0.215	0.742	positive regulation of alpha-beta T cell differentiation	DLAgn_00135320,DLAgn_00068350,DLAgn_00003160
GO:0000122	3	0.12%	0.07%	0.215	0.742	negative regulation of transcription by RNA polymerase II	DLAgn_00158100,DLAgn_00083860,DLAgn_00203320
GO:0032456	3	0.12%	0.07%	0.215	0.742	endocytic recycling	DLAgn_00100660,DLAgn_00068390,DLAgn_00205550
GO:0033198	3	0.12%	0.07%	0.215	0.742	response to ATP	DLAgn_00070200,DLAgn_00016010,DLAgn_00021100
GO:0006684	3	0.12%	0.07%	0.215	0.742	sphingomyelin metabolic process	DLAgn_00244110,DLAgn_00019750,DLAgn_00173480
GO:0009448	3	0.12%	0.07%	0.215	0.742	gamma-aminobutyric acid metabolic process	DLAgn_00195170,DLAgn_00118940,DLAgn_00227150
GO:0010332	3	0.12%	0.07%	0.215	0.742	response to gamma radiation	DLAgn_00042710,DLAgn_00238730,DLAgn_00261400
GO:0010389	3	0.12%	0.07%	0.215	0.742	regulation of G2/M transition of mitotic cell cycle	DLAgn_00159570,DLAgn_00027240,DLAgn_00154020
GO:1903170	3	0.12%	0.07%	0.215	0.742	negative regulation of calcium ion transmembrane transport	DLAgn_00114740,DLAgn_00016770,DLAgn_00032800
GO:0072310	3	0.12%	0.07%	0.215	0.742	glomerular epithelial cell development	DLAgn_00009070,DLAgn_00166720,DLAgn_00087770
GO:0006379	3	0.12%	0.07%	0.215	0.742	mRNA cleavage	DLAgn_00199960,DLAgn_00018440,DLAgn_00130510
GO:0048745	3	0.12%	0.07%	0.215	0.742	smooth muscle tissue development	DLAgn_00146250,DLAgn_00027990,DLAgn_00208090
GO:1903317	3	0.12%	0.07%	0.215	0.742	regulation of protein maturation	DLAgn_00157270,DLAgn_00063960,DLAgn_00166170
GO:0048617	3	0.12%	0.07%	0.215	0.742	embryonic foregut morphogenesis	DLAgn_00226000,DLAgn_00008230,DLAgn_00016590
GO:1902749	3	0.12%	0.07%	0.215	0.742	regulation of cell cycle G2/M phase transition	DLAgn_00159570,DLAgn_00027240,DLAgn_00154020
GO:0043149	3	0.12%	0.07%	0.215	0.742	stress fiber assembly	DLAgn_00184220,DLAgn_00038380,DLAgn_00027900
GO:0072015	3	0.12%	0.07%	0.215	0.742	glomerular visceral epithelial cell development	DLAgn_00009070,DLAgn_00166720,DLAgn_00087770
GO:1905276	3	0.12%	0.07%	0.215	0.742	regulation of epithelial tube formation	DLAgn_00065330,DLAgn_00032920,DLAgn_00076940
GO:0031128	3	0.12%	0.07%	0.215	0.742	developmental induction	DLAgn_00165420,DLAgn_00151110,DLAgn_00095560
GO:0070613	3	0.12%	0.07%	0.215	0.742	regulation of protein processing	DLAgn_00157270,DLAgn_00063960,DLAgn_00166170
GO:0090398	3	0.12%	0.07%	0.215	0.742	cellular senescence	DLAgn_00119950,DLAgn_00166110,DLAgn_00131520
GO:0050877	73	2.9%	2.7%	0.216	0.742	nervous system process	DLAgn_00012140,DLAgn_00171320,DLAgn_00014200,DLAgn_00095120,DLAgn_00075630,DLAgn_00034770,DLAgn_00123280,DLAgn_00168590,DLAgn_00202990,DLAgn_00184360,DLAgn_00006740,DLAgn_00238390,DLAgn_00159640,DLAgn_00053520,DLAgn_00003990,DLAgn_00033950,DLAgn_00139670,DLAgn_00232750,DLAgn_00237820,DLAgn_00171370,DLAgn_00022830,DLAgn_00194090,DLAgn_00122100,DLAgn_00066930,DLAgn_00169950,DLAgn_00140470,DLAgn_000…
GO:0050771	9	0.36%	0.27%	0.216	0.742	negative regulation of axonogenesis	DLAgn_00263900,DLAgn_00202150,DLAgn_00255970,DLAgn_00004300,DLAgn_00167340,DLAgn_00034790,DLAgn_00177550,DLAgn_00187220,DLAgn_00096750
GO:0090278	5	0.2%	0.13%	0.218	0.742	negative regulation of peptide hormone secretion	DLAgn_00048910,DLAgn_00007410,DLAgn_00142680,DLAgn_00050230,DLAgn_00042370
GO:0046676	5	0.2%	0.13%	0.218	0.742	negative regulation of insulin secretion	DLAgn_00048910,DLAgn_00007410,DLAgn_00142680,DLAgn_00050230,DLAgn_00042370
GO:0009148	5	0.2%	0.13%	0.218	0.742	pyrimidine nucleoside triphosphate biosynthetic process	DLAgn_00072730,DLAgn_00069280,DLAgn_00129640,DLAgn_00153120,DLAgn_00069020
GO:0001570	15	0.6%	0.48%	0.218	0.742	vasculogenesis	DLAgn_00153810,DLAgn_00090750,DLAgn_00202150,DLAgn_00255970,DLAgn_00012010,DLAgn_00125560,DLAgn_00180760,DLAgn_00261540,DLAgn_00005420,DLAgn_00048640,DLAgn_00208090,DLAgn_00068690,DLAgn_00194010,DLAgn_00088510,DLAgn_00179020
GO:0006935	23	0.92%	0.78%	0.218	0.742	chemotaxis	DLAgn_00263900,DLAgn_00066200,DLAgn_00207590,DLAgn_00255970,DLAgn_00119350,DLAgn_00146300,DLAgn_00208150,DLAgn_00167340,DLAgn_00261540,DLAgn_00055890,DLAgn_00091680,DLAgn_00187470,DLAgn_00108050,DLAgn_00184760,DLAgn_00191670,DLAgn_00087320,DLAgn_00063440,DLAgn_00179580,DLAgn_00178690,DLAgn_00007390,DLAgn_00000190,DLAgn_00065570,DLAgn_00126800
GO:0042493	23	0.92%	0.78%	0.218	0.742	response to drug	DLAgn_00046810,DLAgn_00172680,DLAgn_00065330,DLAgn_00210940,DLAgn_00061070,DLAgn_00174550,DLAgn_00016010,DLAgn_00187080,DLAgn_00146660,DLAgn_00089490,DLAgn_00142680,DLAgn_00169950,DLAgn_00182310,DLAgn_00031250,DLAgn_00048390,DLAgn_00184220,DLAgn_00184760,DLAgn_00004690,DLAgn_00118940,DLAgn_00191670,DLAgn_00105950,DLAgn_00065570,DLAgn_00042370
GO:0070536	4	0.16%	0.1%	0.22	0.742	protein K63-linked deubiquitination	DLAgn_00082620,DLAgn_00130150,DLAgn_00056580,DLAgn_00035260
GO:0002821	4	0.16%	0.1%	0.22	0.742	positive regulation of adaptive immune response	DLAgn_00108790,DLAgn_00135320,DLAgn_00238730,DLAgn_00003160
GO:0046825	4	0.16%	0.1%	0.22	0.742	regulation of protein export from nucleus	DLAgn_00006740,DLAgn_00191100,DLAgn_00154150,DLAgn_00178690
GO:0007189	4	0.16%	0.1%	0.22	0.742	adenylate cyclase-activating G protein-coupled receptor signaling pathway	DLAgn_00158130,DLAgn_00232460,DLAgn_00213410,DLAgn_00158150
GO:0032413	4	0.16%	0.1%	0.22	0.742	negative regulation of ion transmembrane transporter activity	DLAgn_00114740,DLAgn_00005340,DLAgn_00045750,DLAgn_00032800
GO:0006555	4	0.16%	0.1%	0.22	0.742	methionine metabolic process	DLAgn_00178200,DLAgn_00161610,DLAgn_00019880,DLAgn_00213400
GO:0051180	4	0.16%	0.1%	0.22	0.742	vitamin transport	DLAgn_00028520,DLAgn_00255100,DLAgn_00028500,DLAgn_00066570
GO:0035065	4	0.16%	0.1%	0.22	0.742	regulation of histone acetylation	DLAgn_00114360,DLAgn_00027900,DLAgn_00025000,DLAgn_00040060
GO:0002026	4	0.16%	0.1%	0.22	0.742	regulation of the force of heart contraction	DLAgn_00174550,DLAgn_00016010,DLAgn_00179580,DLAgn_00178690
GO:0045686	4	0.16%	0.1%	0.22	0.742	negative regulation of glial cell differentiation	DLAgn_00027990,DLAgn_00161530,DLAgn_00095560,DLAgn_00026810
GO:0033628	4	0.16%	0.1%	0.22	0.742	regulation of cell adhesion mediated by integrin	DLAgn_00202150,DLAgn_00182310,DLAgn_00088640,DLAgn_00065570
GO:0002253	18	0.72%	0.6%	0.221	0.742	activation of immune response	DLAgn_00235410,DLAgn_00041350,DLAgn_00129610,DLAgn_00145350,DLAgn_00122430,DLAgn_00016590,DLAgn_00220740,DLAgn_00091680,DLAgn_00245840,DLAgn_00059430,DLAgn_00057850,DLAgn_00059720,DLAgn_00061960,DLAgn_00218920,DLAgn_00153470,DLAgn_00238730,DLAgn_00003160,DLAgn_00086750
GO:0045765	18	0.72%	0.6%	0.221	0.742	regulation of angiogenesis	DLAgn_00019400,DLAgn_00012370,DLAgn_00126730,DLAgn_00145350,DLAgn_00196160,DLAgn_00016400,DLAgn_00255970,DLAgn_00187080,DLAgn_00261540,DLAgn_00254080,DLAgn_00027990,DLAgn_00263160,DLAgn_00165420,DLAgn_00006990,DLAgn_00197280,DLAgn_00179580,DLAgn_00178690,DLAgn_00199440
GO:0044260	519	0.21	0.2	0.224	0.742	cellular macromolecule metabolic process	DLAgn_00105810,DLAgn_00145150,DLAgn_00202150,DLAgn_00087180,DLAgn_00047600,DLAgn_00034770,DLAgn_00206870,DLAgn_00079200,DLAgn_00112230,DLAgn_00082960,DLAgn_00240790,DLAgn_00044220,DLAgn_00157260,DLAgn_00125650,DLAgn_00150730,DLAgn_00071720,DLAgn_00024850,DLAgn_00022310,DLAgn_00089490,DLAgn_00123230,DLAgn_00109290,DLAgn_00152910,DLAgn_00169470,DLAgn_00058840,DLAgn_00080310,DLAgn_00158100,DLAgn_001…
GO:0045321	28	1.1%	0.97%	0.224	0.742	leukocyte activation	DLAgn_00213940,DLAgn_00195050,DLAgn_00196160,DLAgn_00142680,DLAgn_00204950,DLAgn_00059430,DLAgn_00169460,DLAgn_00266460,DLAgn_00108790,DLAgn_00221270,DLAgn_00082700,DLAgn_00067380,DLAgn_00155120,DLAgn_00116150,DLAgn_00069320,DLAgn_00238730,DLAgn_00213950,DLAgn_00146250,DLAgn_00016770,DLAgn_00187080,DLAgn_00235560,DLAgn_00172700,DLAgn_00220740,DLAgn_00245840,DLAgn_00158100,DLAgn_00147810,DLAgn_001…
GO:0016569	41	1.6%	1.5%	0.224	0.742	covalent chromatin modification	DLAgn_00062180,DLAgn_00195050,DLAgn_00061290,DLAgn_00196160,DLAgn_00089060,DLAgn_00035000,DLAgn_00180350,DLAgn_00128470,DLAgn_00142260,DLAgn_00041700,DLAgn_00034770,DLAgn_00035260,DLAgn_00032170,DLAgn_00059430,DLAgn_00130930,DLAgn_00006740,DLAgn_00244210,DLAgn_00218920,DLAgn_00192990,DLAgn_00152250,DLAgn_00025000,DLAgn_00040060,DLAgn_00213870,DLAgn_00040360,DLAgn_00090200,DLAgn_00187080,DLAgn_001…
GO:0030500	8	0.32%	0.24%	0.224	0.742	regulation of bone mineralization	DLAgn_00136790,DLAgn_00151560,DLAgn_00161730,DLAgn_00236580,DLAgn_00226000,DLAgn_00008230,DLAgn_00069320,DLAgn_00122710
GO:0031347	19	0.76%	0.64%	0.227	0.742	regulation of defense response	DLAgn_00167080,DLAgn_00095720,DLAgn_00257840,DLAgn_00046520,DLAgn_00148510,DLAgn_00255450,DLAgn_00050530,DLAgn_00031250,DLAgn_00076830,DLAgn_00243410,DLAgn_00184010,DLAgn_00246000,DLAgn_00133430,DLAgn_00183840,DLAgn_00249020,DLAgn_00085620,DLAgn_00179580,DLAgn_00178690,DLAgn_00232960
GO:0062197	10	0.4%	0.31%	0.228	0.742	cellular response to chemical stress	DLAgn_00042310,DLAgn_00158130,DLAgn_00232460,DLAgn_00057630,DLAgn_00263160,DLAgn_00035900,DLAgn_00016010,DLAgn_00250020,DLAgn_00213410,DLAgn_00158150
GO:0031396	10	0.4%	0.31%	0.228	0.742	regulation of protein ubiquitination	DLAgn_00192080,DLAgn_00006740,DLAgn_00218000,DLAgn_00253660,DLAgn_00194840,DLAgn_00213990,DLAgn_00026810,DLAgn_00100710,DLAgn_00027900,DLAgn_00059430
GO:0055067	10	0.4%	0.31%	0.228	0.742	monovalent inorganic cation homeostasis	DLAgn_00244110,DLAgn_00050380,DLAgn_00061070,DLAgn_00014200,DLAgn_00190340,DLAgn_00153130,DLAgn_00057430,DLAgn_00204440,DLAgn_00203220,DLAgn_00102830
GO:0061138	12	0.48%	0.38%	0.229	0.742	morphogenesis of a branching epithelium	DLAgn_00146250,DLAgn_00108050,DLAgn_00197760,DLAgn_00084500,DLAgn_00048800,DLAgn_00058800,DLAgn_00160820,DLAgn_00154020,DLAgn_00194010,DLAgn_00080120,DLAgn_00203220,DLAgn_00213870
GO:2001141	30	1.2%	1.0%	0.23	0.742	regulation of RNA biosynthetic process	DLAgn_00153810,DLAgn_00095720,DLAgn_00147670,DLAgn_00096810,DLAgn_00196160,DLAgn_00166450,DLAgn_00243410,DLAgn_00057310,DLAgn_00053790,DLAgn_00181260,DLAgn_00203320,DLAgn_00130930,DLAgn_00083950,DLAgn_00002880,DLAgn_00249020,DLAgn_00025000,DLAgn_00086420,DLAgn_00012010,DLAgn_00187080,DLAgn_00227120,DLAgn_00127970,DLAgn_00027900,DLAgn_00003910,DLAgn_00134130,DLAgn_00263160,DLAgn_00158100,DLAgn_001…
GO:0050793	181	7.3%	6.9%	0.23	0.742	regulation of developmental process	DLAgn_00155910,DLAgn_00091960,DLAgn_00180710,DLAgn_00018440,DLAgn_00122430,DLAgn_00202150,DLAgn_00173500,DLAgn_00226000,DLAgn_00167340,DLAgn_00034770,DLAgn_00261400,DLAgn_00166250,DLAgn_00247620,DLAgn_00006740,DLAgn_00084500,DLAgn_00138220,DLAgn_00177550,DLAgn_00197280,DLAgn_00208090,DLAgn_00155120,DLAgn_00105420,DLAgn_00044220,DLAgn_00210460,DLAgn_00019400,DLAgn_00103520,DLAgn_00187080,DLAgn_000…
GO:0003008	118	4.7%	4.4%	0.232	0.742	system process	DLAgn_00042310,DLAgn_00171320,DLAgn_00095120,DLAgn_00158500,DLAgn_00075630,DLAgn_00034770,DLAgn_00162050,DLAgn_00148380,DLAgn_00184360,DLAgn_00006740,DLAgn_00003990,DLAgn_00033950,DLAgn_00015600,DLAgn_00139670,DLAgn_00232750,DLAgn_00237820,DLAgn_00146250,DLAgn_00045810,DLAgn_00016650,DLAgn_00022830,DLAgn_00170360,DLAgn_00016010,DLAgn_00021100,DLAgn_00066930,DLAgn_00172700,DLAgn_00036320,DLAgn_001…
GO:0022405	7	0.28%	0.2%	0.233	0.742	hair cycle process	DLAgn_00018440,DLAgn_00156710,DLAgn_00127780,DLAgn_00151110,DLAgn_00208090,DLAgn_00048790,DLAgn_00065570
GO:0022404	7	0.28%	0.2%	0.233	0.742	molting cycle process	DLAgn_00018440,DLAgn_00156710,DLAgn_00127780,DLAgn_00151110,DLAgn_00208090,DLAgn_00048790,DLAgn_00065570
GO:0002431	7	0.28%	0.2%	0.233	0.742	Fc receptor mediated stimulatory signaling pathway	DLAgn_00041350,DLAgn_00059720,DLAgn_00218920,DLAgn_00016590,DLAgn_00091680,DLAgn_00245840,DLAgn_00086750
GO:0051017	7	0.28%	0.2%	0.233	0.742	actin filament bundle assembly	DLAgn_00184220,DLAgn_00038380,DLAgn_00127780,DLAgn_00240100,DLAgn_00027900,DLAgn_00149470,DLAgn_00026390
GO:0061572	7	0.28%	0.2%	0.233	0.742	actin filament bundle organization	DLAgn_00184220,DLAgn_00038380,DLAgn_00127780,DLAgn_00240100,DLAgn_00027900,DLAgn_00149470,DLAgn_00026390
GO:0034613	53	2.1%	1.9%	0.233	0.742	cellular protein localization	DLAgn_00059150,DLAgn_00151110,DLAgn_00127480,DLAgn_00142680,DLAgn_00181360,DLAgn_00006740,DLAgn_00166720,DLAgn_00208090,DLAgn_00061460,DLAgn_00213410,DLAgn_00158150,DLAgn_00146250,DLAgn_00040320,DLAgn_00127870,DLAgn_00070670,DLAgn_00036320,DLAgn_00054450,DLAgn_00058330,DLAgn_00114120,DLAgn_00245690,DLAgn_00158100,DLAgn_00135320,DLAgn_00104680,DLAgn_00082250,DLAgn_00167080,DLAgn_00203380,DLAgn_002…
GO:0019221	15	0.6%	0.49%	0.234	0.742	cytokine-mediated signaling pathway	DLAgn_00124970,DLAgn_00122100,DLAgn_00067710,DLAgn_00123100,DLAgn_00166450,DLAgn_00181380,DLAgn_00141750,DLAgn_00009410,DLAgn_00158100,DLAgn_00246000,DLAgn_00085620,DLAgn_00254740,DLAgn_00025000,DLAgn_00040060,DLAgn_00069320
GO:0051090	15	0.6%	0.49%	0.234	0.742	regulation of DNA-binding transcription factor activity	DLAgn_00153810,DLAgn_00095720,DLAgn_00147670,DLAgn_00187080,DLAgn_00227120,DLAgn_00166450,DLAgn_00027900,DLAgn_00243410,DLAgn_00003910,DLAgn_00083950,DLAgn_00263160,DLAgn_00249020,DLAgn_00025000,DLAgn_00003160,DLAgn_00086420
GO:0035148	18	0.72%	0.6%	0.236	0.746	tube formation	DLAgn_00019400,DLAgn_00167080,DLAgn_00018880,DLAgn_00174330,DLAgn_00156710,DLAgn_00012010,DLAgn_00171990,DLAgn_00048800,DLAgn_00151110,DLAgn_00070680,DLAgn_00140470,DLAgn_00016590,DLAgn_00053450,DLAgn_00005230,DLAgn_00238680,DLAgn_00201800,DLAgn_00237220,DLAgn_00213980
GO:0030258	18	0.72%	0.6%	0.236	0.746	lipid modification	DLAgn_00179800,DLAgn_00043310,DLAgn_00210940,DLAgn_00175770,DLAgn_00000830,DLAgn_00189760,DLAgn_00245840,DLAgn_00248500,DLAgn_00004350,DLAgn_00140860,DLAgn_00075270,DLAgn_00140460,DLAgn_00107220,DLAgn_00107670,DLAgn_00153470,DLAgn_00081160,DLAgn_00003050,DLAgn_00116090
GO:0050931	9	0.36%	0.28%	0.238	0.752	pigment cell differentiation	DLAgn_00005230,DLAgn_00185870,DLAgn_00172010,DLAgn_00029830,DLAgn_00127970,DLAgn_00193860,DLAgn_00160720,DLAgn_00156120,DLAgn_00158060
GO:0009190	9	0.36%	0.28%	0.238	0.752	cyclic nucleotide biosynthetic process	DLAgn_00087180,DLAgn_00128330,DLAgn_00065600,DLAgn_00198910,DLAgn_00031530,DLAgn_00166350,DLAgn_00104650,DLAgn_00140490,DLAgn_00182460
GO:1904029	11	0.44%	0.35%	0.239	0.752	regulation of cyclin-dependent protein kinase activity	DLAgn_00135570,DLAgn_00208970,DLAgn_00138890,DLAgn_00167740,DLAgn_00165030,DLAgn_00048530,DLAgn_00125490,DLAgn_00038450,DLAgn_00074000,DLAgn_00009370,DLAgn_00203870
GO:0043068	39	1.6%	1.4%	0.239	0.754	positive regulation of programmed cell death	DLAgn_00203380,DLAgn_00066200,DLAgn_00178710,DLAgn_00014200,DLAgn_00182310,DLAgn_00034770,DLAgn_00163460,DLAgn_00050230,DLAgn_00027460,DLAgn_00006740,DLAgn_00116510,DLAgn_00139710,DLAgn_00142510,DLAgn_00118850,DLAgn_00212480,DLAgn_00152250,DLAgn_00024250,DLAgn_00102830,DLAgn_00083110,DLAgn_00012390,DLAgn_00102230,DLAgn_00122100,DLAgn_00021000,DLAgn_00050500,DLAgn_00179930,DLAgn_00082080,DLAgn_000…
GO:0022407	19	0.76%	0.64%	0.241	0.759	regulation of cell-cell adhesion	DLAgn_00146250,DLAgn_00064140,DLAgn_00066200,DLAgn_00095720,DLAgn_00202150,DLAgn_00074560,DLAgn_00220740,DLAgn_00245840,DLAgn_00097500,DLAgn_00184220,DLAgn_00135320,DLAgn_00068350,DLAgn_00104760,DLAgn_00087320,DLAgn_00238730,DLAgn_00003160,DLAgn_00179580,DLAgn_00178690,DLAgn_00121820
GO:0009952	35	1.4%	1.2%	0.242	0.76	anterior/posterior pattern specification	DLAgn_00192080,DLAgn_00064140,DLAgn_00091960,DLAgn_00226000,DLAgn_00055170,DLAgn_00053790,DLAgn_00218000,DLAgn_00006820,DLAgn_00110370,DLAgn_00141220,DLAgn_00023540,DLAgn_00115280,DLAgn_00208090,DLAgn_00040120,DLAgn_00228390,DLAgn_00012010,DLAgn_00179930,DLAgn_00039930,DLAgn_00016590,DLAgn_00017360,DLAgn_00167690,DLAgn_00081400,DLAgn_00048150,DLAgn_00136790,DLAgn_00165420,DLAgn_00167740,DLAgn_000…
GO:0033555	6	0.24%	0.17%	0.242	0.761	multicellular organismal response to stress	DLAgn_00152600,DLAgn_00071340,DLAgn_00140470,DLAgn_00024360,DLAgn_00167050,DLAgn_00124600
GO:0010970	6	0.24%	0.17%	0.242	0.761	transport along microtubule	DLAgn_00171250,DLAgn_00244110,DLAgn_00132180,DLAgn_00065850,DLAgn_00061460,DLAgn_00082540
GO:0072523	6	0.24%	0.17%	0.242	0.761	purine-containing compound catabolic process	DLAgn_00184760,DLAgn_00119350,DLAgn_00007410,DLAgn_00031250,DLAgn_00031800,DLAgn_00061560
GO:0072384	6	0.24%	0.17%	0.242	0.761	organelle transport along microtubule	DLAgn_00171250,DLAgn_00244110,DLAgn_00132180,DLAgn_00065850,DLAgn_00061460,DLAgn_00082540
GO:0031398	6	0.24%	0.17%	0.242	0.761	positive regulation of protein ubiquitination	DLAgn_00192080,DLAgn_00253660,DLAgn_00194840,DLAgn_00213990,DLAgn_00026810,DLAgn_00100710
GO:0110148	6	0.24%	0.17%	0.242	0.761	biomineralization	DLAgn_00078430,DLAgn_00102350,DLAgn_00094140,DLAgn_00094360,DLAgn_00006910,DLAgn_00121710
GO:0045931	6	0.24%	0.17%	0.242	0.761	positive regulation of mitotic cell cycle	DLAgn_00151110,DLAgn_00154020,DLAgn_00104760,DLAgn_00131520,DLAgn_00179580,DLAgn_00178690
GO:0031214	6	0.24%	0.17%	0.242	0.761	biomineral tissue development	DLAgn_00078430,DLAgn_00102350,DLAgn_00094140,DLAgn_00094360,DLAgn_00006910,DLAgn_00121710
GO:0048660	6	0.24%	0.17%	0.242	0.761	regulation of smooth muscle cell proliferation	DLAgn_00048150,DLAgn_00135770,DLAgn_00149910,DLAgn_00024250,DLAgn_00083110,DLAgn_00230530
GO:0001678	6	0.24%	0.17%	0.242	0.761	cellular glucose homeostasis	DLAgn_00142680,DLAgn_00191100,DLAgn_00178690,DLAgn_00157150,DLAgn_00058330,DLAgn_00042370
GO:0051493	37	1.5%	1.3%	0.245	0.768	regulation of cytoskeleton organization	DLAgn_00046810,DLAgn_00263900,DLAgn_00167080,DLAgn_00043860,DLAgn_00096810,DLAgn_00259000,DLAgn_00133960,DLAgn_00166110,DLAgn_00203220,DLAgn_00027460,DLAgn_00006740,DLAgn_00059720,DLAgn_00004300,DLAgn_00136200,DLAgn_00010210,DLAgn_00168500,DLAgn_00012510,DLAgn_00044220,DLAgn_00069320,DLAgn_00043150,DLAgn_00086420,DLAgn_00146250,DLAgn_00019400,DLAgn_00016770,DLAgn_00014370,DLAgn_00038380,DLAgn_002…
GO:0022008	12	0.48%	0.39%	0.247	0.773	neurogenesis	DLAgn_00108050,DLAgn_00133490,DLAgn_00018880,DLAgn_00032920,DLAgn_00181830,DLAgn_00135320,DLAgn_00005420,DLAgn_00070680,DLAgn_00132650,DLAgn_00245510,DLAgn_00181260,DLAgn_00063340
GO:0033135	8	0.32%	0.24%	0.248	0.776	regulation of peptidyl-serine phosphorylation	DLAgn_00263160,DLAgn_00204910,DLAgn_00127780,DLAgn_00027900,DLAgn_00265730,DLAgn_00036320,DLAgn_00003050,DLAgn_00155170
GO:0002685	8	0.32%	0.24%	0.248	0.776	regulation of leukocyte migration	DLAgn_00040680,DLAgn_00013000,DLAgn_00111710,DLAgn_00069320,DLAgn_00045220,DLAgn_00179020,DLAgn_00169460,DLAgn_00172160
GO:0006493	8	0.32%	0.24%	0.248	0.776	protein O-linked glycosylation	DLAgn_00207770,DLAgn_00175630,DLAgn_00050160,DLAgn_00145150,DLAgn_00158990,DLAgn_00110610,DLAgn_00045880,DLAgn_00164780
GO:0035264	8	0.32%	0.24%	0.248	0.776	multicellular organism growth	DLAgn_00119350,DLAgn_00127780,DLAgn_00174850,DLAgn_00080120,DLAgn_00228080,DLAgn_00159050,DLAgn_00203220,DLAgn_00213870
GO:0051289	10	0.4%	0.31%	0.249	0.776	protein homotetramerization	DLAgn_00111330,DLAgn_00147670,DLAgn_00070200,DLAgn_00021100,DLAgn_00227120,DLAgn_00227150,DLAgn_00047850,DLAgn_00019880,DLAgn_00035260,DLAgn_00003910
GO:0045732	10	0.4%	0.31%	0.249	0.776	positive regulation of protein catabolic process	DLAgn_00009810,DLAgn_00044520,DLAgn_00095720,DLAgn_00083950,DLAgn_00158100,DLAgn_00010200,DLAgn_00178710,DLAgn_00194840,DLAgn_00100710,DLAgn_00063310
GO:0046888	5	0.2%	0.14%	0.25	0.779	negative regulation of hormone secretion	DLAgn_00048910,DLAgn_00007410,DLAgn_00142680,DLAgn_00050230,DLAgn_00042370
GO:0030048	5	0.2%	0.14%	0.25	0.779	actin filament-based movement	DLAgn_00146020,DLAgn_00006990,DLAgn_00007960,DLAgn_00046340,DLAgn_00034770
GO:0032507	5	0.2%	0.14%	0.25	0.779	maintenance of protein location in cell	DLAgn_00015020,DLAgn_00006740,DLAgn_00025170,DLAgn_00104680,DLAgn_00058330
GO:0030947	5	0.2%	0.14%	0.25	0.779	regulation of vascular endothelial growth factor receptor signaling pathway	DLAgn_00158100,DLAgn_00255970,DLAgn_00187080,DLAgn_00151110,DLAgn_00048640
GO:0048840	5	0.2%	0.14%	0.25	0.779	otolith development	DLAgn_00129700,DLAgn_00238390,DLAgn_00038380,DLAgn_00185870,DLAgn_00104640
GO:0035265	5	0.2%	0.14%	0.25	0.779	organ growth	DLAgn_00151560,DLAgn_00009410,DLAgn_00226000,DLAgn_00140390,DLAgn_00008230
GO:0019886	5	0.2%	0.14%	0.25	0.779	antigen processing and presentation of exogenous peptide antigen via MHC class II	DLAgn_00160460,DLAgn_00152930,DLAgn_00140660,DLAgn_00095280,DLAgn_00025020
GO:0043009	26	1.0%	0.91%	0.253	0.785	chordate embryonic development	DLAgn_00180710,DLAgn_00145350,DLAgn_00174850,DLAgn_00166350,DLAgn_00261540,DLAgn_00261400,DLAgn_00130930,DLAgn_00169460,DLAgn_00084500,DLAgn_00110370,DLAgn_00183400,DLAgn_00248470,DLAgn_00179870,DLAgn_00228080,DLAgn_00012390,DLAgn_00197760,DLAgn_00158910,DLAgn_00016590,DLAgn_00113990,DLAgn_00004570,DLAgn_00184220,DLAgn_00048630,DLAgn_00190340,DLAgn_00210590,DLAgn_00104760,DLAgn_00159050
GO:0061303	2	0.08%	0.04%	0.255	0.789	cornea development in camera-type eye	DLAgn_00006820,DLAgn_00095560
GO:0044211	2	0.08%	0.04%	0.255	0.789	CTP salvage	DLAgn_00072730,DLAgn_00129640
GO:0044206	2	0.08%	0.04%	0.255	0.789	UMP salvage	DLAgn_00072730,DLAgn_00129640
GO:0032262	2	0.08%	0.04%	0.255	0.789	pyrimidine nucleotide salvage	DLAgn_00072730,DLAgn_00129640
GO:0015809	2	0.08%	0.04%	0.255	0.789	arginine transport	DLAgn_00244110,DLAgn_00035320
GO:0017144	2	0.08%	0.04%	0.255	0.789	drug metabolic process	DLAgn_00146660,DLAgn_00052030
GO:0090317	2	0.08%	0.04%	0.255	0.789	negative regulation of intracellular protein transport	DLAgn_00114740,DLAgn_00006740
GO:0010832	2	0.08%	0.04%	0.255	0.789	negative regulation of myotube differentiation	DLAgn_00048390,DLAgn_00196160
GO:0048148	2	0.08%	0.04%	0.255	0.789	behavioral response to cocaine	DLAgn_00006740,DLAgn_00195170
GO:0007172	2	0.08%	0.04%	0.255	0.789	signal complex assembly	DLAgn_00202150,DLAgn_00069320
GO:0032649	2	0.08%	0.04%	0.255	0.789	regulation of interferon-gamma production	DLAgn_00246000,DLAgn_00003160
GO:0030041	2	0.08%	0.04%	0.255	0.789	actin filament polymerization	DLAgn_00106990,DLAgn_00240100
GO:0070293	2	0.08%	0.04%	0.255	0.789	renal absorption	DLAgn_00064140,DLAgn_00114330
GO:0002889	2	0.08%	0.04%	0.255	0.789	regulation of immunoglobulin mediated immune response	DLAgn_00108790,DLAgn_00238730
GO:0035970	2	0.08%	0.04%	0.255	0.789	peptidyl-threonine dephosphorylation	DLAgn_00046810,DLAgn_00022310
GO:0090130	2	0.08%	0.04%	0.255	0.789	tissue migration	DLAgn_00012010,DLAgn_00087320
GO:0019509	2	0.08%	0.04%	0.255	0.789	L-methionine salvage from methylthioadenosine	DLAgn_00178200,DLAgn_00161610
GO:0048103	2	0.08%	0.04%	0.255	0.789	somatic stem cell division	DLAgn_00065570,DLAgn_00088510
GO:0046640	2	0.08%	0.04%	0.255	0.789	regulation of alpha-beta T cell proliferation	DLAgn_00095720,DLAgn_00003160
GO:0071600	2	0.08%	0.04%	0.255	0.789	otic vesicle morphogenesis	DLAgn_00185870,DLAgn_00092790
GO:0071684	2	0.08%	0.04%	0.255	0.789	organism emergence from protective structure	DLAgn_00177300,DLAgn_00180760
GO:0032462	2	0.08%	0.04%	0.255	0.789	regulation of protein homooligomerization	DLAgn_00021000,DLAgn_00177550
GO:0033148	2	0.08%	0.04%	0.255	0.789	positive regulation of intracellular estrogen receptor signaling pathway	DLAgn_00213870,DLAgn_00130930
GO:2000516	2	0.08%	0.04%	0.255	0.789	positive regulation of CD4-positive, alpha-beta T cell activation	DLAgn_00135320,DLAgn_00003160
GO:0071985	2	0.08%	0.04%	0.255	0.789	multivesicular body sorting pathway	DLAgn_00087550,DLAgn_00158060
GO:0034643	2	0.08%	0.04%	0.255	0.789	establishment of mitochondrion localization, microtubule-mediated	DLAgn_00132180,DLAgn_00082540
GO:0140131	2	0.08%	0.04%	0.255	0.789	positive regulation of lymphocyte chemotaxis	DLAgn_00069320,DLAgn_00169460
GO:0000088	2	0.08%	0.04%	0.255	0.789	mitotic prophase	DLAgn_00014660,DLAgn_00021590
GO:0042953	2	0.08%	0.04%	0.255	0.789	lipoprotein transport	DLAgn_00090630,DLAgn_00044370
GO:0002689	2	0.08%	0.04%	0.255	0.789	negative regulation of leukocyte chemotaxis	DLAgn_00013000,DLAgn_00179020
GO:0046415	2	0.08%	0.04%	0.255	0.789	urate metabolic process	DLAgn_00063140,DLAgn_00177700
GO:1901623	2	0.08%	0.04%	0.255	0.789	regulation of lymphocyte chemotaxis	DLAgn_00069320,DLAgn_00169460
GO:0035518	2	0.08%	0.04%	0.255	0.789	histone H2A monoubiquitination	DLAgn_00084930,DLAgn_00089060
GO:0043537	2	0.08%	0.04%	0.255	0.789	negative regulation of blood vessel endothelial cell migration	DLAgn_00196160,DLAgn_00061960
GO:0043586	2	0.08%	0.04%	0.255	0.789	tongue development	DLAgn_00132650,DLAgn_00048790
GO:0034351	2	0.08%	0.04%	0.255	0.789	negative regulation of glial cell apoptotic process	DLAgn_00179580,DLAgn_00178690
GO:0034350	2	0.08%	0.04%	0.255	0.789	regulation of glial cell apoptotic process	DLAgn_00179580,DLAgn_00178690
GO:0051324	2	0.08%	0.04%	0.255	0.789	prophase	DLAgn_00014660,DLAgn_00021590
GO:0047497	2	0.08%	0.04%	0.255	0.789	mitochondrion transport along microtubule	DLAgn_00132180,DLAgn_00082540
GO:0071265	2	0.08%	0.04%	0.255	0.789	L-methionine biosynthetic process	DLAgn_00178200,DLAgn_00161610
GO:0071267	2	0.08%	0.04%	0.255	0.789	L-methionine salvage	DLAgn_00178200,DLAgn_00161610
GO:1903131	2	0.08%	0.04%	0.255	0.789	mononuclear cell differentiation	DLAgn_00095120,DLAgn_00031250
GO:0048875	2	0.08%	0.04%	0.255	0.789	chemical homeostasis within a tissue	DLAgn_00009810,DLAgn_00063310
GO:0048715	2	0.08%	0.04%	0.255	0.789	negative regulation of oligodendrocyte differentiation	DLAgn_00027990,DLAgn_00161530
GO:0048712	2	0.08%	0.04%	0.255	0.789	negative regulation of astrocyte differentiation	DLAgn_00027990,DLAgn_00026810
GO:0003084	2	0.08%	0.04%	0.255	0.789	positive regulation of systemic arterial blood pressure	DLAgn_00207980,DLAgn_00166870
GO:0010138	2	0.08%	0.04%	0.255	0.789	pyrimidine ribonucleotide salvage	DLAgn_00072730,DLAgn_00129640
GO:0010172	2	0.08%	0.04%	0.255	0.789	embryonic body morphogenesis	DLAgn_00198980,DLAgn_00016590
GO:0002159	2	0.08%	0.04%	0.255	0.789	desmosome assembly	DLAgn_00179580,DLAgn_00178690
GO:0048798	2	0.08%	0.04%	0.255	0.789	swim bladder inflation	DLAgn_00045810,DLAgn_00080120
GO:0072133	2	0.08%	0.04%	0.255	0.789	metanephric mesenchyme morphogenesis	DLAgn_00197760,DLAgn_00084500
GO:0042693	2	0.08%	0.04%	0.255	0.789	muscle cell fate commitment	DLAgn_00151110,DLAgn_00208090
GO:0035188	2	0.08%	0.04%	0.255	0.789	hatching	DLAgn_00177300,DLAgn_00180760
GO:0038089	2	0.08%	0.04%	0.255	0.789	positive regulation of cell migration by vascular endothelial growth factor signaling pathway	DLAgn_00263160,DLAgn_00041030
GO:0043102	2	0.08%	0.04%	0.255	0.789	amino acid salvage	DLAgn_00178200,DLAgn_00161610
GO:0031115	2	0.08%	0.04%	0.255	0.789	negative regulation of microtubule polymerization	DLAgn_00027460,DLAgn_00125790
GO:0042339	2	0.08%	0.04%	0.255	0.789	keratan sulfate metabolic process	DLAgn_00154330,DLAgn_00164780
GO:0045672	2	0.08%	0.04%	0.255	0.789	positive regulation of osteoclast differentiation	DLAgn_00012390,DLAgn_00091610
GO:0043030	2	0.08%	0.04%	0.255	0.789	regulation of macrophage activation	DLAgn_00168170,DLAgn_00246000
GO:0031054	2	0.08%	0.04%	0.255	0.789	pre-miRNA processing	DLAgn_00199960,DLAgn_00018440
GO:1901016	2	0.08%	0.04%	0.255	0.789	regulation of potassium ion transmembrane transporter activity	DLAgn_00158100,DLAgn_00181360
GO:0008631	2	0.08%	0.04%	0.255	0.789	intrinsic apoptotic signaling pathway in response to oxidative stress	DLAgn_00057630,DLAgn_00138220
GO:0044872	2	0.08%	0.04%	0.255	0.789	lipoprotein localization	DLAgn_00090630,DLAgn_00044370
GO:0030224	2	0.08%	0.04%	0.255	0.789	monocyte differentiation	DLAgn_00095120,DLAgn_00031250
GO:0051931	2	0.08%	0.04%	0.255	0.789	regulation of sensory perception	DLAgn_00133430,DLAgn_00059440
GO:0051930	2	0.08%	0.04%	0.255	0.789	regulation of sensory perception of pain	DLAgn_00133430,DLAgn_00059440
GO:0051938	2	0.08%	0.04%	0.255	0.789	L-glutamate import	DLAgn_00118940,DLAgn_00141280
GO:0010976	16	0.64%	0.54%	0.256	0.789	positive regulation of neuron projection development	DLAgn_00155910,DLAgn_00167080,DLAgn_00100260,DLAgn_00122100,DLAgn_00128110,DLAgn_00013000,DLAgn_00119000,DLAgn_00187220,DLAgn_00263160,DLAgn_00177550,DLAgn_00044220,DLAgn_00069320,DLAgn_00082540,DLAgn_00155170,DLAgn_00179020,DLAgn_00174370
GO:0042330	23	0.92%	0.8%	0.257	0.789	taxis	DLAgn_00263900,DLAgn_00066200,DLAgn_00207590,DLAgn_00255970,DLAgn_00119350,DLAgn_00146300,DLAgn_00208150,DLAgn_00167340,DLAgn_00261540,DLAgn_00055890,DLAgn_00091680,DLAgn_00187470,DLAgn_00108050,DLAgn_00184760,DLAgn_00191670,DLAgn_00087320,DLAgn_00063440,DLAgn_00179580,DLAgn_00178690,DLAgn_00007390,DLAgn_00000190,DLAgn_00065570,DLAgn_00126800
GO:0048260	4	0.16%	0.1%	0.258	0.789	positive regulation of receptor-mediated endocytosis	DLAgn_00146760,DLAgn_00002750,DLAgn_00166720,DLAgn_00123280
GO:0007257	4	0.16%	0.1%	0.258	0.789	activation of JUN kinase activity	DLAgn_00192080,DLAgn_00057630,DLAgn_00179930,DLAgn_00088510
GO:0032410	4	0.16%	0.1%	0.258	0.789	negative regulation of transporter activity	DLAgn_00114740,DLAgn_00005340,DLAgn_00045750,DLAgn_00032800
GO:0033002	4	0.16%	0.1%	0.258	0.789	muscle cell proliferation	DLAgn_00173440,DLAgn_00153810,DLAgn_00180760,DLAgn_00065570
GO:0010460	4	0.16%	0.1%	0.258	0.789	positive regulation of heart rate	DLAgn_00158130,DLAgn_00232460,DLAgn_00213410,DLAgn_00158150
GO:0046329	4	0.16%	0.1%	0.258	0.789	negative regulation of JNK cascade	DLAgn_00095720,DLAgn_00084720,DLAgn_00161700,DLAgn_00104760
GO:0001953	4	0.16%	0.1%	0.258	0.789	negative regulation of cell-matrix adhesion	DLAgn_00027990,DLAgn_00182310,DLAgn_00074560,DLAgn_00245840
GO:0009209	4	0.16%	0.1%	0.258	0.789	pyrimidine ribonucleoside triphosphate biosynthetic process	DLAgn_00072730,DLAgn_00069280,DLAgn_00129640,DLAgn_00153120
GO:0050853	4	0.16%	0.1%	0.258	0.789	B cell receptor signaling pathway	DLAgn_00129610,DLAgn_00122430,DLAgn_00220740,DLAgn_00059430
GO:0006241	4	0.16%	0.1%	0.258	0.789	CTP biosynthetic process	DLAgn_00072730,DLAgn_00069280,DLAgn_00129640,DLAgn_00153120
GO:0002090	4	0.16%	0.1%	0.258	0.789	regulation of receptor internalization	DLAgn_00183010,DLAgn_00166720,DLAgn_00239600,DLAgn_00123280
GO:0046036	4	0.16%	0.1%	0.258	0.789	CTP metabolic process	DLAgn_00072730,DLAgn_00069280,DLAgn_00129640,DLAgn_00153120
GO:0097479	4	0.16%	0.1%	0.258	0.789	synaptic vesicle localization	DLAgn_00171250,DLAgn_00209300,DLAgn_00065850,DLAgn_00105950
GO:0019725	45	1.8%	1.6%	0.258	0.789	cellular homeostasis	DLAgn_00167080,DLAgn_00042310,DLAgn_00175980,DLAgn_00174550,DLAgn_00070200,DLAgn_00014200,DLAgn_00142680,DLAgn_00188580,DLAgn_00142260,DLAgn_00201960,DLAgn_00057430,DLAgn_00006910,DLAgn_00203220,DLAgn_00168590,DLAgn_00187030,DLAgn_00148380,DLAgn_00072780,DLAgn_00244110,DLAgn_00049390,DLAgn_00116510,DLAgn_00117840,DLAgn_00036600,DLAgn_00250020,DLAgn_00191100,DLAgn_00032800,DLAgn_00266060,DLAgn_001…
GO:0031334	11	0.44%	0.35%	0.259	0.789	positive regulation of protein-containing complex assembly	DLAgn_00146250,DLAgn_00016770,DLAgn_00014370,DLAgn_00227240,DLAgn_00118620,DLAgn_00021000,DLAgn_00168500,DLAgn_00194840,DLAgn_00100710,DLAgn_00069320,DLAgn_00061360
GO:0001525	33	1.3%	1.2%	0.259	0.789	angiogenesis	DLAgn_00130810,DLAgn_00255680,DLAgn_00090750,DLAgn_00195050,DLAgn_00086570,DLAgn_00016400,DLAgn_00202150,DLAgn_00041200,DLAgn_00146300,DLAgn_00095560,DLAgn_00203220,DLAgn_00096750,DLAgn_00181260,DLAgn_00187470,DLAgn_00108050,DLAgn_00218000,DLAgn_00139710,DLAgn_00030840,DLAgn_00030300,DLAgn_00060110,DLAgn_00194010,DLAgn_00069320,DLAgn_00067300,DLAgn_00209850,DLAgn_00258300,DLAgn_00024710,DLAgn_000…
GO:0051707	46	1.8%	1.7%	0.259	0.789	response to other organism	DLAgn_00255680,DLAgn_00035080,DLAgn_00209860,DLAgn_00235970,DLAgn_00257840,DLAgn_00196280,DLAgn_00049600,DLAgn_00128330,DLAgn_00241630,DLAgn_00035880,DLAgn_00243710,DLAgn_00166450,DLAgn_00057370,DLAgn_00243410,DLAgn_00091680,DLAgn_00075750,DLAgn_00083950,DLAgn_00059720,DLAgn_00006760,DLAgn_00183840,DLAgn_00218920,DLAgn_00249020,DLAgn_00032800,DLAgn_00172160,DLAgn_00199960,DLAgn_00041350,DLAgn_002…
GO:0045664	46	1.8%	1.7%	0.259	0.789	regulation of neuron differentiation	DLAgn_00263900,DLAgn_00155910,DLAgn_00167080,DLAgn_00091960,DLAgn_00100260,DLAgn_00202150,DLAgn_00128110,DLAgn_00119000,DLAgn_00208150,DLAgn_00095560,DLAgn_00167340,DLAgn_00188580,DLAgn_00034790,DLAgn_00034770,DLAgn_00166250,DLAgn_00096750,DLAgn_00006740,DLAgn_00083950,DLAgn_00004300,DLAgn_00138220,DLAgn_00177550,DLAgn_00155120,DLAgn_00105420,DLAgn_00044220,DLAgn_00043230,DLAgn_00069320,DLAgn_000…
GO:1901292	7	0.28%	0.21%	0.259	0.789	nucleoside phosphate catabolic process	DLAgn_00184760,DLAgn_00119350,DLAgn_00007410,DLAgn_00031250,DLAgn_00031800,DLAgn_00061560,DLAgn_00050260
GO:0007033	7	0.28%	0.21%	0.259	0.789	vacuole organization	DLAgn_00151670,DLAgn_00053840,DLAgn_00072610,DLAgn_00086070,DLAgn_00046340,DLAgn_00161150,DLAgn_00143060
GO:0038093	7	0.28%	0.21%	0.259	0.789	Fc receptor signaling pathway	DLAgn_00041350,DLAgn_00059720,DLAgn_00218920,DLAgn_00016590,DLAgn_00091680,DLAgn_00245840,DLAgn_00086750
GO:1901342	20	0.8%	0.69%	0.26	0.789	regulation of vasculature development	DLAgn_00019400,DLAgn_00012370,DLAgn_00126730,DLAgn_00145350,DLAgn_00196160,DLAgn_00016400,DLAgn_00255970,DLAgn_00187080,DLAgn_00261540,DLAgn_00254080,DLAgn_00108050,DLAgn_00027990,DLAgn_00263160,DLAgn_00165420,DLAgn_00006990,DLAgn_00197280,DLAgn_00068690,DLAgn_00179580,DLAgn_00178690,DLAgn_00199440
GO:0030010	9	0.36%	0.28%	0.261	0.789	establishment of cell polarity	DLAgn_00189710,DLAgn_00112230,DLAgn_00166070,DLAgn_00146300,DLAgn_00010780,DLAgn_00167210,DLAgn_00261540,DLAgn_00082540,DLAgn_00088510
GO:0010771	9	0.36%	0.28%	0.261	0.789	negative regulation of cell morphogenesis involved in differentiation	DLAgn_00263900,DLAgn_00202150,DLAgn_00255970,DLAgn_00004300,DLAgn_00167340,DLAgn_00034790,DLAgn_00177550,DLAgn_00187220,DLAgn_00096750
GO:0042221	133	5.3%	5.1%	0.261	0.789	response to chemical	DLAgn_00042310,DLAgn_00061070,DLAgn_00174550,DLAgn_00122430,DLAgn_00087180,DLAgn_00095120,DLAgn_00074300,DLAgn_00142680,DLAgn_00075750,DLAgn_00187470,DLAgn_00220020,DLAgn_00002540,DLAgn_00237820,DLAgn_00016770,DLAgn_00063480,DLAgn_00016010,DLAgn_00021100,DLAgn_00187080,DLAgn_00089490,DLAgn_00198910,DLAgn_00206760,DLAgn_00058330,DLAgn_00169900,DLAgn_00057630,DLAgn_00184760,DLAgn_00035900,DLAgn_001…
GO:0045582	3	0.12%	0.07%	0.262	0.789	positive regulation of T cell differentiation	DLAgn_00135320,DLAgn_00068350,DLAgn_00003160
GO:0021510	3	0.12%	0.07%	0.262	0.789	spinal cord development	DLAgn_00027990,DLAgn_00147890,DLAgn_00105950
GO:0017145	3	0.12%	0.07%	0.262	0.789	stem cell division	DLAgn_00010630,DLAgn_00065570,DLAgn_00088510
GO:0090303	3	0.12%	0.07%	0.262	0.789	positive regulation of wound healing	DLAgn_00016770,DLAgn_00014370,DLAgn_00166110
GO:0060993	3	0.12%	0.07%	0.262	0.789	kidney morphogenesis	DLAgn_00151110,DLAgn_00076940,DLAgn_00081660
GO:0033209	3	0.12%	0.07%	0.262	0.789	tumor necrosis factor-mediated signaling pathway	DLAgn_00124970,DLAgn_00085620,DLAgn_00069320
GO:0071622	3	0.12%	0.07%	0.262	0.789	regulation of granulocyte chemotaxis	DLAgn_00013000,DLAgn_00179020,DLAgn_00172160
GO:0090022	3	0.12%	0.07%	0.262	0.789	regulation of neutrophil chemotaxis	DLAgn_00013000,DLAgn_00179020,DLAgn_00172160
GO:0033120	3	0.12%	0.07%	0.262	0.789	positive regulation of RNA splicing	DLAgn_00017650,DLAgn_00059920,DLAgn_00017730
GO:0045161	3	0.12%	0.07%	0.262	0.789	neuronal ion channel clustering	DLAgn_00127870,DLAgn_00036320,DLAgn_00038550
GO:0071526	3	0.12%	0.07%	0.262	0.789	semaphorin-plexin signaling pathway	DLAgn_00263900,DLAgn_00255970,DLAgn_00208150
GO:0008053	3	0.12%	0.07%	0.262	0.789	mitochondrial fusion	DLAgn_00148780,DLAgn_00135770,DLAgn_00230530
GO:0045069	3	0.12%	0.07%	0.262	0.789	regulation of viral genome replication	DLAgn_00131570,DLAgn_00076830,DLAgn_00048450
GO:0009312	3	0.12%	0.07%	0.262	0.789	oligosaccharide biosynthetic process	DLAgn_00066760,DLAgn_00008650,DLAgn_00066770
GO:0048739	3	0.12%	0.07%	0.262	0.789	cardiac muscle fiber development	DLAgn_00186110,DLAgn_00180990,DLAgn_00166350
GO:0001839	3	0.12%	0.07%	0.262	0.789	neural plate morphogenesis	DLAgn_00012010,DLAgn_00155630,DLAgn_00208090
GO:0050830	3	0.12%	0.07%	0.262	0.789	defense response to Gram-positive bacterium	DLAgn_00255680,DLAgn_00024710,DLAgn_00003160
GO:0097722	3	0.12%	0.07%	0.262	0.789	sperm motility	DLAgn_00182280,DLAgn_00259550,DLAgn_00177760
GO:0050854	3	0.12%	0.07%	0.262	0.789	regulation of antigen receptor-mediated signaling pathway	DLAgn_00187080,DLAgn_00104760,DLAgn_00220740
GO:2001258	3	0.12%	0.07%	0.262	0.789	negative regulation of cation channel activity	DLAgn_00114740,DLAgn_00005340,DLAgn_00032800
GO:0014029	3	0.12%	0.07%	0.262	0.789	neural crest formation	DLAgn_00053450,DLAgn_00232250,DLAgn_00140470
GO:0014033	3	0.12%	0.07%	0.262	0.789	neural crest cell differentiation	DLAgn_00197760,DLAgn_00084500,DLAgn_00048790
GO:0016578	3	0.12%	0.07%	0.262	0.789	histone deubiquitination	DLAgn_00090200,DLAgn_00130150,DLAgn_00035260
GO:0051240	85	3.4%	3.2%	0.263	0.789	positive regulation of multicellular organismal process	DLAgn_00155910,DLAgn_00095720,DLAgn_00145350,DLAgn_00151110,DLAgn_00226000,DLAgn_00095560,DLAgn_00261400,DLAgn_00037680,DLAgn_00084500,DLAgn_00068350,DLAgn_00177550,DLAgn_00063960,DLAgn_00208090,DLAgn_00044220,DLAgn_00069320,DLAgn_00213410,DLAgn_00210460,DLAgn_00156050,DLAgn_00158150,DLAgn_00016770,DLAgn_00103520,DLAgn_00148510,DLAgn_00122100,DLAgn_00187080,DLAgn_00048800,DLAgn_00140470,DLAgn_001…
GO:0050767	59	2.4%	2.2%	0.263	0.789	regulation of neurogenesis	DLAgn_00263900,DLAgn_00155910,DLAgn_00102860,DLAgn_00091960,DLAgn_00018440,DLAgn_00202150,DLAgn_00095560,DLAgn_00167340,DLAgn_00034770,DLAgn_00261400,DLAgn_00166250,DLAgn_00006740,DLAgn_00138220,DLAgn_00177550,DLAgn_00208090,DLAgn_00155120,DLAgn_00105420,DLAgn_00044220,DLAgn_00069320,DLAgn_00010910,DLAgn_00122100,DLAgn_00255970,DLAgn_00140470,DLAgn_00168220,DLAgn_00158100,DLAgn_00154020,DLAgn_000…
GO:0050890	21	0.84%	0.73%	0.264	0.789	cognition	DLAgn_00167080,DLAgn_00100260,DLAgn_00066940,DLAgn_00066930,DLAgn_00119000,DLAgn_00095120,DLAgn_00169950,DLAgn_00140470,DLAgn_00075630,DLAgn_00166110,DLAgn_00034770,DLAgn_00123280,DLAgn_00167050,DLAgn_00168590,DLAgn_00227510,DLAgn_00012190,DLAgn_00096750,DLAgn_00006740,DLAgn_00027990,DLAgn_00118060,DLAgn_00001080
GO:0043543	18	0.72%	0.62%	0.266	0.789	protein acylation	DLAgn_00156520,DLAgn_00035000,DLAgn_00180760,DLAgn_00128470,DLAgn_00142260,DLAgn_00041700,DLAgn_00034770,DLAgn_00098940,DLAgn_00032170,DLAgn_00027460,DLAgn_00004570,DLAgn_00244210,DLAgn_00077590,DLAgn_00073090,DLAgn_00218920,DLAgn_00060640,DLAgn_00152250,DLAgn_00213870
GO:0045927	18	0.72%	0.62%	0.266	0.789	positive regulation of growth	DLAgn_00255580,DLAgn_00049600,DLAgn_00013000,DLAgn_00036320,DLAgn_00169460,DLAgn_00220990,DLAgn_00218000,DLAgn_00083950,DLAgn_00094380,DLAgn_00177550,DLAgn_00063960,DLAgn_00044220,DLAgn_00082540,DLAgn_00210460,DLAgn_00155170,DLAgn_00213870,DLAgn_00065570,DLAgn_00179020
GO:0015850	10	0.4%	0.32%	0.271	0.789	organic hydroxy compound transport	DLAgn_00163850,DLAgn_00147550,DLAgn_00090530,DLAgn_00042230,DLAgn_00243270,DLAgn_00247540,DLAgn_00015600,DLAgn_00143060,DLAgn_00148380,DLAgn_00087970
GO:0002831	10	0.4%	0.32%	0.271	0.789	regulation of response to biotic stimulus	DLAgn_00095720,DLAgn_00257840,DLAgn_00046520,DLAgn_00255450,DLAgn_00249020,DLAgn_00076830,DLAgn_00074560,DLAgn_00243410,DLAgn_00179580,DLAgn_00178690
GO:0045893	6	0.24%	0.18%	0.271	0.789	positive regulation of transcription, DNA-templated	DLAgn_00096810,DLAgn_00012010,DLAgn_00131680,DLAgn_00057310,DLAgn_00181260,DLAgn_00130930
GO:1903508	6	0.24%	0.18%	0.271	0.789	positive regulation of nucleic acid-templated transcription	DLAgn_00096810,DLAgn_00012010,DLAgn_00131680,DLAgn_00057310,DLAgn_00181260,DLAgn_00130930
GO:1902680	6	0.24%	0.18%	0.271	0.789	positive regulation of RNA biosynthetic process	DLAgn_00096810,DLAgn_00012010,DLAgn_00131680,DLAgn_00057310,DLAgn_00181260,DLAgn_00130930
GO:0051054	6	0.24%	0.18%	0.271	0.789	positive regulation of DNA metabolic process	DLAgn_00108790,DLAgn_00086280,DLAgn_00151110,DLAgn_00142260,DLAgn_00034770,DLAgn_00059430
GO:0030301	6	0.24%	0.18%	0.271	0.789	cholesterol transport	DLAgn_00163850,DLAgn_00147550,DLAgn_00243270,DLAgn_00247540,DLAgn_00015600,DLAgn_00143060
GO:0045685	6	0.24%	0.18%	0.271	0.789	regulation of glial cell differentiation	DLAgn_00090330,DLAgn_00027990,DLAgn_00108790,DLAgn_00161530,DLAgn_00095560,DLAgn_00026810
GO:0043094	6	0.24%	0.18%	0.271	0.789	cellular metabolic compound salvage	DLAgn_00072730,DLAgn_00016940,DLAgn_00078270,DLAgn_00129640,DLAgn_00178200,DLAgn_00161610
GO:0051965	6	0.24%	0.18%	0.271	0.789	positive regulation of synapse assembly	DLAgn_00103520,DLAgn_00146300,DLAgn_00012190,DLAgn_00096750,DLAgn_00088510,DLAgn_00100960
GO:0015918	6	0.24%	0.18%	0.271	0.789	sterol transport	DLAgn_00163850,DLAgn_00147550,DLAgn_00243270,DLAgn_00247540,DLAgn_00015600,DLAgn_00143060
GO:0120032	8	0.32%	0.25%	0.273	0.789	regulation of plasma membrane bounded cell projection assembly	DLAgn_00218000,DLAgn_00146020,DLAgn_00259000,DLAgn_00127780,DLAgn_00010210,DLAgn_00029810,DLAgn_00166110,DLAgn_00175690
GO:0006885	8	0.32%	0.25%	0.273	0.789	regulation of pH	DLAgn_00244110,DLAgn_00050380,DLAgn_00061070,DLAgn_00190340,DLAgn_00153130,DLAgn_00057430,DLAgn_00204440,DLAgn_00203220
GO:0006766	8	0.32%	0.25%	0.273	0.789	vitamin metabolic process	DLAgn_00118720,DLAgn_00016940,DLAgn_00255100,DLAgn_00015950,DLAgn_00028500,DLAgn_00018890,DLAgn_00019880,DLAgn_00104950
GO:0043542	8	0.32%	0.25%	0.273	0.789	endothelial cell migration	DLAgn_00108050,DLAgn_00258300,DLAgn_00218000,DLAgn_00202150,DLAgn_00255970,DLAgn_00261550,DLAgn_00054150,DLAgn_00179020
GO:0060491	8	0.32%	0.25%	0.273	0.789	regulation of cell projection assembly	DLAgn_00218000,DLAgn_00146020,DLAgn_00259000,DLAgn_00127780,DLAgn_00010210,DLAgn_00029810,DLAgn_00166110,DLAgn_00175690
GO:0021954	8	0.32%	0.25%	0.273	0.789	central nervous system neuron development	DLAgn_00263900,DLAgn_00006740,DLAgn_00118810,DLAgn_00119000,DLAgn_00161530,DLAgn_00149910,DLAgn_00024250,DLAgn_00083110
GO:0030705	8	0.32%	0.25%	0.273	0.789	cytoskeleton-dependent intracellular transport	DLAgn_00171250,DLAgn_00244110,DLAgn_00132180,DLAgn_00146020,DLAgn_00065850,DLAgn_00204840,DLAgn_00061460,DLAgn_00082540
GO:0051271	21	0.84%	0.73%	0.278	0.792	negative regulation of cellular component movement	DLAgn_00263900,DLAgn_00153810,DLAgn_00196160,DLAgn_00255970,DLAgn_00013000,DLAgn_00171420,DLAgn_00167340,DLAgn_00205510,DLAgn_00034790,DLAgn_00050230,DLAgn_00147060,DLAgn_00203220,DLAgn_00027990,DLAgn_00166750,DLAgn_00079910,DLAgn_00138220,DLAgn_00167740,DLAgn_00166720,DLAgn_00061960,DLAgn_00179020,DLAgn_00048450
GO:0009792	26	1.0%	0.92%	0.279	0.794	embryo development ending in birth or egg hatching	DLAgn_00180710,DLAgn_00145350,DLAgn_00174850,DLAgn_00166350,DLAgn_00261540,DLAgn_00261400,DLAgn_00130930,DLAgn_00169460,DLAgn_00084500,DLAgn_00110370,DLAgn_00183400,DLAgn_00248470,DLAgn_00179870,DLAgn_00228080,DLAgn_00012390,DLAgn_00197760,DLAgn_00158910,DLAgn_00016590,DLAgn_00113990,DLAgn_00004570,DLAgn_00184220,DLAgn_00048630,DLAgn_00190340,DLAgn_00210590,DLAgn_00104760,DLAgn_00159050
GO:0042110	14	0.56%	0.47%	0.28	0.797	T cell activation	DLAgn_00146250,DLAgn_00195050,DLAgn_00235560,DLAgn_00142680,DLAgn_00220740,DLAgn_00266460,DLAgn_00158100,DLAgn_00221270,DLAgn_00067380,DLAgn_00155120,DLAgn_00147810,DLAgn_00238730,DLAgn_00158060,DLAgn_00042370
GO:0016573	14	0.56%	0.47%	0.28	0.797	histone acetylation	DLAgn_00035000,DLAgn_00180760,DLAgn_00128470,DLAgn_00142260,DLAgn_00041700,DLAgn_00034770,DLAgn_00098940,DLAgn_00032170,DLAgn_00004570,DLAgn_00244210,DLAgn_00073090,DLAgn_00218920,DLAgn_00152250,DLAgn_00213870
GO:0008285	18	0.72%	0.62%	0.282	0.802	negative regulation of cell population proliferation	DLAgn_00146250,DLAgn_00153810,DLAgn_00095720,DLAgn_00026810,DLAgn_00050230,DLAgn_00147060,DLAgn_00142700,DLAgn_00027990,DLAgn_00218000,DLAgn_00084930,DLAgn_00083950,DLAgn_00161730,DLAgn_00167740,DLAgn_00135770,DLAgn_00063960,DLAgn_00198480,DLAgn_00065570,DLAgn_00230530
GO:0045017	18	0.72%	0.62%	0.282	0.802	glycerolipid biosynthetic process	DLAgn_00255680,DLAgn_00122580,DLAgn_00207000,DLAgn_00041350,DLAgn_00173340,DLAgn_00024710,DLAgn_00170990,DLAgn_00079790,DLAgn_00130860,DLAgn_00265730,DLAgn_00245840,DLAgn_00092760,DLAgn_00202200,DLAgn_00248500,DLAgn_00153470,DLAgn_00003050,DLAgn_00088740,DLAgn_00061030
GO:0010941	119	4.8%	4.5%	0.282	0.802	regulation of cell death	DLAgn_00124970,DLAgn_00018440,DLAgn_00202150,DLAgn_00241630,DLAgn_00034770,DLAgn_00205660,DLAgn_00261400,DLAgn_00244110,DLAgn_00006740,DLAgn_00139710,DLAgn_00084500,DLAgn_00030840,DLAgn_00118850,DLAgn_00115580,DLAgn_00212480,DLAgn_00208090,DLAgn_00152250,DLAgn_00016770,DLAgn_00256220,DLAgn_00149400,DLAgn_00245840,DLAgn_00058330,DLAgn_00136570,DLAgn_00057630,DLAgn_00165420,DLAgn_00246380,DLAgn_001…
GO:0007187	5	0.2%	0.14%	0.284	0.806	G protein-coupled receptor signaling pathway, coupled to cyclic nucleotide second messenger	DLAgn_00158130,DLAgn_00232460,DLAgn_00032320,DLAgn_00213410,DLAgn_00158150
GO:0007188	5	0.2%	0.14%	0.284	0.806	adenylate cyclase-modulating G protein-coupled receptor signaling pathway	DLAgn_00158130,DLAgn_00232460,DLAgn_00032320,DLAgn_00213410,DLAgn_00158150
GO:0032092	5	0.2%	0.14%	0.284	0.806	positive regulation of protein binding	DLAgn_00006740,DLAgn_00165420,DLAgn_00061970,DLAgn_00027900,DLAgn_00214950
GO:0110110	5	0.2%	0.14%	0.284	0.806	positive regulation of animal organ morphogenesis	DLAgn_00032920,DLAgn_00048800,DLAgn_00151110,DLAgn_00095560,DLAgn_00063960
GO:2000177	5	0.2%	0.14%	0.284	0.806	regulation of neural precursor cell proliferation	DLAgn_00198980,DLAgn_00027990,DLAgn_00084930,DLAgn_00196160,DLAgn_00208090
GO:0006182	5	0.2%	0.14%	0.284	0.806	cGMP biosynthetic process	DLAgn_00087180,DLAgn_00031530,DLAgn_00104650,DLAgn_00140490,DLAgn_00182460
GO:0031056	9	0.36%	0.29%	0.284	0.806	regulation of histone modification	DLAgn_00056510,DLAgn_00263160,DLAgn_00114360,DLAgn_00065820,DLAgn_00110610,DLAgn_00027900,DLAgn_00025000,DLAgn_00040060,DLAgn_00130930
GO:0097435	36	1.4%	1.3%	0.286	0.808	supramolecular fiber organization	DLAgn_00192080,DLAgn_00146240,DLAgn_00127780,DLAgn_00086070,DLAgn_00166350,DLAgn_00240100,DLAgn_00149470,DLAgn_00202410,DLAgn_00218000,DLAgn_00059720,DLAgn_00106990,DLAgn_00179870,DLAgn_00208090,DLAgn_00012510,DLAgn_00118690,DLAgn_00102930,DLAgn_00026390,DLAgn_00104610,DLAgn_00061360,DLAgn_00146250,DLAgn_00063140,DLAgn_00038380,DLAgn_00151560,DLAgn_00227240,DLAgn_00013000,DLAgn_00076510,DLAgn_000…
GO:0050900	12	0.48%	0.4%	0.286	0.81	leukocyte migration	DLAgn_00184760,DLAgn_00002540,DLAgn_00119350,DLAgn_00060300,DLAgn_00033950,DLAgn_00191670,DLAgn_00166450,DLAgn_00153470,DLAgn_00179580,DLAgn_00245840,DLAgn_00178690,DLAgn_00065570
GO:0006304	7	0.28%	0.22%	0.287	0.81	DNA modification	DLAgn_00025050,DLAgn_00242170,DLAgn_00180760,DLAgn_00123510,DLAgn_00127250,DLAgn_00069860,DLAgn_00073780
GO:0045669	7	0.28%	0.22%	0.287	0.81	positive regulation of osteoblast differentiation	DLAgn_00136790,DLAgn_00263160,DLAgn_00151560,DLAgn_00161730,DLAgn_00236580,DLAgn_00226000,DLAgn_00008230
GO:0045926	20	0.8%	0.7%	0.289	0.816	negative regulation of growth	DLAgn_00263900,DLAgn_00197760,DLAgn_00202150,DLAgn_00255970,DLAgn_00122330,DLAgn_00181830,DLAgn_00189350,DLAgn_00167340,DLAgn_00180760,DLAgn_00034790,DLAgn_00034770,DLAgn_00054450,DLAgn_00084500,DLAgn_00004300,DLAgn_00201800,DLAgn_00237220,DLAgn_00009980,DLAgn_00177550,DLAgn_00152250,DLAgn_00065570
GO:0003012	25	1.0%	0.89%	0.289	0.816	muscle system process	DLAgn_00042310,DLAgn_00232460,DLAgn_00070200,DLAgn_00014200,DLAgn_00166350,DLAgn_00162050,DLAgn_00148380,DLAgn_00181380,DLAgn_00158130,DLAgn_00244690,DLAgn_00183400,DLAgn_00250020,DLAgn_00083150,DLAgn_00213410,DLAgn_00102830,DLAgn_00158150,DLAgn_00146250,DLAgn_00172680,DLAgn_00170360,DLAgn_00016010,DLAgn_00021100,DLAgn_00119350,DLAgn_00184760,DLAgn_00035900,DLAgn_00193850
GO:0018205	26	1.0%	0.93%	0.292	0.822	peptidyl-lysine modification	DLAgn_00062180,DLAgn_00195050,DLAgn_00061290,DLAgn_00043660,DLAgn_00035000,DLAgn_00128470,DLAgn_00142260,DLAgn_00041700,DLAgn_00034770,DLAgn_00032170,DLAgn_00130930,DLAgn_00244210,DLAgn_00218920,DLAgn_00192990,DLAgn_00152250,DLAgn_00156890,DLAgn_00213870,DLAgn_00180760,DLAgn_00098940,DLAgn_00048390,DLAgn_00004570,DLAgn_00192400,DLAgn_00073090,DLAgn_00120410,DLAgn_00215940,DLAgn_00234400
GO:0010467	10	0.4%	0.33%	0.293	0.825	gene expression	DLAgn_00146250,DLAgn_00043850,DLAgn_00080310,DLAgn_00166940,DLAgn_00115890,DLAgn_00082130,DLAgn_00082240,DLAgn_00013810,DLAgn_00178690,DLAgn_00019690
GO:1902275	10	0.4%	0.33%	0.293	0.825	regulation of chromatin organization	DLAgn_00056510,DLAgn_00263160,DLAgn_00114360,DLAgn_00065820,DLAgn_00110610,DLAgn_00027900,DLAgn_00198480,DLAgn_00025000,DLAgn_00040060,DLAgn_00130930
GO:1904063	4	0.16%	0.11%	0.297	0.836	negative regulation of cation transmembrane transport	DLAgn_00114740,DLAgn_00016770,DLAgn_00005340,DLAgn_00032800
GO:0045089	4	0.16%	0.11%	0.297	0.836	positive regulation of innate immune response	DLAgn_00046520,DLAgn_00249020,DLAgn_00076830,DLAgn_00243410
GO:2000756	4	0.16%	0.11%	0.297	0.836	regulation of peptidyl-lysine acetylation	DLAgn_00114360,DLAgn_00027900,DLAgn_00025000,DLAgn_00040060
GO:0047496	4	0.16%	0.11%	0.297	0.836	vesicle transport along microtubule	DLAgn_00171250,DLAgn_00244110,DLAgn_00065850,DLAgn_00061460
GO:0001946	4	0.16%	0.11%	0.297	0.836	lymphangiogenesis	DLAgn_00086570,DLAgn_00167740,DLAgn_00226000,DLAgn_00008230
GO:0021987	4	0.16%	0.11%	0.297	0.836	cerebral cortex development	DLAgn_00027990,DLAgn_00147890,DLAgn_00119000,DLAgn_00140470
GO:0050805	4	0.16%	0.11%	0.297	0.836	negative regulation of synaptic transmission	DLAgn_00027990,DLAgn_00071340,DLAgn_00201040,DLAgn_00123280
GO:1901983	4	0.16%	0.11%	0.297	0.836	regulation of protein acetylation	DLAgn_00114360,DLAgn_00027900,DLAgn_00025000,DLAgn_00040060
GO:0040019	4	0.16%	0.11%	0.297	0.836	positive regulation of embryonic development	DLAgn_00032920,DLAgn_00095560,DLAgn_00261540,DLAgn_00129040
GO:1900006	4	0.16%	0.11%	0.297	0.836	positive regulation of dendrite development	DLAgn_00167080,DLAgn_00100260,DLAgn_00122100,DLAgn_00128110
GO:0048536	4	0.16%	0.11%	0.297	0.836	spleen development	DLAgn_00131680,DLAgn_00065820,DLAgn_00151110,DLAgn_00154020
GO:0031047	4	0.16%	0.11%	0.297	0.836	gene silencing by RNA	DLAgn_00112080,DLAgn_00095240,DLAgn_00022490,DLAgn_00187110
GO:0007399	23	0.92%	0.82%	0.298	0.836	nervous system development	DLAgn_00174870,DLAgn_00101860,DLAgn_00096820,DLAgn_00090630,DLAgn_00196160,DLAgn_00063280,DLAgn_00156960,DLAgn_00182010,DLAgn_00036350,DLAgn_00038110,DLAgn_00097960,DLAgn_00181380,DLAgn_00163620,DLAgn_00200400,DLAgn_00005340,DLAgn_00140660,DLAgn_00061810,DLAgn_00175390,DLAgn_00030920,DLAgn_00009220,DLAgn_00068220,DLAgn_00228080,DLAgn_00213650
GO:0018958	8	0.32%	0.26%	0.298	0.836	phenol-containing compound metabolic process	DLAgn_00129080,DLAgn_00123210,DLAgn_00095120,DLAgn_00188580,DLAgn_00156120,DLAgn_00081660,DLAgn_00065570,DLAgn_00069650
GO:0051607	8	0.32%	0.26%	0.298	0.836	defense response to virus	DLAgn_00209860,DLAgn_00257840,DLAgn_00255450,DLAgn_00183840,DLAgn_00249020,DLAgn_00076830,DLAgn_00243410,DLAgn_00220740
GO:0051101	8	0.32%	0.26%	0.298	0.836	regulation of DNA binding	DLAgn_00142700,DLAgn_00165420,DLAgn_00086280,DLAgn_00061960,DLAgn_00180760,DLAgn_00085620,DLAgn_00032800,DLAgn_00215940
GO:0010033	91	3.7%	3.5%	0.299	0.836	response to organic substance	DLAgn_00064140,DLAgn_00042310,DLAgn_00203040,DLAgn_00145350,DLAgn_00122430,DLAgn_00087180,DLAgn_00128330,DLAgn_00014200,DLAgn_00095120,DLAgn_00074300,DLAgn_00142680,DLAgn_00075750,DLAgn_00100710,DLAgn_00069320,DLAgn_00213410,DLAgn_00040180,DLAgn_00158150,DLAgn_00016770,DLAgn_00063480,DLAgn_00089210,DLAgn_00016010,DLAgn_00021100,DLAgn_00187080,DLAgn_00040320,DLAgn_00198910,DLAgn_00073420,DLAgn_001…
GO:2000112	63	2.5%	2.4%	0.299	0.836	regulation of cellular macromolecule biosynthetic process	DLAgn_00123680,DLAgn_00153810,DLAgn_00095720,DLAgn_00096810,DLAgn_00023310,DLAgn_00151110,DLAgn_00166450,DLAgn_00095240,DLAgn_00035260,DLAgn_00243410,DLAgn_00187470,DLAgn_00203320,DLAgn_00130930,DLAgn_00053600,DLAgn_00154150,DLAgn_00175850,DLAgn_00199960,DLAgn_00062150,DLAgn_00127990,DLAgn_00012010,DLAgn_00187080,DLAgn_00227120,DLAgn_00131110,DLAgn_00073420,DLAgn_00050040,DLAgn_00112610,DLAgn_002…
GO:0001775	38	1.5%	1.4%	0.299	0.836	cell activation	DLAgn_00213940,DLAgn_00195050,DLAgn_00126730,DLAgn_00196160,DLAgn_00142680,DLAgn_00204950,DLAgn_00059430,DLAgn_00169460,DLAgn_00266460,DLAgn_00118810,DLAgn_00108790,DLAgn_00221270,DLAgn_00082700,DLAgn_00067380,DLAgn_00155120,DLAgn_00116150,DLAgn_00032800,DLAgn_00069320,DLAgn_00238730,DLAgn_00213950,DLAgn_00083110,DLAgn_00146250,DLAgn_00016770,DLAgn_00176420,DLAgn_00187080,DLAgn_00235560,DLAgn_001…
GO:1905508	1	0.04%	0.01%	0.3	0.836	protein localization to microtubule organizing center	DLAgn_00086070
GO:1900477	1	0.04%	0.01%	0.3	0.836	negative regulation of G1/S transition of mitotic cell cycle by negative regulation of transcription from RNA polymerase II promoter	DLAgn_00083860
GO:0036289	1	0.04%	0.01%	0.3	0.836	peptidyl-serine autophosphorylation	DLAgn_00004600
GO:0046877	1	0.04%	0.01%	0.3	0.836	regulation of saliva secretion	DLAgn_00151110
GO:0021590	1	0.04%	0.01%	0.3	0.836	cerebellum maturation	DLAgn_00188580
GO:0032226	1	0.04%	0.01%	0.3	0.836	positive regulation of synaptic transmission, dopaminergic	DLAgn_00144490
GO:0032717	1	0.04%	0.01%	0.3	0.836	negative regulation of interleukin-8 production	DLAgn_00027900
GO:2000373	1	0.04%	0.01%	0.3	0.836	positive regulation of DNA topoisomerase (ATP-hydrolyzing) activity	DLAgn_00076830
GO:2000371	1	0.04%	0.01%	0.3	0.836	regulation of DNA topoisomerase (ATP-hydrolyzing) activity	DLAgn_00076830
GO:1905521	1	0.04%	0.01%	0.3	0.836	regulation of macrophage migration	DLAgn_00069320
GO:2000345	1	0.04%	0.01%	0.3	0.836	regulation of hepatocyte proliferation	DLAgn_00063960
GO:0070537	1	0.04%	0.01%	0.3	0.836	histone H2A K63-linked deubiquitination	DLAgn_00035260
GO:0048293	1	0.04%	0.01%	0.3	0.836	regulation of isotype switching to IgE isotypes	DLAgn_00108790
GO:2000303	1	0.04%	0.01%	0.3	0.836	regulation of ceramide biosynthetic process	DLAgn_00102790
GO:0021512	1	0.04%	0.01%	0.3	0.836	spinal cord anterior/posterior patterning	DLAgn_00091960
GO:2000322	1	0.04%	0.01%	0.3	0.836	regulation of glucocorticoid receptor signaling pathway	DLAgn_00097960
GO:0021526	1	0.04%	0.01%	0.3	0.836	medial motor column neuron differentiation	DLAgn_00149400
[truncated: 3,214 more rows]
