# Supplementary material for: The extensive transgenerational transcriptomic effects of ocean acidification on the olfactory epithelium of a marine fish are associated with a better viral resistance
Source: BMC Genomics. 2022 Jun 17;23:448. doi: 10.1186/s12864-022-08647-w (PMC9204966; doi:10.1186/s12864-022-08647-w)
Supplement: Supplementary file 7 — Additional file 7. Genes involved in the neurotrophin TRK receptor signalling pathway, glutamate signalling pathway and ephrin signalling pathway that were up-expressed (p-value ≤ 0.01) by OA. [file 12864_2022_8647_MOESM7_ESM.xlsx]

## Sheet: additional file 7
Additional file 7. Genes involved in the neurotrophin TRK receptor signalling pathway, glutamate signalling pathway and ephrin signalling pathway that were up-expressed (p-value ≤ 0.01) by OA.
Neurotrophin TRK receptor signalling pathway
Sequence ID	Gene symbol	Gene description	Seq. Length	#Hits	min. eValue	mean Similarity	#GOs	GO Term	Enzyme Codes	InterProScan
DLAgn_00028090	NGEF	ephexin- partial	2352	20	0.0	72.25%	8	P:regulation of Rho protein signal transduction; P:neurotrophin TRK receptor signaling pathway; F:phospholipid binding; C:cytosol; P:apoptotic signaling pathway; C:plasma membrane; F:Rho guanyl-nucleotide exchange factor activity; F:protein binding	-	IPR000219 (G3DSA:1.20.900.GENE3D); IPR001452 (PFAM); IPR011993 (G3DSA:2.30.29.GENE3D); coil (COIL), G3DSA:2.30.30.40 (GENE3D), PTHR12845 (PANTHER), PTHR12845:SF0 (PANTHER), seg (SEG), SSF50729 (SUPERFAMILY)
DLAgn_00032800	CALM1	calmodulin 2 (phosphorylase delta)	450	20	1.65841E-79	100.0%	61	P:positive regulation of ryanodine-sensitive calcium-release channel activity; P:detection of calcium ion; P:regulation of heart rate; P:neurotrophin TRK receptor signaling pathway; P:glucose metabolic process; P:regulation of store-operated calcium channel activity; F:phosphatidylinositol 3-kinase binding; F:nitric-oxide synthase binding; P:regulation of cell communication by electrical coupling…	-	IPR001125 (PRINTS); IPR002048 (SMART); IPR011992 (G3DSA:1.10.238.GENE3D); IPR018247 (PROSITE); PTHR23050 (PANTHER), SSF47473 (SUPERFAMILY)
DLAgn_00049600	ERBB4	receptor tyrosine-protein kinase erbb-4-like	4092	20	0.0	79.65%	36	P:neurotrophin TRK receptor signaling pathway; P:regulation of cell migration; P:mammary gland epithelial cell differentiation; F:protein homodimerization activity; F:epidermal growth factor receptor binding; P:positive regulation of STAT protein import into nucleus; P:positive regulation of ERK1 and ERK2 cascade; F:transmembrane receptor protein tyrosine kinase activity; P:cardiac muscle tissue …	EC:2.7.10.1	IPR000494 (G3DSA:3.80.20.GENE3D); IPR000719 (PROFILE); IPR001245 (PRINTS); IPR002290 (SMART); IPR006211 (PFAM); IPR006212 (SMART); IPR008266 (PROSITE); IPR009030 (SUPERFAMILY); IPR011009 (SUPERFAMILY); IPR016245 (PIR); IPR017441 (PROSITE); IPR020635 (SMART); G3DSA:1.10.510.10 (GENE3D), G3DSA:2.10.220.10 (GENE3D), G3DSA:3.30.200.20 (GENE3D), G3DSA:4.10.1140.10 (GENE3D), PTHR24416 (PANTHER), PTHR24…
DLAgn_00053790	CREB1	cyclic amp-responsive element-binding protein 1-like	993	20	5.20825E-132	74.0%	39	P:neurotrophin TRK receptor signaling pathway; F:cAMP response element binding; P:toll-like receptor 3 signaling pathway; P:gland development; P:axon guidance; P:toll-like receptor 4 signaling pathway; F:RNA polymerase II distal enhancer sequence-specific DNA binding; P:synaptic transmission; F:transcription cofactor activity; P:toll-like receptor 9 signaling pathway; C:nucleoplasm; F:RNA polymer…	-	IPR001630 (PRINTS); IPR003102 (PFAM); IPR004827 (PFAM); coil (COIL), G3DSA:1.20.5.170 (GENE3D), PTHR22952 (PANTHER), PTHR22952:SF15 (PANTHER), seg (SEG)
DLAgn_00057370	EIF2C3	protein argonaute-3	2571	20	0.0	98.1%	13	F:translation initiation factor activity; C:cytosol; P:neurotrophin TRK receptor signaling pathway; C:cytoplasmic mRNA processing body; P:innate immune response; P:Notch signaling pathway; P:phosphatidylinositol-mediated signaling; P:negative regulation of translation involved in gene silencing by miRNA; P:fibroblast growth factor receptor signaling pathway; P:mRNA catabolic process; C:micro-ribo…	-	IPR003100 (PFAM); IPR003165 (PFAM); IPR012337 (SUPERFAMILY); IPR014811 (PFAM); G3DSA:2.170.260.10 (GENE3D), G3DSA:3.30.420.10 (GENE3D), G3DSA:3.40.50.2300 (GENE3D), PTHR22891 (PANTHER), PTHR22891:SF0 (PANTHER)
DLAgn_00060300	SHC1	shc-transforming protein 1-like	1791	20	0.0	69.85%	19	P:Ras protein signal transduction; P:platelet activation; P:insulin receptor signaling pathway; F:transmembrane receptor protein tyrosine kinase adaptor activity; P:neurotrophin TRK receptor signaling pathway; F:ephrin receptor binding; F:protein tyrosine kinase activity; F:phospholipid binding; P:leukocyte migration; C:cytosol; P:regulation of epidermal growth factor-activated receptor activity;…	EC:2.7.10.0	IPR000980 (PRINTS); IPR006019 (PRINTS); IPR006020 (PFAM); IPR011993 (G3DSA:2.30.29.GENE3D); PTHR10337 (PANTHER), PTHR10337:SF2 (PANTHER), seg (SEG), SSF50729 (SUPERFAMILY), SSF55550 (SUPERFAMILY)
DLAgn_00083680	SHC3	shc-transforming protein 3-like	2019	20	0.0	69.15%	8	P:central nervous system development; C:cytosol; P:insulin receptor signaling pathway; P:Ras protein signal transduction; P:neurotrophin TRK receptor signaling pathway; F:signal transducer activity; F:protein binding; P:epidermal growth factor receptor signaling pathway	-	IPR000980 (PRINTS); IPR006019 (PRINTS); IPR006020 (PFAM); IPR011993 (G3DSA:2.30.29.GENE3D); coil (COIL), PTHR10337 (PANTHER), PTHR10337:SF4 (PANTHER), seg (SEG), SSF50729 (SUPERFAMILY), SSF55550 (SUPERFAMILY)
DLAgn_00086750	VAV2	vav 2 guanine nucleotide exchange factor	2523	20	0.0	88.2%	17	P:axon guidance; P:angiogenesis; F:epidermal growth factor receptor binding; P:lamellipodium assembly; P:platelet activation; P:regulation of Rho protein signal transduction; P:neurotrophin TRK receptor signaling pathway; F:phospholipid binding; C:cytosol; F:metal ion binding; P:apoptotic signaling pathway; P:positive regulation of phosphatidylinositol 3-kinase activity; P:Fc-gamma receptor signa…	-	IPR000219 (G3DSA:1.20.900.GENE3D); IPR000980 (PRINTS); IPR001331 (PROSITE); IPR001452 (PRINTS); IPR001715 (G3DSA:1.10.418.GENE3D); IPR001849 (PFAM); IPR002219 (PFAM); IPR011511 (PFAM); IPR011993 (G3DSA:2.30.29.GENE3D); IPR022613 (PFAM); coil (COIL), G3DSA:2.30.30.40 (GENE3D), G3DSA:3.30.60.20 (GENE3D), PTHR22826 (PANTHER), PTHR22826:SF53 (PANTHER), seg (SEG), SSF50729 (SUPERFAMILY), SSF55550 (SUP…
DLAgn_00128330	ADCY6	adenylate cyclase 6	3627	20	0.0	77.95%	24	P:water transport; P:adenylate cyclase-inhibiting G-protein coupled receptor signaling pathway; F:nucleotide binding; F:protein kinase binding; P:cellular response to catecholamine stimulus; P:activation of phospholipase C activity; P:neurotrophin TRK receptor signaling pathway; P:energy reserve metabolic process; P:dopamine receptor signaling pathway; C:integral to membrane; F:ion binding; P:epi…	EC:4.6.1.1	IPR001054 (G3DSA:3.30.70.GENE3D); IPR009398 (PFAM); IPR018297 (PROSITE); coil (COIL), PTHR11920 (PANTHER), PTHR11920:SF23 (PANTHER), seg (SEG), tmhmm (TMHMM)
DLAgn_00139710	ARHGEF7	rho guanine nucleotide exchange factor 7-like isoform 1	2286	20	0.0	78.8%	19	P:angiogenesis; C:neuron projection; P:negative regulation of epidermal growth factor receptor signaling pathway; P:lamellipodium assembly; C:lamellipodium; F:protein kinase binding; P:endothelial cell proliferation; P:neurotrophin TRK receptor signaling pathway; C:cytosol; P:apoptotic signaling pathway; C:neuronal cell body; P:positive regulation of apoptotic process; C:protein complex; P:epibol…	-	IPR000219 (G3DSA:1.20.900.GENE3D); IPR001331 (PROSITE); IPR001452 (PRINTS); IPR001715 (G3DSA:1.10.418.GENE3D); IPR001849 (SMART); IPR011993 (G3DSA:2.30.29.GENE3D); coil (COIL), G3DSA:2.30.30.40 (GENE3D), PTHR22826 (PANTHER), PTHR22826:SF17 (PANTHER), seg (SEG), SSF50729 (SUPERFAMILY)
DLAgn_00166450	KRAS	gtpase kras	570	20	2.80668E-98	93.45%	27	P:neurotrophin TRK receptor signaling pathway; F:GTP binding; P:axon guidance; P:activation of MAPKK activity; P:response to glucocorticoid stimulus; F:GDP binding; P:positive regulation of MAP kinase activity; P:blood coagulation; F:GMP binding; C:membrane raft; P:cytokine-mediated signaling pathway; P:leukocyte migration; P:innate immune response; P:Ras protein signal transduction; C:plasma mem…	-	IPR001806 (PRINTS); IPR005225 (TIGRFAMs); IPR020849 (PANTHER); IPR027417 (SUPERFAMILY); G3DSA:3.40.50.300 (GENE3D), PTHR24070:SF54 (PANTHER)
DLAgn_00178690	PRKACA	camp-dependent protein kinase catalytic subunit alpha-like	1056	20	0.0	97.9%	78	P:epidermal growth factor receptor signaling pathway; P:regulation of synaptic transmission; P:negative regulation of glial cell apoptotic process; P:activation of adenylate cyclase activity; C:neuronal cell body; C:cAMP-dependent protein kinase complex; F:protein kinase binding; P:desmosome assembly; C:mitochondrial membrane; P:inactivation of MAPK activity; P:triglyceride catabolic process; F:c…	EC:2.7.11.11; EC:2.7.10.0	IPR000719 (PFAM); IPR000961 (SMART); IPR002290 (SMART); IPR008271 (PROSITE); IPR011009 (SUPERFAMILY); IPR017441 (PROSITE); IPR020635 (SMART); G3DSA:1.10.510.10 (GENE3D), G3DSA:3.30.200.20 (GENE3D), PTHR24353 (PANTHER), PTHR24353:SF25 (PANTHER)
DLAgn_00183280	GAB1	grb2-associated-binding protein 1-like	2259	20	0.0	75.35%	12	P:insulin receptor signaling pathway; P:neurotrophin TRK receptor signaling pathway; P:cell proliferation; F:phospholipid binding; P:epidermal growth factor receptor signaling pathway; C:cytosol; P:organ development; P:phosphatidylinositol-mediated signaling; F:SH3/SH2 adaptor activity; P:fibroblast growth factor receptor signaling pathway; P:positive regulation of MAPK cascade; P:innate immune r…	-	IPR001849 (PFAM); IPR011993 (G3DSA:2.30.29.GENE3D); PTHR12156 (PANTHER), PTHR12156:SF3 (PANTHER), seg (SEG), SSF50729 (SUPERFAMILY)
DLAgn_00187220	ARHGDIA	rho gdp-dissociation inhibitor 2	1035	20	1.58671E-94	79.75%	15	P:Rho protein signal transduction; F:protein binding; F:Rho GDP-dissociation inhibitor activity; P:negative regulation of apoptotic process; P:negative regulation of axonogenesis; P:regulation of small GTPase mediated signal transduction; P:cellular component movement; P:neurotrophin TRK receptor signaling pathway; P:negative regulation of cell adhesion; C:immunological synapse; P:positive regula…	-	IPR000406 (PRINTS); IPR014756 (SUPERFAMILY); IPR024792 (G3DSA:2.70.50.GENE3D); PTHR10980:SF6 (PANTHER), seg (SEG)
DLAgn_00198910	ADCY2	adenylate cyclase type 2	3351	20	0.0	83.2%	27	C:membrane raft; P:water transport; P:adenylate cyclase-inhibiting G-protein coupled receptor signaling pathway; F:calcium- and calmodulin-responsive adenylate cyclase activity; P:activation of phospholipase C activity; P:neurotrophin TRK receptor signaling pathway; P:energy reserve metabolic process; C:integral to membrane; P:epidermal growth factor receptor signaling pathway; P:activation of pr…	-	IPR001054 (G3DSA:3.30.70.GENE3D); IPR009398 (PFAM); IPR018297 (PROSITE); PTHR11920 (PANTHER), PTHR11920:SF16 (PANTHER), seg (SEG), SignalP-NN(euk) (SIGNALP), tmhmm (TMHMM)
DLAgn_00199960	EIF2C2	protein argonaute-2-like	2613	20	0.0	97.5%	28	F:endoribonuclease activity, cleaving siRNA-paired mRNA; P:Notch signaling pathway; F:protein binding; C:polysome; P:negative regulation of translation involved in gene silencing by miRNA; P:positive regulation of nuclear-transcribed mRNA catabolic process, deadenylation-dependent decay; C:RNA-induced silencing complex; P:neurotrophin TRK receptor signaling pathway; P:regulation of transcription,…	-	IPR003100 (PFAM); IPR003165 (PFAM); IPR012337 (SUPERFAMILY); IPR014811 (PFAM); G3DSA:2.170.260.10 (GENE3D), G3DSA:3.30.420.10 (GENE3D), G3DSA:3.40.50.2300 (GENE3D), PTHR22891 (PANTHER), PTHR22891:SF0 (PANTHER), seg (SEG)
DLAgn_00245840	PIK3R1	phosphatidylinositol 3-kinase regulatory subunit alpha-like	1311	20	0.0	94.85%	44	P:positive regulation of apoptotic process; P:neurotrophin TRK receptor signaling pathway; P:negative regulation of osteoclast differentiation; F:phosphatidylinositol 3-kinase binding; P:phosphatidylinositol biosynthetic process; P:positive regulation of glucose import; P:T cell costimulation; P:Fc-gamma receptor signaling pathway involved in phagocytosis; P:NFAT protein import into nucleus; P:pl…	-	IPR000980 (PRINTS); IPR001720 (PRINTS); coil (COIL), PTHR10155:SF3 (PANTHER), SSF55550 (SUPERFAMILY)
DLAgn_00247620	FGD1	and ph domain-containing protein 1-like	860	20	1.94788E-97	72.3%	16	P:filopodium assembly; C:lamellipodium; P:regulation of cell shape; P:regulation of Cdc42 GTPase activity; P:neurotrophin TRK receptor signaling pathway; C:Golgi apparatus; C:cytosol; P:actin cytoskeleton organization; F:small GTPase binding; C:ruffle; P:apoptotic signaling pathway; P:organ morphogenesis; C:plasma membrane; C:nucleus; F:guanyl-nucleotide exchange factor activity; F:metal ion bind…	-	IPR000306 (PFAM); IPR011011 (SUPERFAMILY); IPR013083 (G3DSA:3.30.40.GENE3D); IPR017455 (PROFILE); PTHR12673 (PANTHER), PTHR12673:SF15 (PANTHER), seg (SEG), SSF50729 (SUPERFAMILY)
DLAgn_00255580	RPS6KA3	ribosomal protein s6 polypeptide 3	1743	20	0.0	89.35%	37	P:neurotrophin TRK receptor signaling pathway; F:protein serine/threonine kinase activity; P:regulation of translation in response to stress; P:toll-like receptor 3 signaling pathway; P:axon guidance; P:skeletal system development; P:toll-like receptor 4 signaling pathway; P:skin development; P:synaptic transmission; C:cytosol; P:toll-like receptor 9 signaling pathway; C:nucleoplasm; F:magnesium …	EC:2.7.11.0; EC:2.7.10.0	IPR000719 (PFAM); IPR000961 (SMART); IPR002290 (SMART); IPR008271 (PROSITE); IPR011009 (SUPERFAMILY); IPR017441 (PROSITE); IPR017892 (PFAM); IPR020635 (SMART); G3DSA:1.10.510.10 (GENE3D), G3DSA:3.30.200.20 (GENE3D), PTHR24355 (PANTHER), PTHR24355:SF0 (PANTHER), seg (SEG)
Glutamate signalling pathway
Sequence ID	Gene symbol	Gene description	Seq. Length	#Hits	min. eValue	mean Similarity	#GOs	GO Term	Enzyme Codes	InterProScan
DLAgn_00024250	GNAQ	guanine nucleotide-binding protein g subunit alpha-like isoform 1	1080	20	0.0	96.95%	32	P:positive regulation of apoptotic process; F:signal transducer activity; F:GTP binding; P:regulation of melanocyte differentiation; C:caveola; P:skeletal system development; P:heart development; P:glutamate receptor signaling pathway; P:negative regulation of potassium ion transport; P:phospholipase C-activating dopamine receptor signaling pathway; P:positive regulation of GTPase activity; F:met…	-	IPR000654 (PRINTS); IPR001019 (PRINTS); IPR011025 (G3DSA:1.10.400.GENE3D); IPR027417 (SUPERFAMILY); G3DSA:3.40.50.300 (GENE3D), PTHR10218:SF82 (PANTHER)
DLAgn_00046400	GRIA4A	glutamate receptor 4-like isoform 2	2616	20	0.0	89.15%	10	F:extracellular-glutamate-gated ion channel activity; C:cell junction; C:outer membrane-bounded periplasmic space; C:dendrite; F:alpha-amino-3-hydroxy-5-methyl-4-isoxazole propionate selective glutamate receptor activity; P:ion transport; P:ionotropic glutamate receptor signaling pathway; C:alpha-amino-3-hydroxy-5-methyl-4-isoxazolepropionic acid selective glutamate receptor complex; C:neuronal c…	-	IPR001320 (PFAM); IPR001508 (PRINTS); IPR001828 (PFAM); IPR019594 (PFAM); G3DSA:1.10.287.70 (GENE3D), G3DSA:3.40.190.10 (GENE3D), G3DSA:3.40.50.2300 (GENE3D), PTHR18966 (PANTHER), PTHR18966:SF100 (PANTHER), seg (SEG), SignalP-NN(euk) (SIGNALP), tmhmm (TMHMM), SSF53822 (SUPERFAMILY), SSF53850 (SUPERFAMILY)
DLAgn_00058330	GRIK5	glutamate ionotropic kainate 5-like	3108	20	0.0	87.0%	21	P:cellular response to glucose stimulus; F:PDZ domain binding; C:presynaptic membrane; P:regulation of excitatory postsynaptic membrane potential; P:synaptic transmission, glutamatergic; C:postsynaptic membrane; F:kainate selective glutamate receptor activity; P:regulation of synaptic vesicle fusion to presynaptic membrane; F:identical protein binding; C:postsynaptic density; C:kainate selective …	-	IPR001320 (PFAM); IPR001508 (PRINTS); IPR001828 (PFAM); IPR019594 (PFAM); G3DSA:1.10.287.70 (GENE3D), G3DSA:3.40.190.10 (GENE3D), G3DSA:3.40.50.2300 (GENE3D), PTHR18966 (PANTHER), PTHR18966:SF34 (PANTHER), seg (SEG), tmhmm (TMHMM), SSF53822 (SUPERFAMILY), SSF53850 (SUPERFAMILY)
DLAgn_00059440	GRIN2D	glutamate receptor nmda 2d	5382	20	0.0	76.95%	16	P:synaptic transmission, glutamatergic; F:voltage-gated cation channel activity; P:adult locomotory behavior; P:startle response; P:detection of mechanical stimulus involved in sensory perception of pain; F:glutamate binding; C:synapse; P:ionotropic glutamate receptor signaling pathway; C:N-methyl-D-aspartate selective glutamate receptor complex; P:regulation of excitatory postsynaptic membrane p…	-	IPR001320 (PFAM); IPR001508 (PRINTS); IPR001638 (PFAM); IPR001828 (PFAM); IPR019594 (SMART); coil (COIL), G3DSA:1.10.287.70 (GENE3D), G3DSA:3.40.190.10 (GENE3D), G3DSA:3.40.50.2300 (GENE3D), PTHR18966 (PANTHER), PTHR18966:SF105 (PANTHER), seg (SEG), SignalP-NN(euk) (SIGNALP), tmhmm (TMHMM), SSF53822 (SUPERFAMILY), SSF53850 (SUPERFAMILY)
DLAgn_00071340	GRIK2	glutamate ionotropic kainate 2-like	2733	20	0.0	91.75%	30	C:dendritic spine; P:cellular calcium ion homeostasis; F:PDZ domain binding; P:regulation of short-term neuronal synaptic plasticity; F:ubiquitin conjugating enzyme binding; C:presynaptic membrane; P:regulation of excitatory postsynaptic membrane potential; P:regulation of inhibitory postsynaptic membrane potential; P:intracellular protein transport; C:postsynaptic membrane; P:negative regulation…	-	IPR001320 (PFAM); IPR001508 (PRINTS); IPR001828 (PFAM); IPR019594 (PFAM); G3DSA:1.10.287.70 (GENE3D), G3DSA:3.40.190.10 (GENE3D), G3DSA:3.40.50.2300 (GENE3D), PTHR18966 (PANTHER), PTHR18966:SF37 (PANTHER), seg (SEG), SignalP-NN(euk) (SIGNALP), tmhmm (TMHMM), SSF53822 (SUPERFAMILY), SSF53850 (SUPERFAMILY)
DLAgn_00083110	GNAQ	guanine nucleotide-binding protein g subunit alpha-like	1149	20	7.87508E-178	87.4%	33	P:positive regulation of apoptotic process; F:signal transducer activity; F:GTP binding; P:regulation of melanocyte differentiation; C:caveola; P:skeletal system development; P:heart development; P:glutamate receptor signaling pathway; P:negative regulation of potassium ion transport; P:phospholipase C-activating dopamine receptor signaling pathway; P:positive regulation of GTPase activity; F:met…	-	IPR000654 (PRINTS); IPR001019 (PRINTS); IPR011025 (G3DSA:1.10.400.GENE3D); IPR027417 (SUPERFAMILY); coil (COIL), G3DSA:3.40.50.300 (GENE3D), PTHR10218:SF82 (PANTHER), seg (SEG)
DLAgn_00086980	GRIN1A	nmda receptor subunit nr1	2892	20	0.0	91.85%	9	C:postsynaptic membrane; C:cell junction; C:plasma membrane; F:extracellular-glutamate-gated ion channel activity; P:ion transport; F:ionotropic glutamate receptor activity; C:integral to membrane; P:ionotropic glutamate receptor signaling pathway; C:outer membrane-bounded periplasmic space	-	IPR001320 (PFAM); IPR001508 (PRINTS); IPR001638 (PFAM); IPR001828 (PFAM); IPR018882 (PFAM); IPR019594 (SMART); G3DSA:1.10.287.70 (GENE3D), G3DSA:3.40.190.10 (GENE3D), G3DSA:3.40.50.2300 (GENE3D), PTHR18966 (PANTHER), PTHR18966:SF41 (PANTHER), seg (SEG), SignalP-NN(euk) (SIGNALP), tmhmm (TMHMM), SSF53822 (SUPERFAMILY), SSF53850 (SUPERFAMILY), SSF81324 (SUPERFAMILY)
DLAgn_00110720	GRIA3B	glutamate receptor 3-like isoform 1	2649	20	0.0	92.75%	9	C:postsynaptic membrane; C:cell junction; C:plasma membrane; F:extracellular-glutamate-gated ion channel activity; P:ion transport; F:ionotropic glutamate receptor activity; C:integral to membrane; P:ionotropic glutamate receptor signaling pathway; C:outer membrane-bounded periplasmic space	-	IPR001320 (PFAM); IPR001508 (PRINTS); IPR001638 (PFAM); IPR001828 (PFAM); IPR019594 (SMART); G3DSA:1.10.287.70 (GENE3D), G3DSA:3.40.190.10 (GENE3D), G3DSA:3.40.50.2300 (GENE3D), PTHR18966 (PANTHER), PTHR18966:SF102 (PANTHER), seg (SEG), SignalP-NN(euk) (SIGNALP), tmhmm (TMHMM), SSF53822 (SUPERFAMILY), SSF53850 (SUPERFAMILY)
DLAgn_00111490	GRIA1A	glutamate receptor 1-like isoform 1	2763	20	0.0	88.95%	9	C:postsynaptic membrane; C:cell junction; C:plasma membrane; F:extracellular-glutamate-gated ion channel activity; P:ion transport; F:ionotropic glutamate receptor activity; C:integral to membrane; P:ionotropic glutamate receptor signaling pathway; C:outer membrane-bounded periplasmic space	-	IPR001320 (PFAM); IPR001638 (PFAM); IPR001828 (PFAM); IPR019594 (SMART); G3DSA:1.10.287.70 (GENE3D), G3DSA:3.40.190.10 (GENE3D), G3DSA:3.40.50.2300 (GENE3D), PTHR18966 (PANTHER), PTHR18966:SF104 (PANTHER), seg (SEG), SignalP-NN(euk) (SIGNALP), tmhmm (TMHMM), SSF53822 (SUPERFAMILY), SSF53850 (SUPERFAMILY)
DLAgn_00114110	GLUR2B	glutamate receptor 2-like isoform 1	2694	20	0.0	94.4%	9	C:postsynaptic membrane; C:cell junction; C:plasma membrane; F:extracellular-glutamate-gated ion channel activity; P:ion transport; F:ionotropic glutamate receptor activity; C:integral to membrane; P:ionotropic glutamate receptor signaling pathway; C:outer membrane-bounded periplasmic space	-	IPR001320 (PFAM); IPR001508 (PRINTS); IPR001638 (PFAM); IPR001828 (PFAM); IPR019594 (SMART); G3DSA:1.10.287.70 (GENE3D), G3DSA:3.40.190.10 (GENE3D), G3DSA:3.40.50.2300 (GENE3D), PTHR18966 (PANTHER), PTHR18966:SF99 (PANTHER), seg (SEG), SignalP-NN(euk) (SIGNALP), tmhmm (TMHMM), SSF53822 (SUPERFAMILY), SSF53850 (SUPERFAMILY)
DLAgn_00118810	GNAQ	guanine nucleotide binding protein (g protein) q polypeptide	1080	20	0.0	92.1%	28	F:signal transducer activity; F:GTP binding; P:regulation of melanocyte differentiation; P:skeletal system development; P:heart development; P:glutamate receptor signaling pathway; P:phospholipase C-activating dopamine receptor signaling pathway; P:positive regulation of GTPase activity; F:metal ion binding; P:regulation of catenin import into nucleus; C:heterotrimeric G-protein complex; P:regula…	-	IPR000654 (PRINTS); IPR001019 (PRINTS); IPR011025 (G3DSA:1.10.400.GENE3D); IPR027417 (SUPERFAMILY); coil (COIL), G3DSA:3.40.50.300 (GENE3D), PTHR10218:SF82 (PANTHER), seg (SEG)
DLAgn_00149910	GNAQ	guanine nucleotide-binding protein g subunit alpha	1080	20	0.0	97.3%	32	P:positive regulation of apoptotic process; F:signal transducer activity; F:GTP binding; P:regulation of melanocyte differentiation; C:caveola; P:skeletal system development; P:heart development; P:glutamate receptor signaling pathway; P:negative regulation of potassium ion transport; P:phospholipase C-activating dopamine receptor signaling pathway; P:positive regulation of GTPase activity; F:met…	-	IPR000654 (PRINTS); IPR001019 (PRINTS); IPR011025 (G3DSA:1.10.400.GENE3D); IPR027417 (SUPERFAMILY); G3DSA:3.40.50.300 (GENE3D), PTHR10218:SF82 (PANTHER)
DLAgn_00265410	GRIN3A	glutamate	279	20	7.29465E-48	95.5%	16	F:extracellular-glutamate-gated ion channel activity; C:cell junction; C:outer membrane-bounded periplasmic space; F:glycine binding; P:dendrite development; P:calcium ion transmembrane transport; C:neuron projection; P:response to ethanol; F:calcium channel activity; P:ionotropic glutamate receptor signaling pathway; F:identical protein binding; C:N-methyl-D-aspartate selective glutamate recepto…	-	IPR001638 (PFAM); G3DSA:3.40.190.10 (GENE3D), PTHR18966 (PANTHER), PTHR18966:SF10 (PANTHER), tmhmm (TMHMM), SSF53850 (SUPERFAMILY)
Ephrin signalling pathway
Sequence ID	Gene symbol	Gene description	Seq. Length	#Hits	min. eValue	mean Similarity	#GOs	GO Term	Enzyme Codes	InterProScan
DLAgn_00004300	EK1	ephrin type-a receptor 3-like	2952	20	0.0	86.45%	20	P:regulation of Rap GTPase activity; P:regulation of actin cytoskeleton organization; P:regulation of Rac GTPase activity; P:apoptotic process; P:fasciculation of motor neuron axon; F:transmembrane-ephrin receptor activity; P:regulation of focal adhesion assembly; P:cell migration; P:ephrin receptor signaling pathway; P:negative regulation of collateral sprouting of intact axon in response to inj…	-	IPR000719 (PROFILE); IPR001090 (PFAM); IPR001245 (PRINTS); IPR001426 (PROSITE); IPR001660 (SMART); IPR002290 (SMART); IPR003961 (PFAM); IPR008266 (PROSITE); IPR008979 (G3DSA:2.60.120.GENE3D); IPR009030 (SUPERFAMILY); IPR011009 (SUPERFAMILY); IPR013761 (G3DSA:1.10.150.GENE3D); IPR013783 (G3DSA:2.60.40.GENE3D); IPR016257 (PIR); IPR017441 (PROSITE); IPR020635 (SMART); IPR021129 (PFAM); PR00014 (PRIN…
DLAgn_00066200	EPHA7	ephrin type-a receptor 7-like isoform x3	2937	20	0.0	93.65%	17	P:regulation of peptidyl-tyrosine phosphorylation; P:branching morphogenesis of a nerve; P:regulation of ERK1 and ERK2 cascade; P:regulation of cell-cell adhesion; P:regulation of protein autophosphorylation; P:ephrin receptor signaling pathway; P:regulation of cysteine-type endopeptidase activity involved in apoptotic process; F:chemorepellent activity; P:brain development; F:GPI-linked ephrin r…	-	IPR000719 (PROFILE); IPR001090 (PFAM); IPR001245 (PRINTS); IPR001426 (PROSITE); IPR001660 (SMART); IPR002290 (SMART); IPR003961 (PFAM); IPR008266 (PROSITE); IPR008979 (G3DSA:2.60.120.GENE3D); IPR009030 (SUPERFAMILY); IPR011009 (SUPERFAMILY); IPR011641 (PFAM); IPR013761 (G3DSA:1.10.150.GENE3D); IPR013783 (G3DSA:2.60.40.GENE3D); IPR016257 (PIR); IPR017441 (PROSITE); IPR020635 (SMART); IPR021129 (PF…
DLAgn_00086420	EPHA5	ephrin type-a receptor 5 isoform x4	3042	20	0.0	85.2%	21	P:cAMP-mediated signaling; P:hippocampus development; P:regulation of actin cytoskeleton organization; C:rough endoplasmic reticulum; P:regulation of Rac GTPase activity; P:negative regulation of synapse assembly; F:transmembrane-ephrin receptor activity; P:axon guidance; C:axon; P:ephrin receptor signaling pathway; C:integral to plasma membrane; C:perinuclear region of cytoplasm; F:GPI-linked ep…	-	IPR000719 (PROFILE); IPR001090 (PFAM); IPR001245 (PRINTS); IPR001426 (PROSITE); IPR001660 (SMART); IPR002290 (SMART); IPR003961 (PFAM); IPR008266 (PROSITE); IPR008979 (G3DSA:2.60.120.GENE3D); IPR009030 (SUPERFAMILY); IPR011009 (SUPERFAMILY); IPR013761 (G3DSA:1.10.150.GENE3D); IPR013783 (G3DSA:2.60.40.GENE3D); IPR016257 (PIR); IPR017441 (PROSITE); IPR020635 (SMART); IPR021129 (PFAM); PR00014 (PRIN…
DLAgn_00087320	EFNA5	ephrin-a5b-like isoform x1	690	20	1.2263E-116	83.2%	19	P:negative chemotaxis; P:regulation of actin cytoskeleton organization; F:chemorepellent activity; P:mesoderm migration involved in gastrulation; P:regulation of Rac GTPase activity; P:apoptotic process; C:caveola; P:retinal ganglion cell axon guidance; P:brain development; P:regulation of focal adhesion assembly; P:ephrin receptor signaling pathway; P:positive regulation of peptidyl-tyrosine pho…	-	IPR001799 (PRODOM); IPR008972 (G3DSA:2.60.40.GENE3D); IPR019765 (PROSITE); PTHR11304:SF33 (PANTHER), seg (SEG), SignalP-NN(euk) (SIGNALP)
DLAgn_00088640	EPHA8	ephrin type-a receptor 8	3060	20	0.0	81.35%	17	C:neuron projection; P:axon guidance; P:positive regulation of phosphatidylinositol 3-kinase activity; P:positive regulation of MAPK cascade; P:ephrin receptor signaling pathway; P:regulation of cellular component organization; C:integral to plasma membrane; F:GPI-linked ephrin receptor activity; F:ATP binding; P:cell-cell signaling; P:regulation of biological quality; P:protein autophosphorylati…	-	IPR000719 (PROFILE); IPR001090 (PFAM); IPR001245 (PRINTS); IPR001426 (PROSITE); IPR001660 (SMART); IPR002290 (SMART); IPR003961 (PFAM); IPR008266 (PROSITE); IPR008979 (G3DSA:2.60.120.GENE3D); IPR011009 (SUPERFAMILY); IPR013761 (G3DSA:1.10.150.GENE3D); IPR013783 (G3DSA:2.60.40.GENE3D); IPR016257 (PIR); IPR017441 (PROSITE); IPR020635 (SMART); IPR020691 (PTHR24416:PANTHER); IPR021129 (PFAM); PR00014…
DLAgn_00096750	EPHB2	ephrin type-b receptor 2	2910	20	0.0	91.95%	27	P:angiogenesis; P:camera-type eye morphogenesis; P:palate development; F:receptor binding; F:transmembrane-ephrin receptor activity; P:negative regulation of axonogenesis; P:learning; P:ephrin receptor signaling pathway; P:commissural neuron axon guidance; P:urogenital system development; C:dendrite; P:inner ear morphogenesis; C:neuronal cell body; P:dendritic spine morphogenesis; P:positive regu…	-	IPR000719 (PROFILE); IPR001090 (PFAM); IPR001245 (PRINTS); IPR001426 (PROSITE); IPR001660 (SMART); IPR002290 (SMART); IPR003961 (PFAM); IPR008266 (PROSITE); IPR008979 (G3DSA:2.60.120.GENE3D); IPR009030 (SUPERFAMILY); IPR011009 (SUPERFAMILY); IPR011641 (PFAM); IPR013761 (G3DSA:1.10.150.GENE3D); IPR013783 (G3DSA:2.60.40.GENE3D); IPR016257 (PIR); IPR017441 (PROSITE); IPR020635 (SMART); IPR021129 (PF…
DLAgn_00137560	CHN1	chn1 protein	1380	20	0.0	93.95%	11	P:regulation of Rac GTPase activity; P:positive regulation of Rac GTPase activity; F:Rac GTPase activator activity; F:ephrin receptor binding; P:ephrin receptor signaling pathway; F:metal ion binding; C:intracellular; F:phorbol ester receptor activity; P:motor neuron axon guidance; P:regulation of axonogenesis; P:intracellular signal transduction	-	IPR000198 (G3DSA:1.10.555.GENE3D); IPR000980 (PRINTS); IPR002219 (PFAM); IPR008936 (SUPERFAMILY); IPR017356 (PIR); IPR020454 (PRINTS); G3DSA:3.30.60.20 (GENE3D), PTHR23178 (PANTHER), PTHR23178:SF6 (PANTHER), SSF55550 (SUPERFAMILY), SSF57889 (SUPERFAMILY)
DLAgn_00146300	EPHB1	ephrin type-b receptor 1-like	2439	20	0.0	88.5%	24	P:angiogenesis; C:membrane raft; P:camera-type eye morphogenesis; P:neural precursor cell proliferation; P:regulation of ERK1 and ERK2 cascade; F:transmembrane-ephrin receptor activity; P:ephrin receptor signaling pathway; P:dendritic spine morphogenesis; P:protein phosphorylation; P:detection of temperature stimulus involved in sensory perception of pain; P:cell chemotaxis; C:axon; P:cell-substr…	-	IPR000719 (PROFILE); IPR001090 (PFAM); IPR001245 (PRINTS); IPR001426 (PROSITE); IPR001660 (PROFILE); IPR002290 (SMART); IPR003961 (PFAM); IPR008266 (PROSITE); IPR008979 (G3DSA:2.60.120.GENE3D); IPR009030 (SUPERFAMILY); IPR011009 (SUPERFAMILY); IPR011510 (PFAM); IPR011641 (PFAM); IPR013761 (G3DSA:1.10.150.GENE3D); IPR013783 (G3DSA:2.60.40.GENE3D); IPR017441 (PROSITE); IPR020635 (SMART); PR00014 (P…
DLAgn_00202150	PTK2	focal adhesion kinase 1-like	3096	20	0.0	82.3%	40	C:cytoskeleton; F:signal transducer activity; P:signal complex assembly; C:focal adhesion; P:negative regulation of axonogenesis; C:apical plasma membrane; P:positive regulation of cell proliferation; P:negative regulation of synapse assembly; P:peptidyl-tyrosine phosphorylation; C:lamellipodium; C:cytosol; F:SH2 domain binding; P:negative regulation of anoikis; P:ephrin receptor signaling pathwa…	EC:2.7.10.2	IPR000299 (PROFILE); IPR000719 (PROFILE); IPR001245 (PRINTS); IPR002290 (SMART); IPR005189 (PRODOM); IPR008266 (PROSITE); IPR011009 (SUPERFAMILY); IPR014352 (G3DSA:1.20.80.GENE3D); IPR017441 (PROSITE); IPR019748 (PFAM); IPR019749 (SMART); IPR020635 (SMART); coil (COIL), G3DSA:1.10.510.10 (GENE3D), G3DSA:1.20.120.330 (GENE3D), G3DSA:1.20.5.540 (GENE3D), G3DSA:3.30.200.20 (GENE3D), PTHR24418 (PANTH…
