# Supplementary material for: The extensive transgenerational transcriptomic effects of ocean acidification on the olfactory epithelium of a marine fish are associated with a better viral resistance
Source: BMC Genomics. 2022 Jun 17;23:448. doi: 10.1186/s12864-022-08647-w (PMC9204966; doi:10.1186/s12864-022-08647-w)
Supplement: Supplementary file 8 — Additional file 8. Genes involved in the regulation of synaptic plasticity that were up-expressed (p-value ≤ 0.01) by OA. [file 12864_2022_8647_MOESM8_ESM.xlsx]

## Sheet: additional file 8
Additional file 8. Genes involved in the regulation of synaptic plasticity that were up-expressed (p-value ≤ 0.01) by OA.
Sequence ID	Gene symbol	Gene description	Seq. Length	#Hits	min. eValue	mean Similarity	#GOs	GO Term	Enzyme Codes	InterProScan
DLAgn_00003830	KCNN2	small conductance calcium-activated potassium channel protein 2-like	1725	20	0.0	88.9%	13	C:T-tubule; C:Z disc; F:calmodulin binding; C:integral to membrane; F:alpha-actinin binding; C:dendritic spine; P:regulation of neuronal synaptic plasticity; P:regulation of potassium ion transmembrane transport; C:neuronal cell body; F:protein heterodimerization activity; F:protein homodimerization activity; F:small conductance calcium-activated potassium channel activity; C:smooth endoplasmic r…	-	IPR004178 (PFAM); IPR013099 (PFAM); IPR015449 (PRINTS); coil (COIL), G3DSA:1.10.287.70 (GENE3D), PTHR10153:SF8 (PANTHER), seg (SEG), tmhmm (TMHMM), SSF81324 (SUPERFAMILY)
DLAgn_00004550	UNC13A	protein unc-13 homolog a	5067	20	0.0	83.05%	18	P:synaptic vesicle priming; P:innervation; C:neuromuscular junction; P:regulation of short-term neuronal synaptic plasticity; C:presynaptic membrane; C:cytoplasm; P:synaptic transmission, glutamatergic; F:metal ion binding; P:synaptic vesicle docking involved in exocytosis; P:neuromuscular junction development; P:synaptic vesicle maturation; P:beta-amyloid metabolic process; C:cell junction; F:di…	-	IPR000008 (PFAM); IPR002219 (PFAM); IPR008973 (SUPERFAMILY); IPR010439 (PFAM); IPR014770 (PROFILE); IPR014772 (PROFILE); IPR018029 (PROFILE); IPR019558 (PFAM); IPR020477 (PRINTS); IPR027080 (PANTHER); IPR027082 (PTHR10480:PANTHER); coil (COIL), G3DSA:2.60.40.150 (GENE3D), G3DSA:3.30.60.20 (GENE3D), seg (SEG), SSF57889 (SUPERFAMILY)
DLAgn_00006740	CDK5	cyclin-dependent kinase 5	879	20	7.48137E-169	98.3%	74	P:axon extension; P:embryonic retina morphogenesis in camera-type eye; P:negative regulation of transcription, DNA-dependent; P:hippocampus development; P:negative regulation of neuron apoptotic process; P:regulation of cell migration; P:behavioral response to cocaine; P:regulation of cell cycle arrest; P:synaptic vesicle endocytosis; P:positive regulation of protein binding; P:cell-matrix adhesi…	EC:2.7.11.26; EC:2.7.11.22; EC:2.7.10.0	IPR000719 (PFAM); IPR002290 (SMART); IPR008271 (PROSITE); IPR011009 (SUPERFAMILY); IPR017441 (PROSITE); IPR020635 (SMART); G3DSA:1.10.510.10 (GENE3D), G3DSA:3.30.200.20 (GENE3D), PTHR24056 (PANTHER), PTHR24056:SF134 (PANTHER)
DLAgn_00007980	RAB8A	ras-related protein rab-8a-like	675	20	3.2848E-111	98.0%	25	C:nonmotile primary cilium; C:phagocytic vesicle membrane; C:recycling endosome; P:melanosome transport; P:Golgi vesicle fusion to target membrane; P:photoreceptor cell outer segment organization; F:protein kinase binding; P:regulation of protein transport; P:axonogenesis; P:vesicle docking involved in exocytosis; F:GTP binding; P:GTP catabolic process; C:Golgi apparatus; P:small GTPase mediated …	-	IPR001806 (PRINTS); IPR002041 (SMART); IPR003578 (SMART); IPR003579 (SMART); IPR005225 (TIGRFAMs); IPR020849 (SMART); IPR024156 (SMART); IPR027417 (SUPERFAMILY); G3DSA:3.40.50.300 (GENE3D), PTHR24073 (PANTHER), PTHR24073:SF24 (PANTHER), PS51419 (PROFILE), seg (SEG)
DLAgn_00022830	MYO6	unconventional myosin-vi-like	3813	20	0.0	88.65%	28	P:glutamate secretion; P:dendrite development; C:vesicle membrane; P:sensory perception of sound; P:locomotory behavior; P:regulation of secretion; C:nuclear membrane; P:protein targeting; P:cellular response to electrical stimulus; P:regulation of synaptic plasticity; P:detection of mechanical stimulus involved in sensory perception; C:Golgi apparatus; C:ruffle; P:inner ear morphogenesis; C:neur…	-	IPR000048 (PROFILE); IPR001609 (PRINTS); IPR027417 (SUPERFAMILY); coil (COIL), PTHR13140 (PANTHER), seg (SEG)
DLAgn_00027990	NF1	neurofibromin isoform 2	8262	20	0.0	90.45%	52	P:negative regulation of angiogenesis; P:regulation of long-term neuronal synaptic plasticity; P:negative regulation of osteoclast differentiation; P:camera-type eye morphogenesis; P:negative regulation of astrocyte differentiation; C:intrinsic to internal side of plasma membrane; P:negative regulation of neurotransmitter secretion; P:negative regulation of oligodendrocyte differentiation; P:hear…	-	IPR001251 (G3DSA:3.40.525.GENE3D); IPR001936 (G3DSA:1.10.506.GENE3D); IPR008936 (SUPERFAMILY); IPR023152 (PROSITE); coil (COIL), G3DSA:1.10.494.10 (GENE3D), PTHR10194 (PANTHER), PTHR10194:SF7 (PANTHER), PF13716 (PFAM), seg (SEG)
DLAgn_00071340	GRIK2	glutamate ionotropic kainate 2-like	2733	20	0.0	91.75%	30	C:dendritic spine; P:cellular calcium ion homeostasis; F:PDZ domain binding; P:regulation of short-term neuronal synaptic plasticity; F:ubiquitin conjugating enzyme binding; C:presynaptic membrane; P:regulation of excitatory postsynaptic membrane potential; P:regulation of inhibitory postsynaptic membrane potential; P:intracellular protein transport; C:postsynaptic membrane; P:negative regulation…	-	IPR001320 (PFAM); IPR001508 (PRINTS); IPR001828 (PFAM); IPR019594 (PFAM); G3DSA:1.10.287.70 (GENE3D), G3DSA:3.40.190.10 (GENE3D), G3DSA:3.40.50.2300 (GENE3D), PTHR18966 (PANTHER), PTHR18966:SF37 (PANTHER), seg (SEG), SignalP-NN(euk) (SIGNALP), tmhmm (TMHMM), SSF53822 (SUPERFAMILY), SSF53850 (SUPERFAMILY)
DLAgn_00086620	UNC13B	protein unc-13 homolog b isoform x2	3831	20	0.0	83.25%	15	C:cell junction; P:synaptic transmission, glutamatergic; F:non-kinase phorbol ester receptor activity; P:intracellular signal transduction; P:neuromuscular junction development; P:innervation; F:metal ion binding; P:regulation of short-term neuronal synaptic plasticity; C:neuromuscular junction; P:synaptic vesicle priming; F:diacylglycerol binding; P:synaptic vesicle docking involved in exocytosi…	-	IPR000008 (PFAM); IPR002219 (PFAM); IPR008973 (SUPERFAMILY); IPR010439 (PFAM); IPR014770 (PROFILE); IPR018029 (PROFILE); IPR020477 (PRINTS); IPR027080 (PANTHER); G3DSA:2.60.40.150 (GENE3D), G3DSA:3.30.60.20 (GENE3D), seg (SEG), SSF57889 (SUPERFAMILY)
DLAgn_00096750	EPHB2	ephrin type-b receptor 2	2910	20	0.0	91.95%	27	P:angiogenesis; P:camera-type eye morphogenesis; P:palate development; F:receptor binding; F:transmembrane-ephrin receptor activity; P:negative regulation of axonogenesis; P:learning; P:ephrin receptor signaling pathway; P:commissural neuron axon guidance; P:urogenital system development; C:dendrite; P:inner ear morphogenesis; C:neuronal cell body; P:dendritic spine morphogenesis; P:positive regu…	-	IPR000719 (PROFILE); IPR001090 (PFAM); IPR001245 (PRINTS); IPR001426 (PROSITE); IPR001660 (SMART); IPR002290 (SMART); IPR003961 (PFAM); IPR008266 (PROSITE); IPR008979 (G3DSA:2.60.120.GENE3D); IPR009030 (SUPERFAMILY); IPR011009 (SUPERFAMILY); IPR011641 (PFAM); IPR013761 (G3DSA:1.10.150.GENE3D); IPR013783 (G3DSA:2.60.40.GENE3D); IPR016257 (PIR); IPR017441 (PROSITE); IPR020635 (SMART); IPR021129 (PF…
DLAgn_00112910	CPLX2	tpa: complexin 2	405	20	6.27952E-39	62.5%	9	P:synaptic vesicle exocytosis; C:dendrite; C:synaptobrevin 2-SNAP-25-syntaxin-1a-complexin II complex; C:synapse; F:syntaxin-1 binding; F:calcium-dependent protein binding; C:neuronal cell body; P:positive regulation of synaptic plasticity; P:vesicle docking involved in exocytosis	-	IPR008849 (PANTHER); coil (COIL), G3DSA:1.20.5.580 (GENE3D), PTHR16705:SF0 (PANTHER), seg (SEG)
DLAgn_00114740	CABP1	calcium-binding protein 1-like	1209	20	7.25114E-129	89.15%	25	F:nuclear localization sequence binding; P:negative regulation of voltage-gated calcium channel activity; P:negative regulation of catalytic activity; C:Golgi membrane; P:multicellular organismal development; F:calcium-dependent protein binding; P:regulation of synaptic plasticity; F:calcium ion binding; P:negative regulation of protein import into nucleus; C:cytosol; C:postsynaptic membrane; F:p…	-	IPR002048 (PFAM); IPR011992 (G3DSA:1.10.238.GENE3D); IPR018247 (PROSITE); PTHR23050 (PANTHER), PTHR23050:SF61 (PANTHER), seg (SEG), SSF47473 (SUPERFAMILY)
DLAgn_00122100	CAMK2B	calcium calmodulin-dependent protein kinase type ii subunit beta-like	1659	20	0.0	86.55%	33	P:regulation of synapse structural plasticity; P:regulation of long-term neuronal synaptic plasticity; P:neuromuscular process controlling balance; P:G1/S transition of mitotic cell cycle; P:positive regulation of dendritic spine morphogenesis; P:regulation of synaptic transmission, cholinergic; C:cytosol; P:inhibitory G-protein coupled receptor phosphorylation; C:nucleoplasm; P:positive regulati…	EC:2.7.11.17; EC:2.7.10.0	IPR000719 (PFAM); IPR002290 (SMART); IPR008271 (PROSITE); IPR011009 (SUPERFAMILY); IPR013543 (PFAM); IPR017441 (PROSITE); IPR020635 (SMART); IPR020636 (PANTHER); G3DSA:1.10.510.10 (GENE3D), G3DSA:3.10.450.50 (GENE3D), G3DSA:3.30.200.20 (GENE3D), PTHR24347:SF107 (PANTHER), seg (SEG), tmhmm (TMHMM), SSF54427 (SUPERFAMILY)
DLAgn_00149740	RAB8A	ras-related protein rab-8a-like	621	20	8.02189E-111	97.25%	25	C:nonmotile primary cilium; C:phagocytic vesicle membrane; C:recycling endosome; P:melanosome transport; P:Golgi vesicle fusion to target membrane; P:photoreceptor cell outer segment organization; F:protein kinase binding; P:regulation of protein transport; P:axonogenesis; P:vesicle docking involved in exocytosis; F:GTP binding; P:GTP catabolic process; C:Golgi apparatus; P:small GTPase mediated …	-	IPR001806 (PRINTS); IPR002041 (SMART); IPR003578 (SMART); IPR003579 (SMART); IPR005225 (TIGRFAMs); IPR020849 (SMART); IPR024156 (SMART); IPR027417 (SUPERFAMILY); G3DSA:3.40.50.300 (GENE3D), PTHR24073 (PANTHER), PTHR24073:SF24 (PANTHER), PS51419 (PROFILE)
DLAgn_00150980	UNC13A	protein unc-13 homolog a	5292	20	0.0	94.5%	14	P:synaptic transmission, glutamatergic; P:intracellular signal transduction; P:positive regulation of neurotransmitter secretion; P:neuromuscular junction development; P:innervation; F:metal ion binding; P:regulation of short-term neuronal synaptic plasticity; P:beta-amyloid metabolic process; C:neuromuscular junction; P:synaptic vesicle maturation; P:synaptic vesicle priming; F:diacylglycerol bi…	-	IPR000008 (PFAM); IPR002219 (PFAM); IPR008973 (SUPERFAMILY); IPR010439 (PFAM); IPR014770 (PROFILE); IPR014772 (PROFILE); IPR018029 (PROFILE); IPR019558 (PFAM); IPR020477 (PRINTS); IPR027080 (PANTHER); IPR027082 (PTHR10480:PANTHER); G3DSA:2.60.40.150 (GENE3D), G3DSA:3.30.60.20 (GENE3D), seg (SEG), SSF57889 (SUPERFAMILY)
DLAgn_00155910	NPTN	neuroplastin-like isoform x1	1188	20	0.0	83.9%	14	P:positive regulation of protein phosphorylation; F:cell adhesion molecule binding; F:type 1 fibroblast growth factor receptor binding; C:presynaptic membrane; P:elevation of cytosolic calcium ion concentration; P:regulation of cell adhesion; P:positive regulation of fibroblast growth factor receptor signaling pathway; C:integral to membrane; C:postsynaptic membrane; P:long-term synaptic potentia…	-	IPR003598 (SMART); IPR003599 (SMART); IPR007110 (PROFILE); IPR013098 (PFAM); IPR013783 (G3DSA:2.60.40.GENE3D); IPR027112 (PTHR10075:PANTHER); PR01856 (PRINTS), PTHR10075 (PANTHER), PF13895 (PFAM), seg (SEG), SignalP-NN(euk) (SIGNALP), tmhmm (TMHMM), SSF48726 (SUPERFAMILY)
DLAgn_00156240	RASGRF1	ras-specific guanine nucleotide-releasing factor 1-like	3786	20	0.0	91.35%	10	P:activation of Rac GTPase activity; C:growth cone; P:cell proliferation; P:regulation of neuronal synaptic plasticity; F:phospholipid binding; P:neuron projection development; C:cytosol; F:glutamate receptor binding; P:regulation of Rac protein signal transduction; F:Rho guanyl-nucleotide exchange factor activity	-	IPR000048 (PROFILE); IPR000219 (G3DSA:1.20.900.GENE3D); IPR000651 (PFAM); IPR001331 (PROSITE); IPR001849 (PFAM); IPR001895 (G3DSA:1.10.840.GENE3D); IPR008937 (PANTHER); IPR011993 (G3DSA:2.30.29.GENE3D); IPR019804 (PROSITE); IPR023578 (SUPERFAMILY); coil (COIL), G3DSA:1.20.870.10 (GENE3D), PTHR23113:SF51 (PANTHER), seg (SEG), SSF50729 (SUPERFAMILY)
DLAgn_00166110	RASH	gtpase hras-like	570	20	1.94368E-99	94.45%	32	F:GTP binding; P:negative regulation of neuron apoptotic process; P:positive regulation of ruffle assembly; P:regulation of long-term neuronal synaptic plasticity; P:positive regulation of Rac protein signal transduction; F:protein C-terminus binding; P:positive regulation of ERK1 and ERK2 cascade; P:positive regulation of actin cytoskeleton reorganization; P:positive regulation of miRNA metaboli…	-	IPR001806 (PRINTS); IPR003578 (SMART); IPR003579 (SMART); IPR005225 (TIGRFAMs); IPR020849 (PANTHER); IPR027417 (SUPERFAMILY); G3DSA:3.40.50.300 (GENE3D), PTHR24070:SF2 (PANTHER), seg (SEG)
DLAgn_00167080	SHANK3	sh3 and multiple ankyrin repeat domains protein 3	5835	20	0.0	66.75%	39	F:SH3 domain binding; P:positive regulation of alpha-amino-3-hydroxy-5-methyl-4-isoxazole propionate selective glutamate receptor activity; P:neuromuscular process controlling balance; P:guanylate kinase-associated protein clustering; F:protein C-terminus binding; C:postsynaptic density; P:regulation of behavioral fear response; P:postsynaptic density assembly; P:alpha-amino-3-hydroxy-5-methyl-4-…	-	IPR001452 (SMART); IPR001478 (PFAM); IPR001660 (SMART); IPR002110 (SMART); IPR011511 (PFAM); IPR013761 (G3DSA:1.10.150.GENE3D); IPR020683 (G3DSA:1.25.40.GENE3D); IPR021129 (PFAM); coil (COIL), G3DSA:2.30.30.40 (GENE3D), G3DSA:2.30.42.10 (GENE3D), PTHR24135 (PANTHER), PTHR24135:SF4 (PANTHER), seg (SEG)
DLAgn_00167930	RASGRF1	ras-specific guanine nucleotide-releasing factor 1-like	3771	20	0.0	92.35%	10	P:activation of Rac GTPase activity; C:growth cone; P:cell proliferation; P:regulation of neuronal synaptic plasticity; F:phospholipid binding; P:neuron projection development; C:cytosol; F:glutamate receptor binding; P:regulation of Rac protein signal transduction; F:Rho guanyl-nucleotide exchange factor activity	-	IPR000048 (PROFILE); IPR000219 (G3DSA:1.20.900.GENE3D); IPR000651 (PFAM); IPR001331 (PROSITE); IPR001849 (PFAM); IPR001895 (G3DSA:1.10.840.GENE3D); IPR008937 (PANTHER); IPR011993 (G3DSA:2.30.29.GENE3D); IPR019804 (PROSITE); IPR023578 (SUPERFAMILY); coil (COIL), G3DSA:1.20.870.10 (GENE3D), PTHR23113:SF51 (PANTHER), seg (SEG), SSF50729 (SUPERFAMILY)
DLAgn_00168590	SLC24A2	sodium potassium calcium exchanger 2 isoform x1	2061	20	0.0	62.7%	10	P:memory; P:calcium ion transmembrane transport; P:learning; F:alkali metal ion binding; F:calcium channel activity; F:transition metal ion binding; P:long term synaptic depression; P:cellular calcium ion homeostasis; P:long-term synaptic potentiation; C:integral to membrane	-	IPR004481 (PANTHER); IPR004837 (PFAM); PTHR10846:SF25 (PANTHER), seg (SEG), SignalP-NN(euk) (SIGNALP), tmhmm (TMHMM)
DLAgn_00185400	SYNGR1	synaptogyrin 1	603	20	1.6569E-102	81.0%	5	C:integral to membrane; P:regulation of long-term neuronal synaptic plasticity; C:synaptic vesicle membrane; P:protein targeting; P:regulation of short-term neuronal synaptic plasticity	-	IPR008253 (PROFILE); IPR021128 (PFAM); PTHR10838 (PANTHER), PTHR10838:SF7 (PANTHER), seg (SEG), tmhmm (TMHMM)
DLAgn_00191920	SHISA9	protein shisa-9b-like	1140	20	0.0	73.95%	4	P:regulation of short-term neuronal synaptic plasticity; C:ionotropic glutamate receptor complex; C:dendritic spine membrane; C:synapse	-	IPR026910 (PFAM); PTHR31774 (PANTHER), SignalP-NN(euk) (SIGNALP), tmhmm (TMHMM)
