# Supplementary material for: The extensive transgenerational transcriptomic effects of ocean acidification on the olfactory epithelium of a marine fish are associated with a better viral resistance
Source: BMC Genomics. 2022 Jun 17;23:448. doi: 10.1186/s12864-022-08647-w (PMC9204966; doi:10.1186/s12864-022-08647-w)
Supplement: Supplementary file 9 — Additional file 9. Genes involved in the regulation of action potential that were up-expressed (p-value ≤ 0.01) by OA. [file 12864_2022_8647_MOESM9_ESM.xlsx]

## Sheet: additional file 9
Additional file 9. Genes involved in the regulation of action potential that were up-expressed (p-value ≤ 0.01) by OA.
Sequence ID	Gene symbol	Gene description	Seq. Length	#Hits	min. eValue	mean Similarity	#GOs	GO Term	Enzyme Codes	InterProScan
DLAgn_00015020	ANK3	ankyrin-3 isoform 1	13761	20	0.0	71.05%	18	P:regulation of action potential; P:membrane assembly; P:protein targeting to plasma membrane; P:maintenance of protein location in plasma membrane; P:axonogenesis; C:costamere; C:main axon; P:positive regulation of transport; C:basal plasma membrane; F:cytoskeletal protein binding; C:sarcolemma; C:lateral plasma membrane; P:cytokinesis after mitosis; C:tight junction; P:Golgi to plasma membrane …	-	IPR000488 (PFAM); IPR000906 (PFAM); IPR002110 (PRINTS); IPR011029 (G3DSA:1.10.533.GENE3D); IPR020683 (G3DSA:1.25.40.GENE3D); coil (COIL), PTHR24123 (PANTHER), PTHR24123:SF0 (PANTHER), PF13637 (PFAM), seg (SEG)
DLAgn_00016650	CX45.6	gap junction alpha-5	1242	20	1.78868E-146	79.35%	10	P:heart morphogenesis; P:regulation of cardiac muscle cell action potential; F:gap junction hemi-channel activity; P:blood circulation; P:cardiac septum development; C:integral to membrane; P:cell communication involved in cardiac conduction; P:regulation of cellular process; C:connexon complex; P:transmembrane transport	-	IPR000500 (PRINTS); IPR002264 (PTHR11984:PANTHER); IPR013092 (PFAM); IPR017990 (PROSITE); IPR019570 (PFAM); G3DSA:1.20.1440.80 (GENE3D), seg (SEG), SignalP-NN(euk) (SIGNALP), tmhmm (TMHMM), SSF118220 (SUPERFAMILY)
DLAgn_00023670	CX35B	gap junction delta-2 protein	915	20	3.69056E-174	99.1%	7	P:synaptic transmission; F:gap junction hemi-channel activity; C:connexon complex; F:voltage-gated ion channel activity; P:visual perception; P:regulation of action potential; C:integral to membrane	-	IPR000500 (PRINTS); IPR013092 (PFAM); IPR017990 (PROSITE); IPR019570 (PFAM); G3DSA:1.20.1440.80 (GENE3D), PTHR11984:SF32 (PANTHER), SignalP-NN(euk) (SIGNALP), tmhmm (TMHMM)
DLAgn_00024250	GNAQ	guanine nucleotide-binding protein g subunit alpha-like isoform 1	1080	20	0.0	96.95%	32	P:positive regulation of apoptotic process; F:signal transducer activity; F:GTP binding; P:regulation of melanocyte differentiation; C:caveola; P:skeletal system development; P:heart development; P:glutamate receptor signaling pathway; P:negative regulation of potassium ion transport; P:phospholipase C-activating dopamine receptor signaling pathway; P:positive regulation of GTPase activity; F:met…	-	IPR000654 (PRINTS); IPR001019 (PRINTS); IPR011025 (G3DSA:1.10.400.GENE3D); IPR027417 (SUPERFAMILY); G3DSA:3.40.50.300 (GENE3D), PTHR10218:SF82 (PANTHER)
DLAgn_00030920	SCN2B	sodium channel subunit beta-2-like	669	20	8.98775E-69	70.5%	11	P:sodium ion transport; P:regulation of heart contraction; P:response to pyrethroid; P:nervous system development; P:regulation of localization; F:protein binding; P:regulation of cellular process; P:regulation of cardiac muscle cell action potential; C:voltage-gated sodium channel complex; P:ion transmembrane transport; F:voltage-gated sodium channel activity	-	IPR000920 (PRINTS); IPR003596 (SMART); IPR003599 (SMART); IPR007110 (PROFILE); IPR013106 (PFAM); IPR013783 (G3DSA:2.60.40.GENE3D); PTHR13869 (PANTHER), PTHR13869:SF3 (PANTHER), seg (SEG), SignalP-NN(euk) (SIGNALP), tmhmm (TMHMM), SSF48726 (SUPERFAMILY)
DLAgn_00040420	KCNIP1	kv channel-interacting protein 1-like isoform x2	648	20	1.22405E-120	93.85%	14	F:protein N-terminus binding; P:regulation of ion transmembrane transport; F:calcium ion binding; C:potassium channel complex; C:dendrite; F:ion channel binding; F:potassium channel regulator activity; P:potassium ion transmembrane transport; C:neuronal cell body; F:protein heterodimerization activity; F:voltage-gated ion channel activity; P:positive regulation of action potential; C:plasma membr…	-	IPR001125 (PRINTS); IPR002048 (SMART); IPR011992 (G3DSA:1.10.238.GENE3D); IPR018247 (PROSITE); PTHR23055 (PANTHER), PTHR23055:SF27 (PANTHER), PF13833 (PFAM), SSF47473 (SUPERFAMILY)
DLAgn_00050470	SCN1A	sodium channel protein type 1 subunit alpha isoform 3	5931	20	0.0	74.55%	7	P:regulation of action potential; P:regulation of ion transmembrane transport; P:sodium ion transmembrane transport; C:voltage-gated sodium channel complex; P:transmission of nerve impulse; C:main axon; F:voltage-gated sodium channel activity	-	IPR001696 (PRINTS); IPR005821 (PFAM); IPR010526 (PFAM); IPR024583 (PFAM); IPR027359 (G3DSA:1.20.120.GENE3D); coil (COIL), G3DSA:1.20.5.150 (GENE3D), PTHR10037 (PANTHER), PTHR10037:SF13 (PANTHER), seg (SEG), tmhmm (TMHMM), SSF81324 (SUPERFAMILY)
DLAgn_00083110	GNAQ	guanine nucleotide-binding protein g subunit alpha-like	1149	20	7.87508E-178	87.4%	33	P:positive regulation of apoptotic process; F:signal transducer activity; F:GTP binding; P:regulation of melanocyte differentiation; C:caveola; P:skeletal system development; P:heart development; P:glutamate receptor signaling pathway; P:negative regulation of potassium ion transport; P:phospholipase C-activating dopamine receptor signaling pathway; P:positive regulation of GTPase activity; F:met…	-	IPR000654 (PRINTS); IPR001019 (PRINTS); IPR011025 (G3DSA:1.10.400.GENE3D); IPR027417 (SUPERFAMILY); coil (COIL), G3DSA:3.40.50.300 (GENE3D), PTHR10218:SF82 (PANTHER), seg (SEG)
DLAgn_00118810	GNAQ	guanine nucleotide binding protein (g protein) q polypeptide	1080	20	0.0	92.1%	28	F:signal transducer activity; F:GTP binding; P:regulation of melanocyte differentiation; P:skeletal system development; P:heart development; P:glutamate receptor signaling pathway; P:phospholipase C-activating dopamine receptor signaling pathway; P:positive regulation of GTPase activity; F:metal ion binding; P:regulation of catenin import into nucleus; C:heterotrimeric G-protein complex; P:regula…	-	IPR000654 (PRINTS); IPR001019 (PRINTS); IPR011025 (G3DSA:1.10.400.GENE3D); IPR027417 (SUPERFAMILY); coil (COIL), G3DSA:3.40.50.300 (GENE3D), PTHR10218:SF82 (PANTHER), seg (SEG)
DLAgn_00133260	CACNA1D	voltage-dependent l-type calcium channel subunit alpha-1d-like	6672	20	0.0	76.5%	7	F:voltage-gated calcium channel activity; P:regulation of potassium ion transmembrane transport; F:cytoskeletal protein binding; P:calcium ion transmembrane transport; P:regulation of SA node cell action potential; P:membrane repolarization involved in regulation of cardiac muscle cell action potential; C:voltage-gated calcium channel complex	-	IPR002077 (PRINTS); IPR005446 (PRINTS); IPR005821 (PFAM); IPR014873 (PFAM); IPR027359 (G3DSA:1.20.120.GENE3D); coil (COIL), PTHR10037 (PANTHER), PTHR10037:SF139 (PANTHER), seg (SEG), tmhmm (TMHMM), SSF81324 (SUPERFAMILY)
DLAgn_00141370	ANK2	ankyrin-2 isoform 1	10377	20	0.0	81.4%	11	P:SA node cell to atrial cardiac muscle cell communication; F:spectrin binding; P:regulation of heart rate; P:regulation of ventricular cardiac muscle cell action potential; F:protein kinase binding; C:basolateral plasma membrane; P:regulation of ventricular cardiac muscle cell membrane repolarization; P:atrial septum development; C:intracellular; P:regulation of cardiac muscle contraction by reg…	-	IPR000488 (PFAM); IPR000906 (PFAM); IPR002110 (PRINTS); IPR011029 (G3DSA:1.10.533.GENE3D); IPR020683 (G3DSA:1.25.40.GENE3D); coil (COIL), PTHR24123 (PANTHER), PTHR24123:SF0 (PANTHER), seg (SEG)
DLAgn_00149910	GNAQ	guanine nucleotide-binding protein g subunit alpha	1080	20	0.0	97.3%	32	P:positive regulation of apoptotic process; F:signal transducer activity; F:GTP binding; P:regulation of melanocyte differentiation; C:caveola; P:skeletal system development; P:heart development; P:glutamate receptor signaling pathway; P:negative regulation of potassium ion transport; P:phospholipase C-activating dopamine receptor signaling pathway; P:positive regulation of GTPase activity; F:met…	-	IPR000654 (PRINTS); IPR001019 (PRINTS); IPR011025 (G3DSA:1.10.400.GENE3D); IPR027417 (SUPERFAMILY); G3DSA:3.40.50.300 (GENE3D), PTHR10218:SF82 (PANTHER)
DLAgn_00158130	RYR2	ryanodine receptor 2	1704	20	0.0	77.95%	30	P:detection of calcium ion; F:calcium-induced calcium release activity; P:calcium-mediated signaling using intracellular calcium source; P:intrinsic apoptotic signaling pathway in response to osmotic stress; P:left ventricular cardiac muscle tissue morphogenesis; C:calcium channel complex; P:positive regulation of calcium-transporting ATPase activity; F:ryanodine-sensitive calcium-release channel…	-	IPR005821 (PFAM); IPR009460 (PFAM); PTHR25463 (PANTHER), PTHR25463:SF3 (PANTHER), seg (SEG), tmhmm (TMHMM)
DLAgn_00158150	RYR2	ryanodine receptor 2	1338	20	0.0	88.35%	35	P:detection of calcium ion; F:calcium-induced calcium release activity; P:calcium-mediated signaling using intracellular calcium source; P:intrinsic apoptotic signaling pathway in response to osmotic stress; P:left ventricular cardiac muscle tissue morphogenesis; C:calcium channel complex; P:positive regulation of calcium-transporting ATPase activity; F:ryanodine-sensitive calcium-release channel…	-	IPR013662 (PFAM); coil (COIL), PTHR25463 (PANTHER), PTHR25463:SF6 (PANTHER), seg (SEG)
DLAgn_00181360	ANK2	ankyrin-2 isoform 3	5439	20	0.0	84.5%	39	P:positive regulation of cation channel activity; C:cytoskeleton; P:atrial septum development; C:apical plasma membrane; C:costamere; P:axon guidance; F:ATPase binding; F:potassium channel regulator activity; P:positive regulation of potassium ion transport; C:cytosol; C:basolateral plasma membrane; P:protein targeting to plasma membrane; P:positive regulation of potassium ion transmembrane trans…	-	IPR000488 (PFAM); IPR000906 (PFAM); IPR002110 (PRINTS); IPR011029 (G3DSA:1.10.533.GENE3D); IPR020683 (G3DSA:1.25.40.GENE3D); PTHR24123 (PANTHER), PTHR24123:SF0 (PANTHER), PF13637 (PFAM), PF13857 (PFAM), seg (SEG)
DLAgn_00205990	KCNC2	potassium voltage-gated channel subfamily c member 2 isoform 1	1794	20	0.0	76.75%	7	P:regulation of action potential; P:regulation of ion transmembrane transport; P:protein homooligomerization; C:voltage-gated potassium channel complex; F:delayed rectifier potassium channel activity; P:potassium ion transmembrane transport; F:protein binding	-	IPR000210 (SMART); IPR003091 (PRINTS); IPR003131 (PFAM); IPR003968 (PRINTS); IPR003974 (PRINTS); IPR005821 (PFAM); IPR011333 (G3DSA:3.30.710.GENE3D); IPR027359 (G3DSA:1.20.120.GENE3D); G3DSA:1.10.287.70 (GENE3D), PTHR11537:SF48 (PANTHER), seg (SEG), tmhmm (TMHMM), SSF81324 (SUPERFAMILY)
DLAgn_00213410	RYR2	ryanodine receptor 2	4737	20	0.0	89.2%	35	P:detection of calcium ion; F:calcium-induced calcium release activity; P:calcium-mediated signaling using intracellular calcium source; P:intrinsic apoptotic signaling pathway in response to osmotic stress; P:left ventricular cardiac muscle tissue morphogenesis; C:calcium channel complex; P:positive regulation of calcium-transporting ATPase activity; F:ryanodine-sensitive calcium-release channel…	-	IPR000699 (PFAM); IPR001870 (PROFILE); IPR003032 (PFAM); IPR003877 (PFAM); IPR008985 (SUPERFAMILY); IPR013333 (PRINTS); IPR015925 (PANTHER); IPR018355 (SMART); coil (COIL), PTHR13715:SF14 (PANTHER), seg (SEG)
DLAgn_00220110	KCNA5	potassium voltage-gated channel subfamily a member 5-like	1710	20	0.0	75.5%	9	P:regulation of cardiac muscle cell action potential; F:protein binding; P:potassium ion transmembrane transport; P:cardiac conduction; P:regulation of ion transmembrane transport; C:voltage-gated potassium channel complex; P:regulation of potassium ion transport; P:protein homooligomerization; F:voltage-gated potassium channel activity	-	IPR000210 (SMART); IPR003091 (PRINTS); IPR003131 (PFAM); IPR003968 (PRINTS); IPR003972 (PRINTS); IPR004052 (PRINTS); IPR005821 (PFAM); IPR011333 (G3DSA:3.30.710.GENE3D); IPR027359 (G3DSA:1.20.120.GENE3D); G3DSA:1.10.287.70 (GENE3D), seg (SEG), tmhmm (TMHMM), SSF81324 (SUPERFAMILY)
DLAgn_00232460	RYR2	ryanodine receptor 2	696	20	2.1489E-124	93.35%	35	P:detection of calcium ion; F:calcium-induced calcium release activity; P:calcium-mediated signaling using intracellular calcium source; P:intrinsic apoptotic signaling pathway in response to osmotic stress; P:left ventricular cardiac muscle tissue morphogenesis; C:calcium channel complex; P:positive regulation of calcium-transporting ATPase activity; F:ryanodine-sensitive calcium-release channel…	-	IPR013333 (PRINTS); IPR014821 (PFAM); IPR015925 (PANTHER); IPR016093 (SMART); G3DSA:2.80.10.50 (GENE3D), PTHR13715:SF14 (PANTHER)
DLAgn_00232750	SCN1A	voltage-gated sodium channel type iv alpha subunit	772	20	4.56266E-60	77.65%	9	P:regulation of action potential; P:sodium ion transport; C:sodium channel complex; C:plasma membrane part; F:voltage-gated ion channel activity; F:sodium channel activity; P:ion transmembrane transport; P:transmission of nerve impulse; C:main axon	-	IPR005821 (PFAM); IPR027359 (G3DSA:1.20.120.GENE3D); PTHR10037 (PANTHER), PTHR10037:SF25 (PANTHER), seg (SEG), SignalP-NN(euk) (SIGNALP), tmhmm (TMHMM), SSF81324 (SUPERFAMILY)
DLAgn_00265730	GPD1L	glycerol-3-phosphate dehydrogenase 1-like	636	20	1.54379E-80	89.65%	22	C:glycerol-3-phosphate dehydrogenase complex; P:regulation of heart rate; P:positive regulation of protein localization to cell surface; F:NAD binding; P:regulation of ventricular cardiac muscle cell action potential; P:glycerol-3-phosphate catabolic process; F:sodium channel regulator activity; P:regulation of sodium ion transmembrane transporter activity; P:positive regulation of sodium ion tra…	EC:1.1.1.8	IPR006168 (PRINTS); IPR011128 (PFAM); IPR016040 (G3DSA:3.40.50.GENE3D); SSF51735 (SUPERFAMILY)
