# Supplementary material for: The extensive transgenerational transcriptomic effects of ocean acidification on the olfactory epithelium of a marine fish are associated with a better viral resistance
Source: BMC Genomics. 2022 Jun 17;23:448. doi: 10.1186/s12864-022-08647-w (PMC9204966; doi:10.1186/s12864-022-08647-w)
Supplement: Supplementary file 10 — Additional file 10. Genes involved in the regulation of the neurotransmitter levels that were up-expressed (p-value ≤ 0.01) by OA. [file 12864_2022_8647_MOESM10_ESM.xlsx]

## Sheet: additional file 10
Additional file 10. Genes involved in the regulation of the neurotransmitter levels that were up-expressed (p-value ≤ 0.01) by OA.
Sequence ID	Gene symbol	Gene description	Seq. Length	#Hits	min. eValue	mean Similarity	#GOs	GO Term	Enzyme Codes	InterProScan
DLAgn_00140700	ACHE	acetylcholinesterase precursor	1881	20	0.0	80.95%	16	C:cell junction; P:neuromuscular junction development; P:response to ethanol; C:synapse; P:myofibril assembly; C:extracellular space; P:synaptic transmission, cholinergic; P:choline metabolic process; P:acetylcholine catabolic process; C:endoplasmic reticulum lumen; F:carboxylesterase activity; P:response to amphetamine; P:neuron development; P:regulation of synapse structure and activity; F:acet…	EC:3.1.1.1; EC:3.1.1.7	IPR000997 (PRINTS); IPR002018 (PFAM); IPR014788 (PRODOM); IPR019819 (PROSITE); IPR019826 (PROSITE); G3DSA:3.40.50.1820 (GENE3D), PTHR11559 (PANTHER), PTHR11559:SF33 (PANTHER), seg (SEG), SignalP-NN(euk) (SIGNALP), tmhmm (TMHMM), SSF53474 (SUPERFAMILY)
DLAgn_00227150	ALDH5A1	succinate-semialdehyde mitochondrial	357	20	2.85485E-55	91.6%	18	P:central nervous system development; P:gamma-aminobutyric acid catabolic process; P:succinate metabolic process; C:mitochondrion; F:succinate-semialdehyde dehydrogenase [NAD(P)+] activity; P:short-chain fatty acid metabolic process; P:glutamine metabolic process; P:galactosylceramide metabolic process; P:glutathione metabolic process; P:glucosylceramide metabolic process; P:glycerophospholipid m…	EC:1.2.1.16	IPR015590 (PFAM); IPR016161 (SUPERFAMILY); IPR016163 (G3DSA:3.40.309.GENE3D); PTHR11699 (PANTHER), PTHR11699:SF49 (PANTHER)
DLAgn_00188580	CACNA1A	voltage-dependent p q-type calcium channel subunit alpha-1a	7530	20	0.0	72.3%	42	P:glucose metabolic process; P:negative regulation of neuron apoptotic process; P:gamma-aminobutyric acid signaling pathway; P:synaptic transmission, GABAergic; P:elevation of cytosolic calcium ion concentration; P:spinal cord motor neuron differentiation; P:negative regulation of hormone biosynthetic process; P:neuromuscular process controlling balance; P:dendrite morphogenesis; P:neurotransmitt…	-	IPR002077 (PRINTS); IPR005448 (PTHR10037:PANTHER); IPR005821 (PFAM); IPR014873 (PFAM); IPR027359 (G3DSA:1.20.120.GENE3D); coil (COIL), PTHR10037 (PANTHER), seg (SEG), tmhmm (TMHMM), SSF81324 (SUPERFAMILY)
DLAgn_00124600	CACNA1B	voltage-dependent n-type calcium channel subunit alpha-1b-like	1176	20	0.0	86.5%	12	P:regulation of heart contraction; P:regulation of ion transmembrane transport; P:calcium ion transmembrane transport; C:dendrite; P:regulation of calcium ion transport; P:regulation of blood pressure; F:voltage-gated calcium channel activity; P:locomotory behavior; P:response to pain; P:neurotransmitter secretion; C:neuronal cell body; C:voltage-gated calcium channel complex	-	IPR002077 (PRINTS); IPR005447 (PTHR10037:PANTHER); IPR005821 (PFAM); IPR027359 (G3DSA:1.20.120.GENE3D); PTHR10037 (PANTHER), seg (SEG), tmhmm (TMHMM), SSF81324 (SUPERFAMILY)
DLAgn_00061720	COLQ	acetylcholinesterase collagenic tail peptide-like	1374	20	5.22059E-158	66.45%	5	C:extracellular space; P:acetylcholine catabolic process in synaptic cleft; F:protein binding; P:asymmetric protein localization; C:basal lamina	-	IPR008160 (PFAM); IPR011936 (PFAM); PTHR24023 (PANTHER), PTHR24023:SF6 (PANTHER), seg (SEG), SignalP-NN(euk) (SIGNALP)
DLAgn_00112430	GABRA2	gamma-aminobutyric acid receptor subunit alpha-2-like	1359	20	0.0	89.95%	12	C:cell junction; F:benzodiazepine receptor activity; C:axon; F:extracellular ligand-gated ion channel activity; P:gamma-aminobutyric acid signaling pathway; P:neurotransmitter transport; P:regulation of neurotransmitter levels; C:integral to synaptic vesicle membrane; P:chloride transport; F:GABA-A receptor activity; C:postsynaptic membrane; C:plasma membrane	-	IPR001390 (PRINTS); IPR005432 (PRINTS); IPR006028 (PRINTS); IPR006029 (PFAM); IPR006201 (PRINTS); IPR006202 (G3DSA:2.70.170.GENE3D); IPR018000 (PROSITE); G3DSA:1.20.58.390 (GENE3D), PTHR18945:SF218 (PANTHER), seg (SEG), tmhmm (TMHMM)
DLAgn_00152320	HRH3	histamine h3 receptor-like	1302	20	0.0	74.05%	6	P:G-protein coupled receptor signaling pathway; C:integral to membrane; P:regulation of neurotransmitter levels; F:histamine receptor activity; P:elevation of cytosolic calcium ion concentration; P:regulation of cAMP metabolic process	-	IPR000276 (PRINTS); IPR003980 (PRINTS); IPR017452 (PROFILE); G3DSA:1.20.1070.10 (GENE3D), PTHR24249 (PANTHER), PTHR24249:SF54 (PANTHER), seg (SEG), tmhmm (TMHMM), SSF81321 (SUPERFAMILY)
DLAgn_00148380	HTR2B	5-hydroxytryptamine receptor 2b	1428	20	0.0	73.05%	21	P:heart development; P:regulation of signal transduction; P:serotonin uptake; P:positive regulation of catalytic activity; F:neurotransmitter receptor activity; C:integral to synaptic vesicle membrane; P:intracellular protein kinase cascade; P:calcium ion transport into cytosol; P:response to chemical stimulus; P:negative regulation of cellular process; P:smooth muscle contraction; P:G-protein co…	-	IPR000276 (PRINTS); IPR000482 (PRINTS); IPR002231 (PRINTS); IPR017452 (PROFILE); G3DSA:1.20.1070.10 (GENE3D), seg (SEG), SignalP-NN(euk) (SIGNALP), tmhmm (TMHMM), SSF81321 (SUPERFAMILY)
DLAgn_00209300	LIN7A	protein lin-7 homolog a-like	699	20	3.34617E-93	87.7%	12	C:tight junction; P:exocytosis; P:protein complex assembly; P:synaptic vesicle transport; F:PDZ domain binding; F:L27 domain binding; P:neurotransmitter secretion; P:inner ear development; C:postsynaptic membrane; C:basolateral plasma membrane; C:postsynaptic density; P:protein transport	-	IPR001478 (PFAM); IPR004172 (SMART); IPR014775 (PFAM); coil (COIL), G3DSA:2.30.42.10 (GENE3D), PTHR14063 (PANTHER), PTHR14063:SF2 (PANTHER), seg (SEG), SSF101288 (SUPERFAMILY)
DLAgn_00236230	LIN7B	protein lin-7 homolog b-like	663	20	3.19363E-111	90.45%	9	P:cell-cell junction assembly; C:tight junction; P:exocytosis; P:neurotransmitter secretion; C:postsynaptic membrane; F:protein domain specific binding; C:basolateral plasma membrane; C:postsynaptic density; P:protein transport	-	IPR001478 (PFAM); IPR004172 (SMART); IPR014775 (PFAM); IPR017365 (PIR); coil (COIL), G3DSA:2.30.42.10 (GENE3D), PTHR14063 (PANTHER), seg (SEG), SSF101288 (SUPERFAMILY)
DLAgn_00159280	LIN7C	protein lin-7 homolog c-like	606	20	9.21456E-101	91.85%	11	F:cytoskeletal protein binding; C:tight junction; P:maintenance of epithelial cell apical/basal polarity; P:exocytosis; F:PDZ domain binding; F:L27 domain binding; P:neurotransmitter secretion; C:postsynaptic membrane; C:basolateral plasma membrane; C:postsynaptic density; P:protein transport	-	IPR001478 (PFAM); IPR004172 (SMART); IPR014775 (PFAM); IPR017365 (PIR); coil (COIL), G3DSA:2.30.42.10 (GENE3D), PTHR14063 (PANTHER), PTHR14063:SF2 (PANTHER), seg (SEG), SSF101288 (SUPERFAMILY)
DLAgn_00067630	NAPB	beta-soluble nsf attachment	891	20	1.4038E-154	89.45%	6	P:synaptic transmission, glutamatergic; P:regulation of synaptic vesicle priming; P:SNARE complex disassembly; C:synaptobrevin 2-SNAP-25-syntaxin-1a complex; F:syntaxin binding; P:intracellular protein transport	-	IPR000744 (PRINTS); IPR011990 (G3DSA:1.25.40.GENE3D); IPR019734 (PFAM); coil (COIL), seg (SEG), SSF48452 (SUPERFAMILY)
DLAgn_00144490	NAT8L	n-acetylaspartate synthetase	837	20	4.61384E-141	78.1%	6	P:positive regulation of dopamine uptake involved in synaptic transmission; C:mitochondrial membrane; C:integral to membrane; F:aspartate N-acetyltransferase activity; C:rough endoplasmic reticulum membrane; P:metabolic process	EC:2.3.1.17	IPR000182 (PFAM); IPR016181 (G3DSA:3.40.630.GENE3D); PTHR13947 (PANTHER), seg (SEG), tmhmm (TMHMM)
DLAgn_00027990	NF1	neurofibromin isoform 2	8262	20	0.0	90.45%	52	P:negative regulation of angiogenesis; P:regulation of long-term neuronal synaptic plasticity; P:negative regulation of osteoclast differentiation; P:camera-type eye morphogenesis; P:negative regulation of astrocyte differentiation; C:intrinsic to internal side of plasma membrane; P:negative regulation of neurotransmitter secretion; P:negative regulation of oligodendrocyte differentiation; P:hear…	-	IPR001251 (G3DSA:3.40.525.GENE3D); IPR001936 (G3DSA:1.10.506.GENE3D); IPR008936 (SUPERFAMILY); IPR023152 (PROSITE); coil (COIL), G3DSA:1.10.494.10 (GENE3D), PTHR10194 (PANTHER), PTHR10194:SF7 (PANTHER), PF13716 (PFAM), seg (SEG)
DLAgn_00012190	NRXN1A	neurexin-1a-like isoform x9	4446	20	0.0	87.2%	25	P:regulation of grooming behavior; F:cell adhesion molecule binding; P:positive regulation of synaptic transmission, glutamatergic; P:cell adhesion; P:positive regulation of synapse maturation; P:prepulse inhibition; P:neurotransmitter secretion; P:neuroligin clustering; C:presynaptic membrane; P:learning; F:neuroligin family protein binding; P:social behavior; P:vocalization behavior; P:adult be…	-	IPR000742 (PFAM); IPR001791 (PFAM); IPR003585 (SMART); IPR008985 (SUPERFAMILY); IPR013320 (G3DSA:2.60.120.GENE3D); IPR027158 (PTHR10127:PANTHER); G3DSA:2.10.25.10 (GENE3D), PTHR10127 (PANTHER), seg (SEG), SignalP-NN(euk) (SIGNALP), tmhmm (TMHMM), SSF57196 (SUPERFAMILY)
DLAgn_00103520	NRXN1A	neurexin 1a alpha	4389	20	0.0	86.75%	7	C:integral to membrane; F:metal ion binding; P:positive regulation of synapse maturation; P:cell adhesion; P:neurotransmitter secretion; P:positive regulation of synapse assembly; F:protein binding	-	IPR000742 (PFAM); IPR001791 (PFAM); IPR003585 (SMART); IPR008985 (SUPERFAMILY); IPR013320 (G3DSA:2.60.120.GENE3D); IPR027158 (PTHR10127:PANTHER); G3DSA:2.10.25.10 (GENE3D), PTHR10127 (PANTHER), seg (SEG), tmhmm (TMHMM), SSF57196 (SUPERFAMILY)
DLAgn_00095120	PDE1B	calcium calmodulin-dependent 3 -cyclic nucleotide phosphodiesterase 1b isoform 2	1560	20	0.0	85.6%	14	P:cellular response to macrophage colony-stimulating factor stimulus; P:regulation of dopamine metabolic process; P:serotonin metabolic process; P:monocyte differentiation; F:metal ion binding; F:3',5'-cyclic-nucleotide phosphodiesterase activity; P:locomotory behavior; P:regulation of neurotransmitter levels; P:cellular response to granulocyte macrophage colony-stimulating factor stimulus; P:res…	EC:3.1.4.17	IPR002073 (G3DSA:1.10.1300.GENE3D); IPR003607 (SMART); IPR013706 (PFAM); IPR023088 (PRINTS); IPR023174 (PROSITE); PTHR11347 (PANTHER), PTHR11347:SF33 (PANTHER), seg (SEG), SSF109604 (SUPERFAMILY)
DLAgn_00070340	RAB15	ras-related protein rab-15-like	642	20	3.04906E-116	89.45%	9	P:neurotransmitter secretion; F:GTP binding; C:plasma membrane; P:small GTPase mediated signal transduction; F:GTPase activity; P:GTP catabolic process; P:intracellular protein transport; P:nucleocytoplasmic transport; C:intracellular	-	IPR001806 (PRINTS); IPR002041 (SMART); IPR003578 (SMART); IPR003579 (SMART); IPR005225 (TIGRFAMs); IPR020849 (SMART); IPR027417 (SUPERFAMILY); G3DSA:3.40.50.300 (GENE3D), PTHR24073 (PANTHER), PTHR24073:SF20 (PANTHER), PS51419 (PROFILE), SignalP-NN(euk) (SIGNALP)
DLAgn_00119340	RAB3C	ras-related protein rab-3c-like	660	20	6.78547E-122	93.05%	13	C:cytosol; P:calcium ion-dependent exocytosis; P:small GTPase mediated signal transduction; C:synaptic vesicle; P:regulation of exocytosis; P:neurotransmitter secretion; F:protein binding; F:GTP binding; C:plasma membrane; F:GTPase activity; P:GTP catabolic process; P:intracellular protein transport; P:nucleocytoplasmic transport	-	IPR001806 (PRINTS); IPR002041 (SMART); IPR003578 (SMART); IPR003579 (SMART); IPR005225 (TIGRFAMs); IPR020849 (SMART); IPR027417 (SUPERFAMILY); G3DSA:3.40.50.300 (GENE3D), PTHR24073 (PANTHER), PTHR24073:SF13 (PANTHER), PS51419 (PROFILE)
DLAgn_00010040	RIMS1	regulating synaptic membrane exocytosis protein partial	4698	20	0.0	64.7%	7	P:organic substance transport; P:exocytosis; P:protein complex assembly; P:neurotransmitter secretion; F:protein binding; C:cell part; C:membrane	-	IPR000008 (PFAM); IPR001478 (PFAM); IPR008973 (SUPERFAMILY); IPR011011 (SUPERFAMILY); IPR013083 (G3DSA:3.30.40.GENE3D); IPR017455 (PROFILE); IPR018029 (PROFILE); G3DSA:2.30.42.10 (GENE3D), G3DSA:2.60.40.150 (GENE3D), PTHR12157 (PANTHER), PTHR12157:SF4 (PANTHER), seg (SEG), tmhmm (TMHMM)
DLAgn_00176030	RIMS1	regulating synaptic membrane exocytosis protein 1-like	4989	20	0.0	62.6%	7	P:exocytosis; P:protein complex assembly; P:neurotransmitter secretion; C:cell part; C:membrane; P:intracellular protein transport; F:Rab GTPase binding	-	IPR000008 (PFAM); IPR001478 (PFAM); IPR008973 (SUPERFAMILY); IPR010911 (PROFILE); IPR011011 (SUPERFAMILY); IPR013083 (G3DSA:3.30.40.GENE3D); IPR017455 (PROFILE); IPR018029 (PROFILE); coil (COIL), G3DSA:2.30.42.10 (GENE3D), G3DSA:2.60.40.150 (GENE3D), PTHR12157 (PANTHER), PTHR12157:SF4 (PANTHER), seg (SEG)
DLAgn_00064680	RIMS2	regulating synaptic membrane exocytosis protein 2 isoform x1	4701	20	0.0	74.25%	13	C:protein complex; P:calcium ion-dependent exocytosis; P:regulation of synaptic vesicle exocytosis; P:calcium ion-dependent exocytosis of neurotransmitter; C:synapse; F:ion channel binding; P:insulin secretion; F:protein domain specific binding; F:protein heterodimerization activity; P:cAMP-mediated signaling; P:regulation of membrane potential; P:intracellular protein transport; F:Rab GTPase bin…	-	IPR000008 (PFAM); IPR001478 (PFAM); IPR008973 (SUPERFAMILY); IPR010911 (PROFILE); IPR011011 (SUPERFAMILY); IPR013083 (G3DSA:3.30.40.GENE3D); IPR017455 (PROFILE); IPR018029 (PROFILE); coil (COIL), G3DSA:2.30.42.10 (GENE3D), G3DSA:2.60.40.150 (GENE3D), PTHR12157 (PANTHER), PTHR12157:SF4 (PANTHER), seg (SEG)
DLAgn_00097880	RIMS4	regulating synaptic membrane exocytosis protein 4	810	20	2.17815E-132	86.8%	5	F:ion channel binding; P:regulation of synaptic vesicle exocytosis; C:cell junction; P:regulation of membrane potential; C:synaptic membrane	-	IPR000008 (PFAM); IPR008973 (SUPERFAMILY); IPR018029 (PROFILE); G3DSA:2.60.40.150 (GENE3D), PTHR12157 (PANTHER)
DLAgn_00159190	SLC17A6B	vesicular glutamate transporter -like	1746	20	0.0	93.3%	12	P:transmembrane transport; P:sodium ion transport; P:response to stimulus; C:cell junction; P:neurotransmitter uptake; C:neuron projection; C:integral to membrane; F:symporter activity; C:synaptic vesicle membrane; P:L-glutamate transport; P:visual perception; F:L-glutamate transmembrane transporter activity	-	IPR011701 (PFAM); IPR016196 (SUPERFAMILY); IPR020846 (PROFILE); G3DSA:1.20.1250.20 (GENE3D), PTHR11662 (PANTHER), PTHR11662:SF29 (PANTHER), tmhmm (TMHMM)
DLAgn_00139300	SLC6A13	sodium- and chloride-dependent gaba transporter 2-like	1863	20	0.0	73.9%	5	P:transmembrane transport; F:neurotransmitter:sodium symporter activity; C:integral to membrane; P:neurotransmitter secretion; C:plasma membrane	-	IPR000175 (PRINTS); PTHR11616:SF26 (PANTHER), seg (SEG), tmhmm (TMHMM)
DLAgn_00066930	SNAP25	synaptosomal-associated protein 25-a-like	615	20	5.41646E-112	98.35%	36	P:glutamate secretion; C:membrane raft; C:axonal growth cone; C:trans-Golgi network; P:sleep; C:lamellipodium; F:SNAP receptor activity; P:axonogenesis; C:actin cytoskeleton; C:synaptobrevin 2-SNAP-25-syntaxin-1a-complexin I complex; C:filopodium; P:energy reserve metabolic process; F:protein N-terminus binding; C:synaptobrevin 2-SNAP-25-syntaxin-1a-complexin II complex; P:growth hormone secretio…	-	IPR000727 (PFAM); IPR000928 (PFAM); G3DSA:1.20.5.110 (GENE3D), PTHR19305 (PANTHER), PTHR19305:SF0 (PANTHER)
DLAgn_00066940	SNAP25	synaptosomal-associated protein 25-like isoform 2	117	20	5.25468E-17	100.0%	35	P:glutamate secretion; C:membrane raft; C:axonal growth cone; C:trans-Golgi network; P:sleep; C:lamellipodium; F:SNAP receptor activity; P:axonogenesis; C:actin cytoskeleton; C:synaptobrevin 2-SNAP-25-syntaxin-1a-complexin I complex; C:filopodium; P:energy reserve metabolic process; F:protein N-terminus binding; C:synaptobrevin 2-SNAP-25-syntaxin-1a-complexin II complex; P:growth hormone secretio…	-	coil (COIL), G3DSA:1.20.5.110 (GENE3D), PTHR19305 (PANTHER)
DLAgn_00123210	SNCAIP	synphilin-1 isoform 1	2850	20	0.0	60.1%	6	C:nucleolus; F:ubiquitin protein ligase binding; P:dopamine metabolic process; C:cytoplasm; P:regulation of neurotransmitter secretion; P:regulation of inclusion body assembly	-	IPR002110 (SMART); IPR020683 (G3DSA:1.25.40.GENE3D); PTHR22882 (PANTHER), seg (SEG)
DLAgn_00033210	STX1A	syntaxin 1a	813	20	5.78663E-125	87.35%	32	P:glutamate secretion; F:myosin head/neck binding; C:neuron projection; F:SNAP receptor activity; C:secretory granule; C:synaptobrevin 2-SNAP-25-syntaxin-1a-complexin I complex; P:calcium ion-dependent exocytosis; P:response to gravity; F:calcium-dependent protein binding; F:SNARE binding; P:energy reserve metabolic process; C:synaptic vesicle membrane; F:protein N-terminus binding; P:cellular pr…	-	IPR000727 (PFAM); IPR006011 (PFAM); IPR006012 (PROSITE); IPR010989 (SUPERFAMILY); IPR015709 (PTHR19957:PANTHER); coil (COIL), G3DSA:1.20.58.70 (GENE3D), PTHR19957 (PANTHER)
DLAgn_00159030	SYT7	synaptotagmin-7-like	1305	20	0.0	89.1%	13	C:cell junction; P:regulation of insulin secretion; C:lysosome; F:calcium ion binding; C:integral to membrane; C:synaptic vesicle; P:plasma membrane repair; P:asynchronous neurotransmitter secretion; P:positive regulation of calcium ion-dependent exocytosis; C:dense core granule; F:transporter activity; C:plasma membrane; F:protein binding	-	IPR000008 (PFAM); IPR001565 (PRINTS); IPR008973 (SUPERFAMILY); IPR015427 (PTHR10024:PANTHER); IPR018029 (PROFILE); IPR020477 (PRINTS); G3DSA:2.60.40.150 (GENE3D), PTHR10024 (PANTHER), seg (SEG), SignalP-NN(euk) (SIGNALP), tmhmm (TMHMM)
DLAgn_00156120	TRPM7	transient receptor potential cation channel subfamily m member 7	5730	20	0.0	83.85%	22	P:skeletal system development; F:calcium channel activity; P:regulation of neurotransmitter secretion; P:melanin metabolic process; P:renal system process; P:regulation of epithelial cell proliferation; C:integral to membrane; P:ossification; F:myosin binding; P:protein autophosphorylation; P:calcium-dependent cell-matrix adhesion; F:actin binding; P:melanocyte differentiation; C:ruffle; P:divale…	EC:2.7.11.0	IPR004166 (PFAM); IPR005821 (PFAM); IPR011009 (SUPERFAMILY); G3DSA:1.20.5.1010 (GENE3D), G3DSA:3.30.200.20 (GENE3D), PTHR13800 (PANTHER), PTHR13800:SF0 (PANTHER), seg (SEG), tmhmm (TMHMM)
DLAgn_00004550	UNC13A	protein unc-13 homolog a	5067	20	0.0	83.05%	18	P:synaptic vesicle priming; P:innervation; C:neuromuscular junction; P:regulation of short-term neuronal synaptic plasticity; C:presynaptic membrane; C:cytoplasm; P:synaptic transmission, glutamatergic; F:metal ion binding; P:synaptic vesicle docking involved in exocytosis; P:neuromuscular junction development; P:synaptic vesicle maturation; P:beta-amyloid metabolic process; C:cell junction; F:di…	-	IPR000008 (PFAM); IPR002219 (PFAM); IPR008973 (SUPERFAMILY); IPR010439 (PFAM); IPR014770 (PROFILE); IPR014772 (PROFILE); IPR018029 (PROFILE); IPR019558 (PFAM); IPR020477 (PRINTS); IPR027080 (PANTHER); IPR027082 (PTHR10480:PANTHER); coil (COIL), G3DSA:2.60.40.150 (GENE3D), G3DSA:3.30.60.20 (GENE3D), seg (SEG), SSF57889 (SUPERFAMILY)
DLAgn_00150980	UNC13A	protein unc-13 homolog a	5292	20	0.0	94.5%	14	P:synaptic transmission, glutamatergic; P:intracellular signal transduction; P:positive regulation of neurotransmitter secretion; P:neuromuscular junction development; P:innervation; F:metal ion binding; P:regulation of short-term neuronal synaptic plasticity; P:beta-amyloid metabolic process; C:neuromuscular junction; P:synaptic vesicle maturation; P:synaptic vesicle priming; F:diacylglycerol bi…	-	IPR000008 (PFAM); IPR002219 (PFAM); IPR008973 (SUPERFAMILY); IPR010439 (PFAM); IPR014770 (PROFILE); IPR014772 (PROFILE); IPR018029 (PROFILE); IPR019558 (PFAM); IPR020477 (PRINTS); IPR027080 (PANTHER); IPR027082 (PTHR10480:PANTHER); G3DSA:2.60.40.150 (GENE3D), G3DSA:3.30.60.20 (GENE3D), seg (SEG), SSF57889 (SUPERFAMILY)
DLAgn_00088510	WNT7A	protein wnt-7a-like	1050	20	0.0	91.05%	39	C:cell surface; P:negative regulation of neurogenesis; F:frizzled binding; P:cerebellar granule cell differentiation; P:somatic stem cell division; P:satellite cell maintenance involved in skeletal muscle regeneration; P:establishment of cell polarity; P:positive regulation of synapse assembly; P:anterior/posterior pattern specification; P:non-canonical Wnt receptor signaling pathway; C:extracell…	-	IPR005817 (PRINTS); IPR013300 (PRINTS); IPR018161 (PROSITE)
