# Supplementary material for: The extensive transgenerational transcriptomic effects of ocean acidification on the olfactory epithelium of a marine fish are associated with a better viral resistance
Source: BMC Genomics. 2022 Jun 17;23:448. doi: 10.1186/s12864-022-08647-w (PMC9204966; doi:10.1186/s12864-022-08647-w)
Supplement: Supplementary file 11 — Additional file 11. Biological processes Gene Ontologies enrichment (p-value ≤ 0.01) within the genes that were down-expressed (p-value ≤ 0.01) by OA. [file 12864_2022_8647_MOESM11_ESM.xlsx]

## Sheet: additional file 11
Additional file 11. Biological processes Gene Ontologies enrichment (p-value ≤ 0.01) within the genes that were down-expressed (p-value ≤ 0.01) by OA.
GO Term	Study #	Study Freq.	Pop. Freq.	p-value	q-value	Gene description	Sequence ID
GO:0008152	1761	0.55	0.44	8.27E-51	4.47E-47	metabolic process	DLAgn_00093620,DLAgn_00069510,DLAgn_00122270,DLAgn_00204690,DLAgn_00167180,DLAgn_00023750,DLAgn_00070500,DLAgn_00022420,DLAgn_00261240,DLAgn_00002810,DLAgn_00019250,DLAgn_00054020,DLAgn_00145390,DLAgn_00080300,DLAgn_00035730,DLAgn_00262580,DLAgn_00020250,DLAgn_00171690,DLAgn_00044200,DLAgn_00224290,DLAgn_00058850,DLAgn_00019240,DLAgn_00181490,DLAgn_00116810,DLAgn_00183670,DLAgn_00035740,DLAgn_000…
GO:0034645	204	6.4%	2.6%	6.44E-44	1.74E-40	cellular macromolecule biosynthetic process	DLAgn_00093620,DLAgn_00202390,DLAgn_00125660,DLAgn_00071710,DLAgn_00103190,DLAgn_00158470,DLAgn_00192810,DLAgn_00188310,DLAgn_00036820,DLAgn_00010550,DLAgn_00137090,DLAgn_00192250,DLAgn_00073900,DLAgn_00044200,DLAgn_00064050,DLAgn_00209350,DLAgn_00202840,DLAgn_00072370,DLAgn_00206640,DLAgn_00151820,DLAgn_00246540,DLAgn_00069090,DLAgn_00189410,DLAgn_00135360,DLAgn_00010660,DLAgn_00216550,DLAgn_002…
GO:0006412	105	3.3%	0.94%	3.15E-41	5.68E-38	translation	DLAgn_00093620,DLAgn_00202390,DLAgn_00071710,DLAgn_00200490,DLAgn_00158470,DLAgn_00011800,DLAgn_00192810,DLAgn_00142830,DLAgn_00188310,DLAgn_00036820,DLAgn_00246490,DLAgn_00192770,DLAgn_00137090,DLAgn_00067980,DLAgn_00192250,DLAgn_00044200,DLAgn_00064050,DLAgn_00091710,DLAgn_00202840,DLAgn_00072370,DLAgn_00077550,DLAgn_00246540,DLAgn_00069090,DLAgn_00189410,DLAgn_00135360,DLAgn_00003860,DLAgn_002…
GO:1901576	450	0.14	8.2%	1.2E-37	1.62E-34	organic substance biosynthetic process	DLAgn_00093620,DLAgn_00101690,DLAgn_00046510,DLAgn_00202390,DLAgn_00125660,DLAgn_00071710,DLAgn_00261240,DLAgn_00240420,DLAgn_00058740,DLAgn_00002810,DLAgn_00158470,DLAgn_00134020,DLAgn_00036820,DLAgn_00137410,DLAgn_00010550,DLAgn_00192250,DLAgn_00073900,DLAgn_00124320,DLAgn_00044200,DLAgn_00191180,DLAgn_00102430,DLAgn_00064050,DLAgn_00224290,DLAgn_00048920,DLAgn_00229740,DLAgn_00206640,DLAgn_001…
GO:0043043	107	3.4%	1.0%	3.4E-37	3.67E-34	peptide biosynthetic process	DLAgn_00093620,DLAgn_00202390,DLAgn_00071710,DLAgn_00200490,DLAgn_00158470,DLAgn_00011800,DLAgn_00192810,DLAgn_00142830,DLAgn_00188310,DLAgn_00036820,DLAgn_00246490,DLAgn_00192770,DLAgn_00137090,DLAgn_00067980,DLAgn_00192250,DLAgn_00044200,DLAgn_00064050,DLAgn_00091710,DLAgn_00202840,DLAgn_00072370,DLAgn_00077550,DLAgn_00246540,DLAgn_00069090,DLAgn_00189410,DLAgn_00135360,DLAgn_00003860,DLAgn_002…
GO:0009058	465	0.15	8.7%	5e-37	4.51E-34	biosynthetic process	DLAgn_00093620,DLAgn_00101690,DLAgn_00046510,DLAgn_00202390,DLAgn_00125660,DLAgn_00071710,DLAgn_00261240,DLAgn_00240420,DLAgn_00058740,DLAgn_00002810,DLAgn_00158470,DLAgn_00134020,DLAgn_00036820,DLAgn_00137410,DLAgn_00010550,DLAgn_00192250,DLAgn_00073900,DLAgn_00124320,DLAgn_00044200,DLAgn_00191180,DLAgn_00102430,DLAgn_00064050,DLAgn_00224290,DLAgn_00048920,DLAgn_00229740,DLAgn_00206640,DLAgn_001…
GO:0009059	237	7.5%	3.4%	5.6E-37	4.51E-34	macromolecule biosynthetic process	DLAgn_00093620,DLAgn_00202390,DLAgn_00125660,DLAgn_00071710,DLAgn_00103190,DLAgn_00158470,DLAgn_00192810,DLAgn_00188310,DLAgn_00036820,DLAgn_00163010,DLAgn_00107440,DLAgn_00010550,DLAgn_00137090,DLAgn_00192250,DLAgn_00073900,DLAgn_00044200,DLAgn_00064050,DLAgn_00209350,DLAgn_00048920,DLAgn_00050200,DLAgn_00202840,DLAgn_00072370,DLAgn_00206640,DLAgn_00151820,DLAgn_00024060,DLAgn_00246540,DLAgn_000…
GO:0044249	418	0.13	7.7%	1.61E-34	1.09E-31	cellular biosynthetic process	DLAgn_00093620,DLAgn_00101690,DLAgn_00046510,DLAgn_00202390,DLAgn_00125660,DLAgn_00071710,DLAgn_00261240,DLAgn_00240420,DLAgn_00158470,DLAgn_00134020,DLAgn_00036820,DLAgn_00137410,DLAgn_00010550,DLAgn_00192250,DLAgn_00073900,DLAgn_00124320,DLAgn_00044200,DLAgn_00191180,DLAgn_00102430,DLAgn_00064050,DLAgn_00224290,DLAgn_00048920,DLAgn_00229740,DLAgn_00206640,DLAgn_00151820,DLAgn_00135360,DLAgn_000…
GO:0034641	606	0.19	0.12	2.22E-34	1.33E-31	cellular nitrogen compound metabolic process	DLAgn_00093620,DLAgn_00101450,DLAgn_00226240,DLAgn_00202390,DLAgn_00070500,DLAgn_00125660,DLAgn_00022420,DLAgn_00071710,DLAgn_00261240,DLAgn_00240420,DLAgn_00092890,DLAgn_00207840,DLAgn_00116700,DLAgn_00158470,DLAgn_00116710,DLAgn_00036820,DLAgn_00137410,DLAgn_00183300,DLAgn_00010550,DLAgn_00045790,DLAgn_00252640,DLAgn_00248030,DLAgn_00196610,DLAgn_00009210,DLAgn_00196730,DLAgn_00067100,DLAgn_001…
GO:0006518	121	3.8%	1.3%	2.86E-34	1.55E-31	peptide metabolic process	DLAgn_00093620,DLAgn_00202390,DLAgn_00022420,DLAgn_00071710,DLAgn_00200490,DLAgn_00248700,DLAgn_00158470,DLAgn_00011800,DLAgn_00192810,DLAgn_00142830,DLAgn_00188310,DLAgn_00036820,DLAgn_00246490,DLAgn_00192770,DLAgn_00137090,DLAgn_00089510,DLAgn_00067980,DLAgn_00192250,DLAgn_00044200,DLAgn_00064050,DLAgn_00091710,DLAgn_00053280,DLAgn_00202840,DLAgn_00072370,DLAgn_00077550,DLAgn_00246540,DLAgn_001…
GO:0044237	1339	0.42	0.33	5.32E-34	2.62E-31	cellular metabolic process	DLAgn_00166090,DLAgn_00093620,DLAgn_00148660,DLAgn_00204690,DLAgn_00167180,DLAgn_00261000,DLAgn_00226240,DLAgn_00070500,DLAgn_00022420,DLAgn_00261240,DLAgn_00035980,DLAgn_00054260,DLAgn_00019250,DLAgn_00145390,DLAgn_00158470,DLAgn_00134020,DLAgn_00036820,DLAgn_00183420,DLAgn_00262580,DLAgn_00045790,DLAgn_00248030,DLAgn_00009210,DLAgn_00196730,DLAgn_00020250,DLAgn_00067100,DLAgn_00171690,DLAgn_000…
GO:0043604	121	3.8%	1.4%	2.37E-30	1.07E-27	amide biosynthetic process	DLAgn_00093620,DLAgn_00202390,DLAgn_00071710,DLAgn_00261240,DLAgn_00200490,DLAgn_00158470,DLAgn_00011800,DLAgn_00192810,DLAgn_00142830,DLAgn_00188310,DLAgn_00036820,DLAgn_00008400,DLAgn_00246490,DLAgn_00192770,DLAgn_00137090,DLAgn_00067980,DLAgn_00192250,DLAgn_00044200,DLAgn_00102430,DLAgn_00064050,DLAgn_00224290,DLAgn_00091710,DLAgn_00202840,DLAgn_00072370,DLAgn_00077550,DLAgn_00246540,DLAgn_000…
GO:0071704	1451	0.46	0.37	3.37E-29	1.4E-26	organic substance metabolic process	DLAgn_00166090,DLAgn_00093620,DLAgn_00122270,DLAgn_00167180,DLAgn_00202270,DLAgn_00261000,DLAgn_00226240,DLAgn_00070500,DLAgn_00022420,DLAgn_00261240,DLAgn_00265840,DLAgn_00035980,DLAgn_00054260,DLAgn_00002810,DLAgn_00019250,DLAgn_00054020,DLAgn_00145390,DLAgn_00158470,DLAgn_00080300,DLAgn_00134020,DLAgn_00036820,DLAgn_00035730,DLAgn_00183420,DLAgn_00262580,DLAgn_00185600,DLAgn_00045790,DLAgn_002…
GO:0044271	249	7.8%	4.1%	6.88E-28	2.66E-25	cellular nitrogen compound biosynthetic process	DLAgn_00093620,DLAgn_00253180,DLAgn_00202390,DLAgn_00071710,DLAgn_00261240,DLAgn_00240420,DLAgn_00158470,DLAgn_00192810,DLAgn_00188310,DLAgn_00036820,DLAgn_00163010,DLAgn_00107440,DLAgn_00137410,DLAgn_00010550,DLAgn_00153340,DLAgn_00137090,DLAgn_00192250,DLAgn_00044200,DLAgn_00191180,DLAgn_00015440,DLAgn_00102430,DLAgn_00064050,DLAgn_00224290,DLAgn_00119890,DLAgn_00048920,DLAgn_00229740,DLAgn_002…
GO:0016070	259	8.1%	4.4%	3.02E-27	1.09E-24	RNA metabolic process	DLAgn_00253180,DLAgn_00226240,DLAgn_00070500,DLAgn_00125660,DLAgn_00095000,DLAgn_00119300,DLAgn_00207840,DLAgn_00187230,DLAgn_00116700,DLAgn_00116710,DLAgn_00047290,DLAgn_00188310,DLAgn_00029500,DLAgn_00163010,DLAgn_00107440,DLAgn_00010550,DLAgn_00153460,DLAgn_00045790,DLAgn_00248030,DLAgn_00196730,DLAgn_00198490,DLAgn_00067100,DLAgn_00211430,DLAgn_00171690,DLAgn_00175810,DLAgn_00070630,DLAgn_000…
GO:0043603	155	4.9%	2.2%	3.99E-26	1.35E-23	cellular amide metabolic process	DLAgn_00093620,DLAgn_00018320,DLAgn_00068700,DLAgn_00202390,DLAgn_00022420,DLAgn_00071710,DLAgn_00261240,DLAgn_00200490,DLAgn_00248700,DLAgn_00158470,DLAgn_00011800,DLAgn_00192810,DLAgn_00142830,DLAgn_00188310,DLAgn_00036820,DLAgn_00264000,DLAgn_00008400,DLAgn_00246490,DLAgn_00192770,DLAgn_00009210,DLAgn_00137090,DLAgn_00089510,DLAgn_00067980,DLAgn_00192250,DLAgn_00172380,DLAgn_00044200,DLAgn_001…
GO:0044238	1337	0.42	0.34	9.29E-24	2.95E-21	primary metabolic process	DLAgn_00166090,DLAgn_00093620,DLAgn_00122270,DLAgn_00167180,DLAgn_00202270,DLAgn_00261000,DLAgn_00226240,DLAgn_00070500,DLAgn_00022420,DLAgn_00261240,DLAgn_00265840,DLAgn_00035980,DLAgn_00002810,DLAgn_00019250,DLAgn_00145390,DLAgn_00158470,DLAgn_00080300,DLAgn_00036820,DLAgn_00035730,DLAgn_00183420,DLAgn_00262580,DLAgn_00185600,DLAgn_00045790,DLAgn_00248030,DLAgn_00009210,DLAgn_00196730,DLAgn_000…
GO:1901566	225	7.1%	3.8%	1.23E-23	3.69E-21	organonitrogen compound biosynthetic process	DLAgn_00093620,DLAgn_00202390,DLAgn_00071710,DLAgn_00261240,DLAgn_00240420,DLAgn_00252090,DLAgn_00050690,DLAgn_00158470,DLAgn_00192810,DLAgn_00188310,DLAgn_00036820,DLAgn_00137410,DLAgn_00153340,DLAgn_00137090,DLAgn_00192250,DLAgn_00044200,DLAgn_00191180,DLAgn_00015440,DLAgn_00102430,DLAgn_00064050,DLAgn_00224290,DLAgn_00119890,DLAgn_00196070,DLAgn_00050200,DLAgn_00202840,DLAgn_00072370,DLAgn_001…
GO:0006807	1192	0.37	0.31	4.32E-20	1.23E-17	nitrogen compound metabolic process	DLAgn_00166090,DLAgn_00093620,DLAgn_00167180,DLAgn_00202270,DLAgn_00261000,DLAgn_00226240,DLAgn_00070500,DLAgn_00022420,DLAgn_00261240,DLAgn_00265840,DLAgn_00035980,DLAgn_00054260,DLAgn_00145390,DLAgn_00158470,DLAgn_00080300,DLAgn_00036820,DLAgn_00035730,DLAgn_00183420,DLAgn_00262580,DLAgn_00045790,DLAgn_00248030,DLAgn_00009210,DLAgn_00196730,DLAgn_00067100,DLAgn_00171690,DLAgn_00044200,DLAgn_001…
GO:0006414	44	1.4%	0.4%	1.01E-17	2.73E-15	translational elongation	DLAgn_00102520,DLAgn_00124630,DLAgn_00227070,DLAgn_00125660,DLAgn_00103190,DLAgn_00030490,DLAgn_00107080,DLAgn_00092550,DLAgn_00204530,DLAgn_00007330,DLAgn_00193720,DLAgn_00091900,DLAgn_00255730,DLAgn_00068030,DLAgn_00104210,DLAgn_00092900,DLAgn_00042740,DLAgn_00151000,DLAgn_00090700,DLAgn_00145640,DLAgn_00171610,DLAgn_00202440,DLAgn_00074850,DLAgn_00244810,DLAgn_00202780,DLAgn_00075740,DLAgn_001…
GO:0016071	119	3.7%	1.8%	2.29E-17	5.9E-15	mRNA metabolic process	DLAgn_00068820,DLAgn_00226240,DLAgn_00097940,DLAgn_00054780,DLAgn_00116700,DLAgn_00116710,DLAgn_00153460,DLAgn_00248030,DLAgn_00196730,DLAgn_00198490,DLAgn_00068030,DLAgn_00178240,DLAgn_00211430,DLAgn_00171690,DLAgn_00068830,DLAgn_00175810,DLAgn_00104210,DLAgn_00070630,DLAgn_00023640,DLAgn_00171610,DLAgn_00202440,DLAgn_00072250,DLAgn_00115600,DLAgn_00078750,DLAgn_00109690,DLAgn_00060800,DLAgn_002…
GO:0006139	448	0.14	0.1	7.93E-17	1.95E-14	nucleobase-containing compound metabolic process	DLAgn_00101450,DLAgn_00226240,DLAgn_00070500,DLAgn_00125660,DLAgn_00261240,DLAgn_00240420,DLAgn_00092890,DLAgn_00207840,DLAgn_00116700,DLAgn_00116710,DLAgn_00137410,DLAgn_00183300,DLAgn_00010550,DLAgn_00045790,DLAgn_00252640,DLAgn_00248030,DLAgn_00196610,DLAgn_00009210,DLAgn_00196730,DLAgn_00067100,DLAgn_00133290,DLAgn_00171690,DLAgn_00073900,DLAgn_00124320,DLAgn_00191180,DLAgn_00102430,DLAgn_001…
GO:0043170	1067	0.34	0.28	1.75E-16	4.1E-14	macromolecule metabolic process	DLAgn_00166090,DLAgn_00093620,DLAgn_00167180,DLAgn_00202270,DLAgn_00261000,DLAgn_00226240,DLAgn_00070500,DLAgn_00022420,DLAgn_00261240,DLAgn_00265840,DLAgn_00035980,DLAgn_00145390,DLAgn_00158470,DLAgn_00080300,DLAgn_00036820,DLAgn_00035730,DLAgn_00183420,DLAgn_00262580,DLAgn_00045790,DLAgn_00248030,DLAgn_00196730,DLAgn_00067100,DLAgn_00171690,DLAgn_00044200,DLAgn_00064050,DLAgn_00175810,DLAgn_000…
GO:0046483	473	0.15	0.11	1.89E-16	4.27E-14	heterocycle metabolic process	DLAgn_00101450,DLAgn_00226240,DLAgn_00070500,DLAgn_00125660,DLAgn_00261240,DLAgn_00240420,DLAgn_00092890,DLAgn_00207840,DLAgn_00054260,DLAgn_00116700,DLAgn_00116710,DLAgn_00137410,DLAgn_00183300,DLAgn_00010550,DLAgn_00045790,DLAgn_00252640,DLAgn_00248030,DLAgn_00196610,DLAgn_00009210,DLAgn_00196730,DLAgn_00067100,DLAgn_00133290,DLAgn_00171690,DLAgn_00073900,DLAgn_00124320,DLAgn_00191180,DLAgn_001…
GO:0055114	266	8.4%	5.3%	4.32E-16	9.34E-14	oxidation-reduction process	DLAgn_00148660,DLAgn_00204690,DLAgn_00233330,DLAgn_00172650,DLAgn_00046510,DLAgn_00023750,DLAgn_00017510,DLAgn_00002810,DLAgn_00050690,DLAgn_00141100,DLAgn_00028410,DLAgn_00215470,DLAgn_00053960,DLAgn_00045670,DLAgn_00042160,DLAgn_00124320,DLAgn_00182900,DLAgn_00166080,DLAgn_00209110,DLAgn_00042940,DLAgn_00189420,DLAgn_00019000,DLAgn_00187240,DLAgn_00185970,DLAgn_00248960,DLAgn_00118440,DLAgn_000…
GO:0006396	151	4.7%	2.6%	6.8E-16	1.41E-13	RNA processing	DLAgn_00068820,DLAgn_00226240,DLAgn_00125660,DLAgn_00091160,DLAgn_00097940,DLAgn_00116700,DLAgn_00116710,DLAgn_00047290,DLAgn_00188310,DLAgn_00031770,DLAgn_00248030,DLAgn_00196730,DLAgn_00198490,DLAgn_00085830,DLAgn_00173590,DLAgn_00067100,DLAgn_00178240,DLAgn_00211430,DLAgn_00070630,DLAgn_00023640,DLAgn_00202440,DLAgn_00072370,DLAgn_00224210,DLAgn_00039430,DLAgn_00072250,DLAgn_00078750,DLAgn_001…
GO:0006725	472	0.15	0.11	4.54E-15	9.08E-13	cellular aromatic compound metabolic process	DLAgn_00101450,DLAgn_00226240,DLAgn_00070500,DLAgn_00125660,DLAgn_00261240,DLAgn_00240420,DLAgn_00092890,DLAgn_00207840,DLAgn_00054260,DLAgn_00116700,DLAgn_00116710,DLAgn_00137410,DLAgn_00183300,DLAgn_00010550,DLAgn_00045790,DLAgn_00252640,DLAgn_00248030,DLAgn_00196610,DLAgn_00009210,DLAgn_00196730,DLAgn_00067100,DLAgn_00133290,DLAgn_00171690,DLAgn_00073900,DLAgn_00124320,DLAgn_00191180,DLAgn_001…
GO:1901360	498	0.16	0.12	1.39E-14	2.68E-12	organic cyclic compound metabolic process	DLAgn_00101450,DLAgn_00226240,DLAgn_00070500,DLAgn_00125660,DLAgn_00261240,DLAgn_00240420,DLAgn_00092890,DLAgn_00207840,DLAgn_00054260,DLAgn_00002810,DLAgn_00116700,DLAgn_00116710,DLAgn_00137410,DLAgn_00183300,DLAgn_00010550,DLAgn_00045790,DLAgn_00252640,DLAgn_00248030,DLAgn_00196610,DLAgn_00009210,DLAgn_00196730,DLAgn_00067100,DLAgn_00133290,DLAgn_00171690,DLAgn_00073900,DLAgn_00124320,DLAgn_001…
GO:0034660	90	2.8%	1.3%	3.21E-14	5.98E-12	ncRNA metabolic process	DLAgn_00206030,DLAgn_00253180,DLAgn_00070500,DLAgn_00125660,DLAgn_00095000,DLAgn_00019050,DLAgn_00091160,DLAgn_00164790,DLAgn_00055390,DLAgn_00147090,DLAgn_00220210,DLAgn_00047290,DLAgn_00188310,DLAgn_00029500,DLAgn_00193820,DLAgn_00031770,DLAgn_00108850,DLAgn_00045790,DLAgn_00043450,DLAgn_00047250,DLAgn_00067100,DLAgn_00058490,DLAgn_00201270,DLAgn_00228450,DLAgn_00100050,DLAgn_00083190,DLAgn_002…
GO:0090304	354	0.11	7.8%	3.3E-14	5.98E-12	nucleic acid metabolic process	DLAgn_00101450,DLAgn_00253180,DLAgn_00226240,DLAgn_00070500,DLAgn_00125660,DLAgn_00095000,DLAgn_00119300,DLAgn_00092890,DLAgn_00207840,DLAgn_00187230,DLAgn_00116700,DLAgn_00116710,DLAgn_00047290,DLAgn_00188310,DLAgn_00029500,DLAgn_00163010,DLAgn_00107440,DLAgn_00183300,DLAgn_00010550,DLAgn_00153460,DLAgn_00045790,DLAgn_00109500,DLAgn_00252640,DLAgn_00248030,DLAgn_00196610,DLAgn_00196730,DLAgn_001…
GO:0044281	328	0.1	7.3%	2.06E-12	3.59E-10	small molecule metabolic process	DLAgn_00253180,DLAgn_00046510,DLAgn_00070500,DLAgn_00017510,DLAgn_00261240,DLAgn_00240420,DLAgn_00095000,DLAgn_00097780,DLAgn_00058740,DLAgn_00054260,DLAgn_00002810,DLAgn_00050690,DLAgn_00019250,DLAgn_00054020,DLAgn_00134020,DLAgn_00047170,DLAgn_00029500,DLAgn_00137410,DLAgn_00242050,DLAgn_00185600,DLAgn_00045790,DLAgn_00173190,DLAgn_00153340,DLAgn_00009210,DLAgn_00020250,DLAgn_00124320,DLAgn_001…
GO:1901564	901	0.28	0.24	2.35E-12	3.97E-10	organonitrogen compound metabolic process	DLAgn_00166090,DLAgn_00093620,DLAgn_00167180,DLAgn_00202270,DLAgn_00261000,DLAgn_00070500,DLAgn_00022420,DLAgn_00261240,DLAgn_00265840,DLAgn_00035980,DLAgn_00054260,DLAgn_00145390,DLAgn_00158470,DLAgn_00080300,DLAgn_00036820,DLAgn_00035730,DLAgn_00183420,DLAgn_00262580,DLAgn_00045790,DLAgn_00009210,DLAgn_00196730,DLAgn_00171690,DLAgn_00044200,DLAgn_00102430,DLAgn_00064050,DLAgn_00047950,DLAgn_002…
GO:0006413	35	1.1%	0.35%	3.3E-12	5.41E-10	translational initiation	DLAgn_00102520,DLAgn_00070700,DLAgn_00017670,DLAgn_00227070,DLAgn_00255640,DLAgn_00003500,DLAgn_00091020,DLAgn_00030490,DLAgn_00107080,DLAgn_00229810,DLAgn_00057940,DLAgn_00133150,DLAgn_00163010,DLAgn_00107440,DLAgn_00255730,DLAgn_00068030,DLAgn_00194450,DLAgn_00019800,DLAgn_00104210,DLAgn_00079070,DLAgn_00042740,DLAgn_00171610,DLAgn_00202440,DLAgn_00202780,DLAgn_00143460,DLAgn_00147280,DLAgn_001…
GO:0006397	77	2.4%	1.2%	3.86E-11	6.13E-9	mRNA processing	DLAgn_00206550,DLAgn_00104800,DLAgn_00068820,DLAgn_00226240,DLAgn_00146200,DLAgn_00036630,DLAgn_00203960,DLAgn_00097940,DLAgn_00116700,DLAgn_00116710,DLAgn_00250820,DLAgn_00111340,DLAgn_00159000,DLAgn_00187700,DLAgn_00030400,DLAgn_00236250,DLAgn_00031970,DLAgn_00108850,DLAgn_00248030,DLAgn_00196730,DLAgn_00198490,DLAgn_00198050,DLAgn_00124400,DLAgn_00211430,DLAgn_00070630,DLAgn_00023640,DLAgn_001…
GO:0008380	61	1.9%	0.87%	5.3E-11	8.18E-9	RNA splicing	DLAgn_00206550,DLAgn_00104800,DLAgn_00226240,DLAgn_00146200,DLAgn_00097940,DLAgn_00116700,DLAgn_00220210,DLAgn_00116710,DLAgn_00250820,DLAgn_00159000,DLAgn_00030400,DLAgn_00236250,DLAgn_00031970,DLAgn_00108850,DLAgn_00248030,DLAgn_00196730,DLAgn_00198050,DLAgn_00178240,DLAgn_00211430,DLAgn_00023640,DLAgn_00113620,DLAgn_00052270,DLAgn_00078750,DLAgn_00142920,DLAgn_00109690,DLAgn_00060800,DLAgn_000…
GO:1902600	17	0.53%	0.12%	2.84E-10	4.26E-8	proton transmembrane transport	DLAgn_00119890,DLAgn_00050620,DLAgn_00131870,DLAgn_00039520,DLAgn_00209730,DLAgn_00179190,DLAgn_00051030,DLAgn_00007220,DLAgn_00133100,DLAgn_00159610,DLAgn_00110150,DLAgn_00138380,DLAgn_00139360,DLAgn_00085510,DLAgn_00196320,DLAgn_00151180,DLAgn_00083000
GO:0015985	17	0.53%	0.12%	2.84E-10	4.26E-8	energy coupled proton transport, down electrochemical gradient	DLAgn_00119890,DLAgn_00050620,DLAgn_00131870,DLAgn_00039520,DLAgn_00209730,DLAgn_00179190,DLAgn_00051030,DLAgn_00007220,DLAgn_00133100,DLAgn_00159610,DLAgn_00110150,DLAgn_00138380,DLAgn_00139360,DLAgn_00085510,DLAgn_00196320,DLAgn_00151180,DLAgn_00083000
GO:0015986	17	0.53%	0.12%	2.84E-10	4.26E-8	ATP synthesis coupled proton transport	DLAgn_00119890,DLAgn_00050620,DLAgn_00131870,DLAgn_00039520,DLAgn_00209730,DLAgn_00179190,DLAgn_00051030,DLAgn_00007220,DLAgn_00133100,DLAgn_00159610,DLAgn_00110150,DLAgn_00138380,DLAgn_00139360,DLAgn_00085510,DLAgn_00196320,DLAgn_00151180,DLAgn_00083000
GO:0046034	26	0.82%	0.26%	8.25E-10	1.14E-7	ATP metabolic process	DLAgn_00042110,DLAgn_00175440,DLAgn_00180330,DLAgn_00039520,DLAgn_00058440,DLAgn_00179190,DLAgn_00076370,DLAgn_00137410,DLAgn_00110150,DLAgn_00138380,DLAgn_00085510,DLAgn_00151180,DLAgn_00119890,DLAgn_00050620,DLAgn_00018050,DLAgn_00131870,DLAgn_00209730,DLAgn_00051030,DLAgn_00007220,DLAgn_00139760,DLAgn_00083900,DLAgn_00133100,DLAgn_00159610,DLAgn_00139360,DLAgn_00196320,DLAgn_00083000
GO:0045047	21	0.66%	0.18%	1.21E-9	1.63E-7	protein targeting to ER	DLAgn_00102520,DLAgn_00227070,DLAgn_00104210,DLAgn_00091710,DLAgn_00175610,DLAgn_00042740,DLAgn_00171610,DLAgn_00202440,DLAgn_00202780,DLAgn_00147280,DLAgn_00030490,DLAgn_00059640,DLAgn_00107080,DLAgn_00092990,DLAgn_00219680,DLAgn_00244460,DLAgn_00001880,DLAgn_00179770,DLAgn_00068030,DLAgn_00106960,DLAgn_00089840
GO:0006399	50	1.6%	0.71%	2.62E-9	3.46E-7	tRNA metabolic process	DLAgn_00253180,DLAgn_00070500,DLAgn_00095000,DLAgn_00019050,DLAgn_00091160,DLAgn_00164790,DLAgn_00055390,DLAgn_00147090,DLAgn_00220210,DLAgn_00029500,DLAgn_00193820,DLAgn_00031770,DLAgn_00108850,DLAgn_00045790,DLAgn_00047250,DLAgn_00058490,DLAgn_00019040,DLAgn_00229740,DLAgn_00170800,DLAgn_00076580,DLAgn_00114560,DLAgn_00185610,DLAgn_00022360,DLAgn_00249690,DLAgn_00199130,DLAgn_00049020,DLAgn_001…
GO:0000956	36	1.1%	0.45%	5.14E-9	6.61E-7	nuclear-transcribed mRNA catabolic process	DLAgn_00102520,DLAgn_00227070,DLAgn_00127000,DLAgn_00232040,DLAgn_00045840,DLAgn_00146200,DLAgn_00109280,DLAgn_00030490,DLAgn_00107080,DLAgn_00056530,DLAgn_00068030,DLAgn_00211430,DLAgn_00068830,DLAgn_00175810,DLAgn_00104210,DLAgn_00042740,DLAgn_00046820,DLAgn_00171610,DLAgn_00202440,DLAgn_00202780,DLAgn_00132300,DLAgn_00147280,DLAgn_00113620,DLAgn_00059640,DLAgn_00115600,DLAgn_00154080,DLAgn_002…
GO:0019083	15	0.47%	0.11%	5.25E-9	6.61E-7	viral transcription	DLAgn_00102520,DLAgn_00227070,DLAgn_00104210,DLAgn_00042740,DLAgn_00171610,DLAgn_00202440,DLAgn_00202780,DLAgn_00147280,DLAgn_00030490,DLAgn_00059640,DLAgn_00107080,DLAgn_00219680,DLAgn_00001880,DLAgn_00068030,DLAgn_00106960
GO:0044260	761	0.24	0.2	7.5E-9	9.21E-7	cellular macromolecule metabolic process	DLAgn_00166090,DLAgn_00093620,DLAgn_00101450,DLAgn_00167180,DLAgn_00101690,DLAgn_00025810,DLAgn_00261000,DLAgn_00202390,DLAgn_00125660,DLAgn_00071710,DLAgn_00261240,DLAgn_00035980,DLAgn_00092890,DLAgn_00058740,DLAgn_00056320,DLAgn_00145390,DLAgn_00158470,DLAgn_00056310,DLAgn_00011400,DLAgn_00036820,DLAgn_00183420,DLAgn_00262580,DLAgn_00183300,DLAgn_00010550,DLAgn_00252640,DLAgn_00196610,DLAgn_001…
GO:0072594	51	1.6%	0.75%	7.82E-9	9.39E-7	establishment of protein localization to organelle	DLAgn_00092930,DLAgn_00069910,DLAgn_00204010,DLAgn_00030490,DLAgn_00107080,DLAgn_00011400,DLAgn_00052950,DLAgn_00179770,DLAgn_00068030,DLAgn_00089830,DLAgn_00196150,DLAgn_00104210,DLAgn_00091710,DLAgn_00175610,DLAgn_00042740,DLAgn_00171610,DLAgn_00202440,DLAgn_00242610,DLAgn_00141480,DLAgn_00008900,DLAgn_00200410,DLAgn_00106140,DLAgn_00095480,DLAgn_00132250,DLAgn_00001880,DLAgn_00015710,DLAgn_002…
GO:0034470	58	1.8%	0.9%	9.38E-9	1.1E-6	ncRNA processing	DLAgn_00206030,DLAgn_00125660,DLAgn_00091160,DLAgn_00164790,DLAgn_00147090,DLAgn_00220210,DLAgn_00047290,DLAgn_00188310,DLAgn_00193820,DLAgn_00031770,DLAgn_00108850,DLAgn_00043450,DLAgn_00047250,DLAgn_00067100,DLAgn_00228450,DLAgn_00100050,DLAgn_00083190,DLAgn_00202440,DLAgn_00072370,DLAgn_00224210,DLAgn_00039430,DLAgn_00006450,DLAgn_00114560,DLAgn_00185610,DLAgn_00008510,DLAgn_00022360,DLAgn_002…
GO:0006754	20	0.63%	0.18%	1.23E-8	1.42E-6	ATP biosynthetic process	DLAgn_00175440,DLAgn_00119890,DLAgn_00050620,DLAgn_00131870,DLAgn_00039520,DLAgn_00209730,DLAgn_00058440,DLAgn_00179190,DLAgn_00051030,DLAgn_00007220,DLAgn_00137410,DLAgn_00133100,DLAgn_00159610,DLAgn_00110150,DLAgn_00138380,DLAgn_00139360,DLAgn_00085510,DLAgn_00196320,DLAgn_00151180,DLAgn_00083000
GO:0006613	20	0.63%	0.18%	1.23E-8	1.42E-6	cotranslational protein targeting to membrane	DLAgn_00194490,DLAgn_00102520,DLAgn_00227070,DLAgn_00104210,DLAgn_00091710,DLAgn_00175610,DLAgn_00042740,DLAgn_00171610,DLAgn_00202440,DLAgn_00202780,DLAgn_00147280,DLAgn_00030490,DLAgn_00059640,DLAgn_00107080,DLAgn_00219680,DLAgn_00244460,DLAgn_00001880,DLAgn_00179770,DLAgn_00068030,DLAgn_00106960
GO:0006614	19	0.6%	0.17%	1.57E-8	1.73E-6	SRP-dependent cotranslational protein targeting to membrane	DLAgn_00102520,DLAgn_00227070,DLAgn_00104210,DLAgn_00091710,DLAgn_00175610,DLAgn_00042740,DLAgn_00171610,DLAgn_00202440,DLAgn_00202780,DLAgn_00147280,DLAgn_00030490,DLAgn_00059640,DLAgn_00107080,DLAgn_00219680,DLAgn_00244460,DLAgn_00001880,DLAgn_00179770,DLAgn_00068030,DLAgn_00106960
GO:0070972	24	0.75%	0.25%	1.85E-8	2e-06	protein localization to endoplasmic reticulum	DLAgn_00102520,DLAgn_00227070,DLAgn_00104210,DLAgn_00091710,DLAgn_00175610,DLAgn_00042740,DLAgn_00069910,DLAgn_00171610,DLAgn_00202440,DLAgn_00202780,DLAgn_00147280,DLAgn_00030490,DLAgn_00059640,DLAgn_00107080,DLAgn_00092990,DLAgn_00162660,DLAgn_00219680,DLAgn_00244460,DLAgn_00001880,DLAgn_00179770,DLAgn_00008330,DLAgn_00068030,DLAgn_00106960,DLAgn_00089840
GO:0009206	24	0.75%	0.25%	1.85E-8	2e-06	purine ribonucleoside triphosphate biosynthetic process	DLAgn_00175440,DLAgn_00119890,DLAgn_00050620,DLAgn_00240420,DLAgn_00131870,DLAgn_00039520,DLAgn_00186590,DLAgn_00209730,DLAgn_00058440,DLAgn_00179190,DLAgn_00051030,DLAgn_00007220,DLAgn_00137410,DLAgn_00133100,DLAgn_00159610,DLAgn_00110150,DLAgn_00138380,DLAgn_00109940,DLAgn_00153340,DLAgn_00139360,DLAgn_00085510,DLAgn_00196320,DLAgn_00151180,DLAgn_00083000
GO:0006418	29	0.91%	0.33%	1.89E-8	2e-06	tRNA aminoacylation for protein translation	DLAgn_00044950,DLAgn_00253180,DLAgn_00121120,DLAgn_00146740,DLAgn_00070500,DLAgn_00095000,DLAgn_00019050,DLAgn_00164790,DLAgn_00055390,DLAgn_00029500,DLAgn_00045790,DLAgn_00158490,DLAgn_00042560,DLAgn_00155400,DLAgn_00058490,DLAgn_00188150,DLAgn_00134720,DLAgn_00229740,DLAgn_00170800,DLAgn_00222520,DLAgn_00184780,DLAgn_00076580,DLAgn_00155090,DLAgn_00264010,DLAgn_00249690,DLAgn_00199130,DLAgn_000…
GO:0043038	30	0.94%	0.35%	2.24E-8	2.28E-6	amino acid activation	DLAgn_00044950,DLAgn_00253180,DLAgn_00121120,DLAgn_00146740,DLAgn_00070500,DLAgn_00095000,DLAgn_00019050,DLAgn_00164790,DLAgn_00055390,DLAgn_00029500,DLAgn_00045790,DLAgn_00158490,DLAgn_00042560,DLAgn_00155400,DLAgn_00058490,DLAgn_00188150,DLAgn_00134720,DLAgn_00019040,DLAgn_00229740,DLAgn_00170800,DLAgn_00222520,DLAgn_00184780,DLAgn_00076580,DLAgn_00155090,DLAgn_00264010,DLAgn_00249690,DLAgn_001…
GO:0043039	30	0.94%	0.35%	2.24E-8	2.28E-6	tRNA aminoacylation	DLAgn_00044950,DLAgn_00253180,DLAgn_00121120,DLAgn_00146740,DLAgn_00070500,DLAgn_00095000,DLAgn_00019050,DLAgn_00164790,DLAgn_00055390,DLAgn_00029500,DLAgn_00045790,DLAgn_00158490,DLAgn_00042560,DLAgn_00155400,DLAgn_00058490,DLAgn_00188150,DLAgn_00134720,DLAgn_00019040,DLAgn_00229740,DLAgn_00170800,DLAgn_00222520,DLAgn_00184780,DLAgn_00076580,DLAgn_00155090,DLAgn_00264010,DLAgn_00249690,DLAgn_001…
GO:0015031	217	6.8%	4.9%	2.27E-8	2.28E-6	protein transport	DLAgn_00166090,DLAgn_00103750,DLAgn_00233330,DLAgn_00229990,DLAgn_00072920,DLAgn_00038570,DLAgn_00007950,DLAgn_00185840,DLAgn_00011400,DLAgn_00202820,DLAgn_00164900,DLAgn_00104850,DLAgn_00240310,DLAgn_00165790,DLAgn_00242610,DLAgn_00141480,DLAgn_00008900,DLAgn_00028660,DLAgn_00008910,DLAgn_00200410,DLAgn_00095480,DLAgn_00076180,DLAgn_00084350,DLAgn_00100920,DLAgn_00067230,DLAgn_00175260,DLAgn_002…
GO:0006415	17	0.53%	0.14%	2.27E-8	2.28E-6	translational termination	DLAgn_00102520,DLAgn_00227070,DLAgn_00104210,DLAgn_00042740,DLAgn_00171610,DLAgn_00202440,DLAgn_00202780,DLAgn_00147280,DLAgn_00109280,DLAgn_00030490,DLAgn_00059640,DLAgn_00107080,DLAgn_00219680,DLAgn_00137530,DLAgn_00001880,DLAgn_00068030,DLAgn_00106960
GO:0006886	146	4.6%	3.0%	2.51E-8	2.38E-6	intracellular protein transport	DLAgn_00103750,DLAgn_00233330,DLAgn_00092930,DLAgn_00015730,DLAgn_00095520,DLAgn_00038570,DLAgn_00007950,DLAgn_00185840,DLAgn_00011400,DLAgn_00206900,DLAgn_00032740,DLAgn_00179330,DLAgn_00155240,DLAgn_00105540,DLAgn_00068030,DLAgn_00104210,DLAgn_00091710,DLAgn_00240310,DLAgn_00171610,DLAgn_00165790,DLAgn_00202440,DLAgn_00242610,DLAgn_00257390,DLAgn_00002520,DLAgn_00141480,DLAgn_00095510,DLAgn_000…
GO:0000184	25	0.79%	0.27%	2.62E-8	2.44E-6	nuclear-transcribed mRNA catabolic process, nonsense-mediated decay	DLAgn_00102520,DLAgn_00227070,DLAgn_00127000,DLAgn_00146200,DLAgn_00109280,DLAgn_00030490,DLAgn_00107080,DLAgn_00056530,DLAgn_00068030,DLAgn_00211430,DLAgn_00068830,DLAgn_00104210,DLAgn_00042740,DLAgn_00046820,DLAgn_00171610,DLAgn_00202440,DLAgn_00202780,DLAgn_00147280,DLAgn_00113620,DLAgn_00059640,DLAgn_00154080,DLAgn_00035740,DLAgn_00219680,DLAgn_00001880,DLAgn_00106960
GO:0009205	25	0.79%	0.27%	2.62E-8	2.44E-6	purine ribonucleoside triphosphate metabolic process	DLAgn_00175440,DLAgn_00240420,DLAgn_00039520,DLAgn_00058440,DLAgn_00179190,DLAgn_00137410,DLAgn_00110150,DLAgn_00138380,DLAgn_00109940,DLAgn_00153340,DLAgn_00085510,DLAgn_00151180,DLAgn_00119890,DLAgn_00151980,DLAgn_00050620,DLAgn_00131870,DLAgn_00186590,DLAgn_00209730,DLAgn_00051030,DLAgn_00007220,DLAgn_00133100,DLAgn_00159610,DLAgn_00139360,DLAgn_00196320,DLAgn_00083000
GO:0019752	150	4.7%	3.1%	3.12E-8	2.81E-6	carboxylic acid metabolic process	DLAgn_00253180,DLAgn_00046510,DLAgn_00070500,DLAgn_00182730,DLAgn_00017510,DLAgn_00261240,DLAgn_00181640,DLAgn_00095000,DLAgn_00135500,DLAgn_00050690,DLAgn_00029500,DLAgn_00175090,DLAgn_00264000,DLAgn_00008400,DLAgn_00190350,DLAgn_00045790,DLAgn_00173190,DLAgn_00156210,DLAgn_00183700,DLAgn_00100650,DLAgn_00182900,DLAgn_00015440,DLAgn_00102430,DLAgn_00047950,DLAgn_00196070,DLAgn_00141360,DLAgn_002…
GO:0033365	65	2.0%	1.1%	3.71E-8	3.28E-6	protein localization to organelle	DLAgn_00092930,DLAgn_00069910,DLAgn_00204010,DLAgn_00030490,DLAgn_00107080,DLAgn_00011400,DLAgn_00206900,DLAgn_00052950,DLAgn_00179770,DLAgn_00068030,DLAgn_00089830,DLAgn_00046700,DLAgn_00196150,DLAgn_00104210,DLAgn_00091710,DLAgn_00175610,DLAgn_00042740,DLAgn_00171610,DLAgn_00202440,DLAgn_00242610,DLAgn_00141480,DLAgn_00077820,DLAgn_00050120,DLAgn_00008900,DLAgn_00200410,DLAgn_00106140,DLAgn_000…
GO:0009145	24	0.75%	0.26%	3.87E-8	3.37E-6	purine nucleoside triphosphate biosynthetic process	DLAgn_00175440,DLAgn_00119890,DLAgn_00050620,DLAgn_00240420,DLAgn_00131870,DLAgn_00039520,DLAgn_00186590,DLAgn_00209730,DLAgn_00058440,DLAgn_00179190,DLAgn_00051030,DLAgn_00007220,DLAgn_00137410,DLAgn_00133100,DLAgn_00159610,DLAgn_00110150,DLAgn_00138380,DLAgn_00109940,DLAgn_00153340,DLAgn_00139360,DLAgn_00085510,DLAgn_00196320,DLAgn_00151180,DLAgn_00083000
GO:0006520	86	2.7%	1.6%	3.95E-8	3.39E-6	cellular amino acid metabolic process	DLAgn_00047800,DLAgn_00253180,DLAgn_00124410,DLAgn_00103670,DLAgn_00070500,DLAgn_00182730,DLAgn_00261240,DLAgn_00095000,DLAgn_00019050,DLAgn_00164790,DLAgn_00135500,DLAgn_00055390,DLAgn_00050690,DLAgn_00029500,DLAgn_00175090,DLAgn_00264000,DLAgn_00006420,DLAgn_00190350,DLAgn_00045790,DLAgn_00173190,DLAgn_00064410,DLAgn_00067540,DLAgn_00103840,DLAgn_00015440,DLAgn_00058490,DLAgn_00047950,DLAgn_001…
GO:0045184	221	6.9%	5.0%	4.42E-8	3.73E-6	establishment of protein localization	DLAgn_00166090,DLAgn_00103750,DLAgn_00233330,DLAgn_00229990,DLAgn_00072920,DLAgn_00038570,DLAgn_00007950,DLAgn_00185840,DLAgn_00011400,DLAgn_00202820,DLAgn_00164900,DLAgn_00104850,DLAgn_00240310,DLAgn_00165790,DLAgn_00242610,DLAgn_00098860,DLAgn_00141480,DLAgn_00008900,DLAgn_00028660,DLAgn_00008910,DLAgn_00200410,DLAgn_00095480,DLAgn_00076180,DLAgn_00084350,DLAgn_00100920,DLAgn_00067230,DLAgn_001…
GO:0009451	32	1.0%	0.4%	4.84E-8	4.03E-6	RNA modification	DLAgn_00172350,DLAgn_00236700,DLAgn_00148760,DLAgn_00022500,DLAgn_00093800,DLAgn_00020420,DLAgn_00154640,DLAgn_00235050,DLAgn_00091160,DLAgn_00164790,DLAgn_00170710,DLAgn_00147090,DLAgn_00207840,DLAgn_00187230,DLAgn_00054780,DLAgn_00034300,DLAgn_00193820,DLAgn_00031770,DLAgn_00114270,DLAgn_00012310,DLAgn_00047250,DLAgn_00255810,DLAgn_00069820,DLAgn_00174420,DLAgn_00123390,DLAgn_00144090,DLAgn_001…
GO:0006402	37	1.2%	0.5%	5.87E-8	4.81E-6	mRNA catabolic process	DLAgn_00102520,DLAgn_00227070,DLAgn_00127000,DLAgn_00232040,DLAgn_00045840,DLAgn_00146200,DLAgn_00109280,DLAgn_00030490,DLAgn_00107080,DLAgn_00056530,DLAgn_00153460,DLAgn_00068030,DLAgn_00211430,DLAgn_00068830,DLAgn_00175810,DLAgn_00104210,DLAgn_00042740,DLAgn_00046820,DLAgn_00171610,DLAgn_00202440,DLAgn_00202780,DLAgn_00132300,DLAgn_00147280,DLAgn_00113620,DLAgn_00059640,DLAgn_00115600,DLAgn_001…
GO:0006612	24	0.75%	0.26%	7.75E-8	6.25E-6	protein targeting to membrane	DLAgn_00194490,DLAgn_00102520,DLAgn_00227070,DLAgn_00104210,DLAgn_00091710,DLAgn_00175610,DLAgn_00042740,DLAgn_00201290,DLAgn_00240310,DLAgn_00171610,DLAgn_00202440,DLAgn_00202780,DLAgn_00147280,DLAgn_00007800,DLAgn_00030490,DLAgn_00059640,DLAgn_00107080,DLAgn_00162660,DLAgn_00219680,DLAgn_00244460,DLAgn_00001880,DLAgn_00179770,DLAgn_00068030,DLAgn_00106960
GO:1901362	157	4.9%	3.4%	7.98E-8	6.34E-6	organic cyclic compound biosynthetic process	DLAgn_00041220,DLAgn_00152400,DLAgn_00253180,DLAgn_00182730,DLAgn_00261240,DLAgn_00181640,DLAgn_00240420,DLAgn_00030690,DLAgn_00017470,DLAgn_00036670,DLAgn_00252090,DLAgn_00202310,DLAgn_00002810,DLAgn_00047170,DLAgn_00163010,DLAgn_00107440,DLAgn_00137410,DLAgn_00010550,DLAgn_00008400,DLAgn_00190350,DLAgn_00153340,DLAgn_00183700,DLAgn_00124320,DLAgn_00191180,DLAgn_00015440,DLAgn_00102430,DLAgn_001…
GO:0072599	22	0.69%	0.23%	8.3E-8	6.5E-6	establishment of protein localization to endoplasmic reticulum	DLAgn_00102520,DLAgn_00227070,DLAgn_00104210,DLAgn_00091710,DLAgn_00175610,DLAgn_00042740,DLAgn_00069910,DLAgn_00171610,DLAgn_00202440,DLAgn_00202780,DLAgn_00147280,DLAgn_00030490,DLAgn_00059640,DLAgn_00107080,DLAgn_00092990,DLAgn_00219680,DLAgn_00244460,DLAgn_00001880,DLAgn_00179770,DLAgn_00068030,DLAgn_00106960,DLAgn_00089840
GO:0006099	22	0.69%	0.23%	8.3E-8	6.5E-6	tricarboxylic acid cycle	DLAgn_00009090,DLAgn_00126850,DLAgn_00064020,DLAgn_00090320,DLAgn_00093630,DLAgn_00149850,DLAgn_00207280,DLAgn_00141360,DLAgn_00016290,DLAgn_00090070,DLAgn_00257160,DLAgn_00262860,DLAgn_00054680,DLAgn_00167900,DLAgn_00243890,DLAgn_00263280,DLAgn_00099010,DLAgn_00263490,DLAgn_00264000,DLAgn_00175170,DLAgn_00156210,DLAgn_00021450
GO:0022618	30	0.94%	0.37%	1.15E-7	8.75E-6	ribonucleoprotein complex assembly	DLAgn_00196580,DLAgn_00227070,DLAgn_00011030,DLAgn_00030490,DLAgn_00188310,DLAgn_00137010,DLAgn_00108850,DLAgn_00109500,DLAgn_00063620,DLAgn_00193960,DLAgn_00157340,DLAgn_00171150,DLAgn_00101360,DLAgn_00201270,DLAgn_00104210,DLAgn_00173530,DLAgn_00096440,DLAgn_00001410,DLAgn_00202440,DLAgn_00039830,DLAgn_00036520,DLAgn_00072210,DLAgn_00184190,DLAgn_00019680,DLAgn_00004650,DLAgn_00063610,DLAgn_000…
GO:0018130	138	4.3%	2.9%	1.35E-7	1.01E-5	heterocycle biosynthetic process	DLAgn_00041220,DLAgn_00152400,DLAgn_00253180,DLAgn_00182730,DLAgn_00261240,DLAgn_00181640,DLAgn_00240420,DLAgn_00030690,DLAgn_00017470,DLAgn_00036670,DLAgn_00252090,DLAgn_00163010,DLAgn_00107440,DLAgn_00137410,DLAgn_00010550,DLAgn_00008400,DLAgn_00190350,DLAgn_00153340,DLAgn_00191180,DLAgn_00015440,DLAgn_00102430,DLAgn_00119890,DLAgn_00048920,DLAgn_00229740,DLAgn_00006850,DLAgn_00024060,DLAgn_001…
GO:0044248	161	5.1%	3.5%	1.4E-7	1.04E-5	cellular catabolic process	DLAgn_00166090,DLAgn_00040130,DLAgn_00018320,DLAgn_00234780,DLAgn_00092930,DLAgn_00068700,DLAgn_00022420,DLAgn_00205940,DLAgn_00093100,DLAgn_00141100,DLAgn_00006980,DLAgn_00264000,DLAgn_00153460,DLAgn_00152130,DLAgn_00068030,DLAgn_00211430,DLAgn_00094820,DLAgn_00068830,DLAgn_00175810,DLAgn_00047950,DLAgn_00104210,DLAgn_00197940,DLAgn_00152750,DLAgn_00181530,DLAgn_00171610,DLAgn_00202440,DLAgn_000…
GO:1901137	89	2.8%	1.7%	1.42E-7	1.04E-5	carbohydrate derivative biosynthetic process	DLAgn_00041220,DLAgn_00152400,DLAgn_00175440,DLAgn_00101690,DLAgn_00182730,DLAgn_00153650,DLAgn_00177940,DLAgn_00261240,DLAgn_00181640,DLAgn_00240420,DLAgn_00133520,DLAgn_00030690,DLAgn_00171800,DLAgn_00085710,DLAgn_00052310,DLAgn_00137410,DLAgn_00008400,DLAgn_00138380,DLAgn_00109940,DLAgn_00153340,DLAgn_00085510,DLAgn_00042480,DLAgn_00228490,DLAgn_00191180,DLAgn_00015440,DLAgn_00102430,DLAgn_001…
GO:0043436	154	4.8%	3.3%	1.56E-7	1.13E-5	oxoacid metabolic process	DLAgn_00253180,DLAgn_00046510,DLAgn_00070500,DLAgn_00182730,DLAgn_00017510,DLAgn_00261240,DLAgn_00181640,DLAgn_00095000,DLAgn_00135500,DLAgn_00050690,DLAgn_00029500,DLAgn_00175090,DLAgn_00264000,DLAgn_00008400,DLAgn_00190350,DLAgn_00045790,DLAgn_00173190,DLAgn_00156210,DLAgn_00183700,DLAgn_00100650,DLAgn_00182900,DLAgn_00015440,DLAgn_00102430,DLAgn_00047950,DLAgn_00196070,DLAgn_00141360,DLAgn_002…
GO:0015833	218	6.9%	5.0%	2.7E-7	1.92E-5	peptide transport	DLAgn_00166090,DLAgn_00103750,DLAgn_00233330,DLAgn_00229990,DLAgn_00072920,DLAgn_00038570,DLAgn_00007950,DLAgn_00185840,DLAgn_00011400,DLAgn_00202820,DLAgn_00164900,DLAgn_00104850,DLAgn_00240310,DLAgn_00165790,DLAgn_00242610,DLAgn_00141480,DLAgn_00008900,DLAgn_00028660,DLAgn_00008910,DLAgn_00200410,DLAgn_00095480,DLAgn_00076180,DLAgn_00084350,DLAgn_00100920,DLAgn_00067230,DLAgn_00175260,DLAgn_002…
GO:0006401	39	1.2%	0.56%	2.84E-7	1.99E-5	RNA catabolic process	DLAgn_00102520,DLAgn_00227070,DLAgn_00127000,DLAgn_00232040,DLAgn_00045840,DLAgn_00146200,DLAgn_00109280,DLAgn_00030490,DLAgn_00107080,DLAgn_00056530,DLAgn_00153460,DLAgn_00068030,DLAgn_00211430,DLAgn_00068830,DLAgn_00175810,DLAgn_00104210,DLAgn_00042740,DLAgn_00046820,DLAgn_00171610,DLAgn_00202440,DLAgn_00202780,DLAgn_00132300,DLAgn_00147280,DLAgn_00113620,DLAgn_00186450,DLAgn_00059640,DLAgn_001…
GO:0000398	30	0.94%	0.39%	3.11E-7	2.16E-5	mRNA splicing, via spliceosome	DLAgn_00104800,DLAgn_00129760,DLAgn_00226240,DLAgn_00146200,DLAgn_00199910,DLAgn_00097940,DLAgn_00072020,DLAgn_00250820,DLAgn_00159000,DLAgn_00201950,DLAgn_00030400,DLAgn_00078050,DLAgn_00031970,DLAgn_00108850,DLAgn_00248030,DLAgn_00252740,DLAgn_00185700,DLAgn_00254520,DLAgn_00088760,DLAgn_00104810,DLAgn_00023640,DLAgn_00113620,DLAgn_00052270,DLAgn_00059960,DLAgn_00109690,DLAgn_00099000,DLAgn_001…
GO:0000377	30	0.94%	0.39%	3.11E-7	2.16E-5	RNA splicing, via transesterification reactions with bulged adenosine as nucleophile	DLAgn_00104800,DLAgn_00129760,DLAgn_00226240,DLAgn_00146200,DLAgn_00199910,DLAgn_00097940,DLAgn_00072020,DLAgn_00250820,DLAgn_00159000,DLAgn_00201950,DLAgn_00030400,DLAgn_00078050,DLAgn_00031970,DLAgn_00108850,DLAgn_00248030,DLAgn_00252740,DLAgn_00185700,DLAgn_00254520,DLAgn_00088760,DLAgn_00104810,DLAgn_00023640,DLAgn_00113620,DLAgn_00052270,DLAgn_00059960,DLAgn_00109690,DLAgn_00099000,DLAgn_001…
GO:0009144	25	0.79%	0.29%	3.33E-7	2.25E-5	purine nucleoside triphosphate metabolic process	DLAgn_00175440,DLAgn_00240420,DLAgn_00039520,DLAgn_00058440,DLAgn_00179190,DLAgn_00137410,DLAgn_00110150,DLAgn_00138380,DLAgn_00109940,DLAgn_00153340,DLAgn_00085510,DLAgn_00151180,DLAgn_00119890,DLAgn_00151980,DLAgn_00050620,DLAgn_00131870,DLAgn_00186590,DLAgn_00209730,DLAgn_00051030,DLAgn_00007220,DLAgn_00133100,DLAgn_00159610,DLAgn_00139360,DLAgn_00196320,DLAgn_00083000
GO:0034654	117	3.7%	2.4%	3.68E-7	2.46E-5	nucleobase-containing compound biosynthetic process	DLAgn_00041220,DLAgn_00152400,DLAgn_00253180,DLAgn_00182730,DLAgn_00261240,DLAgn_00181640,DLAgn_00240420,DLAgn_00030690,DLAgn_00017470,DLAgn_00036670,DLAgn_00163010,DLAgn_00107440,DLAgn_00137410,DLAgn_00010550,DLAgn_00008400,DLAgn_00153340,DLAgn_00191180,DLAgn_00015440,DLAgn_00102430,DLAgn_00119890,DLAgn_00048920,DLAgn_00229740,DLAgn_00024060,DLAgn_00192700,DLAgn_00076580,DLAgn_00077390,DLAgn_001…
GO:0046907	186	5.8%	4.2%	3.91E-7	2.58E-5	intracellular transport	DLAgn_00040130,DLAgn_00103750,DLAgn_00233330,DLAgn_00234780,DLAgn_00092930,DLAgn_00015730,DLAgn_00069910,DLAgn_00095520,DLAgn_00038570,DLAgn_00007950,DLAgn_00188310,DLAgn_00185840,DLAgn_00011400,DLAgn_00206900,DLAgn_00032740,DLAgn_00179330,DLAgn_00155240,DLAgn_00105540,DLAgn_00063640,DLAgn_00068030,DLAgn_00104210,DLAgn_00091710,DLAgn_00047710,DLAgn_00240310,DLAgn_00171610,DLAgn_00165790,DLAgn_002…
GO:0006370	12	0.38%	0.09%	3.94E-7	2.58E-5	7-methylguanosine mRNA capping	DLAgn_00069820,DLAgn_00250820,DLAgn_00171150,DLAgn_00159000,DLAgn_00070530,DLAgn_00027530,DLAgn_00030400,DLAgn_00146200,DLAgn_00254520,DLAgn_00124400,DLAgn_00113620,DLAgn_00255810
GO:0006082	154	4.8%	3.4%	3.99E-7	2.58E-5	organic acid metabolic process	DLAgn_00253180,DLAgn_00046510,DLAgn_00070500,DLAgn_00182730,DLAgn_00017510,DLAgn_00261240,DLAgn_00181640,DLAgn_00095000,DLAgn_00135500,DLAgn_00050690,DLAgn_00029500,DLAgn_00175090,DLAgn_00264000,DLAgn_00008400,DLAgn_00190350,DLAgn_00045790,DLAgn_00173190,DLAgn_00156210,DLAgn_00183700,DLAgn_00100650,DLAgn_00182900,DLAgn_00015440,DLAgn_00102430,DLAgn_00047950,DLAgn_00196070,DLAgn_00141360,DLAgn_002…
GO:0008104	258	8.1%	6.2%	4.56E-7	2.9E-5	protein localization	DLAgn_00166090,DLAgn_00103750,DLAgn_00233330,DLAgn_00234780,DLAgn_00229990,DLAgn_00072920,DLAgn_00038570,DLAgn_00007950,DLAgn_00185840,DLAgn_00011400,DLAgn_00202820,DLAgn_00164900,DLAgn_00104850,DLAgn_00073900,DLAgn_00018710,DLAgn_00240310,DLAgn_00165790,DLAgn_00242610,DLAgn_00098860,DLAgn_00141480,DLAgn_00077820,DLAgn_00008900,DLAgn_00028660,DLAgn_00008910,DLAgn_00200410,DLAgn_00095480,DLAgn_000…
GO:0018904	17	0.53%	0.16%	4.87E-7	3.06E-5	ether metabolic process	DLAgn_00148770,DLAgn_00261700,DLAgn_00171450,DLAgn_00176320,DLAgn_00056080,DLAgn_00232580,DLAgn_00144440,DLAgn_00077900,DLAgn_00071230,DLAgn_00188280,DLAgn_00079130,DLAgn_00054250,DLAgn_00208850,DLAgn_00054020,DLAgn_00242050,DLAgn_00211290,DLAgn_00144500
GO:0006662	17	0.53%	0.16%	4.87E-7	3.06E-5	glycerol ether metabolic process	DLAgn_00148770,DLAgn_00261700,DLAgn_00171450,DLAgn_00176320,DLAgn_00056080,DLAgn_00232580,DLAgn_00144440,DLAgn_00077900,DLAgn_00071230,DLAgn_00188280,DLAgn_00079130,DLAgn_00054250,DLAgn_00208850,DLAgn_00054020,DLAgn_00242050,DLAgn_00211290,DLAgn_00144500
GO:0071826	30	0.94%	0.39%	4.99E-7	3.06E-5	ribonucleoprotein complex subunit organization	DLAgn_00196580,DLAgn_00227070,DLAgn_00011030,DLAgn_00030490,DLAgn_00188310,DLAgn_00137010,DLAgn_00108850,DLAgn_00109500,DLAgn_00063620,DLAgn_00193960,DLAgn_00157340,DLAgn_00171150,DLAgn_00101360,DLAgn_00201270,DLAgn_00104210,DLAgn_00173530,DLAgn_00096440,DLAgn_00001410,DLAgn_00202440,DLAgn_00039830,DLAgn_00036520,DLAgn_00072210,DLAgn_00184190,DLAgn_00019680,DLAgn_00004650,DLAgn_00063610,DLAgn_000…
GO:0006457	53	1.7%	0.88%	5.62E-7	3.42E-5	protein folding	DLAgn_00126550,DLAgn_00071230,DLAgn_00080900,DLAgn_00037760,DLAgn_00164790,DLAgn_00260910,DLAgn_00189970,DLAgn_00054780,DLAgn_00167460,DLAgn_00251910,DLAgn_00210180,DLAgn_00000120,DLAgn_00044180,DLAgn_00266180,DLAgn_00171290,DLAgn_00089830,DLAgn_00102870,DLAgn_00154930,DLAgn_00146210,DLAgn_00047710,DLAgn_00178600,DLAgn_00141480,DLAgn_00201030,DLAgn_00075570,DLAgn_00115610,DLAgn_00106140,DLAgn_001…
GO:0009142	26	0.82%	0.32%	6.5E-7	3.91E-5	nucleoside triphosphate biosynthetic process	DLAgn_00175440,DLAgn_00153650,DLAgn_00240420,DLAgn_00039520,DLAgn_00058440,DLAgn_00179190,DLAgn_00137410,DLAgn_00110150,DLAgn_00138380,DLAgn_00109940,DLAgn_00153340,DLAgn_00085510,DLAgn_00151180,DLAgn_00119890,DLAgn_00050620,DLAgn_00131870,DLAgn_00186590,DLAgn_00209730,DLAgn_00051030,DLAgn_00007220,DLAgn_00077390,DLAgn_00133100,DLAgn_00159610,DLAgn_00139360,DLAgn_00196320,DLAgn_00083000
GO:0033036	260	8.2%	6.3%	6.99E-7	4.15E-5	macromolecule localization	DLAgn_00166090,DLAgn_00103750,DLAgn_00233330,DLAgn_00234780,DLAgn_00229990,DLAgn_00072920,DLAgn_00038570,DLAgn_00007950,DLAgn_00185840,DLAgn_00011400,DLAgn_00202820,DLAgn_00164900,DLAgn_00104850,DLAgn_00073900,DLAgn_00018710,DLAgn_00240310,DLAgn_00165790,DLAgn_00242610,DLAgn_00098860,DLAgn_00141480,DLAgn_00077820,DLAgn_00008900,DLAgn_00028660,DLAgn_00008910,DLAgn_00200410,DLAgn_00095480,DLAgn_000…
GO:0045454	31	0.97%	0.42%	7.91E-7	4.64E-5	cell redox homeostasis	DLAgn_00045600,DLAgn_00261700,DLAgn_00176650,DLAgn_00144440,DLAgn_00149410,DLAgn_00071230,DLAgn_00188280,DLAgn_00054020,DLAgn_00242050,DLAgn_00164640,DLAgn_00211290,DLAgn_00108830,DLAgn_00005490,DLAgn_00179450,DLAgn_00171450,DLAgn_00090420,DLAgn_00176320,DLAgn_00123430,DLAgn_00077900,DLAgn_00228430,DLAgn_00079130,DLAgn_00054250,DLAgn_00138630,DLAgn_00106480,DLAgn_00012640,DLAgn_00088830,DLAgn_001…
GO:0009201	24	0.75%	0.29%	9.01E-7	5.23E-5	ribonucleoside triphosphate biosynthetic process	DLAgn_00175440,DLAgn_00119890,DLAgn_00050620,DLAgn_00240420,DLAgn_00131870,DLAgn_00039520,DLAgn_00186590,DLAgn_00209730,DLAgn_00058440,DLAgn_00179190,DLAgn_00051030,DLAgn_00007220,DLAgn_00137410,DLAgn_00133100,DLAgn_00159610,DLAgn_00110150,DLAgn_00138380,DLAgn_00109940,DLAgn_00153340,DLAgn_00139360,DLAgn_00085510,DLAgn_00196320,DLAgn_00151180,DLAgn_00083000
GO:0006605	42	1.3%	0.65%	9.34E-7	5.37E-5	protein targeting	DLAgn_00102520,DLAgn_00227070,DLAgn_00046410,DLAgn_00092930,DLAgn_00232580,DLAgn_00234240,DLAgn_00058080,DLAgn_00204010,DLAgn_00007800,DLAgn_00030490,DLAgn_00107080,DLAgn_00092990,DLAgn_00162660,DLAgn_00135250,DLAgn_00011400,DLAgn_00028850,DLAgn_00109440,DLAgn_00179770,DLAgn_00068030,DLAgn_00194490,DLAgn_00196150,DLAgn_00104210,DLAgn_00091710,DLAgn_00175610,DLAgn_00042740,DLAgn_00201290,DLAgn_002…
GO:0009199	25	0.79%	0.31%	1e-06	5.71E-5	ribonucleoside triphosphate metabolic process	DLAgn_00175440,DLAgn_00240420,DLAgn_00039520,DLAgn_00058440,DLAgn_00179190,DLAgn_00137410,DLAgn_00110150,DLAgn_00138380,DLAgn_00109940,DLAgn_00153340,DLAgn_00085510,DLAgn_00151180,DLAgn_00119890,DLAgn_00151980,DLAgn_00050620,DLAgn_00131870,DLAgn_00186590,DLAgn_00209730,DLAgn_00051030,DLAgn_00007220,DLAgn_00133100,DLAgn_00159610,DLAgn_00139360,DLAgn_00196320,DLAgn_00083000
GO:0042886	218	6.9%	5.1%	1.04E-6	5.87E-5	amide transport	DLAgn_00166090,DLAgn_00103750,DLAgn_00233330,DLAgn_00229990,DLAgn_00072920,DLAgn_00038570,DLAgn_00007950,DLAgn_00185840,DLAgn_00011400,DLAgn_00202820,DLAgn_00164900,DLAgn_00104850,DLAgn_00240310,DLAgn_00165790,DLAgn_00242610,DLAgn_00141480,DLAgn_00008900,DLAgn_00028660,DLAgn_00008910,DLAgn_00200410,DLAgn_00095480,DLAgn_00076180,DLAgn_00084350,DLAgn_00100920,DLAgn_00067230,DLAgn_00175260,DLAgn_002…
GO:0051301	62	1.9%	1.1%	1.12E-6	6.24E-5	cell division	DLAgn_00104800,DLAgn_00050930,DLAgn_00103230,DLAgn_00150020,DLAgn_00206590,DLAgn_00126550,DLAgn_00071750,DLAgn_00092890,DLAgn_00181680,DLAgn_00260910,DLAgn_00164860,DLAgn_00123830,DLAgn_00266180,DLAgn_00005690,DLAgn_00153380,DLAgn_00133290,DLAgn_00176300,DLAgn_00101580,DLAgn_00123870,DLAgn_00047710,DLAgn_00209150,DLAgn_00154530,DLAgn_00059020,DLAgn_00113940,DLAgn_00168780,DLAgn_00016170,DLAgn_000…
GO:0043624	19	0.6%	0.2%	1.13E-6	6.24E-5	cellular protein complex disassembly	DLAgn_00102520,DLAgn_00258620,DLAgn_00227070,DLAgn_00104210,DLAgn_00042740,DLAgn_00171610,DLAgn_00202440,DLAgn_00202780,DLAgn_00147280,DLAgn_00109280,DLAgn_00104190,DLAgn_00030490,DLAgn_00059640,DLAgn_00107080,DLAgn_00219680,DLAgn_00137530,DLAgn_00001880,DLAgn_00068030,DLAgn_00106960
GO:0009057	105	3.3%	2.1%	1.16E-6	6.34E-5	macromolecule catabolic process	DLAgn_00166090,DLAgn_00234780,DLAgn_00092930,DLAgn_00205940,DLAgn_00093100,DLAgn_00141100,DLAgn_00006980,DLAgn_00153460,DLAgn_00152130,DLAgn_00068030,DLAgn_00211430,DLAgn_00068830,DLAgn_00175810,DLAgn_00104210,DLAgn_00197940,DLAgn_00152750,DLAgn_00181530,DLAgn_00171610,DLAgn_00202440,DLAgn_00072250,DLAgn_00115600,DLAgn_00073340,DLAgn_00224600,DLAgn_00246780,DLAgn_00006450,DLAgn_00035740,DLAgn_000…
GO:0000375	30	0.94%	0.41%	1.22E-6	6.6E-5	RNA splicing, via transesterification reactions	DLAgn_00104800,DLAgn_00129760,DLAgn_00226240,DLAgn_00146200,DLAgn_00199910,DLAgn_00097940,DLAgn_00072020,DLAgn_00250820,DLAgn_00159000,DLAgn_00201950,DLAgn_00030400,DLAgn_00078050,DLAgn_00031970,DLAgn_00108850,DLAgn_00248030,DLAgn_00252740,DLAgn_00185700,DLAgn_00254520,DLAgn_00088760,DLAgn_00104810,DLAgn_00023640,DLAgn_00113620,DLAgn_00052270,DLAgn_00059960,DLAgn_00109690,DLAgn_00099000,DLAgn_001…
GO:0009056	184	5.8%	4.2%	1.24E-6	6.63E-5	catabolic process	DLAgn_00166090,DLAgn_00040130,DLAgn_00018320,DLAgn_00234780,DLAgn_00092930,DLAgn_00068700,DLAgn_00022420,DLAgn_00205940,DLAgn_00093100,DLAgn_00141100,DLAgn_00006980,DLAgn_00264000,DLAgn_00153460,DLAgn_00152130,DLAgn_00068030,DLAgn_00211430,DLAgn_00094820,DLAgn_00068830,DLAgn_00175810,DLAgn_00047950,DLAgn_00104210,DLAgn_00197940,DLAgn_00152750,DLAgn_00182620,DLAgn_00181530,DLAgn_00171610,DLAgn_002…
GO:0044265	88	2.8%	1.7%	1.31E-6	6.95E-5	cellular macromolecule catabolic process	DLAgn_00166090,DLAgn_00127000,DLAgn_00234780,DLAgn_00232040,DLAgn_00092930,DLAgn_00012660,DLAgn_00146200,DLAgn_00019610,DLAgn_00205940,DLAgn_00030490,DLAgn_00107080,DLAgn_00093100,DLAgn_00203710,DLAgn_00006980,DLAgn_00097590,DLAgn_00153460,DLAgn_00152130,DLAgn_00068030,DLAgn_00023040,DLAgn_00026270,DLAgn_00211430,DLAgn_00144150,DLAgn_00068830,DLAgn_00175810,DLAgn_00104210,DLAgn_00197940,DLAgn_000…
GO:0036260	12	0.38%	0.1%	1.59E-6	8.37E-5	RNA capping	DLAgn_00069820,DLAgn_00250820,DLAgn_00171150,DLAgn_00159000,DLAgn_00070530,DLAgn_00027530,DLAgn_00030400,DLAgn_00146200,DLAgn_00254520,DLAgn_00124400,DLAgn_00113620,DLAgn_00255810
GO:0009452	12	0.38%	0.1%	1.59E-6	8.37E-5	7-methylguanosine RNA capping	DLAgn_00069820,DLAgn_00250820,DLAgn_00171150,DLAgn_00159000,DLAgn_00070530,DLAgn_00027530,DLAgn_00030400,DLAgn_00146200,DLAgn_00254520,DLAgn_00124400,DLAgn_00113620,DLAgn_00255810
GO:0016073	11	0.35%	0.09%	1.63E-6	8.39E-5	snRNA metabolic process	DLAgn_00108270,DLAgn_00174420,DLAgn_00070960,DLAgn_00100050,DLAgn_00204390,DLAgn_00036860,DLAgn_00114270,DLAgn_00109400,DLAgn_00173140,DLAgn_00039430,DLAgn_00067100
GO:0071705	260	8.2%	6.3%	1.72E-6	8.79E-5	nitrogen compound transport	DLAgn_00166090,DLAgn_00103750,DLAgn_00233330,DLAgn_00229990,DLAgn_00072920,DLAgn_00038570,DLAgn_00007950,DLAgn_00134140,DLAgn_00029740,DLAgn_00188310,DLAgn_00185840,DLAgn_00011400,DLAgn_00202820,DLAgn_00173190,DLAgn_00164900,DLAgn_00104850,DLAgn_00211430,DLAgn_00173990,DLAgn_00094820,DLAgn_00240310,DLAgn_00165790,DLAgn_00242610,DLAgn_00141480,DLAgn_00204340,DLAgn_00008900,DLAgn_00092880,DLAgn_001…
GO:0019438	131	4.1%	2.8%	1.86E-6	9.39E-5	aromatic compound biosynthetic process	DLAgn_00041220,DLAgn_00152400,DLAgn_00253180,DLAgn_00182730,DLAgn_00261240,DLAgn_00181640,DLAgn_00240420,DLAgn_00030690,DLAgn_00017470,DLAgn_00036670,DLAgn_00163010,DLAgn_00107440,DLAgn_00137410,DLAgn_00010550,DLAgn_00008400,DLAgn_00153340,DLAgn_00191180,DLAgn_00015440,DLAgn_00102430,DLAgn_00119890,DLAgn_00048920,DLAgn_00229740,DLAgn_00006850,DLAgn_00024060,DLAgn_00192700,DLAgn_00076580,DLAgn_000…
GO:0051641	247	7.8%	6.0%	2.07E-6	1.04E-4	cellular localization	DLAgn_00103750,DLAgn_00233330,DLAgn_00234780,DLAgn_00038570,DLAgn_00007950,DLAgn_00188310,DLAgn_00200520,DLAgn_00185840,DLAgn_00011400,DLAgn_00063640,DLAgn_00104850,DLAgn_00018710,DLAgn_00047710,DLAgn_00240310,DLAgn_00165790,DLAgn_00242610,DLAgn_00098860,DLAgn_00141480,DLAgn_00077820,DLAgn_00229860,DLAgn_00008900,DLAgn_00028660,DLAgn_00008910,DLAgn_00200410,DLAgn_00095480,DLAgn_00076180,DLAgn_000…
GO:1901135	142	4.5%	3.1%	2.74E-6	1.36E-4	carbohydrate derivative metabolic process	DLAgn_00041220,DLAgn_00152400,DLAgn_00018320,DLAgn_00101690,DLAgn_00068700,DLAgn_00182730,DLAgn_00177940,DLAgn_00261240,DLAgn_00181640,DLAgn_00240420,DLAgn_00030690,DLAgn_00017470,DLAgn_00085710,DLAgn_00137410,DLAgn_00264000,DLAgn_00008400,DLAgn_00061500,DLAgn_00191680,DLAgn_00153340,DLAgn_00009210,DLAgn_00191320,DLAgn_00172380,DLAgn_00228490,DLAgn_00124320,DLAgn_00191180,DLAgn_00015440,DLAgn_001…
GO:0022900	25	0.79%	0.32%	2.75E-6	1.36E-4	electron transport chain	DLAgn_00205360,DLAgn_00064020,DLAgn_00204690,DLAgn_00150300,DLAgn_00101770,DLAgn_00188280,DLAgn_00163360,DLAgn_00138810,DLAgn_00120900,DLAgn_00161970,DLAgn_00164640,DLAgn_00151180,DLAgn_00193360,DLAgn_00147760,DLAgn_00098300,DLAgn_00103060,DLAgn_00079130,DLAgn_00201410,DLAgn_00165490,DLAgn_00185970,DLAgn_00141730,DLAgn_00008750,DLAgn_00139760,DLAgn_00114060,DLAgn_00008390
GO:0006446	22	0.69%	0.27%	3.69E-6	1.8E-4	regulation of translational initiation	DLAgn_00198640,DLAgn_00101360,DLAgn_00146200,DLAgn_00036520,DLAgn_00184190,DLAgn_00001620,DLAgn_00011030,DLAgn_00113620,DLAgn_00111620,DLAgn_00027000,DLAgn_00219020,DLAgn_00069270,DLAgn_00063610,DLAgn_00063620,DLAgn_00193960,DLAgn_00009160,DLAgn_00157340,DLAgn_00198680,DLAgn_00064320,DLAgn_00067680,DLAgn_00086210,DLAgn_00010800
GO:0044267	526	0.17	0.14	5.55E-6	2.68E-4	cellular protein metabolic process	DLAgn_00166090,DLAgn_00093620,DLAgn_00167180,DLAgn_00101690,DLAgn_00025810,DLAgn_00261000,DLAgn_00202390,DLAgn_00071710,DLAgn_00261240,DLAgn_00035980,DLAgn_00092890,DLAgn_00058740,DLAgn_00056320,DLAgn_00145390,DLAgn_00158470,DLAgn_00056310,DLAgn_00011400,DLAgn_00036820,DLAgn_00183420,DLAgn_00262580,DLAgn_00196730,DLAgn_00192250,DLAgn_00193580,DLAgn_00171690,DLAgn_00044200,DLAgn_00064050,DLAgn_001…
GO:0019538	685	0.22	0.19	6.41E-6	3.06E-4	protein metabolic process	DLAgn_00166090,DLAgn_00093620,DLAgn_00167180,DLAgn_00101690,DLAgn_00025810,DLAgn_00202270,DLAgn_00261000,DLAgn_00202390,DLAgn_00022420,DLAgn_00071710,DLAgn_00261240,DLAgn_00265840,DLAgn_00035980,DLAgn_00092890,DLAgn_00058740,DLAgn_00056320,DLAgn_00145390,DLAgn_00158470,DLAgn_00080300,DLAgn_00056310,DLAgn_00011400,DLAgn_00036820,DLAgn_00035730,DLAgn_00183420,DLAgn_00262580,DLAgn_00196730,DLAgn_001…
GO:0051649	212	6.7%	5.1%	6.6E-6	3.13E-4	establishment of localization in cell	DLAgn_00103750,DLAgn_00233330,DLAgn_00234780,DLAgn_00038570,DLAgn_00007950,DLAgn_00188310,DLAgn_00200520,DLAgn_00185840,DLAgn_00011400,DLAgn_00063640,DLAgn_00104850,DLAgn_00094820,DLAgn_00047710,DLAgn_00240310,DLAgn_00165790,DLAgn_00242610,DLAgn_00141480,DLAgn_00229860,DLAgn_00028660,DLAgn_00008910,DLAgn_00200410,DLAgn_00095480,DLAgn_00075090,DLAgn_00076180,DLAgn_00084350,DLAgn_00100920,DLAgn_000…
GO:0009141	27	0.85%	0.37%	6.86E-6	3.22E-4	nucleoside triphosphate metabolic process	DLAgn_00175440,DLAgn_00153650,DLAgn_00240420,DLAgn_00039520,DLAgn_00058440,DLAgn_00179190,DLAgn_00137410,DLAgn_00110150,DLAgn_00138380,DLAgn_00109940,DLAgn_00153340,DLAgn_00085510,DLAgn_00151180,DLAgn_00119890,DLAgn_00151980,DLAgn_00050620,DLAgn_00131870,DLAgn_00186590,DLAgn_00209730,DLAgn_00051030,DLAgn_00007220,DLAgn_00077390,DLAgn_00133100,DLAgn_00159610,DLAgn_00139360,DLAgn_00196320,DLAgn_000…
GO:1901575	169	5.3%	3.9%	8.4E-6	3.91E-4	organic substance catabolic process	DLAgn_00166090,DLAgn_00018320,DLAgn_00234780,DLAgn_00092930,DLAgn_00068700,DLAgn_00022420,DLAgn_00205940,DLAgn_00093100,DLAgn_00141100,DLAgn_00006980,DLAgn_00264000,DLAgn_00153460,DLAgn_00152130,DLAgn_00068030,DLAgn_00211430,DLAgn_00068830,DLAgn_00175810,DLAgn_00047950,DLAgn_00104210,DLAgn_00197940,DLAgn_00152750,DLAgn_00182620,DLAgn_00181530,DLAgn_00171610,DLAgn_00202440,DLAgn_00054250,DLAgn_000…
GO:0072522	50	1.6%	0.89%	1.33E-5	6.14E-4	purine-containing compound biosynthetic process	DLAgn_00152400,DLAgn_00175440,DLAgn_00182730,DLAgn_00261240,DLAgn_00240420,DLAgn_00133520,DLAgn_00030690,DLAgn_00017470,DLAgn_00171800,DLAgn_00137410,DLAgn_00008400,DLAgn_00138380,DLAgn_00109940,DLAgn_00153340,DLAgn_00085510,DLAgn_00042480,DLAgn_00015440,DLAgn_00102430,DLAgn_00165190,DLAgn_00119890,DLAgn_00131870,DLAgn_00186590,DLAgn_00007220,DLAgn_00133100,DLAgn_00008630,DLAgn_00187710,DLAgn_001…
GO:0001731	12	0.38%	0.11%	1.42E-5	6.5E-4	formation of translation preinitiation complex	DLAgn_00101360,DLAgn_00063610,DLAgn_00063620,DLAgn_00193960,DLAgn_00036520,DLAgn_00184190,DLAgn_00011030,DLAgn_00009160,DLAgn_00157340,DLAgn_00198680,DLAgn_00064320,DLAgn_00010800
GO:0034622	95	3.0%	2.0%	1.51E-5	6.88E-4	cellular protein-containing complex assembly	DLAgn_00196580,DLAgn_00204690,DLAgn_00049700,DLAgn_00126550,DLAgn_00038610,DLAgn_00038850,DLAgn_00235190,DLAgn_00260910,DLAgn_00165280,DLAgn_00030490,DLAgn_00048060,DLAgn_00188310,DLAgn_00137010,DLAgn_00098240,DLAgn_00210180,DLAgn_00098040,DLAgn_00038600,DLAgn_00108850,DLAgn_00109500,DLAgn_00266180,DLAgn_00192370,DLAgn_00157340,DLAgn_00164900,DLAgn_00073900,DLAgn_00196030,DLAgn_00201270,DLAgn_001…
GO:0090407	97	3.0%	2.1%	1.55E-5	6.98E-4	organophosphate biosynthetic process	DLAgn_00041220,DLAgn_00152400,DLAgn_00253180,DLAgn_00101690,DLAgn_00261240,DLAgn_00240420,DLAgn_00030690,DLAgn_00252090,DLAgn_00137410,DLAgn_00008400,DLAgn_00082680,DLAgn_00153340,DLAgn_00015440,DLAgn_00102430,DLAgn_00152230,DLAgn_00119890,DLAgn_00172820,DLAgn_00229740,DLAgn_00076580,DLAgn_00077390,DLAgn_00133100,DLAgn_00008630,DLAgn_00211780,DLAgn_00144560,DLAgn_00182870,DLAgn_00257160,DLAgn_002…
GO:0051258	23	0.72%	0.31%	1.67E-5	7.47E-4	protein polymerization	DLAgn_00191070,DLAgn_00019540,DLAgn_00049700,DLAgn_00254890,DLAgn_00047710,DLAgn_00178600,DLAgn_00126550,DLAgn_00136920,DLAgn_00235180,DLAgn_00235190,DLAgn_00260910,DLAgn_00058550,DLAgn_00030660,DLAgn_00245630,DLAgn_00186500,DLAgn_00216010,DLAgn_00266180,DLAgn_00192370,DLAgn_00125500,DLAgn_00250960,DLAgn_00049680,DLAgn_00066340,DLAgn_00124710
GO:0015931	34	1.1%	0.54%	1.78E-5	7.91E-4	nucleobase-containing compound transport	DLAgn_00146200,DLAgn_00203960,DLAgn_00072020,DLAgn_00029740,DLAgn_00188310,DLAgn_00249740,DLAgn_00122840,DLAgn_00176280,DLAgn_00164900,DLAgn_00211430,DLAgn_00173990,DLAgn_00065100,DLAgn_00171150,DLAgn_00233660,DLAgn_00070730,DLAgn_00046720,DLAgn_00143460,DLAgn_00111640,DLAgn_00204340,DLAgn_00113620,DLAgn_00052270,DLAgn_00209830,DLAgn_00189120,DLAgn_00205970,DLAgn_00187240,DLAgn_00154080,DLAgn_000…
GO:0051236	31	0.97%	0.48%	2.35E-5	1.03E-3	establishment of RNA localization	DLAgn_00146200,DLAgn_00203960,DLAgn_00072020,DLAgn_00029740,DLAgn_00188310,DLAgn_00249740,DLAgn_00122840,DLAgn_00176280,DLAgn_00164900,DLAgn_00211430,DLAgn_00173990,DLAgn_00065100,DLAgn_00171150,DLAgn_00233660,DLAgn_00046720,DLAgn_00143460,DLAgn_00111640,DLAgn_00204340,DLAgn_00113620,DLAgn_00052270,DLAgn_00209830,DLAgn_00189120,DLAgn_00205970,DLAgn_00154080,DLAgn_00003860,DLAgn_00137720,DLAgn_002…
GO:0050657	31	0.97%	0.48%	2.35E-5	1.03E-3	nucleic acid transport	DLAgn_00146200,DLAgn_00203960,DLAgn_00072020,DLAgn_00029740,DLAgn_00188310,DLAgn_00249740,DLAgn_00122840,DLAgn_00176280,DLAgn_00164900,DLAgn_00211430,DLAgn_00173990,DLAgn_00065100,DLAgn_00171150,DLAgn_00233660,DLAgn_00046720,DLAgn_00143460,DLAgn_00111640,DLAgn_00204340,DLAgn_00113620,DLAgn_00052270,DLAgn_00209830,DLAgn_00189120,DLAgn_00205970,DLAgn_00154080,DLAgn_00003860,DLAgn_00137720,DLAgn_002…
GO:0050658	31	0.97%	0.48%	2.35E-5	1.03E-3	RNA transport	DLAgn_00146200,DLAgn_00203960,DLAgn_00072020,DLAgn_00029740,DLAgn_00188310,DLAgn_00249740,DLAgn_00122840,DLAgn_00176280,DLAgn_00164900,DLAgn_00211430,DLAgn_00173990,DLAgn_00065100,DLAgn_00171150,DLAgn_00233660,DLAgn_00046720,DLAgn_00143460,DLAgn_00111640,DLAgn_00204340,DLAgn_00113620,DLAgn_00052270,DLAgn_00209830,DLAgn_00189120,DLAgn_00205970,DLAgn_00154080,DLAgn_00003860,DLAgn_00137720,DLAgn_002…
GO:0006450	8	0.25%	0.06%	2.6E-5	1.12E-3	regulation of translational fidelity	DLAgn_00044950,DLAgn_00058490,DLAgn_00203190,DLAgn_00095000,DLAgn_00019050,DLAgn_00164790,DLAgn_00062880,DLAgn_00017380
GO:0016180	9	0.28%	0.07%	2.68E-5	1.14E-3	snRNA processing	DLAgn_00108270,DLAgn_00070960,DLAgn_00100050,DLAgn_00204390,DLAgn_00036860,DLAgn_00109400,DLAgn_00173140,DLAgn_00039430,DLAgn_00067100
GO:0070727	91	2.9%	1.9%	3.95E-5	1.67E-3	cellular macromolecule localization	DLAgn_00087140,DLAgn_00018200,DLAgn_00144140,DLAgn_00092930,DLAgn_00069910,DLAgn_00071750,DLAgn_00204010,DLAgn_00056760,DLAgn_00030490,DLAgn_00107080,DLAgn_00093100,DLAgn_00008640,DLAgn_00011400,DLAgn_00206900,DLAgn_00052950,DLAgn_00179770,DLAgn_00068030,DLAgn_00089830,DLAgn_00194490,DLAgn_00046700,DLAgn_00196150,DLAgn_00104210,DLAgn_00091710,DLAgn_00014990,DLAgn_00018710,DLAgn_00175610,DLAgn_000…
GO:0032984	22	0.69%	0.3%	4e-05	1.67E-3	protein-containing complex disassembly	DLAgn_00102520,DLAgn_00095800,DLAgn_00258620,DLAgn_00227070,DLAgn_00104210,DLAgn_00122870,DLAgn_00042740,DLAgn_00171610,DLAgn_00202440,DLAgn_00200470,DLAgn_00202780,DLAgn_00147280,DLAgn_00109280,DLAgn_00104190,DLAgn_00030490,DLAgn_00059640,DLAgn_00107080,DLAgn_00219680,DLAgn_00137530,DLAgn_00001880,DLAgn_00068030,DLAgn_00106960
GO:0010629	76	2.4%	1.6%	4.28E-5	1.78E-3	negative regulation of gene expression	DLAgn_00229150,DLAgn_00215900,DLAgn_00127000,DLAgn_00232040,DLAgn_00146200,DLAgn_00203960,DLAgn_00030490,DLAgn_00107080,DLAgn_00001250,DLAgn_00029740,DLAgn_00140650,DLAgn_00262580,DLAgn_00153460,DLAgn_00068150,DLAgn_00068030,DLAgn_00155360,DLAgn_00211430,DLAgn_00015000,DLAgn_00068830,DLAgn_00175810,DLAgn_00104210,DLAgn_00209470,DLAgn_00042740,DLAgn_00046820,DLAgn_00050840,DLAgn_00171610,DLAgn_002…
GO:0010468	184	5.8%	4.5%	4.49E-5	1.85E-3	regulation of gene expression	DLAgn_00095800,DLAgn_00198640,DLAgn_00215900,DLAgn_00102540,DLAgn_00226240,DLAgn_00141590,DLAgn_00103190,DLAgn_00058100,DLAgn_00029740,DLAgn_00140650,DLAgn_00262580,DLAgn_00153460,DLAgn_00109500,DLAgn_00068150,DLAgn_00196610,DLAgn_00068030,DLAgn_00155360,DLAgn_00256600,DLAgn_00211430,DLAgn_00088300,DLAgn_00089770,DLAgn_00176980,DLAgn_00068830,DLAgn_00175810,DLAgn_00019800,DLAgn_00104210,DLAgn_000…
GO:0034613	90	2.8%	1.9%	4.51E-5	1.85E-3	cellular protein localization	DLAgn_00087140,DLAgn_00018200,DLAgn_00144140,DLAgn_00092930,DLAgn_00069910,DLAgn_00071750,DLAgn_00204010,DLAgn_00056760,DLAgn_00030490,DLAgn_00107080,DLAgn_00093100,DLAgn_00008640,DLAgn_00011400,DLAgn_00206900,DLAgn_00052950,DLAgn_00179770,DLAgn_00068030,DLAgn_00089830,DLAgn_00194490,DLAgn_00046700,DLAgn_00196150,DLAgn_00104210,DLAgn_00091710,DLAgn_00014990,DLAgn_00018710,DLAgn_00175610,DLAgn_000…
GO:0009165	60	1.9%	1.2%	5.01E-5	2.04E-3	nucleotide biosynthetic process	DLAgn_00041220,DLAgn_00152400,DLAgn_00253180,DLAgn_00124410,DLAgn_00175440,DLAgn_00153650,DLAgn_00261240,DLAgn_00240420,DLAgn_00133520,DLAgn_00030690,DLAgn_00171800,DLAgn_00137410,DLAgn_00137850,DLAgn_00008400,DLAgn_00138380,DLAgn_00109940,DLAgn_00153340,DLAgn_00085510,DLAgn_00042480,DLAgn_00145360,DLAgn_00015440,DLAgn_00102430,DLAgn_00119890,DLAgn_00131870,DLAgn_00229740,DLAgn_00186590,DLAgn_000…
GO:1901293	61	1.9%	1.2%	5.24E-5	2.11E-3	nucleoside phosphate biosynthetic process	DLAgn_00041220,DLAgn_00152400,DLAgn_00253180,DLAgn_00124410,DLAgn_00175440,DLAgn_00153650,DLAgn_00261240,DLAgn_00240420,DLAgn_00133520,DLAgn_00030690,DLAgn_00171800,DLAgn_00137410,DLAgn_00137850,DLAgn_00008400,DLAgn_00138380,DLAgn_00109940,DLAgn_00153340,DLAgn_00085510,DLAgn_00042480,DLAgn_00145360,DLAgn_00015440,DLAgn_00102430,DLAgn_00165190,DLAgn_00119890,DLAgn_00131870,DLAgn_00229740,DLAgn_001…
GO:0016032	18	0.57%	0.23%	5.99E-5	2.4E-3	viral process	DLAgn_00102520,DLAgn_00227070,DLAgn_00104210,DLAgn_00042740,DLAgn_00171610,DLAgn_00131660,DLAgn_00202440,DLAgn_00202780,DLAgn_00147280,DLAgn_00030490,DLAgn_00059640,DLAgn_00107080,DLAgn_00007950,DLAgn_00187700,DLAgn_00219680,DLAgn_00001880,DLAgn_00068030,DLAgn_00106960
GO:0006974	92	2.9%	2.0%	6e-05	2.4E-3	cellular response to DNA damage stimulus	DLAgn_00195690,DLAgn_00101450,DLAgn_00068820,DLAgn_00014680,DLAgn_00103550,DLAgn_00122870,DLAgn_00092890,DLAgn_00058100,DLAgn_00160190,DLAgn_00160070,DLAgn_00229710,DLAgn_00250820,DLAgn_00159000,DLAgn_00130380,DLAgn_00030400,DLAgn_00183300,DLAgn_00080500,DLAgn_00164300,DLAgn_00109500,DLAgn_00252640,DLAgn_00196610,DLAgn_00124400,DLAgn_00153380,DLAgn_00175570,DLAgn_00133290,DLAgn_00171690,DLAgn_000…
GO:0044403	21	0.66%	0.29%	6.2E-5	2.45E-3	symbiotic process	DLAgn_00102520,DLAgn_00174420,DLAgn_00227070,DLAgn_00104210,DLAgn_00042740,DLAgn_00171610,DLAgn_00131660,DLAgn_00202440,DLAgn_00202780,DLAgn_00071750,DLAgn_00147280,DLAgn_00030490,DLAgn_00059640,DLAgn_00107080,DLAgn_00007950,DLAgn_00187700,DLAgn_00219680,DLAgn_00001880,DLAgn_00068030,DLAgn_00106960,DLAgn_00154590
GO:0001510	14	0.44%	0.16%	6.59E-5	2.58E-3	RNA methylation	DLAgn_00069820,DLAgn_00172350,DLAgn_00148760,DLAgn_00020420,DLAgn_00123390,DLAgn_00144090,DLAgn_00034300,DLAgn_00193820,DLAgn_00012310,DLAgn_00022360,DLAgn_00047250,DLAgn_00027030,DLAgn_00255810,DLAgn_00198880
GO:1903047	65	2.0%	1.3%	7.23E-5	2.81E-3	mitotic cell cycle process	DLAgn_00087140,DLAgn_00198640,DLAgn_00215900,DLAgn_00103550,DLAgn_00122870,DLAgn_00103230,DLAgn_00150020,DLAgn_00071750,DLAgn_00141390,DLAgn_00056310,DLAgn_00028850,DLAgn_00032740,DLAgn_00196610,DLAgn_00266180,DLAgn_00153380,DLAgn_00086320,DLAgn_00173990,DLAgn_00171690,DLAgn_00046700,DLAgn_00196030,DLAgn_00205230,DLAgn_00123870,DLAgn_00070950,DLAgn_00178600,DLAgn_00059020,DLAgn_00093770,DLAgn_000…
GO:0006458	12	0.38%	0.12%	7.58E-5	2.92E-3	'de novo' protein folding	DLAgn_00019540,DLAgn_00174660,DLAgn_00102440,DLAgn_00178740,DLAgn_00047710,DLAgn_00178600,DLAgn_00126550,DLAgn_00037760,DLAgn_00266180,DLAgn_00125500,DLAgn_00260910,DLAgn_00089830
GO:0051084	12	0.38%	0.12%	7.58E-5	2.92E-3	'de novo' posttranslational protein folding	DLAgn_00019540,DLAgn_00174660,DLAgn_00102440,DLAgn_00178740,DLAgn_00047710,DLAgn_00178600,DLAgn_00126550,DLAgn_00037760,DLAgn_00266180,DLAgn_00125500,DLAgn_00260910,DLAgn_00089830
GO:0010556	117	3.7%	2.7%	7.94E-5	3.02E-3	regulation of macromolecule biosynthetic process	DLAgn_00095800,DLAgn_00198640,DLAgn_00024840,DLAgn_00072760,DLAgn_00141590,DLAgn_00103190,DLAgn_00058100,DLAgn_00006620,DLAgn_00200520,DLAgn_00252640,DLAgn_00106630,DLAgn_00211430,DLAgn_00088300,DLAgn_00014230,DLAgn_00019800,DLAgn_00104210,DLAgn_00050840,DLAgn_00141360,DLAgn_00077820,DLAgn_00149240,DLAgn_00092000,DLAgn_00111650,DLAgn_00219020,DLAgn_00193750,DLAgn_00209190,DLAgn_00029470,DLAgn_000…
GO:0000028	6	0.19%	0.04%	8.18E-5	3.09E-3	ribosomal small subunit assembly	DLAgn_00188310,DLAgn_00137010,DLAgn_00227070,DLAgn_00202440,DLAgn_00039830,DLAgn_00030490
GO:0043248	6	0.19%	0.04%	8.18E-5	3.09E-3	proteasome assembly	DLAgn_00196030,DLAgn_00200610,DLAgn_00111650,DLAgn_00125680,DLAgn_00201850,DLAgn_00104860
GO:0006103	6	0.19%	0.04%	8.18E-5	3.09E-3	2-oxoglutarate metabolic process	DLAgn_00075380,DLAgn_00263490,DLAgn_00154630,DLAgn_00264000,DLAgn_00007130,DLAgn_00144720
GO:0009150	56	1.8%	1.1%	8.67E-5	3.21E-3	purine ribonucleotide metabolic process	DLAgn_00152400,DLAgn_00175440,DLAgn_00261240,DLAgn_00240420,DLAgn_00133520,DLAgn_00030690,DLAgn_00171800,DLAgn_00137410,DLAgn_00264000,DLAgn_00008400,DLAgn_00138380,DLAgn_00109940,DLAgn_00153340,DLAgn_00009210,DLAgn_00085510,DLAgn_00042480,DLAgn_00081670,DLAgn_00172380,DLAgn_00124320,DLAgn_00015440,DLAgn_00102430,DLAgn_00119890,DLAgn_00151980,DLAgn_00131870,DLAgn_00186590,DLAgn_00007220,DLAgn_001…
GO:0006417	43	1.4%	0.79%	1.03E-4	3.8E-3	regulation of translation	DLAgn_00198640,DLAgn_00017670,DLAgn_00227070,DLAgn_00146200,DLAgn_00001620,DLAgn_00011030,DLAgn_00074620,DLAgn_00189150,DLAgn_00103190,DLAgn_00058100,DLAgn_00027000,DLAgn_00063620,DLAgn_00193960,DLAgn_00123950,DLAgn_00255730,DLAgn_00157340,DLAgn_00067680,DLAgn_00211430,DLAgn_00101360,DLAgn_00019800,DLAgn_00104210,DLAgn_00146990,DLAgn_00141360,DLAgn_00036520,DLAgn_00143460,DLAgn_00184190,DLAgn_000…
GO:0006913	62	1.9%	1.3%	1.09E-4	3.98E-3	nucleocytoplasmic transport	DLAgn_00233330,DLAgn_00092930,DLAgn_00069910,DLAgn_00146200,DLAgn_00203960,DLAgn_00095520,DLAgn_00056760,DLAgn_00033480,DLAgn_00188310,DLAgn_00056750,DLAgn_00052950,DLAgn_00032740,DLAgn_00192610,DLAgn_00025900,DLAgn_00165790,DLAgn_00242610,DLAgn_00127190,DLAgn_00113620,DLAgn_00052270,DLAgn_00209830,DLAgn_00109690,DLAgn_00003860,DLAgn_00106140,DLAgn_00095480,DLAgn_00015710,DLAgn_00084350,DLAgn_001…
GO:0051169	62	1.9%	1.3%	1.09E-4	3.98E-3	nuclear transport	DLAgn_00233330,DLAgn_00092930,DLAgn_00069910,DLAgn_00146200,DLAgn_00203960,DLAgn_00095520,DLAgn_00056760,DLAgn_00033480,DLAgn_00188310,DLAgn_00056750,DLAgn_00052950,DLAgn_00032740,DLAgn_00192610,DLAgn_00025900,DLAgn_00165790,DLAgn_00242610,DLAgn_00127190,DLAgn_00113620,DLAgn_00052270,DLAgn_00209830,DLAgn_00109690,DLAgn_00003860,DLAgn_00106140,DLAgn_00095480,DLAgn_00015710,DLAgn_00084350,DLAgn_001…
GO:2000112	105	3.3%	2.4%	1.1E-4	3.98E-3	regulation of cellular macromolecule biosynthetic process	DLAgn_00095800,DLAgn_00198640,DLAgn_00024840,DLAgn_00072760,DLAgn_00141590,DLAgn_00103190,DLAgn_00058100,DLAgn_00006620,DLAgn_00200520,DLAgn_00252640,DLAgn_00106630,DLAgn_00211430,DLAgn_00088300,DLAgn_00019800,DLAgn_00104210,DLAgn_00050840,DLAgn_00141360,DLAgn_00077820,DLAgn_00149240,DLAgn_00092000,DLAgn_00111650,DLAgn_00219020,DLAgn_00193750,DLAgn_00209190,DLAgn_00029470,DLAgn_00009160,DLAgn_002…
GO:0034982	7	0.22%	0.05%	1.11E-4	3.99E-3	mitochondrial protein processing	DLAgn_00030530,DLAgn_00249330,DLAgn_00212350,DLAgn_00164480,DLAgn_00152050,DLAgn_00164240,DLAgn_00260600
GO:0010608	50	1.6%	0.96%	1.12E-4	3.99E-3	posttranscriptional regulation of gene expression	DLAgn_00198640,DLAgn_00017670,DLAgn_00226240,DLAgn_00146200,DLAgn_00074620,DLAgn_00103190,DLAgn_00058100,DLAgn_00027000,DLAgn_00029740,DLAgn_00123950,DLAgn_00157340,DLAgn_00211430,DLAgn_00019800,DLAgn_00228450,DLAgn_00104210,DLAgn_00141360,DLAgn_00036520,DLAgn_00143460,DLAgn_00091590,DLAgn_00113620,DLAgn_00219020,DLAgn_00009840,DLAgn_00251640,DLAgn_00009160,DLAgn_00219740,DLAgn_00198680,DLAgn_000…
GO:0055086	95	3.0%	2.1%	1.15E-4	4.07E-3	nucleobase-containing small molecule metabolic process	DLAgn_00041220,DLAgn_00152400,DLAgn_00253180,DLAgn_00124410,DLAgn_00175440,DLAgn_00182730,DLAgn_00153650,DLAgn_00261240,DLAgn_00181640,DLAgn_00240420,DLAgn_00133520,DLAgn_00030690,DLAgn_00017470,DLAgn_00171800,DLAgn_00073770,DLAgn_00137410,DLAgn_00137850,DLAgn_00264000,DLAgn_00008400,DLAgn_00138380,DLAgn_00109940,DLAgn_00153340,DLAgn_00009210,DLAgn_00085510,DLAgn_00042480,DLAgn_00081670,DLAgn_001…
GO:0034655	49	1.5%	0.94%	1.28E-4	4.51E-3	nucleobase-containing compound catabolic process	DLAgn_00127000,DLAgn_00232040,DLAgn_00146200,DLAgn_00030490,DLAgn_00107080,DLAgn_00203710,DLAgn_00097590,DLAgn_00153460,DLAgn_00068030,DLAgn_00211430,DLAgn_00165190,DLAgn_00068830,DLAgn_00175810,DLAgn_00104210,DLAgn_00042740,DLAgn_00151980,DLAgn_00046820,DLAgn_00124120,DLAgn_00171610,DLAgn_00202440,DLAgn_00113620,DLAgn_00072250,DLAgn_00115600,DLAgn_00192700,DLAgn_00246780,DLAgn_00006450,DLAgn_000…
GO:0090150	29	0.91%	0.47%	1.34E-4	4.68E-3	establishment of protein localization to membrane	DLAgn_00102520,DLAgn_00144140,DLAgn_00227070,DLAgn_00069910,DLAgn_00071750,DLAgn_00007800,DLAgn_00030490,DLAgn_00107080,DLAgn_00162660,DLAgn_00179770,DLAgn_00068030,DLAgn_00177130,DLAgn_00194490,DLAgn_00104210,DLAgn_00091710,DLAgn_00175610,DLAgn_00042740,DLAgn_00201290,DLAgn_00240310,DLAgn_00171610,DLAgn_00202440,DLAgn_00202780,DLAgn_00098860,DLAgn_00147280,DLAgn_00059640,DLAgn_00219680,DLAgn_002…
GO:0006164	44	1.4%	0.82%	1.39E-4	4.8E-3	purine nucleotide biosynthetic process	DLAgn_00152400,DLAgn_00175440,DLAgn_00261240,DLAgn_00240420,DLAgn_00133520,DLAgn_00182870,DLAgn_00257160,DLAgn_00039520,DLAgn_00030690,DLAgn_00241810,DLAgn_00171800,DLAgn_00058440,DLAgn_00179190,DLAgn_00137410,DLAgn_00008400,DLAgn_00110150,DLAgn_00138380,DLAgn_00109940,DLAgn_00153340,DLAgn_00085510,DLAgn_00151180,DLAgn_00042480,DLAgn_00152410,DLAgn_00014450,DLAgn_00015440,DLAgn_00102430,DLAgn_001…
GO:0070647	104	3.3%	2.4%	1.58E-4	5.42E-3	protein modification by small protein conjugation or removal	DLAgn_00025810,DLAgn_00166890,DLAgn_00187070,DLAgn_00056320,DLAgn_00093100,DLAgn_00056310,DLAgn_00162560,DLAgn_00164860,DLAgn_00109500,DLAgn_00088300,DLAgn_00171690,DLAgn_00126460,DLAgn_00016530,DLAgn_00257670,DLAgn_00152750,DLAgn_00153200,DLAgn_00050320,DLAgn_00204340,DLAgn_00018150,DLAgn_00189780,DLAgn_00002530,DLAgn_00156440,DLAgn_00044290,DLAgn_00029470,DLAgn_00193230,DLAgn_00190480,DLAgn_000…
GO:0009152	43	1.4%	0.8%	1.59E-4	5.43E-3	purine ribonucleotide biosynthetic process	DLAgn_00152400,DLAgn_00175440,DLAgn_00261240,DLAgn_00240420,DLAgn_00133520,DLAgn_00182870,DLAgn_00257160,DLAgn_00039520,DLAgn_00030690,DLAgn_00241810,DLAgn_00171800,DLAgn_00058440,DLAgn_00179190,DLAgn_00137410,DLAgn_00008400,DLAgn_00110150,DLAgn_00138380,DLAgn_00109940,DLAgn_00153340,DLAgn_00085510,DLAgn_00151180,DLAgn_00042480,DLAgn_00152410,DLAgn_00014450,DLAgn_00015440,DLAgn_00102430,DLAgn_001…
GO:0001522	10	0.31%	0.1%	1.62E-4	5.52E-3	pseudouridine synthesis	DLAgn_00174420,DLAgn_00236700,DLAgn_00022500,DLAgn_00093800,DLAgn_00114270,DLAgn_00235050,DLAgn_00091160,DLAgn_00170710,DLAgn_00207840,DLAgn_00187230
GO:0072521	63	2.0%	1.3%	1.82E-4	6.15E-3	purine-containing compound metabolic process	DLAgn_00152400,DLAgn_00175440,DLAgn_00182730,DLAgn_00261240,DLAgn_00240420,DLAgn_00133520,DLAgn_00030690,DLAgn_00017470,DLAgn_00171800,DLAgn_00137410,DLAgn_00264000,DLAgn_00008400,DLAgn_00138380,DLAgn_00109940,DLAgn_00153340,DLAgn_00009210,DLAgn_00085510,DLAgn_00042480,DLAgn_00081670,DLAgn_00172380,DLAgn_00124320,DLAgn_00015440,DLAgn_00102430,DLAgn_00165190,DLAgn_00119890,DLAgn_00151980,DLAgn_001…
GO:0006163	57	1.8%	1.1%	1.83E-4	6.15E-3	purine nucleotide metabolic process	DLAgn_00152400,DLAgn_00175440,DLAgn_00261240,DLAgn_00240420,DLAgn_00133520,DLAgn_00030690,DLAgn_00171800,DLAgn_00137410,DLAgn_00264000,DLAgn_00008400,DLAgn_00138380,DLAgn_00109940,DLAgn_00153340,DLAgn_00009210,DLAgn_00085510,DLAgn_00042480,DLAgn_00081670,DLAgn_00172380,DLAgn_00124320,DLAgn_00015440,DLAgn_00102430,DLAgn_00119890,DLAgn_00151980,DLAgn_00131870,DLAgn_00186590,DLAgn_00007220,DLAgn_001…
GO:0016072	26	0.82%	0.41%	1.84E-4	6.15E-3	rRNA metabolic process	DLAgn_00206030,DLAgn_00236700,DLAgn_00148760,DLAgn_00227070,DLAgn_00059050,DLAgn_00020420,DLAgn_00125660,DLAgn_00235050,DLAgn_00047290,DLAgn_00188310,DLAgn_00138120,DLAgn_00114270,DLAgn_00043450,DLAgn_00164800,DLAgn_00064670,DLAgn_00228450,DLAgn_00083190,DLAgn_00202440,DLAgn_00037870,DLAgn_00186170,DLAgn_00132300,DLAgn_00072370,DLAgn_00224210,DLAgn_00162610,DLAgn_00006450,DLAgn_00251640
GO:0006753	79	2.5%	1.7%	1.91E-4	6.34E-3	nucleoside phosphate metabolic process	DLAgn_00041220,DLAgn_00152400,DLAgn_00253180,DLAgn_00124410,DLAgn_00175440,DLAgn_00153650,DLAgn_00261240,DLAgn_00240420,DLAgn_00133520,DLAgn_00030690,DLAgn_00171800,DLAgn_00073770,DLAgn_00137410,DLAgn_00137850,DLAgn_00264000,DLAgn_00008400,DLAgn_00138380,DLAgn_00109940,DLAgn_00153340,DLAgn_00009210,DLAgn_00085510,DLAgn_00042480,DLAgn_00081670,DLAgn_00172380,DLAgn_00124320,DLAgn_00145360,DLAgn_000…
GO:0043933	164	5.2%	4.0%	2.1E-4	6.93E-3	protein-containing complex subunit organization	DLAgn_00090990,DLAgn_00095800,DLAgn_00196580,DLAgn_00204690,DLAgn_00211700,DLAgn_00038610,DLAgn_00038850,DLAgn_00235190,DLAgn_00017350,DLAgn_00165280,DLAgn_00030440,DLAgn_00188310,DLAgn_00137010,DLAgn_00098240,DLAgn_00183300,DLAgn_00210180,DLAgn_00137530,DLAgn_00038600,DLAgn_00109500,DLAgn_00191680,DLAgn_00068030,DLAgn_00192370,DLAgn_00164900,DLAgn_00073900,DLAgn_00124320,DLAgn_00224170,DLAgn_001…
GO:0034248	43	1.4%	0.81%	2.4E-4	7.85E-3	regulation of cellular amide metabolic process	DLAgn_00198640,DLAgn_00017670,DLAgn_00227070,DLAgn_00146200,DLAgn_00001620,DLAgn_00011030,DLAgn_00074620,DLAgn_00189150,DLAgn_00103190,DLAgn_00058100,DLAgn_00027000,DLAgn_00063620,DLAgn_00193960,DLAgn_00123950,DLAgn_00255730,DLAgn_00157340,DLAgn_00067680,DLAgn_00211430,DLAgn_00101360,DLAgn_00019800,DLAgn_00104210,DLAgn_00146990,DLAgn_00141360,DLAgn_00036520,DLAgn_00143460,DLAgn_00184190,DLAgn_000…
GO:0009117	77	2.4%	1.7%	2.84E-4	9.25E-3	nucleotide metabolic process	DLAgn_00041220,DLAgn_00152400,DLAgn_00253180,DLAgn_00124410,DLAgn_00175440,DLAgn_00153650,DLAgn_00261240,DLAgn_00240420,DLAgn_00133520,DLAgn_00030690,DLAgn_00171800,DLAgn_00137410,DLAgn_00137850,DLAgn_00264000,DLAgn_00008400,DLAgn_00138380,DLAgn_00109940,DLAgn_00153340,DLAgn_00009210,DLAgn_00085510,DLAgn_00042480,DLAgn_00081670,DLAgn_00172380,DLAgn_00124320,DLAgn_00145360,DLAgn_00015440,DLAgn_001…
GO:0051168	24	0.75%	0.38%	3.06E-4	9.92E-3	nuclear export	DLAgn_00025900,DLAgn_00233660,DLAgn_00193290,DLAgn_00146200,DLAgn_00203960,DLAgn_00186370,DLAgn_00113620,DLAgn_00052270,DLAgn_00209830,DLAgn_00072020,DLAgn_00205970,DLAgn_00188310,DLAgn_00249950,DLAgn_00003860,DLAgn_00249740,DLAgn_00137720,DLAgn_00106140,DLAgn_00084450,DLAgn_00122840,DLAgn_00176280,DLAgn_00173260,DLAgn_00213840,DLAgn_00194440,DLAgn_00010800
GO:0018279	13	0.41%	0.16%	3.31E-4	0.0106	protein N-linked glycosylation via asparagine	DLAgn_00042560,DLAgn_00068600,DLAgn_00260990,DLAgn_00135940,DLAgn_00265920,DLAgn_00133930,DLAgn_00092880,DLAgn_00039230,DLAgn_00057440,DLAgn_00116740,DLAgn_00112480,DLAgn_00088930,DLAgn_00065180
GO:0009889	131	4.1%	3.1%	3.37E-4	0.0108	regulation of biosynthetic process	DLAgn_00095800,DLAgn_00198640,DLAgn_00024840,DLAgn_00072760,DLAgn_00141590,DLAgn_00103190,DLAgn_00058100,DLAgn_00006620,DLAgn_00200520,DLAgn_00252640,DLAgn_00106630,DLAgn_00211430,DLAgn_00088300,DLAgn_00014230,DLAgn_00019800,DLAgn_00104210,DLAgn_00050840,DLAgn_00141360,DLAgn_00077820,DLAgn_00149240,DLAgn_00092000,DLAgn_00111650,DLAgn_00219020,DLAgn_00075090,DLAgn_00193750,DLAgn_00146400,DLAgn_002…
GO:0051322	17	0.53%	0.24%	3.61E-4	0.0115	anaphase	DLAgn_00173990,DLAgn_00171690,DLAgn_00046700,DLAgn_00065100,DLAgn_00196030,DLAgn_00233660,DLAgn_00057070,DLAgn_00202780,DLAgn_00241100,DLAgn_00147280,DLAgn_00209820,DLAgn_00118920,DLAgn_00056310,DLAgn_00249740,DLAgn_00029470,DLAgn_00104860,DLAgn_00067240
GO:0003406	7	0.22%	0.06%	4.1E-4	0.013	retinal pigment epithelium development	DLAgn_00162340,DLAgn_00125240,DLAgn_00016310,DLAgn_00175160,DLAgn_00162080,DLAgn_00126040,DLAgn_00038570
GO:0019693	57	1.8%	1.2%	4.12E-4	0.013	ribose phosphate metabolic process	DLAgn_00152400,DLAgn_00175440,DLAgn_00261240,DLAgn_00240420,DLAgn_00133520,DLAgn_00030690,DLAgn_00171800,DLAgn_00137410,DLAgn_00264000,DLAgn_00008400,DLAgn_00138380,DLAgn_00109940,DLAgn_00153340,DLAgn_00009210,DLAgn_00085510,DLAgn_00042480,DLAgn_00081670,DLAgn_00172380,DLAgn_00124320,DLAgn_00015440,DLAgn_00102430,DLAgn_00119890,DLAgn_00151980,DLAgn_00131870,DLAgn_00186590,DLAgn_00007220,DLAgn_001…
GO:0009259	57	1.8%	1.2%	4.12E-4	0.013	ribonucleotide metabolic process	DLAgn_00152400,DLAgn_00175440,DLAgn_00261240,DLAgn_00240420,DLAgn_00133520,DLAgn_00030690,DLAgn_00171800,DLAgn_00137410,DLAgn_00264000,DLAgn_00008400,DLAgn_00138380,DLAgn_00109940,DLAgn_00153340,DLAgn_00009210,DLAgn_00085510,DLAgn_00042480,DLAgn_00081670,DLAgn_00172380,DLAgn_00124320,DLAgn_00015440,DLAgn_00102430,DLAgn_00119890,DLAgn_00151980,DLAgn_00131870,DLAgn_00186590,DLAgn_00007220,DLAgn_001…
GO:0006364	24	0.75%	0.39%	4.16E-4	0.013	rRNA processing	DLAgn_00206030,DLAgn_00236700,DLAgn_00148760,DLAgn_00227070,DLAgn_00228450,DLAgn_00059050,DLAgn_00020420,DLAgn_00083190,DLAgn_00125660,DLAgn_00202440,DLAgn_00235050,DLAgn_00037870,DLAgn_00186170,DLAgn_00072370,DLAgn_00224210,DLAgn_00047290,DLAgn_00188310,DLAgn_00138120,DLAgn_00006450,DLAgn_00114270,DLAgn_00251640,DLAgn_00043450,DLAgn_00164800,DLAgn_00064670
GO:0050434	11	0.35%	0.12%	4.49E-4	0.0139	positive regulation of viral transcription	DLAgn_00002460,DLAgn_00250820,DLAgn_00067310,DLAgn_00159000,DLAgn_00122870,DLAgn_00027530,DLAgn_00030400,DLAgn_00091900,DLAgn_00075740,DLAgn_00254520,DLAgn_00124400
GO:0072350	6	0.19%	0.05%	4.7E-4	0.0144	tricarboxylic acid metabolic process	DLAgn_00167900,DLAgn_00099010,DLAgn_00102430,DLAgn_00141360,DLAgn_00156210,DLAgn_00054680
GO:0030174	6	0.19%	0.05%	4.7E-4	0.0144	regulation of DNA-dependent DNA replication initiation	DLAgn_00188500,DLAgn_00006620,DLAgn_00098040,DLAgn_00077820,DLAgn_00106630,DLAgn_00092000
GO:0019637	142	4.5%	3.5%	5.56E-4	0.0169	organophosphate metabolic process	DLAgn_00041220,DLAgn_00152400,DLAgn_00253180,DLAgn_00101690,DLAgn_00261240,DLAgn_00240420,DLAgn_00171600,DLAgn_00030690,DLAgn_00252090,DLAgn_00137410,DLAgn_00264000,DLAgn_00008400,DLAgn_00082680,DLAgn_00153340,DLAgn_00009210,DLAgn_00191320,DLAgn_00158070,DLAgn_00172380,DLAgn_00124320,DLAgn_00015440,DLAgn_00102430,DLAgn_00152230,DLAgn_00042820,DLAgn_00119890,DLAgn_00174960,DLAgn_00181530,DLAgn_001…
GO:0051028	24	0.75%	0.39%	5.57E-4	0.0169	mRNA transport	DLAgn_00065100,DLAgn_00233660,DLAgn_00046720,DLAgn_00146200,DLAgn_00203960,DLAgn_00143460,DLAgn_00111640,DLAgn_00204340,DLAgn_00113620,DLAgn_00052270,DLAgn_00209830,DLAgn_00072020,DLAgn_00189120,DLAgn_00154080,DLAgn_00249740,DLAgn_00137720,DLAgn_00237450,DLAgn_00084450,DLAgn_00122840,DLAgn_00176280,DLAgn_00164900,DLAgn_00213840,DLAgn_00194440,DLAgn_00211430
GO:0031101	24	0.75%	0.39%	5.57E-4	0.0169	fin regeneration	DLAgn_00087250,DLAgn_00090980,DLAgn_00103310,DLAgn_00040200,DLAgn_00081190,DLAgn_00156830,DLAgn_00229120,DLAgn_00196080,DLAgn_00083190,DLAgn_00120580,DLAgn_00129380,DLAgn_00188350,DLAgn_00014270,DLAgn_00092770,DLAgn_00158250,DLAgn_00134650,DLAgn_00106140,DLAgn_00054840,DLAgn_00014830,DLAgn_00260050,DLAgn_00115690,DLAgn_00177150,DLAgn_00212590,DLAgn_00049010
GO:0018196	13	0.41%	0.16%	5.58E-4	0.0169	peptidyl-asparagine modification	DLAgn_00042560,DLAgn_00068600,DLAgn_00260990,DLAgn_00135940,DLAgn_00265920,DLAgn_00133930,DLAgn_00092880,DLAgn_00039230,DLAgn_00057440,DLAgn_00116740,DLAgn_00112480,DLAgn_00088930,DLAgn_00065180
GO:0000090	16	0.5%	0.22%	5.62E-4	0.0169	mitotic anaphase	DLAgn_00173990,DLAgn_00171690,DLAgn_00046700,DLAgn_00065100,DLAgn_00196030,DLAgn_00233660,DLAgn_00057070,DLAgn_00202780,DLAgn_00241100,DLAgn_00147280,DLAgn_00118920,DLAgn_00056310,DLAgn_00249740,DLAgn_00029470,DLAgn_00104860,DLAgn_00067240
GO:0008033	23	0.72%	0.37%	6.23E-4	0.0184	tRNA processing	DLAgn_00145050,DLAgn_00257760,DLAgn_00042560,DLAgn_00154640,DLAgn_00091160,DLAgn_00164790,DLAgn_00147090,DLAgn_00114610,DLAgn_00242510,DLAgn_00220210,DLAgn_00193820,DLAgn_00114560,DLAgn_00031770,DLAgn_00185610,DLAgn_00108850,DLAgn_00022360,DLAgn_00249690,DLAgn_00020360,DLAgn_00063770,DLAgn_00047250,DLAgn_00027030,DLAgn_00101510,DLAgn_00198880
GO:0006091	51	1.6%	1.0%	6.82E-4	0.02	generation of precursor metabolites and energy	DLAgn_00064020,DLAgn_00148660,DLAgn_00204690,DLAgn_00150300,DLAgn_00233330,DLAgn_00101770,DLAgn_00175440,DLAgn_00188280,DLAgn_00138810,DLAgn_00186460,DLAgn_00141100,DLAgn_00191320,DLAgn_00123870,DLAgn_00181530,DLAgn_00098300,DLAgn_00079130,DLAgn_00185970,DLAgn_00008750,DLAgn_00139760,DLAgn_00023770,DLAgn_00114280,DLAgn_00197150,DLAgn_00067230,DLAgn_00008390,DLAgn_00254710,DLAgn_00205360,DLAgn_001…
GO:0033554	136	4.3%	3.3%	6.86E-4	0.02	cellular response to stress	DLAgn_00101450,DLAgn_00068820,DLAgn_00261000,DLAgn_00226240,DLAgn_00092890,DLAgn_00058100,DLAgn_00134020,DLAgn_00183300,DLAgn_00109500,DLAgn_00252640,DLAgn_00196610,DLAgn_00193220,DLAgn_00133290,DLAgn_00094820,DLAgn_00171690,DLAgn_00073900,DLAgn_00098900,DLAgn_00148830,DLAgn_00072930,DLAgn_00153200,DLAgn_00054250,DLAgn_00019240,DLAgn_00039550,DLAgn_00092000,DLAgn_00109690,DLAgn_00004670,DLAgn_002…
GO:0030163	22	0.69%	0.35%	6.95E-4	0.0202	protein catabolic process	DLAgn_00150630,DLAgn_00152610,DLAgn_00197940,DLAgn_00092930,DLAgn_00012660,DLAgn_00152750,DLAgn_00164480,DLAgn_00079590,DLAgn_00010480,DLAgn_00079010,DLAgn_00260600,DLAgn_00073340,DLAgn_00080530,DLAgn_00203710,DLAgn_00187800,DLAgn_00249330,DLAgn_00212350,DLAgn_00065180,DLAgn_00152130,DLAgn_00045490,DLAgn_00157650,DLAgn_00157000
GO:0005996	36	1.1%	0.68%	7.69E-4	0.0222	monosaccharide metabolic process	DLAgn_00254250,DLAgn_00104900,DLAgn_00074700,DLAgn_00046930,DLAgn_00132210,DLAgn_00257160,DLAgn_00244840,DLAgn_00058740,DLAgn_00110300,DLAgn_00019250,DLAgn_00062810,DLAgn_00185600,DLAgn_00249660,DLAgn_00152050,DLAgn_00143960,DLAgn_00020250,DLAgn_00159060,DLAgn_00199320,DLAgn_00260200,DLAgn_00042820,DLAgn_00181530,DLAgn_00059000,DLAgn_00058770,DLAgn_00004230,DLAgn_00243890,DLAgn_00222920,DLAgn_001…
GO:0071702	282	8.9%	7.5%	7.73E-4	0.0222	organic substance transport	DLAgn_00166090,DLAgn_00103750,DLAgn_00233330,DLAgn_00229990,DLAgn_00072920,DLAgn_00038570,DLAgn_00007950,DLAgn_00134140,DLAgn_00029740,DLAgn_00188310,DLAgn_00185840,DLAgn_00011400,DLAgn_00202820,DLAgn_00173190,DLAgn_00164900,DLAgn_00104850,DLAgn_00211430,DLAgn_00173990,DLAgn_00094820,DLAgn_00240310,DLAgn_00165790,DLAgn_00242610,DLAgn_00141480,DLAgn_00038100,DLAgn_00204340,DLAgn_00008900,DLAgn_000…
GO:0031326	121	3.8%	2.9%	7.75E-4	0.0222	regulation of cellular biosynthetic process	DLAgn_00095800,DLAgn_00198640,DLAgn_00024840,DLAgn_00072760,DLAgn_00141590,DLAgn_00103190,DLAgn_00058100,DLAgn_00006620,DLAgn_00200520,DLAgn_00252640,DLAgn_00106630,DLAgn_00211430,DLAgn_00088300,DLAgn_00014230,DLAgn_00019800,DLAgn_00104210,DLAgn_00050840,DLAgn_00141360,DLAgn_00077820,DLAgn_00149240,DLAgn_00092000,DLAgn_00111650,DLAgn_00219020,DLAgn_00193750,DLAgn_00146400,DLAgn_00209190,DLAgn_000…
GO:0006595	8	0.25%	0.08%	7.77E-4	0.0222	polyamine metabolic process	DLAgn_00126560,DLAgn_00182620,DLAgn_00042290,DLAgn_00064840,DLAgn_00201250,DLAgn_00012940,DLAgn_00019180,DLAgn_00066460
GO:0046390	44	1.4%	0.88%	7.78E-4	0.0222	ribose phosphate biosynthetic process	DLAgn_00152400,DLAgn_00175440,DLAgn_00261240,DLAgn_00240420,DLAgn_00133520,DLAgn_00182870,DLAgn_00257160,DLAgn_00039520,DLAgn_00030690,DLAgn_00241810,DLAgn_00171800,DLAgn_00058440,DLAgn_00179190,DLAgn_00137410,DLAgn_00008400,DLAgn_00110150,DLAgn_00138380,DLAgn_00109940,DLAgn_00153340,DLAgn_00085510,DLAgn_00151180,DLAgn_00042480,DLAgn_00152410,DLAgn_00014450,DLAgn_00015440,DLAgn_00102430,DLAgn_001…
GO:0009260	44	1.4%	0.88%	7.78E-4	0.0222	ribonucleotide biosynthetic process	DLAgn_00152400,DLAgn_00175440,DLAgn_00261240,DLAgn_00240420,DLAgn_00133520,DLAgn_00182870,DLAgn_00257160,DLAgn_00039520,DLAgn_00030690,DLAgn_00241810,DLAgn_00171800,DLAgn_00058440,DLAgn_00179190,DLAgn_00137410,DLAgn_00008400,DLAgn_00110150,DLAgn_00138380,DLAgn_00109940,DLAgn_00153340,DLAgn_00085510,DLAgn_00151180,DLAgn_00042480,DLAgn_00152410,DLAgn_00014450,DLAgn_00015440,DLAgn_00102430,DLAgn_001…
GO:0032259	62	1.9%	1.3%	7.9E-4	0.0222	methylation	DLAgn_00021930,DLAgn_00173540,DLAgn_00151990,DLAgn_00097220,DLAgn_00202310,DLAgn_00193820,DLAgn_00183420,DLAgn_00133210,DLAgn_00196730,DLAgn_00195320,DLAgn_00102810,DLAgn_00047250,DLAgn_00092400,DLAgn_00122060,DLAgn_00172740,DLAgn_00079570,DLAgn_00123390,DLAgn_00143380,DLAgn_00077270,DLAgn_00033200,DLAgn_00077390,DLAgn_00187710,DLAgn_00185610,DLAgn_00022360,DLAgn_00157890,DLAgn_00089200,DLAgn_001…
GO:0006281	72	2.3%	1.6%	7.98E-4	0.0222	DNA repair	DLAgn_00195690,DLAgn_00101450,DLAgn_00068820,DLAgn_00014680,DLAgn_00103550,DLAgn_00122870,DLAgn_00092890,DLAgn_00160190,DLAgn_00160070,DLAgn_00229710,DLAgn_00250820,DLAgn_00159000,DLAgn_00030400,DLAgn_00183300,DLAgn_00080500,DLAgn_00164300,DLAgn_00109500,DLAgn_00252640,DLAgn_00196610,DLAgn_00124400,DLAgn_00133290,DLAgn_00073900,DLAgn_00098900,DLAgn_00012130,DLAgn_00148830,DLAgn_00072930,DLAgn_001…
GO:0046782	11	0.35%	0.13%	8.11E-4	0.0225	regulation of viral transcription	DLAgn_00002460,DLAgn_00250820,DLAgn_00067310,DLAgn_00159000,DLAgn_00122870,DLAgn_00027530,DLAgn_00030400,DLAgn_00091900,DLAgn_00075740,DLAgn_00254520,DLAgn_00124400
GO:0006506	11	0.35%	0.13%	8.11E-4	0.0225	GPI anchor biosynthetic process	DLAgn_00042560,DLAgn_00101690,DLAgn_00052310,DLAgn_00152010,DLAgn_00152230,DLAgn_00006440,DLAgn_00207250,DLAgn_00103580,DLAgn_00172820,DLAgn_00251520,DLAgn_00074210
GO:1903321	11	0.35%	0.13%	8.11E-4	0.0225	negative regulation of protein modification by small protein conjugation or removal	DLAgn_00025900,DLAgn_00200520,DLAgn_00164700,DLAgn_00009520,DLAgn_00063820,DLAgn_00012640,DLAgn_00172090,DLAgn_00031080,DLAgn_00026270,DLAgn_00141700,DLAgn_00093100
GO:0022402	112	3.5%	2.7%	8.35E-4	0.0228	cell cycle process	DLAgn_00166090,DLAgn_00198640,DLAgn_00215900,DLAgn_00103230,DLAgn_00056310,DLAgn_00032740,DLAgn_00196610,DLAgn_00107960,DLAgn_00192370,DLAgn_00211670,DLAgn_00049990,DLAgn_00173990,DLAgn_00171690,DLAgn_00123870,DLAgn_00059020,DLAgn_00077820,DLAgn_00079570,DLAgn_00149360,DLAgn_00168780,DLAgn_00017460,DLAgn_00203650,DLAgn_00201110,DLAgn_00010660,DLAgn_00151270,DLAgn_00041180,DLAgn_00029470,DLAgn_001…
GO:0044085	16	0.5%	0.23%	8.37E-4	0.0228	cellular component biogenesis	DLAgn_00174420,DLAgn_00065970,DLAgn_00090700,DLAgn_00034130,DLAgn_00072370,DLAgn_00099730,DLAgn_00162660,DLAgn_00082840,DLAgn_00009520,DLAgn_00061510,DLAgn_00010550,DLAgn_00085830,DLAgn_00248060,DLAgn_00085990,DLAgn_00104940,DLAgn_00010800
GO:0022411	27	0.85%	0.47%	8.58E-4	0.0232	cellular component disassembly	DLAgn_00102520,DLAgn_00095800,DLAgn_00227070,DLAgn_00122870,DLAgn_00200470,DLAgn_00109280,DLAgn_00030490,DLAgn_00107080,DLAgn_00184570,DLAgn_00137530,DLAgn_00063820,DLAgn_00068030,DLAgn_00170380,DLAgn_00258620,DLAgn_00104210,DLAgn_00042740,DLAgn_00171610,DLAgn_00202440,DLAgn_00074530,DLAgn_00202780,DLAgn_00147280,DLAgn_00104190,DLAgn_00059640,DLAgn_00219680,DLAgn_00001880,DLAgn_00106960,DLAgn_001…
GO:0006400	12	0.38%	0.15%	8.78E-4	0.0236	tRNA modification	DLAgn_00193820,DLAgn_00114560,DLAgn_00031770,DLAgn_00154640,DLAgn_00022360,DLAgn_00164790,DLAgn_00020360,DLAgn_00147090,DLAgn_00047250,DLAgn_00027030,DLAgn_00101510,DLAgn_00198880
GO:0070979	12	0.38%	0.15%	8.78E-4	0.0236	protein K11-linked ubiquitination	DLAgn_00176300,DLAgn_00262910,DLAgn_00053530,DLAgn_00130290,DLAgn_00002530,DLAgn_00164860,DLAgn_00113230,DLAgn_00123830,DLAgn_00241100,DLAgn_00198040,DLAgn_00056320,DLAgn_00152700
GO:0006354	12	0.38%	0.15%	8.78E-4	0.0236	DNA-templated transcription, elongation	DLAgn_00024060,DLAgn_00166600,DLAgn_00250820,DLAgn_00200610,DLAgn_00159000,DLAgn_00066830,DLAgn_00030400,DLAgn_00232800,DLAgn_00177680,DLAgn_00091900,DLAgn_00254520,DLAgn_00124400
GO:0022613	14	0.44%	0.19%	9.02E-4	0.0239	ribonucleoprotein complex biogenesis	DLAgn_00174420,DLAgn_00065970,DLAgn_00090700,DLAgn_00034130,DLAgn_00072370,DLAgn_00099730,DLAgn_00082840,DLAgn_00009520,DLAgn_00061510,DLAgn_00085830,DLAgn_00248060,DLAgn_00085990,DLAgn_00104940,DLAgn_00010800
GO:0019439	52	1.6%	1.1%	9.5E-4	0.0251	aromatic compound catabolic process	DLAgn_00127000,DLAgn_00232040,DLAgn_00146200,DLAgn_00030490,DLAgn_00107080,DLAgn_00203710,DLAgn_00097590,DLAgn_00153460,DLAgn_00068030,DLAgn_00211430,DLAgn_00165190,DLAgn_00068830,DLAgn_00175810,DLAgn_00104210,DLAgn_00042740,DLAgn_00151980,DLAgn_00046820,DLAgn_00124120,DLAgn_00171610,DLAgn_00202440,DLAgn_00113620,DLAgn_00072250,DLAgn_00115600,DLAgn_00192700,DLAgn_00246780,DLAgn_00006450,DLAgn_000…
GO:0072331	18	0.57%	0.28%	1.04E-3	0.0272	signal transduction by p53 class mediator	DLAgn_00171690,DLAgn_00067310,DLAgn_00196030,DLAgn_00104900,DLAgn_00057070,DLAgn_00103550,DLAgn_00202440,DLAgn_00010580,DLAgn_00147280,DLAgn_00058100,DLAgn_00130380,DLAgn_00049960,DLAgn_00153670,DLAgn_00029470,DLAgn_00104860,DLAgn_00153380,DLAgn_00175570,DLAgn_00067240
GO:0006977	7	0.22%	0.07%	1.12E-3	0.0293	DNA damage response, signal transduction by p53 class mediator resulting in cell cycle arrest	DLAgn_00171690,DLAgn_00196030,DLAgn_00057070,DLAgn_00029470,DLAgn_00104860,DLAgn_00147280,DLAgn_00067240
GO:0072413	7	0.22%	0.07%	1.12E-3	0.0293	signal transduction involved in mitotic cell cycle checkpoint	DLAgn_00171690,DLAgn_00196030,DLAgn_00057070,DLAgn_00029470,DLAgn_00104860,DLAgn_00147280,DLAgn_00067240
GO:0072401	7	0.22%	0.07%	1.12E-3	0.0293	signal transduction involved in DNA integrity checkpoint	DLAgn_00171690,DLAgn_00196030,DLAgn_00057070,DLAgn_00029470,DLAgn_00104860,DLAgn_00147280,DLAgn_00067240
GO:0072431	7	0.22%	0.07%	1.12E-3	0.0293	signal transduction involved in mitotic G1 DNA damage checkpoint	DLAgn_00171690,DLAgn_00196030,DLAgn_00057070,DLAgn_00029470,DLAgn_00104860,DLAgn_00147280,DLAgn_00067240
GO:0072422	7	0.22%	0.07%	1.12E-3	0.0293	signal transduction involved in DNA damage checkpoint	DLAgn_00171690,DLAgn_00196030,DLAgn_00057070,DLAgn_00029470,DLAgn_00104860,DLAgn_00147280,DLAgn_00067240
GO:0072395	7	0.22%	0.07%	1.12E-3	0.0293	signal transduction involved in cell cycle checkpoint	DLAgn_00171690,DLAgn_00196030,DLAgn_00057070,DLAgn_00029470,DLAgn_00104860,DLAgn_00147280,DLAgn_00067240
GO:1902400	7	0.22%	0.07%	1.12E-3	0.0293	intracellular signal transduction involved in G1 DNA damage checkpoint	DLAgn_00171690,DLAgn_00196030,DLAgn_00057070,DLAgn_00029470,DLAgn_00104860,DLAgn_00147280,DLAgn_00067240
GO:1902403	7	0.22%	0.07%	1.12E-3	0.0293	signal transduction involved in mitotic DNA integrity checkpoint	DLAgn_00171690,DLAgn_00196030,DLAgn_00057070,DLAgn_00029470,DLAgn_00104860,DLAgn_00147280,DLAgn_00067240
GO:1902402	7	0.22%	0.07%	1.12E-3	0.0293	signal transduction involved in mitotic DNA damage checkpoint	DLAgn_00171690,DLAgn_00196030,DLAgn_00057070,DLAgn_00029470,DLAgn_00104860,DLAgn_00147280,DLAgn_00067240
GO:0035246	7	0.22%	0.07%	1.12E-3	0.0293	peptidyl-arginine N-methylation	DLAgn_00103540,DLAgn_00173530,DLAgn_00161760,DLAgn_00001410,DLAgn_00196730,DLAgn_00074400,DLAgn_00195320
GO:0018216	7	0.22%	0.07%	1.12E-3	0.0293	peptidyl-arginine methylation	DLAgn_00103540,DLAgn_00173530,DLAgn_00161760,DLAgn_00001410,DLAgn_00196730,DLAgn_00074400,DLAgn_00195320
GO:0018195	7	0.22%	0.07%	1.12E-3	0.0293	peptidyl-arginine modification	DLAgn_00103540,DLAgn_00173530,DLAgn_00161760,DLAgn_00001410,DLAgn_00196730,DLAgn_00074400,DLAgn_00195320
GO:0044270	54	1.7%	1.1%	1.13E-3	0.0293	cellular nitrogen compound catabolic process	DLAgn_00127000,DLAgn_00232040,DLAgn_00146200,DLAgn_00030490,DLAgn_00107080,DLAgn_00137210,DLAgn_00203710,DLAgn_00097590,DLAgn_00153460,DLAgn_00068030,DLAgn_00211430,DLAgn_00165190,DLAgn_00068830,DLAgn_00175810,DLAgn_00104210,DLAgn_00042740,DLAgn_00151980,DLAgn_00046820,DLAgn_00124120,DLAgn_00171610,DLAgn_00202440,DLAgn_00113620,DLAgn_00072250,DLAgn_00115600,DLAgn_00192700,DLAgn_00025070,DLAgn_002…
GO:0032446	90	2.8%	2.1%	1.19E-3	0.0293	protein modification by small protein conjugation	DLAgn_00071910,DLAgn_00025810,DLAgn_00012660,DLAgn_00166890,DLAgn_00187070,DLAgn_00265920,DLAgn_00056320,DLAgn_00056310,DLAgn_00162560,DLAgn_00164860,DLAgn_00109500,DLAgn_00004080,DLAgn_00123830,DLAgn_00088300,DLAgn_00171690,DLAgn_00066210,DLAgn_00176300,DLAgn_00196030,DLAgn_00126460,DLAgn_00152750,DLAgn_00153200,DLAgn_00050320,DLAgn_00050120,DLAgn_00079010,DLAgn_00018150,DLAgn_00189780,DLAgn_001…
GO:0051603	51	1.6%	1.1%	1.27E-3	0.031	proteolysis involved in cellular protein catabolic process	DLAgn_00166090,DLAgn_00127000,DLAgn_00234780,DLAgn_00012660,DLAgn_00019610,DLAgn_00205940,DLAgn_00010480,DLAgn_00093100,DLAgn_00080300,DLAgn_00006980,DLAgn_00080060,DLAgn_00023040,DLAgn_00026270,DLAgn_00197560,DLAgn_00144150,DLAgn_00152750,DLAgn_00262320,DLAgn_00079010,DLAgn_00132170,DLAgn_00224600,DLAgn_00076260,DLAgn_00215420,DLAgn_00176150,DLAgn_00253740,DLAgn_00194520,DLAgn_00046470,DLAgn_000…
GO:0006368	10	0.31%	0.12%	1.27E-3	0.031	transcription elongation from RNA polymerase II promoter	DLAgn_00024060,DLAgn_00250820,DLAgn_00200610,DLAgn_00159000,DLAgn_00066830,DLAgn_00030400,DLAgn_00177680,DLAgn_00091900,DLAgn_00254520,DLAgn_00124400
GO:0072332	11	0.35%	0.14%	1.38E-3	0.0335	intrinsic apoptotic signaling pathway by p53 class mediator	DLAgn_00067310,DLAgn_00104900,DLAgn_00103550,DLAgn_00130380,DLAgn_00049960,DLAgn_00202440,DLAgn_00153670,DLAgn_00010580,DLAgn_00153380,DLAgn_00175570,DLAgn_00058100
GO:0042254	11	0.35%	0.14%	1.38E-3	0.0335	ribosome biogenesis	DLAgn_00174420,DLAgn_00082840,DLAgn_00065970,DLAgn_00009520,DLAgn_00090700,DLAgn_00034130,DLAgn_00085830,DLAgn_00248060,DLAgn_00085990,DLAgn_00099730,DLAgn_00104940
GO:0000387	6	0.19%	0.05%	1.55E-3	0.0372	spliceosomal snRNP assembly	DLAgn_00196580,DLAgn_00171150,DLAgn_00201270,DLAgn_00173530,DLAgn_00096440,DLAgn_00001410
GO:0006744	6	0.19%	0.05%	1.55E-3	0.0372	ubiquinone biosynthetic process	DLAgn_00173550,DLAgn_00134020,DLAgn_00122060,DLAgn_00021760,DLAgn_00177440,DLAgn_00064560
GO:0006743	6	0.19%	0.05%	1.55E-3	0.0372	ubiquinone metabolic process	DLAgn_00173550,DLAgn_00134020,DLAgn_00122060,DLAgn_00021760,DLAgn_00177440,DLAgn_00064560
GO:1901663	6	0.19%	0.05%	1.55E-3	0.0372	quinone biosynthetic process	DLAgn_00173550,DLAgn_00134020,DLAgn_00122060,DLAgn_00021760,DLAgn_00177440,DLAgn_00064560
GO:0009081	6	0.19%	0.05%	1.55E-3	0.0372	branched-chain amino acid metabolic process	DLAgn_00047950,DLAgn_00261240,DLAgn_00061640,DLAgn_00232700,DLAgn_00199590,DLAgn_00064410
GO:0018193	103	3.2%	2.5%	1.57E-3	0.0372	peptidyl-amino acid modification	DLAgn_00148940,DLAgn_00092890,DLAgn_00072490,DLAgn_00196730,DLAgn_00171290,DLAgn_00193580,DLAgn_00082440,DLAgn_00148830,DLAgn_00016530,DLAgn_00173750,DLAgn_00050840,DLAgn_00079570,DLAgn_00092880,DLAgn_00177680,DLAgn_00009320,DLAgn_00066380,DLAgn_00225090,DLAgn_00175300,DLAgn_00092750,DLAgn_00104900,DLAgn_00209680,DLAgn_00226460,DLAgn_00145530,DLAgn_00203740,DLAgn_00074400,DLAgn_00203340,DLAgn_002…
GO:0070997	8	0.25%	0.09%	1.65E-3	0.0386	neuron death	DLAgn_00164710,DLAgn_00171890,DLAgn_00083050,DLAgn_00126540,DLAgn_00132410,DLAgn_00052290,DLAgn_00036480,DLAgn_00092770
GO:0005975	100	3.1%	2.4%	1.66E-3	0.0387	carbohydrate metabolic process	DLAgn_00122270,DLAgn_00018320,DLAgn_00074700,DLAgn_00068700,DLAgn_00265200,DLAgn_00058740,DLAgn_00019250,DLAgn_00249910,DLAgn_00085710,DLAgn_00141100,DLAgn_00185600,DLAgn_00020250,DLAgn_00102430,DLAgn_00166080,DLAgn_00042820,DLAgn_00123870,DLAgn_00181530,DLAgn_00182580,DLAgn_00098350,DLAgn_00023770,DLAgn_00068040,DLAgn_00216550,DLAgn_00191330,DLAgn_00197150,DLAgn_00067230,DLAgn_00199330,DLAgn_000…
GO:0000209	33	1.0%	0.64%	1.74E-3	0.0403	protein polyubiquitination	DLAgn_00262910,DLAgn_00057070,DLAgn_00265920,DLAgn_00056320,DLAgn_00076300,DLAgn_00152700,DLAgn_00077120,DLAgn_00056310,DLAgn_00164860,DLAgn_00109500,DLAgn_00123830,DLAgn_00063740,DLAgn_00067240,DLAgn_00088300,DLAgn_00171690,DLAgn_00176300,DLAgn_00196030,DLAgn_00079590,DLAgn_00070770,DLAgn_00241100,DLAgn_00147280,DLAgn_00132170,DLAgn_00053530,DLAgn_00130290,DLAgn_00002530,DLAgn_00006430,DLAgn_001…
GO:0016567	85	2.7%	2.0%	1.75E-3	0.0404	protein ubiquitination	DLAgn_00071910,DLAgn_00025810,DLAgn_00012660,DLAgn_00166890,DLAgn_00187070,DLAgn_00265920,DLAgn_00056320,DLAgn_00056310,DLAgn_00162560,DLAgn_00164860,DLAgn_00109500,DLAgn_00004080,DLAgn_00123830,DLAgn_00088300,DLAgn_00171690,DLAgn_00176300,DLAgn_00196030,DLAgn_00126460,DLAgn_00152750,DLAgn_00153200,DLAgn_00050320,DLAgn_00079010,DLAgn_00018150,DLAgn_00189780,DLAgn_00132170,DLAgn_00205900,DLAgn_000…
GO:0045292	4	0.13%	0.03%	1.89E-3	0.0434	mRNA cis splicing, via spliceosome	DLAgn_00109690,DLAgn_00146200,DLAgn_00112580,DLAgn_00113620
GO:0030490	4	0.13%	0.03%	1.89E-3	0.0434	maturation of SSU-rRNA	DLAgn_00227070,DLAgn_00228450,DLAgn_00202440,DLAgn_00251640
GO:0045717	4	0.13%	0.03%	1.89E-3	0.0434	negative regulation of fatty acid biosynthetic process	DLAgn_00137210,DLAgn_00143710,DLAgn_00062810,DLAgn_00010580
GO:0006999	5	0.16%	0.04%	1.95E-3	0.0442	nuclear pore organization	DLAgn_00065100,DLAgn_00046720,DLAgn_00164900,DLAgn_00165280,DLAgn_00209830
GO:0006488	5	0.16%	0.04%	1.95E-3	0.0442	dolichol-linked oligosaccharide biosynthetic process	DLAgn_00042560,DLAgn_00068600,DLAgn_00207250,DLAgn_00140560,DLAgn_00092880
GO:0006490	5	0.16%	0.04%	1.95E-3	0.0442	oligosaccharide-lipid intermediate biosynthetic process	DLAgn_00042560,DLAgn_00068600,DLAgn_00207250,DLAgn_00140560,DLAgn_00092880
GO:0006405	18	0.57%	0.29%	1.97E-3	0.0442	RNA export from nucleus	DLAgn_00233660,DLAgn_00146200,DLAgn_00203960,DLAgn_00113620,DLAgn_00052270,DLAgn_00209830,DLAgn_00072020,DLAgn_00205970,DLAgn_00188310,DLAgn_00003860,DLAgn_00249740,DLAgn_00137720,DLAgn_00084450,DLAgn_00122840,DLAgn_00176280,DLAgn_00213840,DLAgn_00194440,DLAgn_00010800
GO:0010605	149	4.7%	3.8%	1.97E-3	0.0442	negative regulation of macromolecule metabolic process	DLAgn_00215900,DLAgn_00024840,DLAgn_00226240,DLAgn_00131660,DLAgn_00141590,DLAgn_00093100,DLAgn_00134380,DLAgn_00029740,DLAgn_00200520,DLAgn_00140650,DLAgn_00262580,DLAgn_00107440,DLAgn_00006980,DLAgn_00000120,DLAgn_00153460,DLAgn_00244190,DLAgn_00252640,DLAgn_00068150,DLAgn_00152130,DLAgn_00051700,DLAgn_00029060,DLAgn_00068030,DLAgn_00155360,DLAgn_00211430,DLAgn_00124320,DLAgn_00068830,DLAgn_001…
GO:0031397	9	0.28%	0.1%	0.002	0.0445	negative regulation of protein ubiquitination	DLAgn_00025900,DLAgn_00164700,DLAgn_00009520,DLAgn_00012640,DLAgn_00172090,DLAgn_00031080,DLAgn_00026270,DLAgn_00141700,DLAgn_00093100
GO:0033865	19	0.6%	0.31%	2.35E-3	0.052	nucleoside bisphosphate metabolic process	DLAgn_00124320,DLAgn_00014450,DLAgn_00102430,DLAgn_00197930,DLAgn_00261240,DLAgn_00182870,DLAgn_00257160,DLAgn_00243890,DLAgn_00247200,DLAgn_00263490,DLAgn_00159310,DLAgn_00264000,DLAgn_00008400,DLAgn_00009210,DLAgn_00232700,DLAgn_00042480,DLAgn_00081670,DLAgn_00116080,DLAgn_00172380
GO:0033875	19	0.6%	0.31%	2.35E-3	0.052	ribonucleoside bisphosphate metabolic process	DLAgn_00124320,DLAgn_00014450,DLAgn_00102430,DLAgn_00197930,DLAgn_00261240,DLAgn_00182870,DLAgn_00257160,DLAgn_00243890,DLAgn_00247200,DLAgn_00263490,DLAgn_00159310,DLAgn_00264000,DLAgn_00008400,DLAgn_00009210,DLAgn_00232700,DLAgn_00042480,DLAgn_00081670,DLAgn_00116080,DLAgn_00172380
GO:0034032	19	0.6%	0.31%	2.35E-3	0.052	purine nucleoside bisphosphate metabolic process	DLAgn_00124320,DLAgn_00014450,DLAgn_00102430,DLAgn_00197930,DLAgn_00261240,DLAgn_00182870,DLAgn_00257160,DLAgn_00243890,DLAgn_00247200,DLAgn_00263490,DLAgn_00159310,DLAgn_00264000,DLAgn_00008400,DLAgn_00009210,DLAgn_00232700,DLAgn_00042480,DLAgn_00081670,DLAgn_00116080,DLAgn_00172380
GO:0006740	7	0.22%	0.07%	2.53E-3	0.0553	NADPH regeneration	DLAgn_00051760,DLAgn_00128310,DLAgn_00061640,DLAgn_00132210,DLAgn_00191320,DLAgn_00199590,DLAgn_00197150
GO:0006521	7	0.22%	0.07%	2.53E-3	0.0553	regulation of cellular amino acid metabolic process	DLAgn_00171690,DLAgn_00196030,DLAgn_00057070,DLAgn_00064840,DLAgn_00029470,DLAgn_00104860,DLAgn_00067240
GO:0002479	7	0.22%	0.07%	2.53E-3	0.0553	antigen processing and presentation of exogenous peptide antigen via MHC class I, TAP-dependent	DLAgn_00171690,DLAgn_00196030,DLAgn_00057070,DLAgn_00029470,DLAgn_00104860,DLAgn_00147280,DLAgn_00067240
GO:0042590	7	0.22%	0.07%	2.53E-3	0.0553	antigen processing and presentation of exogenous peptide antigen via MHC class I	DLAgn_00171690,DLAgn_00196030,DLAgn_00057070,DLAgn_00029470,DLAgn_00104860,DLAgn_00147280,DLAgn_00067240
GO:0042181	7	0.22%	0.07%	2.53E-3	0.0553	ketone biosynthetic process	DLAgn_00173550,DLAgn_00134020,DLAgn_00122060,DLAgn_00002640,DLAgn_00021760,DLAgn_00177440,DLAgn_00064560
GO:1901605	44	1.4%	0.93%	2.83E-3	0.0607	alpha-amino acid metabolic process	DLAgn_00047800,DLAgn_00124410,DLAgn_00182730,DLAgn_00135500,DLAgn_00050690,DLAgn_00075380,DLAgn_00263490,DLAgn_00238250,DLAgn_00264000,DLAgn_00097050,DLAgn_00006420,DLAgn_00011100,DLAgn_00190350,DLAgn_00061640,DLAgn_00154010,DLAgn_00007130,DLAgn_00155140,DLAgn_00067540,DLAgn_00081890,DLAgn_00152410,DLAgn_00167390,DLAgn_00015440,DLAgn_00154630,DLAgn_00126560,DLAgn_00196070,DLAgn_00136820,DLAgn_001…
GO:0007017	88	2.8%	2.1%	3.01E-3	0.0644	microtubule-based process	DLAgn_00101450,DLAgn_00177420,DLAgn_00049700,DLAgn_00211700,DLAgn_00126550,DLAgn_00071750,DLAgn_00235190,DLAgn_00260910,DLAgn_00017150,DLAgn_00056950,DLAgn_00095290,DLAgn_00249760,DLAgn_00196610,DLAgn_00155240,DLAgn_00230930,DLAgn_00266180,DLAgn_00192370,DLAgn_00126820,DLAgn_00068670,DLAgn_00211670,DLAgn_00086320,DLAgn_00082440,DLAgn_00173990,DLAgn_00046700,DLAgn_00025900,DLAgn_00067900,DLAgn_000…
GO:0017038	19	0.6%	0.32%	3.1E-3	0.0659	protein import	DLAgn_00171150,DLAgn_00232580,DLAgn_00197720,DLAgn_00242610,DLAgn_00141480,DLAgn_00186240,DLAgn_00162660,DLAgn_00200410,DLAgn_00135250,DLAgn_00139810,DLAgn_00095480,DLAgn_00132250,DLAgn_00219680,DLAgn_00052950,DLAgn_00158730,DLAgn_00015710,DLAgn_00084450,DLAgn_00179640,DLAgn_00089830
GO:0009069	13	0.41%	0.19%	3.15E-3	0.0667	serine family amino acid metabolic process	DLAgn_00167390,DLAgn_00124410,DLAgn_00135500,DLAgn_00137710,DLAgn_00050690,DLAgn_00006850,DLAgn_00032110,DLAgn_00187710,DLAgn_00097050,DLAgn_00012640,DLAgn_00121300,DLAgn_00155140,DLAgn_00158480
GO:0048524	12	0.38%	0.17%	3.35E-3	0.0708	positive regulation of viral process	DLAgn_00195690,DLAgn_00002460,DLAgn_00250820,DLAgn_00067310,DLAgn_00159000,DLAgn_00122870,DLAgn_00027530,DLAgn_00030400,DLAgn_00091900,DLAgn_00075740,DLAgn_00254520,DLAgn_00124400
GO:0046700	52	1.6%	1.1%	3.37E-3	0.0709	heterocycle catabolic process	DLAgn_00127000,DLAgn_00232040,DLAgn_00146200,DLAgn_00030490,DLAgn_00107080,DLAgn_00203710,DLAgn_00097590,DLAgn_00153460,DLAgn_00068030,DLAgn_00211430,DLAgn_00165190,DLAgn_00068830,DLAgn_00175810,DLAgn_00104210,DLAgn_00042740,DLAgn_00151980,DLAgn_00046820,DLAgn_00124120,DLAgn_00171610,DLAgn_00202440,DLAgn_00113620,DLAgn_00072250,DLAgn_00115600,DLAgn_00192700,DLAgn_00025070,DLAgn_00246780,DLAgn_000…
GO:0046688	9	0.28%	0.11%	3.47E-3	0.0727	response to copper ion	DLAgn_00124640,DLAgn_00090730,DLAgn_00103470,DLAgn_00047810,DLAgn_00162080,DLAgn_00254530,DLAgn_00055450,DLAgn_00151180,DLAgn_00073440
GO:0001906	10	0.31%	0.13%	3.56E-3	0.0743	cell killing	DLAgn_00191070,DLAgn_00019540,DLAgn_00178600,DLAgn_00192420,DLAgn_00072860,DLAgn_00192430,DLAgn_00105520,DLAgn_00105510,DLAgn_00239810,DLAgn_00058550
GO:0008610	75	2.4%	1.8%	3.76E-3	0.0782	lipid biosynthetic process	DLAgn_00101690,DLAgn_00056080,DLAgn_00046510,DLAgn_00017510,DLAgn_00261200,DLAgn_00138810,DLAgn_00110640,DLAgn_00202310,DLAgn_00002810,DLAgn_00208850,DLAgn_00047170,DLAgn_00075040,DLAgn_00085710,DLAgn_00245360,DLAgn_00052310,DLAgn_00082680,DLAgn_00109500,DLAgn_00183700,DLAgn_00154590,DLAgn_00081670,DLAgn_00124320,DLAgn_00100650,DLAgn_00102430,DLAgn_00224290,DLAgn_00152230,DLAgn_00207250,DLAgn_002…
GO:0006596	6	0.19%	0.06%	3.82E-3	0.0791	polyamine biosynthetic process	DLAgn_00126560,DLAgn_00042290,DLAgn_00064840,DLAgn_00201250,DLAgn_00019180,DLAgn_00066460
GO:0071174	6	0.19%	0.06%	3.82E-3	0.0791	mitotic spindle checkpoint	DLAgn_00184570,DLAgn_00056310,DLAgn_00173120,DLAgn_00162410,DLAgn_00241100,DLAgn_00080560
GO:0046364	14	0.44%	0.22%	4.1E-3	0.0843	monosaccharide biosynthetic process	DLAgn_00254250,DLAgn_00260200,DLAgn_00074700,DLAgn_00042820,DLAgn_00046930,DLAgn_00132210,DLAgn_00244840,DLAgn_00058740,DLAgn_00110300,DLAgn_00058770,DLAgn_00004230,DLAgn_00133240,DLAgn_00197150,DLAgn_00159060
GO:0019318	30	0.94%	0.6%	4.65E-3	0.0952	hexose metabolic process	DLAgn_00254250,DLAgn_00104900,DLAgn_00074700,DLAgn_00046930,DLAgn_00257160,DLAgn_00058740,DLAgn_00110300,DLAgn_00062810,DLAgn_00185600,DLAgn_00152050,DLAgn_00143960,DLAgn_00020250,DLAgn_00159060,DLAgn_00199320,DLAgn_00260200,DLAgn_00042820,DLAgn_00181530,DLAgn_00059000,DLAgn_00058770,DLAgn_00004230,DLAgn_00243890,DLAgn_00222920,DLAgn_00240480,DLAgn_00135220,DLAgn_00197150,DLAgn_00067230,DLAgn_002…
GO:0046931	7	0.22%	0.08%	4.98E-3	0.101	pore complex assembly	DLAgn_00192420,DLAgn_00192430,DLAgn_00105520,DLAgn_00164900,DLAgn_00105510,DLAgn_00165280,DLAgn_00209830
GO:0031577	7	0.22%	0.08%	4.98E-3	0.101	spindle checkpoint	DLAgn_00184570,DLAgn_00056310,DLAgn_00173120,DLAgn_00103230,DLAgn_00162410,DLAgn_00241100,DLAgn_00080560
GO:0051402	7	0.22%	0.08%	4.98E-3	0.101	neuron apoptotic process	DLAgn_00164710,DLAgn_00083050,DLAgn_00126540,DLAgn_00132410,DLAgn_00052290,DLAgn_00036480,DLAgn_00092770
GO:0018205	43	1.4%	0.93%	4.99E-3	0.101	peptidyl-lysine modification	DLAgn_00021930,DLAgn_00175300,DLAgn_00174750,DLAgn_00145450,DLAgn_00226460,DLAgn_00145530,DLAgn_00203740,DLAgn_00097220,DLAgn_00010580,DLAgn_00125480,DLAgn_00092890,DLAgn_00203340,DLAgn_00162490,DLAgn_00227830,DLAgn_00265270,DLAgn_00072490,DLAgn_00171190,DLAgn_00231400,DLAgn_00173170,DLAgn_00089410,DLAgn_00100410,DLAgn_00153940,DLAgn_00066830,DLAgn_00148830,DLAgn_00016530,DLAgn_00172740,DLAgn_001…
GO:0006487	15	0.47%	0.24%	5.05E-3	0.101	protein N-linked glycosylation	DLAgn_00042560,DLAgn_00068600,DLAgn_00260990,DLAgn_00259030,DLAgn_00135940,DLAgn_00265920,DLAgn_00133930,DLAgn_00092880,DLAgn_00039230,DLAgn_00057440,DLAgn_00116740,DLAgn_00005020,DLAgn_00112480,DLAgn_00088930,DLAgn_00065180
GO:0007275	75	2.4%	1.8%	5.07E-3	0.102	multicellular organism development	DLAgn_00152400,DLAgn_00102540,DLAgn_00240220,DLAgn_00031140,DLAgn_00052280,DLAgn_00098510,DLAgn_00220210,DLAgn_00028770,DLAgn_00200520,DLAgn_00036820,DLAgn_00094080,DLAgn_00183300,DLAgn_00010550,DLAgn_00252640,DLAgn_00191680,DLAgn_00115060,DLAgn_00193220,DLAgn_00195320,DLAgn_00026270,DLAgn_00193580,DLAgn_00124320,DLAgn_00068830,DLAgn_00145000,DLAgn_00070510,DLAgn_00086060,DLAgn_00202440,DLAgn_000…
GO:0000075	28	0.88%	0.55%	5.16E-3	0.103	cell cycle checkpoint	DLAgn_00173120,DLAgn_00103550,DLAgn_00103230,DLAgn_00070960,DLAgn_00147070,DLAgn_00160070,DLAgn_00184570,DLAgn_00136780,DLAgn_00056310,DLAgn_00162620,DLAgn_00252640,DLAgn_00080560,DLAgn_00153380,DLAgn_00231760,DLAgn_00100110,DLAgn_00046700,DLAgn_00042600,DLAgn_00121990,DLAgn_00070950,DLAgn_00241100,DLAgn_00077820,DLAgn_00091590,DLAgn_00019240,DLAgn_00161390,DLAgn_00039230,DLAgn_00004670,DLAgn_000…
GO:0065003	143	4.5%	3.7%	5.26E-3	0.105	protein-containing complex assembly	DLAgn_00090990,DLAgn_00196580,DLAgn_00204690,DLAgn_00211700,DLAgn_00038610,DLAgn_00038850,DLAgn_00235190,DLAgn_00017350,DLAgn_00165280,DLAgn_00030440,DLAgn_00188310,DLAgn_00137010,DLAgn_00098240,DLAgn_00210180,DLAgn_00038600,DLAgn_00109500,DLAgn_00191680,DLAgn_00192370,DLAgn_00164900,DLAgn_00073900,DLAgn_00124320,DLAgn_00224170,DLAgn_00104210,DLAgn_00047710,DLAgn_00096440,DLAgn_00202440,DLAgn_000…
GO:0009247	11	0.35%	0.16%	5.27E-3	0.105	glycolipid biosynthetic process	DLAgn_00042560,DLAgn_00101690,DLAgn_00052310,DLAgn_00152010,DLAgn_00152230,DLAgn_00006440,DLAgn_00207250,DLAgn_00103580,DLAgn_00172820,DLAgn_00251520,DLAgn_00074210
GO:0022403	22	0.69%	0.41%	5.45E-3	0.107	cell cycle phase	DLAgn_00173990,DLAgn_00171690,DLAgn_00046700,DLAgn_00065100,DLAgn_00196030,DLAgn_00233660,DLAgn_00057070,DLAgn_00123980,DLAgn_00202780,DLAgn_00241100,DLAgn_00147280,DLAgn_00209820,DLAgn_00184570,DLAgn_00118920,DLAgn_00056310,DLAgn_00072490,DLAgn_00249740,DLAgn_00222920,DLAgn_00029470,DLAgn_00104860,DLAgn_00067240,DLAgn_00175260
GO:0042771	8	0.25%	0.1%	5.53E-3	0.109	intrinsic apoptotic signaling pathway in response to DNA damage by p53 class mediator	DLAgn_00067310,DLAgn_00103550,DLAgn_00130380,DLAgn_00049960,DLAgn_00010580,DLAgn_00153380,DLAgn_00175570,DLAgn_00058100
GO:0051156	8	0.25%	0.1%	5.53E-3	0.109	glucose 6-phosphate metabolic process	DLAgn_00051760,DLAgn_00174960,DLAgn_00128310,DLAgn_00061640,DLAgn_00132210,DLAgn_00191320,DLAgn_00199590,DLAgn_00197150
GO:0022904	10	0.31%	0.14%	5.54E-3	0.109	respiratory electron transport chain	DLAgn_00205360,DLAgn_00064020,DLAgn_00147760,DLAgn_00139760,DLAgn_00164640,DLAgn_00103060,DLAgn_00114060,DLAgn_00201410,DLAgn_00008390,DLAgn_00151180
GO:0034969	5	0.16%	0.05%	5.64E-3	0.11	histone arginine methylation	DLAgn_00173530,DLAgn_00001410,DLAgn_00196730,DLAgn_00074400,DLAgn_00195320
GO:0002228	5	0.16%	0.05%	5.64E-3	0.11	natural killer cell mediated immunity	DLAgn_00191070,DLAgn_00019540,DLAgn_00178600,DLAgn_00239810,DLAgn_00058550
GO:0035247	5	0.16%	0.05%	5.64E-3	0.11	peptidyl-arginine omega-N-methylation	DLAgn_00173530,DLAgn_00161760,DLAgn_00001410,DLAgn_00196730,DLAgn_00074400
GO:0042407	5	0.16%	0.05%	5.64E-3	0.11	cristae formation	DLAgn_00249330,DLAgn_00212350,DLAgn_00164480,DLAgn_00152050,DLAgn_00260600
GO:0042267	5	0.16%	0.05%	5.64E-3	0.11	natural killer cell mediated cytotoxicity	DLAgn_00191070,DLAgn_00019540,DLAgn_00178600,DLAgn_00239810,DLAgn_00058550
GO:0042255	5	0.16%	0.05%	5.64E-3	0.11	ribosome assembly	DLAgn_00017670,DLAgn_00156540,DLAgn_00163790,DLAgn_00223320,DLAgn_00010800
GO:0007051	14	0.44%	0.22%	5.65E-3	0.11	spindle organization	DLAgn_00173990,DLAgn_00232330,DLAgn_00191070,DLAgn_00230350,DLAgn_00019540,DLAgn_00079570,DLAgn_00149360,DLAgn_00058550,DLAgn_00118920,DLAgn_00112640,DLAgn_00196610,DLAgn_00150050,DLAgn_00192370,DLAgn_00211670
GO:0019884	14	0.44%	0.22%	5.65E-3	0.11	antigen processing and presentation of exogenous antigen	DLAgn_00171690,DLAgn_00196030,DLAgn_00260990,DLAgn_00057070,DLAgn_00135940,DLAgn_00147280,DLAgn_00225970,DLAgn_00187130,DLAgn_00007950,DLAgn_00081820,DLAgn_00029470,DLAgn_00104860,DLAgn_00025890,DLAgn_00067240
GO:0006635	9	0.28%	0.12%	5.66E-3	0.11	fatty acid beta-oxidation	DLAgn_00137210,DLAgn_00143710,DLAgn_00247210,DLAgn_00232580,DLAgn_00241650,DLAgn_00114060,DLAgn_00025010,DLAgn_00227700,DLAgn_00187240
GO:0090305	18	0.57%	0.31%	5.95E-3	0.112	nucleic acid phosphodiester bond hydrolysis	DLAgn_00068820,DLAgn_00070630,DLAgn_00100050,DLAgn_00124120,DLAgn_00125660,DLAgn_00141130,DLAgn_00119300,DLAgn_00097600,DLAgn_00206200,DLAgn_00113620,DLAgn_00072250,DLAgn_00099410,DLAgn_00242510,DLAgn_00160070,DLAgn_00188310,DLAgn_00203710,DLAgn_00097590,DLAgn_00198490
GO:0034504	16	0.5%	0.27%	5.95E-3	0.112	protein localization to nucleus	DLAgn_00171150,DLAgn_00175100,DLAgn_00197720,DLAgn_00242610,DLAgn_00050120,DLAgn_00204550,DLAgn_00186240,DLAgn_00139810,DLAgn_00095480,DLAgn_00219680,DLAgn_00052950,DLAgn_00158730,DLAgn_00015710,DLAgn_00084450,DLAgn_00179640,DLAgn_00213840
GO:0051653	13	0.41%	0.2%	6.3E-3	0.118	spindle localization	DLAgn_00046700,DLAgn_00025920,DLAgn_00071750,DLAgn_00093770,DLAgn_00007800,DLAgn_00016170,DLAgn_00008930,DLAgn_00118920,DLAgn_00243880,DLAgn_00137120,DLAgn_00222920,DLAgn_00086320,DLAgn_00044250
GO:1901991	13	0.41%	0.2%	6.3E-3	0.118	negative regulation of mitotic cell cycle phase transition	DLAgn_00171690,DLAgn_00196030,DLAgn_00057070,DLAgn_00070950,DLAgn_00241100,DLAgn_00147280,DLAgn_00184570,DLAgn_00056310,DLAgn_00029470,DLAgn_00104860,DLAgn_00080560,DLAgn_00153380,DLAgn_00067240
GO:0006637	15	0.47%	0.25%	6.76E-3	0.125	acyl-CoA metabolic process	DLAgn_00102430,DLAgn_00197930,DLAgn_00261240,DLAgn_00257160,DLAgn_00243890,DLAgn_00247200,DLAgn_00263490,DLAgn_00159310,DLAgn_00264000,DLAgn_00008400,DLAgn_00009210,DLAgn_00232700,DLAgn_00042480,DLAgn_00116080,DLAgn_00172380
GO:0035383	15	0.47%	0.25%	6.76E-3	0.125	thioester metabolic process	DLAgn_00102430,DLAgn_00197930,DLAgn_00261240,DLAgn_00257160,DLAgn_00243890,DLAgn_00247200,DLAgn_00263490,DLAgn_00159310,DLAgn_00264000,DLAgn_00008400,DLAgn_00009210,DLAgn_00232700,DLAgn_00042480,DLAgn_00116080,DLAgn_00172380
GO:0009790	74	2.3%	1.8%	6.88E-3	0.127	embryo development	DLAgn_00152400,DLAgn_00102540,DLAgn_00240220,DLAgn_00031140,DLAgn_00052280,DLAgn_00098510,DLAgn_00220210,DLAgn_00028770,DLAgn_00200520,DLAgn_00036820,DLAgn_00094080,DLAgn_00183300,DLAgn_00010550,DLAgn_00252640,DLAgn_00191680,DLAgn_00115060,DLAgn_00193220,DLAgn_00026270,DLAgn_00193580,DLAgn_00124320,DLAgn_00068830,DLAgn_00145000,DLAgn_00070510,DLAgn_00086060,DLAgn_00202440,DLAgn_00072370,DLAgn_001…
GO:0006606	12	0.38%	0.18%	6.98E-3	0.128	protein import into nucleus	DLAgn_00171150,DLAgn_00139810,DLAgn_00095480,DLAgn_00197720,DLAgn_00219680,DLAgn_00052950,DLAgn_00158730,DLAgn_00015710,DLAgn_00242610,DLAgn_00084450,DLAgn_00179640,DLAgn_00186240
GO:0044283	82	2.6%	2.0%	7.04E-3	0.129	small molecule biosynthetic process	DLAgn_00047800,DLAgn_00124410,DLAgn_00074700,DLAgn_00056080,DLAgn_00046510,DLAgn_00182730,DLAgn_00017510,DLAgn_00181640,DLAgn_00240420,DLAgn_00133520,DLAgn_00135500,DLAgn_00030690,DLAgn_00058740,DLAgn_00202310,DLAgn_00002810,DLAgn_00050690,DLAgn_00134020,DLAgn_00190350,DLAgn_00109940,DLAgn_00153340,DLAgn_00183700,DLAgn_00173550,DLAgn_00124320,DLAgn_00100650,DLAgn_00191180,DLAgn_00102430,DLAgn_001…
GO:0006979	34	1.1%	0.71%	7.15E-3	0.131	response to oxidative stress	DLAgn_00104900,DLAgn_00045500,DLAgn_00010580,DLAgn_00189970,DLAgn_00097720,DLAgn_00160070,DLAgn_00002460,DLAgn_00082940,DLAgn_00051120,DLAgn_00004360,DLAgn_00241020,DLAgn_00118350,DLAgn_00175670,DLAgn_00094820,DLAgn_00145360,DLAgn_00171890,DLAgn_00150510,DLAgn_00083050,DLAgn_00197720,DLAgn_00123430,DLAgn_00121030,DLAgn_00181630,DLAgn_00168640,DLAgn_00110810,DLAgn_00052290,DLAgn_00093110,DLAgn_002…
GO:0033013	14	0.44%	0.23%	7.65E-3	0.139	tetrapyrrole metabolic process	DLAgn_00180620,DLAgn_00074900,DLAgn_00087170,DLAgn_00103370,DLAgn_00104270,DLAgn_00188490,DLAgn_00054260,DLAgn_00006850,DLAgn_00246400,DLAgn_00138840,DLAgn_00001150,DLAgn_00095060,DLAgn_00192780,DLAgn_00008490
GO:0006505	11	0.35%	0.16%	7.66E-3	0.139	GPI anchor metabolic process	DLAgn_00042560,DLAgn_00101690,DLAgn_00052310,DLAgn_00152010,DLAgn_00152230,DLAgn_00006440,DLAgn_00207250,DLAgn_00103580,DLAgn_00172820,DLAgn_00251520,DLAgn_00074210
GO:1901361	53	1.7%	1.2%	7.84E-3	0.142	organic cyclic compound catabolic process	DLAgn_00127000,DLAgn_00232040,DLAgn_00146200,DLAgn_00030490,DLAgn_00107080,DLAgn_00203710,DLAgn_00097590,DLAgn_00153460,DLAgn_00068030,DLAgn_00211430,DLAgn_00165190,DLAgn_00068830,DLAgn_00175810,DLAgn_00104210,DLAgn_00042740,DLAgn_00151980,DLAgn_00046820,DLAgn_00124120,DLAgn_00171610,DLAgn_00202440,DLAgn_00113620,DLAgn_00072250,DLAgn_00115600,DLAgn_00192700,DLAgn_00025070,DLAgn_00246780,DLAgn_000…
GO:0090140	4	0.13%	0.03%	7.86E-3	0.142	regulation of mitochondrial fission	DLAgn_00170380,DLAgn_00245470,DLAgn_00126460,DLAgn_00214720
GO:0097064	4	0.13%	0.03%	7.86E-3	0.142	ncRNA export from nucleus	DLAgn_00188310,DLAgn_00003860,DLAgn_00146200,DLAgn_00205970
GO:0006432	4	0.13%	0.03%	7.86E-3	0.142	phenylalanyl-tRNA aminoacylation	DLAgn_00042560,DLAgn_00188150,DLAgn_00249690,DLAgn_00029130
GO:0045922	4	0.13%	0.03%	7.86E-3	0.142	negative regulation of fatty acid metabolic process	DLAgn_00137210,DLAgn_00143710,DLAgn_00062810,DLAgn_00010580
GO:0060142	4	0.13%	0.03%	7.86E-3	0.142	regulation of syncytium formation by plasma membrane fusion	DLAgn_00247510,DLAgn_00235130,DLAgn_00142590,DLAgn_00244400
GO:0098754	4	0.13%	0.03%	7.86E-3	0.142	detoxification	DLAgn_00263040,DLAgn_00054180,DLAgn_00237400,DLAgn_00177130
GO:0006102	4	0.13%	0.03%	7.86E-3	0.142	isocitrate metabolic process	DLAgn_00167900,DLAgn_00099010,DLAgn_00156210,DLAgn_00054680
GO:0006189	4	0.13%	0.03%	7.86E-3	0.142	'de novo' IMP biosynthetic process	DLAgn_00152400,DLAgn_00152410,DLAgn_00137640,DLAgn_00151690
GO:0006004	4	0.13%	0.03%	7.86E-3	0.142	fucose metabolic process	DLAgn_00025470,DLAgn_00199320,DLAgn_00012900,DLAgn_00199330
GO:0090181	6	0.19%	0.07%	7.87E-3	0.142	regulation of cholesterol metabolic process	DLAgn_00137210,DLAgn_00143710,DLAgn_00072950,DLAgn_00075090,DLAgn_00098590,DLAgn_00154770
GO:1901661	6	0.19%	0.07%	7.87E-3	0.142	quinone metabolic process	DLAgn_00173550,DLAgn_00134020,DLAgn_00122060,DLAgn_00021760,DLAgn_00177440,DLAgn_00064560
GO:2000779	6	0.19%	0.07%	7.87E-3	0.142	regulation of double-strand break repair	DLAgn_00209520,DLAgn_00042600,DLAgn_00031080,DLAgn_00196670,DLAgn_00141700,DLAgn_00039230
GO:0061418	6	0.19%	0.07%	7.87E-3	0.142	regulation of transcription from RNA polymerase II promoter in response to hypoxia	DLAgn_00187800,DLAgn_00113230,DLAgn_00112280,DLAgn_00075740,DLAgn_00147280,DLAgn_00222770
GO:0006098	6	0.19%	0.07%	7.87E-3	0.142	pentose-phosphate shunt	DLAgn_00051760,DLAgn_00128310,DLAgn_00061640,DLAgn_00191320,DLAgn_00199590,DLAgn_00197150
GO:0051225	10	0.31%	0.14%	8.29E-3	0.143	spindle assembly	DLAgn_00232330,DLAgn_00191070,DLAgn_00112640,DLAgn_00230350,DLAgn_00019540,DLAgn_00196610,DLAgn_00150050,DLAgn_00149360,DLAgn_00211670,DLAgn_00058550
GO:0051262	22	0.69%	0.42%	8.3E-3	0.143	protein tetramerization	DLAgn_00090990,DLAgn_00170380,DLAgn_00124320,DLAgn_00019420,DLAgn_00204140,DLAgn_00020230,DLAgn_00045610,DLAgn_00202440,DLAgn_00241650,DLAgn_00038430,DLAgn_00148490,DLAgn_00032950,DLAgn_00137210,DLAgn_00030440,DLAgn_00188860,DLAgn_00158010,DLAgn_00201510,DLAgn_00143500,DLAgn_00247210,DLAgn_00187710,DLAgn_00111080,DLAgn_00153380
GO:0002478	13	0.41%	0.21%	8.62E-3	0.148	antigen processing and presentation of exogenous peptide antigen	DLAgn_00171690,DLAgn_00196030,DLAgn_00260990,DLAgn_00057070,DLAgn_00135940,DLAgn_00147280,DLAgn_00225970,DLAgn_00187130,DLAgn_00007950,DLAgn_00029470,DLAgn_00104860,DLAgn_00025890,DLAgn_00067240
GO:1901988	13	0.41%	0.21%	8.62E-3	0.148	negative regulation of cell cycle phase transition	DLAgn_00171690,DLAgn_00196030,DLAgn_00057070,DLAgn_00070950,DLAgn_00241100,DLAgn_00147280,DLAgn_00184570,DLAgn_00056310,DLAgn_00029470,DLAgn_00104860,DLAgn_00080560,DLAgn_00153380,DLAgn_00067240
GO:0006289	13	0.41%	0.21%	8.62E-3	0.148	nucleotide-excision repair	DLAgn_00195690,DLAgn_00201080,DLAgn_00071770,DLAgn_00010580,DLAgn_00160070,DLAgn_00250820,DLAgn_00159000,DLAgn_00030400,DLAgn_00191460,DLAgn_00254520,DLAgn_00210560,DLAgn_00124400,DLAgn_00083750
GO:0050792	13	0.41%	0.21%	8.62E-3	0.148	regulation of viral process	DLAgn_00195690,DLAgn_00174420,DLAgn_00067310,DLAgn_00122870,DLAgn_00075740,DLAgn_00002460,DLAgn_00250820,DLAgn_00159000,DLAgn_00027530,DLAgn_00030400,DLAgn_00091900,DLAgn_00254520,DLAgn_00124400
GO:0006081	13	0.41%	0.21%	8.62E-3	0.148	cellular aldehyde metabolic process	DLAgn_00196680,DLAgn_00044410,DLAgn_00054180,DLAgn_00164010,DLAgn_00161370,DLAgn_00050590,DLAgn_00158250,DLAgn_00263040,DLAgn_00028410,DLAgn_00133240,DLAgn_00002670,DLAgn_00175070,DLAgn_00237400
GO:0044743	7	0.22%	0.09%	8.86E-3	0.149	protein transmembrane import into intracellular organelle	DLAgn_00162660,DLAgn_00200410,DLAgn_00135250,DLAgn_00232580,DLAgn_00132250,DLAgn_00141480,DLAgn_00089830
GO:0009226	7	0.22%	0.09%	8.86E-3	0.149	nucleotide-sugar biosynthetic process	DLAgn_00049050,DLAgn_00068600,DLAgn_00145570,DLAgn_00052650,DLAgn_00188600,DLAgn_00181640,DLAgn_00145600
GO:0090501	7	0.22%	0.09%	8.86E-3	0.149	RNA phosphodiester bond hydrolysis	DLAgn_00188310,DLAgn_00070630,DLAgn_00100050,DLAgn_00125660,DLAgn_00119300,DLAgn_00198490,DLAgn_00113620
GO:0006695	8	0.25%	0.1%	9.05E-3	0.151	cholesterol biosynthetic process	DLAgn_00124320,DLAgn_00247200,DLAgn_00157700,DLAgn_00151570,DLAgn_00047980,DLAgn_00069590,DLAgn_00202310,DLAgn_00002810
GO:0043620	8	0.25%	0.1%	9.05E-3	0.151	regulation of DNA-templated transcription in response to stress	DLAgn_00042600,DLAgn_00187800,DLAgn_00113230,DLAgn_00112280,DLAgn_00075740,DLAgn_00147280,DLAgn_00222770,DLAgn_00039230
GO:0043618	8	0.25%	0.1%	9.05E-3	0.151	regulation of transcription from RNA polymerase II promoter in response to stress	DLAgn_00042600,DLAgn_00187800,DLAgn_00113230,DLAgn_00112280,DLAgn_00075740,DLAgn_00147280,DLAgn_00222770,DLAgn_00039230
GO:0021531	3	0.09%	0.02%	9.05E-3	0.151	spinal cord radial glial cell differentiation	DLAgn_00053770,DLAgn_00074030,DLAgn_00009390
GO:0043985	3	0.09%	0.02%	9.05E-3	0.151	histone H4-R3 methylation	DLAgn_00173530,DLAgn_00074400,DLAgn_00195320
GO:0033539	3	0.09%	0.02%	9.05E-3	0.151	fatty acid beta-oxidation using acyl-CoA dehydrogenase	DLAgn_00137210,DLAgn_00143710,DLAgn_00114060
GO:0061198	3	0.09%	0.02%	9.05E-3	0.151	fungiform papilla formation	DLAgn_00200520,DLAgn_00063820,DLAgn_00066280
GO:0032020	3	0.09%	0.02%	9.05E-3	0.151	ISG15-protein conjugation	DLAgn_00056310,DLAgn_00198040,DLAgn_00056320
GO:0008215	3	0.09%	0.02%	9.05E-3	0.151	spermine metabolic process	DLAgn_00182620,DLAgn_00042290,DLAgn_00066460
GO:0008057	3	0.09%	0.02%	9.05E-3	0.151	eye pigment granule organization	DLAgn_00125240,DLAgn_00162080,DLAgn_00126040
GO:0006426	3	0.09%	0.02%	9.05E-3	0.151	glycyl-tRNA aminoacylation	DLAgn_00253180,DLAgn_00076580,DLAgn_00229740
GO:0046368	3	0.09%	0.02%	9.05E-3	0.151	GDP-L-fucose metabolic process	DLAgn_00145570,DLAgn_00188600,DLAgn_00145600
GO:0001966	3	0.09%	0.02%	9.05E-3	0.151	thigmotaxis	DLAgn_00195470,DLAgn_00101310,DLAgn_00101450
GO:0046294	3	0.09%	0.02%	9.05E-3	0.151	formaldehyde catabolic process	DLAgn_00263040,DLAgn_00054180,DLAgn_00237400
GO:0110095	3	0.09%	0.02%	9.05E-3	0.151	cellular detoxification of aldehyde	DLAgn_00263040,DLAgn_00054180,DLAgn_00237400
GO:0051030	3	0.09%	0.02%	9.05E-3	0.151	snRNA transport	DLAgn_00171150,DLAgn_00146200,DLAgn_00205970
GO:0006119	3	0.09%	0.02%	9.05E-3	0.151	oxidative phosphorylation	DLAgn_00175440,DLAgn_00180330,DLAgn_00151180
GO:0016556	3	0.09%	0.02%	9.05E-3	0.151	mRNA modification	DLAgn_00069820,DLAgn_00144090,DLAgn_00054780
GO:0042350	3	0.09%	0.02%	9.05E-3	0.151	GDP-L-fucose biosynthetic process	DLAgn_00145570,DLAgn_00188600,DLAgn_00145600
GO:0000462	3	0.09%	0.02%	9.05E-3	0.151	maturation of SSU-rRNA from tricistronic rRNA transcript (SSU-rRNA, 5.8S rRNA, LSU-rRNA)	DLAgn_00228450,DLAgn_00202440,DLAgn_00251640
GO:0015965	3	0.09%	0.02%	9.05E-3	0.151	diadenosine tetraphosphate metabolic process	DLAgn_00253180,DLAgn_00076580,DLAgn_00229740
GO:0015966	3	0.09%	0.02%	9.05E-3	0.151	diadenosine tetraphosphate biosynthetic process	DLAgn_00253180,DLAgn_00076580,DLAgn_00229740
GO:0015960	3	0.09%	0.02%	9.05E-3	0.151	diadenosine polyphosphate biosynthetic process	DLAgn_00253180,DLAgn_00076580,DLAgn_00229740
GO:0016573	24	0.75%	0.47%	9.17E-3	0.151	histone acetylation	DLAgn_00175300,DLAgn_00174750,DLAgn_00153940,DLAgn_00066830,DLAgn_00148830,DLAgn_00016530,DLAgn_00226460,DLAgn_00145530,DLAgn_00050840,DLAgn_00203740,DLAgn_00149060,DLAgn_00019280,DLAgn_00125480,DLAgn_00092890,DLAgn_00162490,DLAgn_00227830,DLAgn_00246620,DLAgn_00072490,DLAgn_00075290,DLAgn_00026840,DLAgn_00177680,DLAgn_00009320,DLAgn_00139180,DLAgn_00089410
GO:0000226	47	1.5%	1.1%	9.36E-3	0.151	microtubule cytoskeleton organization	DLAgn_00191070,DLAgn_00177420,DLAgn_00211700,DLAgn_00103570,DLAgn_00126550,DLAgn_00071750,DLAgn_00028900,DLAgn_00260910,DLAgn_00007800,DLAgn_00184570,DLAgn_00056950,DLAgn_00243880,DLAgn_00196610,DLAgn_00150050,DLAgn_00230930,DLAgn_00024230,DLAgn_00266180,DLAgn_00192370,DLAgn_00080560,DLAgn_00126820,DLAgn_00211670,DLAgn_00064990,DLAgn_00086320,DLAgn_00196670,DLAgn_00082440,DLAgn_00173990,DLAgn_002…
GO:0006643	32	1.0%	0.68%	9.45E-3	0.151	membrane lipid metabolic process	DLAgn_00018320,DLAgn_00065530,DLAgn_00101690,DLAgn_00056080,DLAgn_00068700,DLAgn_00017510,DLAgn_00011920,DLAgn_00245360,DLAgn_00052310,DLAgn_00006440,DLAgn_00061500,DLAgn_00173150,DLAgn_00029140,DLAgn_00085230,DLAgn_00042560,DLAgn_00224290,DLAgn_00152010,DLAgn_00152230,DLAgn_00207250,DLAgn_00126980,DLAgn_00103580,DLAgn_00172820,DLAgn_00182880,DLAgn_00074210,DLAgn_00222750,DLAgn_00080210,DLAgn_000…
GO:0031570	18	0.57%	0.33%	9.62E-3	0.151	DNA integrity checkpoint	DLAgn_00100110,DLAgn_00103550,DLAgn_00042600,DLAgn_00121990,DLAgn_00070960,DLAgn_00070950,DLAgn_00077820,DLAgn_00091590,DLAgn_00147070,DLAgn_00019240,DLAgn_00039230,DLAgn_00184570,DLAgn_00004670,DLAgn_00002530,DLAgn_00162620,DLAgn_00252640,DLAgn_00153380,DLAgn_00231760
GO:2001020	18	0.57%	0.33%	9.62E-3	0.151	regulation of response to DNA damage stimulus	DLAgn_00209520,DLAgn_00042600,DLAgn_00074850,DLAgn_00010580,DLAgn_00141160,DLAgn_00164120,DLAgn_00031080,DLAgn_00147070,DLAgn_00019240,DLAgn_00039230,DLAgn_00079610,DLAgn_00111650,DLAgn_00109500,DLAgn_00183910,DLAgn_00196670,DLAgn_00141700,DLAgn_00239810,DLAgn_00088300
GO:0006778	12	0.38%	0.19%	9.69E-3	0.151	porphyrin-containing compound metabolic process	DLAgn_00006850,DLAgn_00246400,DLAgn_00001150,DLAgn_00180620,DLAgn_00074900,DLAgn_00095060,DLAgn_00087170,DLAgn_00103370,DLAgn_00192780,DLAgn_00104270,DLAgn_00188490,DLAgn_00008490
GO:0051170	12	0.38%	0.19%	9.69E-3	0.151	import into nucleus	DLAgn_00171150,DLAgn_00139810,DLAgn_00095480,DLAgn_00197720,DLAgn_00219680,DLAgn_00052950,DLAgn_00158730,DLAgn_00015710,DLAgn_00242610,DLAgn_00084450,DLAgn_00179640,DLAgn_00186240
GO:0006282	12	0.38%	0.19%	9.69E-3	0.151	regulation of DNA repair	DLAgn_00209520,DLAgn_00079610,DLAgn_00042600,DLAgn_00010580,DLAgn_00031080,DLAgn_00147070,DLAgn_00019240,DLAgn_00196670,DLAgn_00141700,DLAgn_00039230,DLAgn_00239810,DLAgn_00088300
GO:0043414	37	1.2%	0.81%	9.77E-3	0.151	macromolecule methylation	DLAgn_00021930,DLAgn_00172350,DLAgn_00148760,DLAgn_00020420,DLAgn_00180530,DLAgn_00097220,DLAgn_00094450,DLAgn_00074400,DLAgn_00203340,DLAgn_00013170,DLAgn_00265270,DLAgn_00034300,DLAgn_00193820,DLAgn_00183420,DLAgn_00165650,DLAgn_00012310,DLAgn_00196730,DLAgn_00195320,DLAgn_00171190,DLAgn_00047250,DLAgn_00255810,DLAgn_00069820,DLAgn_00103540,DLAgn_00173530,DLAgn_00172740,DLAgn_00259430,DLAgn_000…
GO:0000086	16	0.5%	0.28%	0.0101	0.153	G2/M transition of mitotic cell cycle	DLAgn_00173990,DLAgn_00087140,DLAgn_00198640,DLAgn_00191070,DLAgn_00019540,DLAgn_00046410,DLAgn_00178600,DLAgn_00141580,DLAgn_00241100,DLAgn_00039230,DLAgn_00058550,DLAgn_00184570,DLAgn_00028850,DLAgn_00099260,DLAgn_00196610,DLAgn_00266180
GO:0044839	16	0.5%	0.28%	0.0101	0.153	cell cycle G2/M phase transition	DLAgn_00173990,DLAgn_00087140,DLAgn_00198640,DLAgn_00191070,DLAgn_00019540,DLAgn_00046410,DLAgn_00178600,DLAgn_00141580,DLAgn_00241100,DLAgn_00039230,DLAgn_00058550,DLAgn_00184570,DLAgn_00028850,DLAgn_00099260,DLAgn_00196610,DLAgn_00266180
GO:0016570	61	1.9%	1.5%	0.0106	0.16	histone modification	DLAgn_00174750,DLAgn_00097220,DLAgn_00092890,DLAgn_00162490,DLAgn_00056310,DLAgn_00072490,DLAgn_00196730,DLAgn_00195320,DLAgn_00198690,DLAgn_00089770,DLAgn_00209110,DLAgn_00148830,DLAgn_00016530,DLAgn_00091910,DLAgn_00050840,DLAgn_00019280,DLAgn_00204340,DLAgn_00092000,DLAgn_00246620,DLAgn_00075290,DLAgn_00026840,DLAgn_00193750,DLAgn_00177680,DLAgn_00009320,DLAgn_00089200,DLAgn_00175300,DLAgn_000…
GO:0044848	24	0.75%	0.48%	0.011	0.166	biological phase	DLAgn_00173990,DLAgn_00171690,DLAgn_00046700,DLAgn_00065100,DLAgn_00196030,DLAgn_00233660,DLAgn_00057070,DLAgn_00123980,DLAgn_00124120,DLAgn_00202780,DLAgn_00241100,DLAgn_00147280,DLAgn_00209820,DLAgn_00184570,DLAgn_00118920,DLAgn_00056310,DLAgn_00030340,DLAgn_00072490,DLAgn_00249740,DLAgn_00222920,DLAgn_00029470,DLAgn_00104860,DLAgn_00067240,DLAgn_00175260
GO:0031123	17	0.53%	0.31%	0.0111	0.167	RNA 3'-end processing	DLAgn_00145250,DLAgn_00070630,DLAgn_00100050,DLAgn_00125660,DLAgn_00203960,DLAgn_00052290,DLAgn_00052270,DLAgn_00072020,DLAgn_00111340,DLAgn_00188310,DLAgn_00158010,DLAgn_00137720,DLAgn_00108850,DLAgn_00198490,DLAgn_00173140,DLAgn_00194440,DLAgn_00047780
GO:0051052	25	0.79%	0.5%	0.0114	0.17	regulation of DNA metabolic process	DLAgn_00209520,DLAgn_00103550,DLAgn_00010580,DLAgn_00127140,DLAgn_00031080,DLAgn_00147070,DLAgn_00006620,DLAgn_00079610,DLAgn_00138880,DLAgn_00098040,DLAgn_00106630,DLAgn_00196670,DLAgn_00141700,DLAgn_00088300,DLAgn_00012130,DLAgn_00042600,DLAgn_00058350,DLAgn_00077820,DLAgn_00019240,DLAgn_00099410,DLAgn_00092000,DLAgn_00039230,DLAgn_00188500,DLAgn_00244560,DLAgn_00239810
GO:0016569	61	1.9%	1.5%	0.0117	0.175	covalent chromatin modification	DLAgn_00174750,DLAgn_00097220,DLAgn_00092890,DLAgn_00162490,DLAgn_00056310,DLAgn_00072490,DLAgn_00196730,DLAgn_00195320,DLAgn_00198690,DLAgn_00089770,DLAgn_00209110,DLAgn_00148830,DLAgn_00016530,DLAgn_00091910,DLAgn_00050840,DLAgn_00019280,DLAgn_00204340,DLAgn_00092000,DLAgn_00246620,DLAgn_00075290,DLAgn_00026840,DLAgn_00193750,DLAgn_00177680,DLAgn_00009320,DLAgn_00089200,DLAgn_00175300,DLAgn_000…
GO:0006779	10	0.31%	0.15%	0.012	0.178	porphyrin-containing compound biosynthetic process	DLAgn_00006850,DLAgn_00246400,DLAgn_00001150,DLAgn_00074900,DLAgn_00095060,DLAgn_00087170,DLAgn_00103370,DLAgn_00192780,DLAgn_00104270,DLAgn_00008490
GO:0019395	10	0.31%	0.15%	0.012	0.178	fatty acid oxidation	DLAgn_00137210,DLAgn_00143710,DLAgn_00247210,DLAgn_00232580,DLAgn_00061730,DLAgn_00241650,DLAgn_00114060,DLAgn_00025010,DLAgn_00227700,DLAgn_00187240
GO:0034440	10	0.31%	0.15%	0.012	0.178	lipid oxidation	DLAgn_00137210,DLAgn_00143710,DLAgn_00247210,DLAgn_00232580,DLAgn_00061730,DLAgn_00241650,DLAgn_00114060,DLAgn_00025010,DLAgn_00227700,DLAgn_00187240
GO:0031572	10	0.31%	0.15%	0.012	0.178	G2 DNA damage checkpoint	DLAgn_00184570,DLAgn_00004670,DLAgn_00002530,DLAgn_00042600,DLAgn_00121990,DLAgn_00070950,DLAgn_00091590,DLAgn_00147070,DLAgn_00231760,DLAgn_00019240
GO:0040001	10	0.31%	0.15%	0.012	0.178	establishment of mitotic spindle localization	DLAgn_00008930,DLAgn_00046700,DLAgn_00118920,DLAgn_00243880,DLAgn_00025920,DLAgn_00071750,DLAgn_00093770,DLAgn_00007800,DLAgn_00086320,DLAgn_00044250
GO:0006661	18	0.57%	0.33%	0.012	0.178	phosphatidylinositol biosynthetic process	DLAgn_00042560,DLAgn_00101690,DLAgn_00152010,DLAgn_00144560,DLAgn_00152230,DLAgn_00207250,DLAgn_00103580,DLAgn_00172820,DLAgn_00074210,DLAgn_00178390,DLAgn_00075040,DLAgn_00052310,DLAgn_00217390,DLAgn_00006440,DLAgn_00243360,DLAgn_00211780,DLAgn_00251520,DLAgn_00154590
GO:0016051	28	0.88%	0.58%	0.0122	0.179	carbohydrate biosynthetic process	DLAgn_00254250,DLAgn_00088250,DLAgn_00074700,DLAgn_00046930,DLAgn_00132210,DLAgn_00244840,DLAgn_00058740,DLAgn_00110300,DLAgn_00186460,DLAgn_00085710,DLAgn_00178860,DLAgn_00159060,DLAgn_00088840,DLAgn_00260200,DLAgn_00042820,DLAgn_00152450,DLAgn_00181530,DLAgn_00203510,DLAgn_00058770,DLAgn_00004230,DLAgn_00003480,DLAgn_00184200,DLAgn_00133240,DLAgn_00140560,DLAgn_00068040,DLAgn_00216550,DLAgn_001…
GO:0006790	44	1.4%	1.0%	0.0122	0.179	sulfur compound metabolic process	DLAgn_00173540,DLAgn_00197930,DLAgn_00182730,DLAgn_00261240,DLAgn_00004810,DLAgn_00182870,DLAgn_00257160,DLAgn_00097780,DLAgn_00247200,DLAgn_00189520,DLAgn_00263490,DLAgn_00052650,DLAgn_00264000,DLAgn_00097050,DLAgn_00008400,DLAgn_00009210,DLAgn_00111080,DLAgn_00089510,DLAgn_00067540,DLAgn_00042480,DLAgn_00081890,DLAgn_00172380,DLAgn_00014450,DLAgn_00102430,DLAgn_00043650,DLAgn_00152450,DLAgn_001…
GO:0006508	184	5.8%	5.0%	0.0124	0.181	proteolysis	DLAgn_00166090,DLAgn_00234780,DLAgn_00202270,DLAgn_00022420,DLAgn_00205940,DLAgn_00265840,DLAgn_00244620,DLAgn_00201980,DLAgn_00248700,DLAgn_00093100,DLAgn_00080300,DLAgn_00008640,DLAgn_00035730,DLAgn_00004960,DLAgn_00187500,DLAgn_00006980,DLAgn_00217370,DLAgn_00152130,DLAgn_00253210,DLAgn_00176180,DLAgn_00121610,DLAgn_00197560,DLAgn_00094820,DLAgn_00196590,DLAgn_00156830,DLAgn_00016530,DLAgn_002…
GO:0043968	5	0.16%	0.05%	0.0125	0.181	histone H2A acetylation	DLAgn_00148830,DLAgn_00203740,DLAgn_00149060,DLAgn_00009320,DLAgn_00092890
GO:0007007	5	0.16%	0.05%	0.0125	0.181	inner mitochondrial membrane organization	DLAgn_00249330,DLAgn_00212350,DLAgn_00164480,DLAgn_00152050,DLAgn_00260600
GO:0071173	5	0.16%	0.05%	0.0125	0.181	spindle assembly checkpoint	DLAgn_00184570,DLAgn_00056310,DLAgn_00103230,DLAgn_00241100,DLAgn_00080560
GO:0042474	5	0.16%	0.05%	0.0125	0.181	middle ear morphogenesis	DLAgn_00104210,DLAgn_00145110,DLAgn_00121130,DLAgn_00015710,DLAgn_00203860
GO:0055070	5	0.16%	0.05%	0.0125	0.181	copper ion homeostasis	DLAgn_00259820,DLAgn_00035720,DLAgn_00052290,DLAgn_00105400,DLAgn_00175150
GO:0009062	12	0.38%	0.2%	0.0131	0.188	fatty acid catabolic process	DLAgn_00137210,DLAgn_00143710,DLAgn_00053300,DLAgn_00247210,DLAgn_00232580,DLAgn_00061730,DLAgn_00241650,DLAgn_00114060,DLAgn_00173150,DLAgn_00025010,DLAgn_00227700,DLAgn_00187240
GO:0051604	24	0.75%	0.48%	0.0132	0.188	protein maturation	DLAgn_00144560,DLAgn_00209680,DLAgn_00175610,DLAgn_00181630,DLAgn_00164480,DLAgn_00053280,DLAgn_00164240,DLAgn_00091370,DLAgn_00168240,DLAgn_00053130,DLAgn_00260600,DLAgn_00162010,DLAgn_00106460,DLAgn_00030530,DLAgn_00098590,DLAgn_00249330,DLAgn_00212350,DLAgn_00250890,DLAgn_00152050,DLAgn_00152130,DLAgn_00023040,DLAgn_00089830,DLAgn_00231400,DLAgn_00026270
GO:0018393	24	0.75%	0.48%	0.0132	0.188	internal peptidyl-lysine acetylation	DLAgn_00175300,DLAgn_00174750,DLAgn_00153940,DLAgn_00066830,DLAgn_00148830,DLAgn_00016530,DLAgn_00226460,DLAgn_00145530,DLAgn_00050840,DLAgn_00203740,DLAgn_00149060,DLAgn_00019280,DLAgn_00125480,DLAgn_00092890,DLAgn_00162490,DLAgn_00227830,DLAgn_00246620,DLAgn_00072490,DLAgn_00075290,DLAgn_00026840,DLAgn_00177680,DLAgn_00009320,DLAgn_00139180,DLAgn_00089410
GO:0018394	24	0.75%	0.48%	0.0132	0.188	peptidyl-lysine acetylation	DLAgn_00175300,DLAgn_00174750,DLAgn_00153940,DLAgn_00066830,DLAgn_00148830,DLAgn_00016530,DLAgn_00226460,DLAgn_00145530,DLAgn_00050840,DLAgn_00203740,DLAgn_00149060,DLAgn_00019280,DLAgn_00125480,DLAgn_00092890,DLAgn_00162490,DLAgn_00227830,DLAgn_00246620,DLAgn_00072490,DLAgn_00075290,DLAgn_00026840,DLAgn_00177680,DLAgn_00009320,DLAgn_00139180,DLAgn_00089410
GO:0006475	25	0.79%	0.51%	0.0135	0.192	internal protein amino acid acetylation	DLAgn_00175300,DLAgn_00174750,DLAgn_00226460,DLAgn_00145530,DLAgn_00203740,DLAgn_00125480,DLAgn_00092890,DLAgn_00162490,DLAgn_00227830,DLAgn_00072490,DLAgn_00089410,DLAgn_00153940,DLAgn_00066830,DLAgn_00148830,DLAgn_00016530,DLAgn_00050840,DLAgn_00149060,DLAgn_00019280,DLAgn_00050020,DLAgn_00246620,DLAgn_00075290,DLAgn_00026840,DLAgn_00177680,DLAgn_00009320,DLAgn_00139180
GO:0060041	25	0.79%	0.51%	0.0135	0.192	retina development in camera-type eye	DLAgn_00150320,DLAgn_00152400,DLAgn_00154320,DLAgn_00059690,DLAgn_00030560,DLAgn_00093090,DLAgn_00183300,DLAgn_00098040,DLAgn_00252740,DLAgn_00080560,DLAgn_00080440,DLAgn_00208140,DLAgn_00208900,DLAgn_00149060,DLAgn_00201030,DLAgn_00073240,DLAgn_00113940,DLAgn_00059960,DLAgn_00071580,DLAgn_00106280,DLAgn_00077390,DLAgn_00243090,DLAgn_00007460,DLAgn_00210350,DLAgn_00066880
GO:0071897	8	0.25%	0.11%	0.014	0.198	DNA biosynthetic process	DLAgn_00236700,DLAgn_00116740,DLAgn_00193750,DLAgn_00010580,DLAgn_00120330,DLAgn_00080770,DLAgn_00186450,DLAgn_00220310
GO:0006986	8	0.25%	0.11%	0.014	0.198	response to unfolded protein	DLAgn_00178740,DLAgn_00125460,DLAgn_00054840,DLAgn_00068150,DLAgn_00065180,DLAgn_00111190,DLAgn_00021270,DLAgn_00133910
GO:1902653	8	0.25%	0.11%	0.014	0.198	secondary alcohol biosynthetic process	DLAgn_00124320,DLAgn_00247200,DLAgn_00157700,DLAgn_00151570,DLAgn_00047980,DLAgn_00069590,DLAgn_00202310,DLAgn_00002810
GO:0006891	6	0.19%	0.07%	0.0143	0.2	intra-Golgi vesicle-mediated transport	DLAgn_00205370,DLAgn_00008910,DLAgn_00162460,DLAgn_00208240,DLAgn_00004170,DLAgn_00029240
GO:0008053	6	0.19%	0.07%	0.0143	0.2	mitochondrial fusion	DLAgn_00187510,DLAgn_00249330,DLAgn_00212350,DLAgn_00164480,DLAgn_00184380,DLAgn_00260600
GO:0009309	6	0.19%	0.07%	0.0143	0.2	amine biosynthetic process	DLAgn_00126560,DLAgn_00042290,DLAgn_00064840,DLAgn_00201250,DLAgn_00019180,DLAgn_00066460
GO:0042401	6	0.19%	0.07%	0.0143	0.2	cellular biogenic amine biosynthetic process	DLAgn_00126560,DLAgn_00042290,DLAgn_00064840,DLAgn_00201250,DLAgn_00019180,DLAgn_00066460
GO:0006611	7	0.22%	0.09%	0.0146	0.202	protein export from nucleus	DLAgn_00025900,DLAgn_00249950,DLAgn_00193290,DLAgn_00106140,DLAgn_00173260,DLAgn_00186370,DLAgn_00010800
GO:2001021	7	0.22%	0.09%	0.0146	0.202	negative regulation of response to DNA damage stimulus	DLAgn_00209520,DLAgn_00111650,DLAgn_00109500,DLAgn_00010580,DLAgn_00183910,DLAgn_00031080,DLAgn_00141700
GO:0071158	7	0.22%	0.09%	0.0146	0.202	positive regulation of cell cycle arrest	DLAgn_00171690,DLAgn_00196030,DLAgn_00057070,DLAgn_00029470,DLAgn_00104860,DLAgn_00147280,DLAgn_00067240
GO:0006283	7	0.22%	0.09%	0.0146	0.202	transcription-coupled nucleotide-excision repair	DLAgn_00250820,DLAgn_00159000,DLAgn_00030400,DLAgn_00191460,DLAgn_00254520,DLAgn_00124400,DLAgn_00160070
GO:0016054	34	1.1%	0.75%	0.0147	0.202	organic acid catabolic process	DLAgn_00172450,DLAgn_00232580,DLAgn_00241650,DLAgn_00137210,DLAgn_00263490,DLAgn_00053300,DLAgn_00238250,DLAgn_00264000,DLAgn_00175070,DLAgn_00064410,DLAgn_00173150,DLAgn_00155140,DLAgn_00088400,DLAgn_00167390,DLAgn_00047950,DLAgn_00136820,DLAgn_00137710,DLAgn_00077400,DLAgn_00073240,DLAgn_00227700,DLAgn_00187240,DLAgn_00006850,DLAgn_00076120,DLAgn_00163940,DLAgn_00143710,DLAgn_00247210,DLAgn_000…
GO:0046395	34	1.1%	0.75%	0.0147	0.202	carboxylic acid catabolic process	DLAgn_00172450,DLAgn_00232580,DLAgn_00241650,DLAgn_00137210,DLAgn_00263490,DLAgn_00053300,DLAgn_00238250,DLAgn_00264000,DLAgn_00175070,DLAgn_00064410,DLAgn_00173150,DLAgn_00155140,DLAgn_00088400,DLAgn_00167390,DLAgn_00047950,DLAgn_00136820,DLAgn_00137710,DLAgn_00077400,DLAgn_00073240,DLAgn_00227700,DLAgn_00187240,DLAgn_00006850,DLAgn_00076120,DLAgn_00163940,DLAgn_00143710,DLAgn_00247210,DLAgn_000…
GO:0051293	11	0.35%	0.18%	0.0149	0.203	establishment of spindle localization	DLAgn_00008930,DLAgn_00046700,DLAgn_00118920,DLAgn_00243880,DLAgn_00025920,DLAgn_00222920,DLAgn_00071750,DLAgn_00093770,DLAgn_00007800,DLAgn_00086320,DLAgn_00044250
GO:0043903	13	0.41%	0.22%	0.0152	0.207	regulation of symbiotic process	DLAgn_00195690,DLAgn_00174420,DLAgn_00067310,DLAgn_00122870,DLAgn_00075740,DLAgn_00002460,DLAgn_00250820,DLAgn_00159000,DLAgn_00027530,DLAgn_00030400,DLAgn_00091900,DLAgn_00254520,DLAgn_00124400
GO:0006406	13	0.41%	0.22%	0.0152	0.207	mRNA export from nucleus	DLAgn_00233660,DLAgn_00203960,DLAgn_00113620,DLAgn_00052270,DLAgn_00209830,DLAgn_00072020,DLAgn_00249740,DLAgn_00137720,DLAgn_00084450,DLAgn_00122840,DLAgn_00176280,DLAgn_00213840,DLAgn_00194440
GO:0042552	13	0.41%	0.22%	0.0152	0.207	myelination	DLAgn_00049700,DLAgn_00001620,DLAgn_00235190,DLAgn_00260600,DLAgn_00092770,DLAgn_00158250,DLAgn_00110680,DLAgn_00216010,DLAgn_00069270,DLAgn_00249330,DLAgn_00212350,DLAgn_00104850,DLAgn_00082310
GO:0046467	16	0.5%	0.29%	0.0161	0.218	membrane lipid biosynthetic process	DLAgn_00042560,DLAgn_00101690,DLAgn_00224290,DLAgn_00152010,DLAgn_00152230,DLAgn_00207250,DLAgn_00103580,DLAgn_00172820,DLAgn_00182880,DLAgn_00074210,DLAgn_00245360,DLAgn_00052310,DLAgn_00006440,DLAgn_00008330,DLAgn_00060040,DLAgn_00251520
GO:0006473	26	0.82%	0.54%	0.0162	0.219	protein acetylation	DLAgn_00175300,DLAgn_00174750,DLAgn_00226460,DLAgn_00145530,DLAgn_00203740,DLAgn_00125480,DLAgn_00092890,DLAgn_00162490,DLAgn_00227830,DLAgn_00072490,DLAgn_00089410,DLAgn_00153940,DLAgn_00066830,DLAgn_00148830,DLAgn_00016530,DLAgn_00050840,DLAgn_00149060,DLAgn_00019280,DLAgn_00050020,DLAgn_00246620,DLAgn_00075290,DLAgn_00106460,DLAgn_00026840,DLAgn_00177680,DLAgn_00009320,DLAgn_00139180
GO:0033014	10	0.31%	0.16%	0.0168	0.225	tetrapyrrole biosynthetic process	DLAgn_00006850,DLAgn_00246400,DLAgn_00001150,DLAgn_00074900,DLAgn_00095060,DLAgn_00087170,DLAgn_00103370,DLAgn_00192780,DLAgn_00104270,DLAgn_00008490
GO:0031124	14	0.44%	0.25%	0.0171	0.229	mRNA 3'-end processing	DLAgn_00145250,DLAgn_00070630,DLAgn_00100050,DLAgn_00203960,DLAgn_00052290,DLAgn_00052270,DLAgn_00072020,DLAgn_00111340,DLAgn_00158010,DLAgn_00137720,DLAgn_00108850,DLAgn_00198490,DLAgn_00194440,DLAgn_00047780
GO:0000041	17	0.53%	0.32%	0.0173	0.231	transition metal ion transport	DLAgn_00017100,DLAgn_00087260,DLAgn_00259820,DLAgn_00047810,DLAgn_00091070,DLAgn_00039510,DLAgn_00055450,DLAgn_00030450,DLAgn_00243220,DLAgn_00159300,DLAgn_00081820,DLAgn_00195940,DLAgn_00192780,DLAgn_00160950,DLAgn_00195850,DLAgn_00254530,DLAgn_00217540
GO:0009411	17	0.53%	0.32%	0.0173	0.231	response to UV	DLAgn_00176980,DLAgn_00012130,DLAgn_00103550,DLAgn_00042600,DLAgn_00100170,DLAgn_00015510,DLAgn_00141590,DLAgn_00099410,DLAgn_00058100,DLAgn_00220310,DLAgn_00039230,DLAgn_00160070,DLAgn_00132170,DLAgn_00106680,DLAgn_00252640,DLAgn_00124400,DLAgn_00153380
GO:1901565	61	1.9%	1.5%	0.0187	0.248	organonitrogen compound catabolic process	DLAgn_00018320,DLAgn_00172450,DLAgn_00092930,DLAgn_00068700,DLAgn_00012660,DLAgn_00022420,DLAgn_00010480,DLAgn_00137210,DLAgn_00203710,DLAgn_00264000,DLAgn_00152130,DLAgn_00064410,DLAgn_00165190,DLAgn_00047950,DLAgn_00197940,DLAgn_00151980,DLAgn_00152750,DLAgn_00182620,DLAgn_00079010,DLAgn_00073340,DLAgn_00006850,DLAgn_00025070,DLAgn_00210290,DLAgn_00187710,DLAgn_00069170,DLAgn_00249330,DLAgn_002…
GO:0019218	9	0.28%	0.14%	0.0187	0.249	regulation of steroid metabolic process	DLAgn_00137210,DLAgn_00143710,DLAgn_00072950,DLAgn_00002640,DLAgn_00075090,DLAgn_00098590,DLAgn_00154770,DLAgn_00010580,DLAgn_00031350
GO:0007006	9	0.28%	0.14%	0.0187	0.249	mitochondrial membrane organization	DLAgn_00046410,DLAgn_00229550,DLAgn_00028850,DLAgn_00249330,DLAgn_00212350,DLAgn_00164480,DLAgn_00152050,DLAgn_00027480,DLAgn_00260600
GO:0071840	536	0.17	0.16	0.0189	0.25	cellular component organization or biogenesis	DLAgn_00095800,DLAgn_00204690,DLAgn_00101450,DLAgn_00093500,DLAgn_00024840,DLAgn_00092890,DLAgn_00235190,DLAgn_00092770,DLAgn_00056310,DLAgn_00082840,DLAgn_00183300,DLAgn_00137530,DLAgn_00010550,DLAgn_00196610,DLAgn_00196730,DLAgn_00192370,DLAgn_00069520,DLAgn_00164900,DLAgn_00104850,DLAgn_00173990,DLAgn_00094820,DLAgn_00073900,DLAgn_00124320,DLAgn_00224170,DLAgn_00101580,DLAgn_00175930,DLAgn_000…
GO:0006275	19	0.6%	0.37%	0.0191	0.252	regulation of DNA replication	DLAgn_00121040,DLAgn_00172100,DLAgn_00024840,DLAgn_00072760,DLAgn_00077820,DLAgn_00181680,DLAgn_00203340,DLAgn_00092000,DLAgn_00002460,DLAgn_00188500,DLAgn_00006620,DLAgn_00137340,DLAgn_00079610,DLAgn_00009520,DLAgn_00162620,DLAgn_00098040,DLAgn_00252640,DLAgn_00120330,DLAgn_00106630
GO:0017004	4	0.13%	0.04%	0.0197	0.259	cytochrome complex assembly	DLAgn_00048060,DLAgn_00256550,DLAgn_00259820,DLAgn_00013280
GO:0006878	4	0.13%	0.04%	0.0197	0.259	cellular copper ion homeostasis	DLAgn_00259820,DLAgn_00035720,DLAgn_00052290,DLAgn_00105400
GO:0000290	4	0.13%	0.04%	0.0197	0.259	deadenylation-dependent decapping of nuclear-transcribed mRNA	DLAgn_00175810,DLAgn_00076180,DLAgn_00112580,DLAgn_00106500
GO:0007094	4	0.13%	0.04%	0.0197	0.259	mitotic spindle assembly checkpoint	DLAgn_00184570,DLAgn_00056310,DLAgn_00241100,DLAgn_00080560
GO:0045116	4	0.13%	0.04%	0.0197	0.259	protein neddylation	DLAgn_00127930,DLAgn_00031120,DLAgn_00187800,DLAgn_00242590
GO:0010955	4	0.13%	0.04%	0.0197	0.259	negative regulation of protein processing	DLAgn_00140650,DLAgn_00068150,DLAgn_00164450,DLAgn_00021270
GO:1902100	4	0.13%	0.04%	0.0197	0.259	negative regulation of metaphase/anaphase transition of cell cycle	DLAgn_00184570,DLAgn_00056310,DLAgn_00241100,DLAgn_00080560
GO:0033046	4	0.13%	0.04%	0.0197	0.259	negative regulation of sister chromatid segregation	DLAgn_00184570,DLAgn_00056310,DLAgn_00241100,DLAgn_00080560
GO:0033048	4	0.13%	0.04%	0.0197	0.259	negative regulation of mitotic sister chromatid segregation	DLAgn_00184570,DLAgn_00056310,DLAgn_00241100,DLAgn_00080560
GO:0006516	4	0.13%	0.04%	0.0197	0.259	glycoprotein catabolic process	DLAgn_00150630,DLAgn_00080530,DLAgn_00197940,DLAgn_00065180
GO:2000816	4	0.13%	0.04%	0.0197	0.259	negative regulation of mitotic sister chromatid separation	DLAgn_00184570,DLAgn_00056310,DLAgn_00241100,DLAgn_00080560
GO:1905819	4	0.13%	0.04%	0.0197	0.259	negative regulation of chromosome separation	DLAgn_00184570,DLAgn_00056310,DLAgn_00241100,DLAgn_00080560
GO:0110154	4	0.13%	0.04%	0.0197	0.259	RNA decapping	DLAgn_00175810,DLAgn_00076180,DLAgn_00112580,DLAgn_00106500
GO:0110156	4	0.13%	0.04%	0.0197	0.259	methylguanosine-cap decapping	DLAgn_00175810,DLAgn_00076180,DLAgn_00112580,DLAgn_00106500
GO:1903318	4	0.13%	0.04%	0.0197	0.259	negative regulation of protein maturation	DLAgn_00140650,DLAgn_00068150,DLAgn_00164450,DLAgn_00021270
GO:0072202	4	0.13%	0.04%	0.0197	0.259	cell differentiation involved in metanephros development	DLAgn_00018740,DLAgn_00200520,DLAgn_00063820,DLAgn_00015710
GO:0046185	4	0.13%	0.04%	0.0197	0.259	aldehyde catabolic process	DLAgn_00263040,DLAgn_00054180,DLAgn_00175070,DLAgn_00237400
GO:0045841	4	0.13%	0.04%	0.0197	0.259	negative regulation of mitotic metaphase/anaphase transition	DLAgn_00184570,DLAgn_00056310,DLAgn_00241100,DLAgn_00080560
GO:0045839	4	0.13%	0.04%	0.0197	0.259	negative regulation of mitotic nuclear division	DLAgn_00184570,DLAgn_00056310,DLAgn_00241100,DLAgn_00080560
GO:0030488	4	0.13%	0.04%	0.0197	0.259	tRNA methylation	DLAgn_00193820,DLAgn_00022360,DLAgn_00027030,DLAgn_00198880
GO:0051985	4	0.13%	0.04%	0.0197	0.259	negative regulation of chromosome segregation	DLAgn_00184570,DLAgn_00056310,DLAgn_00241100,DLAgn_00080560
GO:0019319	11	0.35%	0.18%	0.02	0.259	hexose biosynthetic process	DLAgn_00254250,DLAgn_00004230,DLAgn_00260200,DLAgn_00074700,DLAgn_00042820,DLAgn_00046930,DLAgn_00197150,DLAgn_00159060,DLAgn_00058740,DLAgn_00110300,DLAgn_00058770
GO:0009408	11	0.35%	0.18%	0.02	0.259	response to heat	DLAgn_00154930,DLAgn_00262580,DLAgn_00226240,DLAgn_00012640,DLAgn_00066280,DLAgn_00001620,DLAgn_00238840,DLAgn_00190060,DLAgn_00167460,DLAgn_00214970,DLAgn_00031280
GO:0000079	16	0.5%	0.3%	0.02	0.259	regulation of cyclin-dependent protein serine/threonine kinase activity	DLAgn_00068620,DLAgn_00150020,DLAgn_00154530,DLAgn_00037650,DLAgn_00113940,DLAgn_00184570,DLAgn_00009520,DLAgn_00162510,DLAgn_00215160,DLAgn_00108850,DLAgn_00139470,DLAgn_00109510,DLAgn_00067370,DLAgn_00080560,DLAgn_00087220,DLAgn_00101630
GO:0006997	8	0.25%	0.12%	0.0207	0.259	nucleus organization	DLAgn_00065100,DLAgn_00196580,DLAgn_00046720,DLAgn_00010550,DLAgn_00202440,DLAgn_00164900,DLAgn_00165280,DLAgn_00209830
GO:0000236	8	0.25%	0.12%	0.0207	0.259	mitotic prometaphase	DLAgn_00184570,DLAgn_00173990,DLAgn_00046700,DLAgn_00065100,DLAgn_00118920,DLAgn_00233660,DLAgn_00249740,DLAgn_00202780
GO:0006739	8	0.25%	0.12%	0.0207	0.259	NADP metabolic process	DLAgn_00040200,DLAgn_00051760,DLAgn_00128310,DLAgn_00061640,DLAgn_00132210,DLAgn_00191320,DLAgn_00199590,DLAgn_00197150
GO:0033077	8	0.25%	0.12%	0.0207	0.259	T cell differentiation in thymus	DLAgn_00053770,DLAgn_00074030,DLAgn_00225900,DLAgn_00200520,DLAgn_00063820,DLAgn_00080560,DLAgn_00009390,DLAgn_00190060
GO:0002449	8	0.25%	0.12%	0.0207	0.259	lymphocyte mediated immunity	DLAgn_00242570,DLAgn_00191070,DLAgn_00019540,DLAgn_00054840,DLAgn_00178600,DLAgn_00082270,DLAgn_00239810,DLAgn_00058550
GO:0098763	8	0.25%	0.12%	0.0207	0.259	mitotic cell cycle phase	DLAgn_00184570,DLAgn_00173990,DLAgn_00046700,DLAgn_00065100,DLAgn_00118920,DLAgn_00233660,DLAgn_00249740,DLAgn_00202780
GO:0009892	158	5.0%	4.3%	0.021	0.259	negative regulation of metabolic process	DLAgn_00215900,DLAgn_00024840,DLAgn_00226240,DLAgn_00131660,DLAgn_00141590,DLAgn_00093100,DLAgn_00134380,DLAgn_00029740,DLAgn_00200520,DLAgn_00140650,DLAgn_00262580,DLAgn_00107440,DLAgn_00006980,DLAgn_00000120,DLAgn_00047330,DLAgn_00153460,DLAgn_00244190,DLAgn_00252640,DLAgn_00068150,DLAgn_00152130,DLAgn_00051700,DLAgn_00029060,DLAgn_00068030,DLAgn_00155360,DLAgn_00211430,DLAgn_00124320,DLAgn_002…
GO:0019219	89	2.8%	2.3%	0.0211	0.259	regulation of nucleobase-containing compound metabolic process	DLAgn_00095800,DLAgn_00229150,DLAgn_00103550,DLAgn_00226240,DLAgn_00019610,DLAgn_00203960,DLAgn_00141590,DLAgn_00228980,DLAgn_00006620,DLAgn_00187700,DLAgn_00098040,DLAgn_00109500,DLAgn_00106630,DLAgn_00141700,DLAgn_00088300,DLAgn_00025900,DLAgn_00015000,DLAgn_00014230,DLAgn_00012130,DLAgn_00228450,DLAgn_00172740,DLAgn_00050840,DLAgn_00096440,DLAgn_00171610,DLAgn_00077820,DLAgn_00091590,DLAgn_001…
GO:0016579	14	0.44%	0.26%	0.0216	0.264	protein deubiquitination	DLAgn_00039040,DLAgn_00175110,DLAgn_00103340,DLAgn_00016530,DLAgn_00257670,DLAgn_00058670,DLAgn_00204340,DLAgn_00147070,DLAgn_00209820,DLAgn_00093100,DLAgn_00076260,DLAgn_00022050,DLAgn_00014800,DLAgn_00141700
GO:0033108	7	0.22%	0.1%	0.0225	0.273	mitochondrial respiratory chain complex assembly	DLAgn_00048060,DLAgn_00256550,DLAgn_00204690,DLAgn_00214820,DLAgn_00120900,DLAgn_00264010,DLAgn_00175670
GO:0002053	7	0.22%	0.1%	0.0225	0.273	positive regulation of mesenchymal cell proliferation	DLAgn_00172140,DLAgn_00200520,DLAgn_00145110,DLAgn_00127980,DLAgn_00121130,DLAgn_00063820,DLAgn_00153380
GO:0009071	7	0.22%	0.1%	0.0225	0.273	serine family amino acid catabolic process	DLAgn_00006850,DLAgn_00167390,DLAgn_00187710,DLAgn_00121300,DLAgn_00137710,DLAgn_00155140,DLAgn_00158480
GO:0006914	10	0.31%	0.16%	0.0228	0.276	autophagy	DLAgn_00094820,DLAgn_00040130,DLAgn_00176640,DLAgn_00162460,DLAgn_00234780,DLAgn_00108120,DLAgn_00052410,DLAgn_00189280,DLAgn_00253540,DLAgn_00026270
GO:0007031	10	0.31%	0.16%	0.0228	0.276	peroxisome organization	DLAgn_00148770,DLAgn_00162660,DLAgn_00196150,DLAgn_00135250,DLAgn_00002640,DLAgn_00232580,DLAgn_00132250,DLAgn_00075090,DLAgn_00223120,DLAgn_00008900
GO:0061919	10	0.31%	0.16%	0.0228	0.276	process utilizing autophagic mechanism	DLAgn_00094820,DLAgn_00040130,DLAgn_00176640,DLAgn_00162460,DLAgn_00234780,DLAgn_00108120,DLAgn_00052410,DLAgn_00189280,DLAgn_00253540,DLAgn_00026270
GO:0042180	10	0.31%	0.16%	0.0228	0.276	cellular ketone metabolic process	DLAgn_00173550,DLAgn_00134020,DLAgn_00122060,DLAgn_00002640,DLAgn_00021760,DLAgn_00046770,DLAgn_00136820,DLAgn_00177440,DLAgn_00144720,DLAgn_00064560
GO:0000394	5	0.16%	0.06%	0.0233	0.279	RNA splicing, via endonucleolytic cleavage and ligation	DLAgn_00104810,DLAgn_00104800,DLAgn_00108850,DLAgn_00242510,DLAgn_00220210
GO:0051784	5	0.16%	0.06%	0.0233	0.279	negative regulation of nuclear division	DLAgn_00184570,DLAgn_00056310,DLAgn_00103550,DLAgn_00241100,DLAgn_00080560
GO:0044179	5	0.16%	0.06%	0.0233	0.279	hemolysis in other organism	DLAgn_00192420,DLAgn_00072860,DLAgn_00192430,DLAgn_00105520,DLAgn_00105510
GO:0051715	5	0.16%	0.06%	0.0233	0.279	cytolysis in other organism	DLAgn_00192420,DLAgn_00072860,DLAgn_00192430,DLAgn_00105520,DLAgn_00105510
GO:0032438	5	0.16%	0.06%	0.0233	0.279	melanosome organization	DLAgn_00007950,DLAgn_00125240,DLAgn_00081820,DLAgn_00162080,DLAgn_00126040
GO:0001909	5	0.16%	0.06%	0.0233	0.279	leukocyte mediated cytotoxicity	DLAgn_00191070,DLAgn_00019540,DLAgn_00178600,DLAgn_00239810,DLAgn_00058550
GO:0000819	5	0.16%	0.06%	0.0233	0.279	sister chromatid segregation	DLAgn_00184570,DLAgn_00100110,DLAgn_00118920,DLAgn_00141410,DLAgn_00103230
GO:0070933	5	0.16%	0.06%	0.0233	0.279	histone H4 deacetylation	DLAgn_00232330,DLAgn_00112640,DLAgn_00264890,DLAgn_00066280,DLAgn_00198690
GO:0048753	5	0.16%	0.06%	0.0233	0.279	pigment granule organization	DLAgn_00007950,DLAgn_00125240,DLAgn_00081820,DLAgn_00162080,DLAgn_00126040
GO:0043243	5	0.16%	0.06%	0.0233	0.279	positive regulation of protein-containing complex disassembly	DLAgn_00211700,DLAgn_00201560,DLAgn_00143460,DLAgn_00255730,DLAgn_00061250
GO:0019985	5	0.16%	0.06%	0.0233	0.279	translesion synthesis	DLAgn_00116740,DLAgn_00120330,DLAgn_00080770,DLAgn_00186450,DLAgn_00220310
GO:0006301	6	0.19%	0.08%	0.0236	0.279	postreplication repair	DLAgn_00116740,DLAgn_00103550,DLAgn_00120330,DLAgn_00080770,DLAgn_00186450,DLAgn_00220310
GO:0048702	6	0.19%	0.08%	0.0236	0.279	embryonic neurocranium morphogenesis	DLAgn_00106910,DLAgn_00260990,DLAgn_00177520,DLAgn_00257390,DLAgn_00262000,DLAgn_00135940
GO:0006302	20	0.63%	0.41%	0.0237	0.279	double-strand break repair	DLAgn_00098900,DLAgn_00068820,DLAgn_00022960,DLAgn_00103550,DLAgn_00154510,DLAgn_00141130,DLAgn_00070770,DLAgn_00147070,DLAgn_00019240,DLAgn_00099410,DLAgn_00160190,DLAgn_00229710,DLAgn_00201500,DLAgn_00080650,DLAgn_00026660,DLAgn_00116740,DLAgn_00183300,DLAgn_00136430,DLAgn_00049960,DLAgn_00252640
GO:0007272	13	0.41%	0.24%	0.0251	0.292	ensheathment of neurons	DLAgn_00049700,DLAgn_00001620,DLAgn_00235190,DLAgn_00260600,DLAgn_00092770,DLAgn_00158250,DLAgn_00110680,DLAgn_00216010,DLAgn_00069270,DLAgn_00249330,DLAgn_00212350,DLAgn_00104850,DLAgn_00082310
GO:0008366	13	0.41%	0.24%	0.0251	0.292	axon ensheathment	DLAgn_00049700,DLAgn_00001620,DLAgn_00235190,DLAgn_00260600,DLAgn_00092770,DLAgn_00158250,DLAgn_00110680,DLAgn_00216010,DLAgn_00069270,DLAgn_00249330,DLAgn_00212350,DLAgn_00104850,DLAgn_00082310
GO:0032271	24	0.75%	0.51%	0.0252	0.292	regulation of protein polymerization	DLAgn_00261930,DLAgn_00086040,DLAgn_00093500,DLAgn_00201560,DLAgn_00000430,DLAgn_00137910,DLAgn_00142460,DLAgn_00016170,DLAgn_00167570,DLAgn_00111770,DLAgn_00137120,DLAgn_00055650,DLAgn_00184320,DLAgn_00184310,DLAgn_00137840,DLAgn_00111480,DLAgn_00143540,DLAgn_00195510,DLAgn_00209190,DLAgn_00193020,DLAgn_00080560,DLAgn_00061250,DLAgn_00134190,DLAgn_00086860
GO:0043543	28	0.88%	0.62%	0.0255	0.294	protein acylation	DLAgn_00175300,DLAgn_00174750,DLAgn_00206110,DLAgn_00226460,DLAgn_00145530,DLAgn_00203740,DLAgn_00125480,DLAgn_00092890,DLAgn_00162490,DLAgn_00227830,DLAgn_00072490,DLAgn_00193580,DLAgn_00089410,DLAgn_00153940,DLAgn_00066830,DLAgn_00148830,DLAgn_00016530,DLAgn_00050840,DLAgn_00149060,DLAgn_00019280,DLAgn_00050020,DLAgn_00246620,DLAgn_00075290,DLAgn_00106460,DLAgn_00026840,DLAgn_00177680,DLAgn_000…
GO:0006950	270	8.5%	7.6%	0.0257	0.296	response to stress	DLAgn_00101450,DLAgn_00234780,DLAgn_00261000,DLAgn_00226240,DLAgn_00012980,DLAgn_00092890,DLAgn_00092770,DLAgn_00054020,DLAgn_00145390,DLAgn_00134020,DLAgn_00189520,DLAgn_00110290,DLAgn_00052750,DLAgn_00262580,DLAgn_00183300,DLAgn_00109500,DLAgn_00252640,DLAgn_00196610,DLAgn_00193220,DLAgn_00133290,DLAgn_00026590,DLAgn_00094820,DLAgn_00171690,DLAgn_00073900,DLAgn_00166080,DLAgn_00208140,DLAgn_000…
GO:0044106	9	0.28%	0.14%	0.026	0.298	cellular amine metabolic process	DLAgn_00126560,DLAgn_00182620,DLAgn_00042290,DLAgn_00136820,DLAgn_00064840,DLAgn_00201250,DLAgn_00012940,DLAgn_00019180,DLAgn_00066460
GO:0006576	9	0.28%	0.14%	0.026	0.298	cellular biogenic amine metabolic process	DLAgn_00126560,DLAgn_00182620,DLAgn_00042290,DLAgn_00136820,DLAgn_00064840,DLAgn_00201250,DLAgn_00012940,DLAgn_00019180,DLAgn_00066460
GO:0002443	9	0.28%	0.14%	0.026	0.298	leukocyte mediated immunity	DLAgn_00242570,DLAgn_00191070,DLAgn_00019540,DLAgn_00054840,DLAgn_00178600,DLAgn_00082270,DLAgn_00239810,DLAgn_00058550,DLAgn_00185470
GO:0008630	9	0.28%	0.14%	0.026	0.298	intrinsic apoptotic signaling pathway in response to DNA damage	DLAgn_00067310,DLAgn_00012130,DLAgn_00103550,DLAgn_00130380,DLAgn_00049960,DLAgn_00010580,DLAgn_00153380,DLAgn_00175570,DLAgn_00058100
GO:0042455	11	0.35%	0.19%	0.0263	0.3	ribonucleoside biosynthetic process	DLAgn_00191180,DLAgn_00165190,DLAgn_00182730,DLAgn_00240420,DLAgn_00133520,DLAgn_00109940,DLAgn_00153340,DLAgn_00030690,DLAgn_00066460,DLAgn_00186590,DLAgn_00073440
GO:0006497	14	0.44%	0.26%	0.0271	0.308	protein lipidation	DLAgn_00042560,DLAgn_00206110,DLAgn_00101690,DLAgn_00152010,DLAgn_00152230,DLAgn_00207250,DLAgn_00103580,DLAgn_00172820,DLAgn_00074210,DLAgn_00052310,DLAgn_00006440,DLAgn_00158070,DLAgn_00251520,DLAgn_00193580
GO:0070646	14	0.44%	0.26%	0.0271	0.308	protein modification by small protein removal	DLAgn_00039040,DLAgn_00175110,DLAgn_00103340,DLAgn_00016530,DLAgn_00257670,DLAgn_00058670,DLAgn_00204340,DLAgn_00147070,DLAgn_00209820,DLAgn_00093100,DLAgn_00076260,DLAgn_00022050,DLAgn_00014800,DLAgn_00141700
GO:0072657	35	1.1%	0.81%	0.0273	0.309	protein localization to membrane	DLAgn_00087140,DLAgn_00102520,DLAgn_00144140,DLAgn_00227070,DLAgn_00069910,DLAgn_00071750,DLAgn_00007800,DLAgn_00162590,DLAgn_00056760,DLAgn_00129480,DLAgn_00030490,DLAgn_00107080,DLAgn_00162660,DLAgn_00002640,DLAgn_00179770,DLAgn_00068030,DLAgn_00177130,DLAgn_00194490,DLAgn_00104210,DLAgn_00091710,DLAgn_00175610,DLAgn_00042740,DLAgn_00201290,DLAgn_00240310,DLAgn_00171610,DLAgn_00202440,DLAgn_002…
GO:0044242	19	0.6%	0.39%	0.0275	0.311	cellular lipid catabolic process	DLAgn_00018320,DLAgn_00065530,DLAgn_00068700,DLAgn_00232580,DLAgn_00141580,DLAgn_00241650,DLAgn_00227700,DLAgn_00187240,DLAgn_00137210,DLAgn_00143710,DLAgn_00053300,DLAgn_00247210,DLAgn_00061730,DLAgn_00043080,DLAgn_00114060,DLAgn_00173150,DLAgn_00025010,DLAgn_00082310,DLAgn_00196780
GO:1903509	20	0.63%	0.41%	0.0281	0.317	liposaccharide metabolic process	DLAgn_00088250,DLAgn_00042560,DLAgn_00018320,DLAgn_00065530,DLAgn_00101690,DLAgn_00152010,DLAgn_00152230,DLAgn_00068700,DLAgn_00207250,DLAgn_00103580,DLAgn_00172820,DLAgn_00074210,DLAgn_00085710,DLAgn_00052310,DLAgn_00006440,DLAgn_00061500,DLAgn_00178860,DLAgn_00191330,DLAgn_00082310,DLAgn_00251520
GO:0000077	15	0.47%	0.29%	0.0287	0.323	DNA damage checkpoint	DLAgn_00103550,DLAgn_00042600,DLAgn_00121990,DLAgn_00070960,DLAgn_00070950,DLAgn_00091590,DLAgn_00147070,DLAgn_00019240,DLAgn_00039230,DLAgn_00184570,DLAgn_00004670,DLAgn_00002530,DLAgn_00252640,DLAgn_00153380,DLAgn_00231760
GO:0051252	67	2.1%	1.7%	0.0291	0.327	regulation of RNA metabolic process	DLAgn_00095800,DLAgn_00229150,DLAgn_00226240,DLAgn_00019610,DLAgn_00203960,DLAgn_00141590,DLAgn_00228980,DLAgn_00187700,DLAgn_00109500,DLAgn_00088300,DLAgn_00025900,DLAgn_00015000,DLAgn_00014230,DLAgn_00228450,DLAgn_00172740,DLAgn_00050840,DLAgn_00096440,DLAgn_00171610,DLAgn_00091590,DLAgn_00113620,DLAgn_00149240,DLAgn_00039230,DLAgn_00109690,DLAgn_00111650,DLAgn_00027530,DLAgn_00164650,DLAgn_001…
GO:0044272	23	0.72%	0.49%	0.0291	0.327	sulfur compound biosynthetic process	DLAgn_00014450,DLAgn_00102430,DLAgn_00043650,DLAgn_00152450,DLAgn_00182730,DLAgn_00181630,DLAgn_00261240,DLAgn_00004810,DLAgn_00182870,DLAgn_00257160,DLAgn_00137710,DLAgn_00148490,DLAgn_00243890,DLAgn_00052650,DLAgn_00069270,DLAgn_00008400,DLAgn_00012640,DLAgn_00081480,DLAgn_00232700,DLAgn_00066460,DLAgn_00081540,DLAgn_00042480,DLAgn_00081890
GO:0000132	8	0.25%	0.12%	0.0294	0.329	establishment of mitotic spindle orientation	DLAgn_00008930,DLAgn_00046700,DLAgn_00118920,DLAgn_00243880,DLAgn_00071750,DLAgn_00007800,DLAgn_00086320,DLAgn_00044250
GO:0051294	8	0.25%	0.12%	0.0294	0.329	establishment of spindle orientation	DLAgn_00008930,DLAgn_00046700,DLAgn_00118920,DLAgn_00243880,DLAgn_00071750,DLAgn_00007800,DLAgn_00086320,DLAgn_00044250
GO:0009132	8	0.25%	0.12%	0.0294	0.329	nucleoside diphosphate metabolic process	DLAgn_00008630,DLAgn_00153650,DLAgn_00240420,DLAgn_00109940,DLAgn_00153340,DLAgn_00186590,DLAgn_00073770,DLAgn_00083000
GO:0019835	8	0.25%	0.12%	0.0294	0.329	cytolysis	DLAgn_00188600,DLAgn_00192420,DLAgn_00072860,DLAgn_00192430,DLAgn_00145600,DLAgn_00194230,DLAgn_00105520,DLAgn_00105510
GO:0090329	8	0.25%	0.12%	0.0294	0.329	regulation of DNA-dependent DNA replication	DLAgn_00188500,DLAgn_00006620,DLAgn_00079610,DLAgn_00162620,DLAgn_00098040,DLAgn_00077820,DLAgn_00106630,DLAgn_00092000
GO:0002474	10	0.31%	0.17%	0.0303	0.336	antigen processing and presentation of peptide antigen via MHC class I	DLAgn_00171690,DLAgn_00196030,DLAgn_00260990,DLAgn_00057070,DLAgn_00229730,DLAgn_00135940,DLAgn_00029470,DLAgn_00104860,DLAgn_00147280,DLAgn_00067240
GO:0048200	3	0.09%	0.03%	0.0306	0.338	Golgi transport vesicle coating	DLAgn_00113100,DLAgn_00081300,DLAgn_00113080
GO:0048205	3	0.09%	0.03%	0.0306	0.338	COPI coating of Golgi vesicle	DLAgn_00113100,DLAgn_00081300,DLAgn_00113080
GO:0007403	3	0.09%	0.03%	0.0306	0.338	glial cell fate determination	DLAgn_00053880,DLAgn_00200520,DLAgn_00063820
GO:0016139	3	0.09%	0.03%	0.0306	0.338	glycoside catabolic process	DLAgn_00076120,DLAgn_00065530,DLAgn_00068700
GO:0071681	3	0.09%	0.03%	0.0306	0.338	cellular response to indole-3-methanol	DLAgn_00111130,DLAgn_00200520,DLAgn_00063820
GO:0071680	3	0.09%	0.03%	0.0306	0.338	response to indole-3-methanol	DLAgn_00111130,DLAgn_00200520,DLAgn_00063820
GO:0060742	3	0.09%	0.03%	0.0306	0.338	epithelial cell differentiation involved in prostate gland development	DLAgn_00200520,DLAgn_00063820,DLAgn_00153380
GO:0048096	3	0.09%	0.03%	0.0306	0.338	chromatin-mediated maintenance of transcription	DLAgn_00095800,DLAgn_00042600,DLAgn_00039230
GO:0060789	3	0.09%	0.03%	0.0306	0.338	hair follicle placode formation	DLAgn_00200520,DLAgn_00063820,DLAgn_00066280
GO:0060768	3	0.09%	0.03%	0.0306	0.338	regulation of epithelial cell proliferation involved in prostate gland development	DLAgn_00200520,DLAgn_00063820,DLAgn_00080560
GO:0070127	3	0.09%	0.03%	0.0306	0.338	tRNA aminoacylation for mitochondrial protein translation	DLAgn_00184780,DLAgn_00264010,DLAgn_00170800
GO:1990748	3	0.09%	0.03%	0.0306	0.338	cellular detoxification	DLAgn_00263040,DLAgn_00054180,DLAgn_00237400
GO:0006610	3	0.09%	0.03%	0.0306	0.338	ribosomal protein import into nucleus	DLAgn_00139810,DLAgn_00219680,DLAgn_00242610
GO:2000780	3	0.09%	0.03%	0.0306	0.338	negative regulation of double-strand break repair	DLAgn_00209520,DLAgn_00031080,DLAgn_00141700
GO:0034333	3	0.09%	0.03%	0.0306	0.338	adherens junction assembly	DLAgn_00200520,DLAgn_00063820,DLAgn_00102710
GO:0003337	3	0.09%	0.03%	0.0306	0.338	mesenchymal to epithelial transition involved in metanephros morphogenesis	DLAgn_00200520,DLAgn_00063820,DLAgn_00015710
GO:0010224	3	0.09%	0.03%	0.0306	0.338	response to UV-B	DLAgn_00176980,DLAgn_00103550,DLAgn_00141590
GO:0046292	3	0.09%	0.03%	0.0306	0.338	formaldehyde metabolic process	DLAgn_00263040,DLAgn_00054180,DLAgn_00237400
GO:0051292	3	0.09%	0.03%	0.0306	0.338	nuclear pore complex assembly	DLAgn_00164900,DLAgn_00165280,DLAgn_00209830
GO:0042744	3	0.09%	0.03%	0.0306	0.338	hydrogen peroxide catabolic process	DLAgn_00040200,DLAgn_00111080,DLAgn_00019000
GO:0009133	3	0.09%	0.03%	0.0306	0.338	nucleoside diphosphate biosynthetic process	DLAgn_00008630,DLAgn_00153650,DLAgn_00083000
GO:0045815	3	0.09%	0.03%	0.0306	0.338	positive regulation of gene expression, epigenetic	DLAgn_00095800,DLAgn_00042600,DLAgn_00039230
GO:0006101	3	0.09%	0.03%	0.0306	0.338	citrate metabolic process	DLAgn_00099010,DLAgn_00102430,DLAgn_00141360
GO:0045738	3	0.09%	0.03%	0.0306	0.338	negative regulation of DNA repair	DLAgn_00209520,DLAgn_00031080,DLAgn_00141700
GO:0006086	3	0.09%	0.03%	0.0306	0.338	acetyl-CoA biosynthetic process from pyruvate	DLAgn_00243890,DLAgn_00257160,DLAgn_00042480
GO:0042256	3	0.09%	0.03%	0.0306	0.338	mature ribosome assembly	DLAgn_00163790,DLAgn_00223320,DLAgn_00010800
GO:0015959	3	0.09%	0.03%	0.0306	0.338	diadenosine polyphosphate metabolic process	DLAgn_00253180,DLAgn_00076580,DLAgn_00229740
GO:0044255	114	3.6%	3.1%	0.0309	0.338	cellular lipid metabolic process	DLAgn_00018320,DLAgn_00101690,DLAgn_00046510,DLAgn_00068700,DLAgn_00017510,DLAgn_00171600,DLAgn_00011920,DLAgn_00085710,DLAgn_00061500,DLAgn_00082680,DLAgn_00183700,DLAgn_00158070,DLAgn_00124320,DLAgn_00100650,DLAgn_00182900,DLAgn_00102430,DLAgn_00224290,DLAgn_00152230,DLAgn_00126980,DLAgn_00172820,DLAgn_00187120,DLAgn_00092880,DLAgn_00187240,DLAgn_00061730,DLAgn_00043080,DLAgn_00191330,DLAgn_002…
GO:1903050	13	0.41%	0.24%	0.0315	0.338	regulation of proteolysis involved in cellular protein catabolic process	DLAgn_00195690,DLAgn_00230350,DLAgn_00070720,DLAgn_00160190,DLAgn_00162460,DLAgn_00116740,DLAgn_00164700,DLAgn_00006980,DLAgn_00061400,DLAgn_00012640,DLAgn_00196610,DLAgn_00104720,DLAgn_00175150
GO:0061136	13	0.41%	0.24%	0.0315	0.338	regulation of proteasomal protein catabolic process	DLAgn_00195690,DLAgn_00230350,DLAgn_00070720,DLAgn_00160190,DLAgn_00162460,DLAgn_00116740,DLAgn_00164700,DLAgn_00006980,DLAgn_00061400,DLAgn_00012640,DLAgn_00196610,DLAgn_00104720,DLAgn_00175150
GO:0042440	13	0.41%	0.24%	0.0315	0.338	pigment metabolic process	DLAgn_00152410,DLAgn_00165190,DLAgn_00180620,DLAgn_00074900,DLAgn_00104270,DLAgn_00188490,DLAgn_00017470,DLAgn_00006850,DLAgn_00246400,DLAgn_00187710,DLAgn_00137640,DLAgn_00192780,DLAgn_00008490
GO:0051276	32	1.0%	0.73%	0.0319	0.338	chromosome organization	DLAgn_00236700,DLAgn_00068820,DLAgn_00103550,DLAgn_00103230,DLAgn_00123980,DLAgn_00017290,DLAgn_00092890,DLAgn_00203340,DLAgn_00160070,DLAgn_00184570,DLAgn_00225900,DLAgn_00063620,DLAgn_00080560,DLAgn_00049990,DLAgn_00100110,DLAgn_00098900,DLAgn_00101580,DLAgn_00012130,DLAgn_00175930,DLAgn_00124360,DLAgn_00154510,DLAgn_00151980,DLAgn_00059020,DLAgn_00039550,DLAgn_00118920,DLAgn_00141410,DLAgn_000…
GO:1903320	18	0.57%	0.37%	0.0319	0.338	regulation of protein modification by small protein conjugation or removal	DLAgn_00025900,DLAgn_00171890,DLAgn_00126460,DLAgn_00031080,DLAgn_00189220,DLAgn_00093100,DLAgn_00111650,DLAgn_00200520,DLAgn_00164700,DLAgn_00009520,DLAgn_00063820,DLAgn_00238560,DLAgn_00012640,DLAgn_00172090,DLAgn_00190060,DLAgn_00026270,DLAgn_00141700,DLAgn_00175150
GO:0032392	7	0.22%	0.1%	0.0329	0.341	DNA geometric change	DLAgn_00068820,DLAgn_00154510,DLAgn_00092890,DLAgn_00039550,DLAgn_00049990,DLAgn_00066880,DLAgn_00160070
GO:0046605	7	0.22%	0.1%	0.0329	0.341	regulation of centrosome cycle	DLAgn_00175100,DLAgn_00200520,DLAgn_00042600,DLAgn_00063820,DLAgn_00065080,DLAgn_00022140,DLAgn_00039230
GO:0071103	14	0.44%	0.27%	0.0334	0.345	DNA conformation change	DLAgn_00100110,DLAgn_00068820,DLAgn_00124360,DLAgn_00123980,DLAgn_00154510,DLAgn_00017290,DLAgn_00059020,DLAgn_00092890,DLAgn_00039550,DLAgn_00160070,DLAgn_00225900,DLAgn_00213840,DLAgn_00049990,DLAgn_00066880
GO:0042246	26	0.82%	0.58%	0.0336	0.346	tissue regeneration	DLAgn_00103310,DLAgn_00196080,DLAgn_00129380,DLAgn_00092770,DLAgn_00158250,DLAgn_00014830,DLAgn_00177150,DLAgn_00049010,DLAgn_00087250,DLAgn_00090980,DLAgn_00040200,DLAgn_00081190,DLAgn_00156830,DLAgn_00229120,DLAgn_00209470,DLAgn_00083190,DLAgn_00120580,DLAgn_00188350,DLAgn_00014270,DLAgn_00134650,DLAgn_00106140,DLAgn_00054840,DLAgn_00260050,DLAgn_00115690,DLAgn_00212590,DLAgn_00192480
GO:0009163	11	0.35%	0.2%	0.0339	0.348	nucleoside biosynthetic process	DLAgn_00191180,DLAgn_00165190,DLAgn_00182730,DLAgn_00240420,DLAgn_00133520,DLAgn_00109940,DLAgn_00153340,DLAgn_00030690,DLAgn_00066460,DLAgn_00186590,DLAgn_00073440
GO:0046148	11	0.35%	0.2%	0.0339	0.348	pigment biosynthetic process	DLAgn_00006850,DLAgn_00246400,DLAgn_00152410,DLAgn_00165190,DLAgn_00074900,DLAgn_00187710,DLAgn_00137640,DLAgn_00192780,DLAgn_00104270,DLAgn_00017470,DLAgn_00008490
GO:0006325	86	2.7%	2.3%	0.0341	0.35	chromatin organization	DLAgn_00095800,DLAgn_00174750,DLAgn_00122870,DLAgn_00024840,DLAgn_00038610,DLAgn_00097220,DLAgn_00038850,DLAgn_00092890,DLAgn_00162490,DLAgn_00056310,DLAgn_00072490,DLAgn_00098240,DLAgn_00183300,DLAgn_00098040,DLAgn_00038600,DLAgn_00196730,DLAgn_00195320,DLAgn_00198690,DLAgn_00153380,DLAgn_00089770,DLAgn_00073900,DLAgn_00209110,DLAgn_00148830,DLAgn_00016530,DLAgn_00091910,DLAgn_00050840,DLAgn_000…
GO:0006629	160	5.0%	4.4%	0.0342	0.35	lipid metabolic process	DLAgn_00018320,DLAgn_00101690,DLAgn_00046510,DLAgn_00068700,DLAgn_00017510,DLAgn_00171600,DLAgn_00202310,DLAgn_00002810,DLAgn_00011920,DLAgn_00047170,DLAgn_00085710,DLAgn_00061500,DLAgn_00082680,DLAgn_00109500,DLAgn_00152130,DLAgn_00183700,DLAgn_00158070,DLAgn_00152510,DLAgn_00124320,DLAgn_00100650,DLAgn_00182900,DLAgn_00102430,DLAgn_00224290,DLAgn_00152230,DLAgn_00126980,DLAgn_00172820,DLAgn_000…
GO:0032774	34	1.1%	0.79%	0.0348	0.355	RNA biosynthetic process	DLAgn_00100140,DLAgn_00203960,DLAgn_00036670,DLAgn_00072020,DLAgn_00052580,DLAgn_00166600,DLAgn_00250820,DLAgn_00159000,DLAgn_00028210,DLAgn_00163010,DLAgn_00053620,DLAgn_00030400,DLAgn_00107440,DLAgn_00010550,DLAgn_00108850,DLAgn_00091900,DLAgn_00254520,DLAgn_00124400,DLAgn_00230030,DLAgn_00066830,DLAgn_00048920,DLAgn_00134720,DLAgn_00226310,DLAgn_00147280,DLAgn_00052270,DLAgn_00024060,DLAgn_002…
GO:0016126	9	0.28%	0.15%	0.0349	0.356	sterol biosynthetic process	DLAgn_00124320,DLAgn_00247200,DLAgn_00157700,DLAgn_00151570,DLAgn_00047980,DLAgn_00069590,DLAgn_00183700,DLAgn_00202310,DLAgn_00002810
GO:0006094	9	0.28%	0.15%	0.0349	0.356	gluconeogenesis	DLAgn_00254250,DLAgn_00004230,DLAgn_00260200,DLAgn_00074700,DLAgn_00042820,DLAgn_00046930,DLAgn_00197150,DLAgn_00058740,DLAgn_00058770
GO:0006839	16	0.5%	0.32%	0.0362	0.367	mitochondrial transport	DLAgn_00254250,DLAgn_00058080,DLAgn_00141480,DLAgn_00204010,DLAgn_00187240,DLAgn_00004230,DLAgn_00200410,DLAgn_00011400,DLAgn_00106140,DLAgn_00109440,DLAgn_00238520,DLAgn_00246390,DLAgn_00089830,DLAgn_00151180,DLAgn_00064660,DLAgn_00002080
GO:0018208	16	0.5%	0.32%	0.0362	0.367	peptidyl-proline modification	DLAgn_00092750,DLAgn_00102870,DLAgn_00176320,DLAgn_00146210,DLAgn_00148940,DLAgn_00080900,DLAgn_00079570,DLAgn_00200970,DLAgn_00222770,DLAgn_00079550,DLAgn_00081620,DLAgn_00192740,DLAgn_00245790,DLAgn_00171290,DLAgn_00102400,DLAgn_00067550
GO:1902652	16	0.5%	0.32%	0.0362	0.367	secondary alcohol metabolic process	DLAgn_00124320,DLAgn_00157700,DLAgn_00151570,DLAgn_00098300,DLAgn_00052290,DLAgn_00138810,DLAgn_00202310,DLAgn_00002810,DLAgn_00054680,DLAgn_00167900,DLAgn_00247200,DLAgn_00099010,DLAgn_00035720,DLAgn_00047980,DLAgn_00156210,DLAgn_00069590
GO:0000731	6	0.19%	0.09%	0.0362	0.367	DNA synthesis involved in DNA repair	DLAgn_00116740,DLAgn_00010580,DLAgn_00120330,DLAgn_00080770,DLAgn_00186450,DLAgn_00220310
GO:1904029	17	0.53%	0.35%	0.0371	0.374	regulation of cyclin-dependent protein kinase activity	DLAgn_00068620,DLAgn_00150020,DLAgn_00154530,DLAgn_00037650,DLAgn_00113940,DLAgn_00184570,DLAgn_00111650,DLAgn_00009520,DLAgn_00162510,DLAgn_00215160,DLAgn_00108850,DLAgn_00139470,DLAgn_00109510,DLAgn_00067370,DLAgn_00080560,DLAgn_00087220,DLAgn_00101630
GO:0044282	41	1.3%	0.99%	0.0377	0.379	small molecule catabolic process	DLAgn_00172450,DLAgn_00232580,DLAgn_00054180,DLAgn_00241650,DLAgn_00137210,DLAgn_00263490,DLAgn_00053300,DLAgn_00238250,DLAgn_00264000,DLAgn_00175070,DLAgn_00064410,DLAgn_00173150,DLAgn_00159060,DLAgn_00155140,DLAgn_00237400,DLAgn_00088400,DLAgn_00167390,DLAgn_00165190,DLAgn_00047950,DLAgn_00181530,DLAgn_00136820,DLAgn_00137710,DLAgn_00077400,DLAgn_00073240,DLAgn_00227700,DLAgn_00187240,DLAgn_000…
GO:0006006	19	0.6%	0.4%	0.0384	0.385	glucose metabolic process	DLAgn_00254250,DLAgn_00260200,DLAgn_00104900,DLAgn_00074700,DLAgn_00042820,DLAgn_00046930,DLAgn_00181530,DLAgn_00059000,DLAgn_00257160,DLAgn_00058740,DLAgn_00058770,DLAgn_00004230,DLAgn_00243890,DLAgn_00222920,DLAgn_00062810,DLAgn_00152050,DLAgn_00197150,DLAgn_00067230,DLAgn_00219740
GO:0019720	4	0.13%	0.05%	0.0384	0.385	Mo-molybdopterin cofactor metabolic process	DLAgn_00097050,DLAgn_00020360,DLAgn_00252090,DLAgn_00060270
GO:0036296	4	0.13%	0.05%	0.0384	0.385	response to increased oxygen levels	DLAgn_00083050,DLAgn_00123430,DLAgn_00238560,DLAgn_00172090
GO:0044257	4	0.13%	0.05%	0.0384	0.385	cellular protein catabolic process	DLAgn_00152610,DLAgn_00203710,DLAgn_00092930,DLAgn_00152130
GO:0051801	4	0.13%	0.05%	0.0384	0.385	cytolysis in other organism involved in symbiotic interaction	DLAgn_00192420,DLAgn_00192430,DLAgn_00105520,DLAgn_00105510
GO:0051883	4	0.13%	0.05%	0.0384	0.385	killing of cells in other organism involved in symbiotic interaction	DLAgn_00192420,DLAgn_00192430,DLAgn_00105520,DLAgn_00105510
GO:0019673	4	0.13%	0.05%	0.0384	0.385	GDP-mannose metabolic process	DLAgn_00049050,DLAgn_00145570,DLAgn_00188600,DLAgn_00145600
GO:0006777	4	0.13%	0.05%	0.0384	0.385	Mo-molybdopterin cofactor biosynthetic process	DLAgn_00097050,DLAgn_00020360,DLAgn_00252090,DLAgn_00060270
GO:0035850	4	0.13%	0.05%	0.0384	0.385	epithelial cell differentiation involved in kidney development	DLAgn_00018740,DLAgn_00200520,DLAgn_00063820,DLAgn_00015710
GO:0010569	4	0.13%	0.05%	0.0384	0.385	regulation of double-strand break repair via homologous recombination	DLAgn_00209520,DLAgn_00042600,DLAgn_00196670,DLAgn_00039230
GO:0000070	4	0.13%	0.05%	0.0384	0.385	mitotic sister chromatid segregation	DLAgn_00184570,DLAgn_00118920,DLAgn_00141410,DLAgn_00103230
GO:0052331	4	0.13%	0.05%	0.0384	0.385	hemolysis in other organism involved in symbiotic interaction	DLAgn_00192420,DLAgn_00192430,DLAgn_00105520,DLAgn_00105510
GO:0019377	4	0.13%	0.05%	0.0384	0.385	glycolipid catabolic process	DLAgn_00018320,DLAgn_00065530,DLAgn_00068700,DLAgn_00082310
GO:0046485	4	0.13%	0.05%	0.0384	0.385	ether lipid metabolic process	DLAgn_00148770,DLAgn_00056080,DLAgn_00232580,DLAgn_00208850
GO:0006522	4	0.13%	0.05%	0.0384	0.385	alanine metabolic process	DLAgn_00075380,DLAgn_00154630,DLAgn_00006420,DLAgn_00007130
GO:0046479	4	0.13%	0.05%	0.0384	0.385	glycosphingolipid catabolic process	DLAgn_00018320,DLAgn_00065530,DLAgn_00068700,DLAgn_00082310
GO:0042851	4	0.13%	0.05%	0.0384	0.385	L-alanine metabolic process	DLAgn_00075380,DLAgn_00154630,DLAgn_00006420,DLAgn_00007130
GO:0042743	4	0.13%	0.05%	0.0384	0.385	hydrogen peroxide metabolic process	DLAgn_00094820,DLAgn_00040200,DLAgn_00111080,DLAgn_00019000
GO:0009078	4	0.13%	0.05%	0.0384	0.385	pyruvate family amino acid metabolic process	DLAgn_00075380,DLAgn_00154630,DLAgn_00006420,DLAgn_00007130
GO:0006120	4	0.13%	0.05%	0.0384	0.385	mitochondrial electron transport, NADH to ubiquinone	DLAgn_00147760,DLAgn_00164640,DLAgn_00103060,DLAgn_00008390
GO:2000178	4	0.13%	0.05%	0.0384	0.385	negative regulation of neural precursor cell proliferation	DLAgn_00111130,DLAgn_00171890,DLAgn_00115480,DLAgn_00071580
GO:0016558	4	0.13%	0.05%	0.0384	0.385	protein import into peroxisome matrix	DLAgn_00162660,DLAgn_00135250,DLAgn_00232580,DLAgn_00132250
GO:0055093	4	0.13%	0.05%	0.0384	0.385	response to hyperoxia	DLAgn_00083050,DLAgn_00123430,DLAgn_00238560,DLAgn_00172090
GO:0051726	105	3.3%	2.8%	0.0387	0.385	regulation of cell cycle	DLAgn_00166090,DLAgn_00103230,DLAgn_00158470,DLAgn_00056310,DLAgn_00200520,DLAgn_00262580,DLAgn_00252640,DLAgn_00107960,DLAgn_00104970,DLAgn_00171690,DLAgn_00145560,DLAgn_00154530,DLAgn_00037650,DLAgn_00077820,DLAgn_00072370,DLAgn_00113940,DLAgn_00019240,DLAgn_00018150,DLAgn_00004670,DLAgn_00111650,DLAgn_00002530,DLAgn_00041180,DLAgn_00029470,DLAgn_00067230,DLAgn_00087220,DLAgn_00150320,DLAgn_001…
GO:0035844	5	0.16%	0.07%	0.0387	0.385	cloaca development	DLAgn_00008930,DLAgn_00201710,DLAgn_00243880,DLAgn_00224070,DLAgn_00023720
GO:0006577	5	0.16%	0.07%	0.0387	0.385	amino-acid betaine metabolic process	DLAgn_00137210,DLAgn_00002670,DLAgn_00167010,DLAgn_00154040,DLAgn_00081890
GO:0009263	5	0.16%	0.07%	0.0387	0.385	deoxyribonucleotide biosynthetic process	DLAgn_00041220,DLAgn_00032950,DLAgn_00077390,DLAgn_00008630,DLAgn_00153650
GO:1903317	5	0.16%	0.07%	0.0387	0.385	regulation of protein maturation	DLAgn_00140650,DLAgn_00061400,DLAgn_00068150,DLAgn_00164450,DLAgn_00021270
GO:0009070	5	0.16%	0.07%	0.0387	0.385	serine family amino acid biosynthetic process	DLAgn_00124410,DLAgn_00032110,DLAgn_00135500,DLAgn_00137710,DLAgn_00050690
GO:0070613	5	0.16%	0.07%	0.0387	0.385	regulation of protein processing	DLAgn_00140650,DLAgn_00061400,DLAgn_00068150,DLAgn_00164450,DLAgn_00021270
GO:0090344	5	0.16%	0.07%	0.0387	0.385	negative regulation of cell aging	DLAgn_00004670,DLAgn_00245470,DLAgn_00002530,DLAgn_00010580,DLAgn_00214720
GO:0030833	20	0.63%	0.43%	0.0387	0.385	regulation of actin filament polymerization	DLAgn_00261930,DLAgn_00086040,DLAgn_00093500,DLAgn_00000430,DLAgn_00137910,DLAgn_00016170,DLAgn_00167570,DLAgn_00111770,DLAgn_00137120,DLAgn_00055650,DLAgn_00184320,DLAgn_00184310,DLAgn_00137840,DLAgn_00111480,DLAgn_00143540,DLAgn_00195510,DLAgn_00209190,DLAgn_00193020,DLAgn_00134190,DLAgn_00086860
GO:0008064	21	0.66%	0.45%	0.0389	0.385	regulation of actin polymerization or depolymerization	DLAgn_00261930,DLAgn_00086040,DLAgn_00093500,DLAgn_00029910,DLAgn_00000430,DLAgn_00137910,DLAgn_00016170,DLAgn_00167570,DLAgn_00111770,DLAgn_00137120,DLAgn_00055650,DLAgn_00184320,DLAgn_00184310,DLAgn_00137840,DLAgn_00111480,DLAgn_00143540,DLAgn_00195510,DLAgn_00209190,DLAgn_00193020,DLAgn_00134190,DLAgn_00086860
GO:0030832	21	0.66%	0.45%	0.0389	0.385	regulation of actin filament length	DLAgn_00261930,DLAgn_00086040,DLAgn_00093500,DLAgn_00029910,DLAgn_00000430,DLAgn_00137910,DLAgn_00016170,DLAgn_00167570,DLAgn_00111770,DLAgn_00137120,DLAgn_00055650,DLAgn_00184320,DLAgn_00184310,DLAgn_00137840,DLAgn_00111480,DLAgn_00143540,DLAgn_00195510,DLAgn_00209190,DLAgn_00193020,DLAgn_00134190,DLAgn_00086860
GO:1903362	13	0.41%	0.25%	0.039	0.385	regulation of cellular protein catabolic process	DLAgn_00195690,DLAgn_00230350,DLAgn_00070720,DLAgn_00160190,DLAgn_00162460,DLAgn_00116740,DLAgn_00164700,DLAgn_00006980,DLAgn_00061400,DLAgn_00012640,DLAgn_00196610,DLAgn_00104720,DLAgn_00175150
GO:0046129	10	0.31%	0.18%	0.0394	0.385	purine ribonucleoside biosynthetic process	DLAgn_00165190,DLAgn_00182730,DLAgn_00240420,DLAgn_00133520,DLAgn_00109940,DLAgn_00153340,DLAgn_00030690,DLAgn_00066460,DLAgn_00186590,DLAgn_00073440
GO:0042542	10	0.31%	0.18%	0.0394	0.385	response to hydrogen peroxide	DLAgn_00094820,DLAgn_00247510,DLAgn_00002460,DLAgn_00143830,DLAgn_00083050,DLAgn_00123430,DLAgn_00045500,DLAgn_00010580,DLAgn_00205770,DLAgn_00245820
GO:0042451	10	0.31%	0.18%	0.0394	0.385	purine nucleoside biosynthetic process	DLAgn_00165190,DLAgn_00182730,DLAgn_00240420,DLAgn_00133520,DLAgn_00109940,DLAgn_00153340,DLAgn_00030690,DLAgn_00066460,DLAgn_00186590,DLAgn_00073440
GO:2001141	43	1.4%	1.0%	0.0398	0.385	regulation of RNA biosynthetic process	DLAgn_00095800,DLAgn_00229150,DLAgn_00019610,DLAgn_00141590,DLAgn_00228980,DLAgn_00010580,DLAgn_00007800,DLAgn_00222220,DLAgn_00187800,DLAgn_00078050,DLAgn_00194530,DLAgn_00171190,DLAgn_00175150,DLAgn_00088300,DLAgn_00067200,DLAgn_00122040,DLAgn_00025900,DLAgn_00015000,DLAgn_00014230,DLAgn_00042600,DLAgn_00172740,DLAgn_00050840,DLAgn_00168640,DLAgn_00075740,DLAgn_00147280,DLAgn_00222770,DLAgn_001…
GO:0042168	8	0.25%	0.13%	0.0402	0.385	heme metabolic process	DLAgn_00006850,DLAgn_00246400,DLAgn_00180620,DLAgn_00074900,DLAgn_00192780,DLAgn_00104270,DLAgn_00188490,DLAgn_00008490
GO:0048284	11	0.35%	0.2%	0.0429	0.4	organelle fusion	DLAgn_00187510,DLAgn_00092930,DLAgn_00061400,DLAgn_00209150,DLAgn_00249330,DLAgn_00212350,DLAgn_00164480,DLAgn_00145610,DLAgn_00104850,DLAgn_00184380,DLAgn_00260600
GO:1901659	11	0.35%	0.2%	0.0429	0.4	glycosyl compound biosynthetic process	DLAgn_00191180,DLAgn_00165190,DLAgn_00182730,DLAgn_00240420,DLAgn_00133520,DLAgn_00109940,DLAgn_00153340,DLAgn_00030690,DLAgn_00066460,DLAgn_00186590,DLAgn_00073440
GO:0033578	2	0.06%	0.01%	0.0435	0.404	protein glycosylation in Golgi	DLAgn_00098590,DLAgn_00070660
GO:0032733	2	0.06%	0.01%	0.0435	0.404	positive regulation of interleukin-10 production	DLAgn_00107270,DLAgn_00054840
GO:0062125	2	0.06%	0.01%	0.0435	0.404	regulation of mitochondrial gene expression	DLAgn_00061510,DLAgn_00104420
GO:0007227	2	0.06%	0.01%	0.0435	0.404	signal transduction downstream of smoothened	DLAgn_00093000,DLAgn_00089850
GO:1901314	2	0.06%	0.01%	0.0435	0.404	regulation of histone H2A K63-linked ubiquitination	DLAgn_00031080,DLAgn_00141700
GO:1901315	2	0.06%	0.01%	0.0435	0.404	negative regulation of histone H2A K63-linked ubiquitination	DLAgn_00031080,DLAgn_00141700
GO:0032653	2	0.06%	0.01%	0.0435	0.404	regulation of interleukin-10 production	DLAgn_00107270,DLAgn_00054840
GO:0017062	2	0.06%	0.01%	0.0435	0.404	respiratory chain complex III assembly	DLAgn_00048060,DLAgn_00256550
GO:0060916	2	0.06%	0.01%	0.0435	0.404	mesenchymal cell proliferation involved in lung development	DLAgn_00200520,DLAgn_00063820
GO:2000622	2	0.06%	0.01%	0.0435	0.404	regulation of nuclear-transcribed mRNA catabolic process, nonsense-mediated decay	DLAgn_00201920,DLAgn_00065010
GO:2000623	2	0.06%	0.01%	0.0435	0.404	negative regulation of nuclear-transcribed mRNA catabolic process, nonsense-mediated decay	DLAgn_00201920,DLAgn_00065010
GO:0034721	2	0.06%	0.01%	0.0435	0.404	histone H3-K4 demethylation, trimethyl-H3-K4-specific	DLAgn_00091910,DLAgn_00127180
GO:2000615	2	0.06%	0.01%	0.0435	0.404	regulation of histone H3-K9 acetylation	DLAgn_00042600,DLAgn_00039230
GO:0048102	2	0.06%	0.01%	0.0435	0.404	autophagic cell death	DLAgn_00083050,DLAgn_00138660
GO:0048033	2	0.06%	0.01%	0.0435	0.404	heme o metabolic process	DLAgn_00246400,DLAgn_00104270
GO:0048034	2	0.06%	0.01%	0.0435	0.404	heme O biosynthetic process	DLAgn_00246400,DLAgn_00104270
GO:0019464	2	0.06%	0.01%	0.0435	0.404	glycine decarboxylation via glycine cleavage system	DLAgn_00167390,DLAgn_00158480
GO:0000103	2	0.06%	0.01%	0.0435	0.404	sulfate assimilation	DLAgn_00014450,DLAgn_00182870
GO:0071947	2	0.06%	0.01%	0.0435	0.404	protein deubiquitination involved in ubiquitin-dependent protein catabolic process	DLAgn_00103340,DLAgn_00014800
GO:0007000	2	0.06%	0.01%	0.0435	0.404	nucleolus organization	DLAgn_00010550,DLAgn_00202440
GO:0060769	2	0.06%	0.01%	0.0435	0.404	positive regulation of epithelial cell proliferation involved in prostate gland development	DLAgn_00200520,DLAgn_00063820
GO:0046602	2	0.06%	0.01%	0.0435	0.404	regulation of mitotic centrosome separation	DLAgn_00042600,DLAgn_00039230
GO:0033182	2	0.06%	0.01%	0.0435	0.404	regulation of histone ubiquitination	DLAgn_00031080,DLAgn_00141700
GO:0033183	2	0.06%	0.01%	0.0435	0.404	negative regulation of histone ubiquitination	DLAgn_00031080,DLAgn_00141700
GO:0070129	2	0.06%	0.01%	0.0435	0.404	regulation of mitochondrial translation	DLAgn_00061510,DLAgn_00104420
GO:0070054	2	0.06%	0.01%	0.0435	0.404	mRNA splicing, via endonucleolytic cleavage and ligation	DLAgn_00104810,DLAgn_00104800
GO:0034551	2	0.06%	0.01%	0.0435	0.404	mitochondrial respiratory chain complex III assembly	DLAgn_00048060,DLAgn_00256550
GO:0002691	2	0.06%	0.01%	0.0435	0.404	regulation of cellular extravasation	DLAgn_00082530,DLAgn_00185470
GO:0045006	2	0.06%	0.01%	0.0435	0.404	DNA deamination	DLAgn_00006450,DLAgn_00035840
GO:0034970	2	0.06%	0.01%	0.0435	0.404	histone H3-R2 methylation	DLAgn_00196730,DLAgn_00074400
GO:0042989	2	0.06%	0.01%	0.0435	0.404	sequestering of actin monomers	DLAgn_00137840,DLAgn_00111480
GO:0006573	2	0.06%	0.01%	0.0435	0.404	valine metabolic process	DLAgn_00061640,DLAgn_00199590
GO:0006597	2	0.06%	0.01%	0.0435	0.404	spermine biosynthetic process	DLAgn_00042290,DLAgn_00066460
GO:0072520	2	0.06%	0.01%	0.0435	0.404	seminiferous tubule development	DLAgn_00141160,DLAgn_00080770
GO:0043485	2	0.06%	0.01%	0.0435	0.404	endosome to pigment granule transport	DLAgn_00007950,DLAgn_00068170
GO:0006407	2	0.06%	0.01%	0.0435	0.404	rRNA export from nucleus	DLAgn_00188310,DLAgn_00003860
GO:0006408	2	0.06%	0.01%	0.0435	0.404	snRNA export from nucleus	DLAgn_00146200,DLAgn_00205970
GO:0006424	2	0.06%	0.01%	0.0435	0.404	glutamyl-tRNA aminoacylation	DLAgn_00184780,DLAgn_00155090
GO:0006429	2	0.06%	0.01%	0.0435	0.404	leucyl-tRNA aminoacylation	DLAgn_00044950,DLAgn_00062880
GO:0006428	2	0.06%	0.01%	0.0435	0.404	isoleucyl-tRNA aminoacylation	DLAgn_00095000,DLAgn_00019050
GO:0006434	2	0.06%	0.01%	0.0435	0.404	seryl-tRNA aminoacylation	DLAgn_00029500,DLAgn_00134720
GO:0006433	2	0.06%	0.01%	0.0435	0.404	prolyl-tRNA aminoacylation	DLAgn_00155090,DLAgn_00146740
GO:0006437	2	0.06%	0.01%	0.0435	0.404	tyrosyl-tRNA aminoacylation	DLAgn_00170800,DLAgn_00199130
GO:0006478	2	0.06%	0.01%	0.0435	0.404	peptidyl-tyrosine sulfation	DLAgn_00028440,DLAgn_00044470
GO:0046370	2	0.06%	0.01%	0.0435	0.404	fructose biosynthetic process	DLAgn_00159060,DLAgn_00110300
GO:0060442	2	0.06%	0.01%	0.0435	0.404	branching involved in prostate gland morphogenesis	DLAgn_00124120,DLAgn_00164120
GO:0060440	2	0.06%	0.01%	0.0435	0.404	trachea formation	DLAgn_00200520,DLAgn_00063820
GO:0031497	2	0.06%	0.01%	0.0435	0.404	chromatin assembly	DLAgn_00183300,DLAgn_00024840
GO:0009249	2	0.06%	0.01%	0.0435	0.404	protein lipoylation	DLAgn_00181630,DLAgn_00231400
GO:0010269	2	0.06%	0.01%	0.0435	0.404	response to selenium ion	DLAgn_00123430,DLAgn_00119650
GO:0009135	2	0.06%	0.01%	0.0435	0.404	purine nucleoside diphosphate metabolic process	DLAgn_00008630,DLAgn_00083000
GO:0009136	2	0.06%	0.01%	0.0435	0.404	purine nucleoside diphosphate biosynthetic process	DLAgn_00008630,DLAgn_00083000
GO:0009179	2	0.06%	0.01%	0.0435	0.404	purine ribonucleoside diphosphate metabolic process	DLAgn_00008630,DLAgn_00083000
GO:0009180	2	0.06%	0.01%	0.0435	0.404	purine ribonucleoside diphosphate biosynthetic process	DLAgn_00008630,DLAgn_00083000
GO:0040031	2	0.06%	0.01%	0.0435	0.404	snRNA modification	DLAgn_00174420,DLAgn_00114270
GO:0060166	2	0.06%	0.01%	0.0435	0.404	olfactory pit development	DLAgn_00199970,DLAgn_00164010
GO:0034036	2	0.06%	0.01%	0.0435	0.404	purine ribonucleoside bisphosphate biosynthetic process	DLAgn_00014450,DLAgn_00182870
GO:1900044	2	0.06%	0.01%	0.0435	0.404	regulation of protein K63-linked ubiquitination	DLAgn_00031080,DLAgn_00141700
GO:1900045	2	0.06%	0.01%	0.0435	0.404	negative regulation of protein K63-linked ubiquitination	DLAgn_00031080,DLAgn_00141700
GO:0046031	2	0.06%	0.01%	0.0435	0.404	ADP metabolic process	DLAgn_00008630,DLAgn_00083000
GO:0006104	2	0.06%	0.01%	0.0435	0.404	succinyl-CoA metabolic process	DLAgn_00263490,DLAgn_00264000
GO:0060056	2	0.06%	0.01%	0.0435	0.404	mammary gland involution	DLAgn_00172090,DLAgn_00054470
GO:0001738	2	0.06%	0.01%	0.0435	0.404	morphogenesis of a polarized epithelium	DLAgn_00108920,DLAgn_00007800
GO:0006172	2	0.06%	0.01%	0.0435	0.404	ADP biosynthetic process	DLAgn_00008630,DLAgn_00083000
GO:0090502	2	0.06%	0.01%	0.0435	0.404	RNA phosphodiester bond hydrolysis, endonucleolytic	DLAgn_00188310,DLAgn_00125660
GO:0031120	2	0.06%	0.01%	0.0435	0.404	snRNA pseudouridine synthesis	DLAgn_00174420,DLAgn_00114270
GO:1902915	2	0.06%	0.01%	0.0435	0.404	negative regulation of protein polyubiquitination	DLAgn_00031080,DLAgn_00141700
GO:1902914	2	0.06%	0.01%	0.0435	0.404	regulation of protein polyubiquitination	DLAgn_00031080,DLAgn_00141700
GO:0019918	2	0.06%	0.01%	0.0435	0.404	peptidyl-arginine methylation, to symmetrical-dimethyl arginine	DLAgn_00173530,DLAgn_00001410
GO:0000479	2	0.06%	0.01%	0.0435	0.404	endonucleolytic cleavage of tricistronic rRNA transcript (SSU-rRNA, 5.8S rRNA, LSU-rRNA)	DLAgn_00188310,DLAgn_00125660
GO:0000478	2	0.06%	0.01%	0.0435	0.404	endonucleolytic cleavage involved in rRNA processing	DLAgn_00188310,DLAgn_00125660
GO:0000469	2	0.06%	0.01%	0.0435	0.404	cleavage involved in rRNA processing	DLAgn_00188310,DLAgn_00125660
GO:0000461	2	0.06%	0.01%	0.0435	0.404	endonucleolytic cleavage to generate mature 3'-end of SSU-rRNA from (SSU-rRNA, 5.8S rRNA, LSU-rRNA)	DLAgn_00188310,DLAgn_00125660
GO:0080009	2	0.06%	0.01%	0.0435	0.404	mRNA methylation	DLAgn_00069820,DLAgn_00144090
GO:0000447	2	0.06%	0.01%	0.0435	0.404	endonucleolytic cleavage in ITS1 to separate SSU-rRNA from 5.8S rRNA and LSU-rRNA from tricistronic rRNA transcript (SSU-rRNA, 5.8S rRNA, LSU-rRNA)	DLAgn_00188310,DLAgn_00125660
GO:0050428	2	0.06%	0.01%	0.0435	0.404	3'-phosphoadenosine 5'-phosphosulfate biosynthetic process	DLAgn_00014450,DLAgn_00182870
GO:0030205	2	0.06%	0.01%	0.0435	0.404	dermatan sulfate metabolic process	DLAgn_00152450,DLAgn_00004810
GO:0030208	2	0.06%	0.01%	0.0435	0.404	dermatan sulfate biosynthetic process	DLAgn_00152450,DLAgn_00004810
GO:0031001	2	0.06%	0.01%	0.0435	0.404	response to brefeldin A	DLAgn_00190540,DLAgn_00105540
GO:0043648	18	0.57%	0.38%	0.0445	0.404	dicarboxylic acid metabolic process	DLAgn_00064020,DLAgn_00015440,DLAgn_00124410,DLAgn_00154630,DLAgn_00196070,DLAgn_00149850,DLAgn_00016290,DLAgn_00136820,DLAgn_00075380,DLAgn_00263490,DLAgn_00264000,DLAgn_00187710,DLAgn_00012640,DLAgn_00175170,DLAgn_00064500,DLAgn_00007130,DLAgn_00144720,DLAgn_00088400
GO:1901657	21	0.66%	0.46%	0.045	0.404	glycosyl compound metabolic process	DLAgn_00152410,DLAgn_00191180,DLAgn_00065530,DLAgn_00165190,DLAgn_00068700,DLAgn_00182730,DLAgn_00240420,DLAgn_00133520,DLAgn_00128020,DLAgn_00030690,DLAgn_00110540,DLAgn_00017470,DLAgn_00186590,DLAgn_00073440,DLAgn_00076120,DLAgn_00137850,DLAgn_00109940,DLAgn_00153340,DLAgn_00066460,DLAgn_00026280,DLAgn_00009040
GO:0071806	7	0.22%	0.11%	0.0461	0.404	protein transmembrane transport	DLAgn_00162660,DLAgn_00200410,DLAgn_00135250,DLAgn_00232580,DLAgn_00132250,DLAgn_00141480,DLAgn_00089830
GO:0065002	7	0.22%	0.11%	0.0461	0.404	intracellular protein transmembrane transport	DLAgn_00162660,DLAgn_00200410,DLAgn_00135250,DLAgn_00232580,DLAgn_00132250,DLAgn_00141480,DLAgn_00089830
GO:0051053	7	0.22%	0.11%	0.0461	0.404	negative regulation of DNA metabolic process	DLAgn_00209520,DLAgn_00012130,DLAgn_00103550,DLAgn_00138880,DLAgn_00031080,DLAgn_00099410,DLAgn_00141700
GO:0016043	523	0.16	0.15	0.0471	0.404	cellular component organization	DLAgn_00095800,DLAgn_00204690,DLAgn_00101450,DLAgn_00093500,DLAgn_00024840,DLAgn_00092890,DLAgn_00235190,DLAgn_00092770,DLAgn_00056310,DLAgn_00183300,DLAgn_00137530,DLAgn_00010550,DLAgn_00196610,DLAgn_00196730,DLAgn_00192370,DLAgn_00069520,DLAgn_00164900,DLAgn_00104850,DLAgn_00173990,DLAgn_00094820,DLAgn_00073900,DLAgn_00124320,DLAgn_00224170,DLAgn_00101580,DLAgn_00175930,DLAgn_00047710,DLAgn_002…
GO:0010212	15	0.47%	0.31%	0.0504	0.409	response to ionizing radiation	DLAgn_00098900,DLAgn_00086360,DLAgn_00103550,DLAgn_00070960,DLAgn_00154510,DLAgn_00100170,DLAgn_00010580,DLAgn_00147070,DLAgn_00205770,DLAgn_00019240,DLAgn_00238560,DLAgn_00049960,DLAgn_00252640,DLAgn_00199120,DLAgn_00153380
GO:0008213	23	0.72%	0.52%	0.051	0.414	protein alkylation	DLAgn_00021930,DLAgn_00103540,DLAgn_00180530,DLAgn_00173530,DLAgn_00172740,DLAgn_00259430,DLAgn_00001410,DLAgn_00097220,DLAgn_00094450,DLAgn_00074400,DLAgn_00079570,DLAgn_00203340,DLAgn_00013170,DLAgn_00080850,DLAgn_00265270,DLAgn_00183420,DLAgn_00165650,DLAgn_00161760,DLAgn_00196730,DLAgn_00195320,DLAgn_00171190,DLAgn_00124610,DLAgn_00089200
GO:0006479	23	0.72%	0.52%	0.051	0.414	protein methylation	DLAgn_00021930,DLAgn_00103540,DLAgn_00180530,DLAgn_00173530,DLAgn_00172740,DLAgn_00259430,DLAgn_00001410,DLAgn_00097220,DLAgn_00094450,DLAgn_00074400,DLAgn_00079570,DLAgn_00203340,DLAgn_00013170,DLAgn_00080850,DLAgn_00265270,DLAgn_00183420,DLAgn_00165650,DLAgn_00161760,DLAgn_00196730,DLAgn_00195320,DLAgn_00171190,DLAgn_00124610,DLAgn_00089200
GO:0006783	6	0.19%	0.09%	0.0525	0.424	heme biosynthetic process	DLAgn_00006850,DLAgn_00246400,DLAgn_00074900,DLAgn_00192780,DLAgn_00104270,DLAgn_00008490
GO:0046112	6	0.19%	0.09%	0.0525	0.424	nucleobase biosynthetic process	DLAgn_00152410,DLAgn_00165190,DLAgn_00187710,DLAgn_00137640,DLAgn_00073240,DLAgn_00017470
GO:0045880	6	0.19%	0.09%	0.0525	0.424	positive regulation of smoothened signaling pathway	DLAgn_00111130,DLAgn_00145110,DLAgn_00124120,DLAgn_00121130,DLAgn_00093000,DLAgn_00089850
GO:0034614	8	0.25%	0.14%	0.0534	0.43	cellular response to reactive oxygen species	DLAgn_00094820,DLAgn_00104900,DLAgn_00083050,DLAgn_00241020,DLAgn_00010580,DLAgn_00097720,DLAgn_00205770,DLAgn_00090680
GO:0016052	8	0.25%	0.14%	0.0534	0.43	carbohydrate catabolic process	DLAgn_00076120,DLAgn_00065530,DLAgn_00141100,DLAgn_00068700,DLAgn_00181530,DLAgn_00067230,DLAgn_00159060,DLAgn_00082310
GO:1902807	8	0.25%	0.14%	0.0534	0.43	negative regulation of cell cycle G1/S phase transition	DLAgn_00171690,DLAgn_00196030,DLAgn_00057070,DLAgn_00029470,DLAgn_00104860,DLAgn_00147280,DLAgn_00153380,DLAgn_00067240
GO:2000134	8	0.25%	0.14%	0.0534	0.43	negative regulation of G1/S transition of mitotic cell cycle	DLAgn_00171690,DLAgn_00196030,DLAgn_00057070,DLAgn_00029470,DLAgn_00104860,DLAgn_00147280,DLAgn_00153380,DLAgn_00067240
GO:0044419	79	2.5%	2.1%	0.056	0.448	interspecies interaction between organisms	DLAgn_00068820,DLAgn_00122870,DLAgn_00131660,DLAgn_00141590,DLAgn_00071750,DLAgn_00131620,DLAgn_00052160,DLAgn_00030490,DLAgn_00058100,DLAgn_00107080,DLAgn_00092770,DLAgn_00145390,DLAgn_00007950,DLAgn_00002460,DLAgn_00166600,DLAgn_00187700,DLAgn_00140650,DLAgn_00196730,DLAgn_00214340,DLAgn_00068030,DLAgn_00154590,DLAgn_00041270,DLAgn_00026590,DLAgn_00104210,DLAgn_00157600,DLAgn_00042740,DLAgn_001…
GO:0008654	31	0.97%	0.74%	0.0567	0.452	phospholipid biosynthetic process	DLAgn_00101690,DLAgn_00144560,DLAgn_00261200,DLAgn_00208850,DLAgn_00247200,DLAgn_00075040,DLAgn_00052310,DLAgn_00217390,DLAgn_00006440,DLAgn_00243360,DLAgn_00082680,DLAgn_00154590,DLAgn_00042560,DLAgn_00103860,DLAgn_00152010,DLAgn_00152230,DLAgn_00207250,DLAgn_00023740,DLAgn_00103580,DLAgn_00172820,DLAgn_00182880,DLAgn_00182020,DLAgn_00074210,DLAgn_00178390,DLAgn_00162130,DLAgn_00080490,DLAgn_001…
GO:0009308	9	0.28%	0.16%	0.0588	0.469	amine metabolic process	DLAgn_00126560,DLAgn_00182620,DLAgn_00042290,DLAgn_00136820,DLAgn_00064840,DLAgn_00201250,DLAgn_00012940,DLAgn_00019180,DLAgn_00066460
GO:0033866	9	0.28%	0.16%	0.0588	0.469	nucleoside bisphosphate biosynthetic process	DLAgn_00243890,DLAgn_00014450,DLAgn_00102430,DLAgn_00008400,DLAgn_00261240,DLAgn_00182870,DLAgn_00257160,DLAgn_00232700,DLAgn_00042480
GO:0034033	9	0.28%	0.16%	0.0588	0.469	purine nucleoside bisphosphate biosynthetic process	DLAgn_00243890,DLAgn_00014450,DLAgn_00102430,DLAgn_00008400,DLAgn_00261240,DLAgn_00182870,DLAgn_00257160,DLAgn_00232700,DLAgn_00042480
GO:0034030	9	0.28%	0.16%	0.0588	0.469	ribonucleoside bisphosphate biosynthetic process	DLAgn_00243890,DLAgn_00014450,DLAgn_00102430,DLAgn_00008400,DLAgn_00261240,DLAgn_00182870,DLAgn_00257160,DLAgn_00232700,DLAgn_00042480
GO:0030330	9	0.28%	0.16%	0.0588	0.469	DNA damage response, signal transduction by p53 class mediator	DLAgn_00171690,DLAgn_00196030,DLAgn_00057070,DLAgn_00029470,DLAgn_00104860,DLAgn_00147280,DLAgn_00153380,DLAgn_00067240,DLAgn_00058100
GO:0000302	14	0.44%	0.29%	0.0589	0.469	response to reactive oxygen species	DLAgn_00094820,DLAgn_00104900,DLAgn_00083050,DLAgn_00123430,DLAgn_00045500,DLAgn_00010580,DLAgn_00097720,DLAgn_00205770,DLAgn_00090680,DLAgn_00245820,DLAgn_00247510,DLAgn_00002460,DLAgn_00143830,DLAgn_00241020
GO:0030149	5	0.16%	0.07%	0.059	0.469	sphingolipid catabolic process	DLAgn_00018320,DLAgn_00065530,DLAgn_00068700,DLAgn_00043080,DLAgn_00082310
GO:0036065	5	0.16%	0.07%	0.059	0.469	fucosylation	DLAgn_00110660,DLAgn_00145570,DLAgn_00135600,DLAgn_00070660,DLAgn_00124500
GO:0031640	5	0.16%	0.07%	0.059	0.469	killing of cells of other organism	DLAgn_00192420,DLAgn_00072860,DLAgn_00192430,DLAgn_00105520,DLAgn_00105510
GO:0046466	5	0.16%	0.07%	0.059	0.469	membrane lipid catabolic process	DLAgn_00018320,DLAgn_00065530,DLAgn_00068700,DLAgn_00043080,DLAgn_00082310
GO:0006546	5	0.16%	0.07%	0.059	0.469	glycine catabolic process	DLAgn_00006850,DLAgn_00167390,DLAgn_00121300,DLAgn_00155140,DLAgn_00158480
GO:0045947	5	0.16%	0.07%	0.059	0.469	negative regulation of translational initiation	DLAgn_00219020,DLAgn_00069270,DLAgn_00001620,DLAgn_00086210,DLAgn_00111620
GO:0009113	5	0.16%	0.07%	0.059	0.469	purine nucleobase biosynthetic process	DLAgn_00152410,DLAgn_00165190,DLAgn_00187710,DLAgn_00137640,DLAgn_00017470
GO:0070932	5	0.16%	0.07%	0.059	0.469	histone H3 deacetylation	DLAgn_00232330,DLAgn_00112640,DLAgn_00066280,DLAgn_00010580,DLAgn_00198690
GO:0014003	5	0.16%	0.07%	0.059	0.469	oligodendrocyte development	DLAgn_00053880,DLAgn_00172100,DLAgn_00005520,DLAgn_00069270,DLAgn_00001620
GO:0097193	20	0.63%	0.45%	0.0598	0.469	intrinsic apoptotic signaling pathway	DLAgn_00067310,DLAgn_00104900,DLAgn_00083050,DLAgn_00012130,DLAgn_00046410,DLAgn_00103550,DLAgn_00229550,DLAgn_00022400,DLAgn_00202440,DLAgn_00010580,DLAgn_00058100,DLAgn_00031120,DLAgn_00130380,DLAgn_00028850,DLAgn_00161970,DLAgn_00211290,DLAgn_00049960,DLAgn_00153670,DLAgn_00153380,DLAgn_00175570
GO:0044770	28	0.88%	0.66%	0.0601	0.469	cell cycle phase transition	DLAgn_00087140,DLAgn_00198640,DLAgn_00215900,DLAgn_00191070,DLAgn_00046410,DLAgn_00122870,DLAgn_00150020,DLAgn_00033780,DLAgn_00141390,DLAgn_00052580,DLAgn_00184570,DLAgn_00136780,DLAgn_00028850,DLAgn_00032740,DLAgn_00196610,DLAgn_00045490,DLAgn_00266180,DLAgn_00173990,DLAgn_00019540,DLAgn_00178600,DLAgn_00141580,DLAgn_00241100,DLAgn_00265810,DLAgn_00039230,DLAgn_00058550,DLAgn_00079920,DLAgn_000…
GO:0044772	28	0.88%	0.66%	0.0601	0.469	mitotic cell cycle phase transition	DLAgn_00087140,DLAgn_00198640,DLAgn_00215900,DLAgn_00191070,DLAgn_00046410,DLAgn_00122870,DLAgn_00150020,DLAgn_00033780,DLAgn_00141390,DLAgn_00052580,DLAgn_00184570,DLAgn_00136780,DLAgn_00028850,DLAgn_00032740,DLAgn_00196610,DLAgn_00045490,DLAgn_00266180,DLAgn_00173990,DLAgn_00019540,DLAgn_00178600,DLAgn_00141580,DLAgn_00241100,DLAgn_00265810,DLAgn_00039230,DLAgn_00058550,DLAgn_00079920,DLAgn_000…
GO:0032386	19	0.6%	0.42%	0.0601	0.469	regulation of intracellular transport	DLAgn_00198640,DLAgn_00025900,DLAgn_00175100,DLAgn_00256420,DLAgn_00256300,DLAgn_00046410,DLAgn_00123870,DLAgn_00229550,DLAgn_00146200,DLAgn_00168640,DLAgn_00058350,DLAgn_00226880,DLAgn_00109690,DLAgn_00055510,DLAgn_00111770,DLAgn_00002640,DLAgn_00028850,DLAgn_00082140,DLAgn_00045000
GO:0016485	19	0.6%	0.42%	0.0601	0.469	protein processing	DLAgn_00144560,DLAgn_00209680,DLAgn_00175610,DLAgn_00164480,DLAgn_00053280,DLAgn_00164240,DLAgn_00091370,DLAgn_00168240,DLAgn_00053130,DLAgn_00260600,DLAgn_00162010,DLAgn_00030530,DLAgn_00249330,DLAgn_00212350,DLAgn_00250890,DLAgn_00152050,DLAgn_00152130,DLAgn_00023040,DLAgn_00026270
GO:0048146	7	0.22%	0.12%	0.0623	0.482	positive regulation of fibroblast proliferation	DLAgn_00002460,DLAgn_00172140,DLAgn_00120900,DLAgn_00075290,DLAgn_00133240,DLAgn_00019230,DLAgn_00070330
GO:0071616	7	0.22%	0.12%	0.0623	0.482	acyl-CoA biosynthetic process	DLAgn_00243890,DLAgn_00102430,DLAgn_00008400,DLAgn_00261240,DLAgn_00257160,DLAgn_00232700,DLAgn_00042480
GO:0010464	7	0.22%	0.12%	0.0623	0.482	regulation of mesenchymal cell proliferation	DLAgn_00172140,DLAgn_00200520,DLAgn_00145110,DLAgn_00127980,DLAgn_00121130,DLAgn_00063820,DLAgn_00153380
GO:0006544	7	0.22%	0.12%	0.0623	0.482	glycine metabolic process	DLAgn_00006850,DLAgn_00167390,DLAgn_00124410,DLAgn_00187710,DLAgn_00121300,DLAgn_00155140,DLAgn_00158480
GO:0035384	7	0.22%	0.12%	0.0623	0.482	thioester biosynthetic process	DLAgn_00243890,DLAgn_00102430,DLAgn_00008400,DLAgn_00261240,DLAgn_00257160,DLAgn_00232700,DLAgn_00042480
GO:0019511	4	0.13%	0.05%	0.0643	0.495	peptidyl-proline hydroxylation	DLAgn_00176320,DLAgn_00148940,DLAgn_00200970,DLAgn_00222770
GO:0033233	4	0.13%	0.05%	0.0643	0.495	regulation of protein sumoylation	DLAgn_00200520,DLAgn_00126460,DLAgn_00063820,DLAgn_00238560
GO:0048025	4	0.13%	0.05%	0.0643	0.495	negative regulation of mRNA splicing, via spliceosome	DLAgn_00203960,DLAgn_00024790,DLAgn_00232940,DLAgn_00084640
GO:0046514	4	0.13%	0.05%	0.0643	0.495	ceramide catabolic process	DLAgn_00018320,DLAgn_00065530,DLAgn_00068700,DLAgn_00082310
GO:0045005	4	0.13%	0.05%	0.0643	0.495	DNA-dependent DNA replication maintenance of fidelity	DLAgn_00079610,DLAgn_00022960,DLAgn_00162620,DLAgn_00186450
GO:0043545	4	0.13%	0.05%	0.0643	0.495	molybdopterin cofactor metabolic process	DLAgn_00097050,DLAgn_00020360,DLAgn_00252090,DLAgn_00060270
GO:0030857	4	0.13%	0.05%	0.0643	0.495	negative regulation of epithelial cell differentiation	DLAgn_00018740,DLAgn_00172090,DLAgn_00054470,DLAgn_00153380
GO:0006465	4	0.13%	0.05%	0.0643	0.495	signal peptide processing	DLAgn_00175610,DLAgn_00250890,DLAgn_00053280,DLAgn_00091370
GO:0050849	4	0.13%	0.05%	0.0643	0.495	negative regulation of calcium-mediated signaling	DLAgn_00089550,DLAgn_00025900,DLAgn_00241760,DLAgn_00067230
GO:0051189	4	0.13%	0.05%	0.0643	0.495	prosthetic group metabolic process	DLAgn_00097050,DLAgn_00020360,DLAgn_00252090,DLAgn_00060270
GO:0050686	4	0.13%	0.05%	0.0643	0.495	negative regulation of mRNA processing	DLAgn_00203960,DLAgn_00024790,DLAgn_00232940,DLAgn_00084640
GO:0006108	4	0.13%	0.05%	0.0643	0.495	malate metabolic process	DLAgn_00149850,DLAgn_00016290,DLAgn_00175170,DLAgn_00064500
GO:0042304	4	0.13%	0.05%	0.0643	0.495	regulation of fatty acid biosynthetic process	DLAgn_00137210,DLAgn_00143710,DLAgn_00062810,DLAgn_00010580
GO:0048385	4	0.13%	0.05%	0.0643	0.495	regulation of retinoic acid receptor signaling pathway	DLAgn_00067310,DLAgn_00164650,DLAgn_00164010,DLAgn_00076980
GO:1903020	3	0.09%	0.03%	0.0646	0.495	positive regulation of glycoprotein metabolic process	DLAgn_00025900,DLAgn_00200520,DLAgn_00063820
GO:0034720	3	0.09%	0.03%	0.0646	0.495	histone H3-K4 demethylation	DLAgn_00070610,DLAgn_00091910,DLAgn_00127180
GO:0060872	3	0.09%	0.03%	0.0646	0.495	semicircular canal development	DLAgn_00126540,DLAgn_00243360,DLAgn_00211780
GO:0061047	3	0.09%	0.03%	0.0646	0.495	positive regulation of branching involved in lung morphogenesis	DLAgn_00172140,DLAgn_00200520,DLAgn_00063820
GO:0061046	3	0.09%	0.03%	0.0646	0.495	regulation of branching involved in lung morphogenesis	DLAgn_00172140,DLAgn_00200520,DLAgn_00063820
GO:0060740	3	0.09%	0.03%	0.0646	0.495	prostate gland epithelium morphogenesis	DLAgn_00124120,DLAgn_00164120,DLAgn_00153380
GO:0006734	3	0.09%	0.03%	0.0646	0.495	NADH metabolic process	DLAgn_00263490,DLAgn_00264000,DLAgn_00046770
GO:0043628	3	0.09%	0.03%	0.0646	0.495	ncRNA 3'-end processing	DLAgn_00188310,DLAgn_00125660,DLAgn_00173140
GO:0010560	3	0.09%	0.03%	0.0646	0.495	positive regulation of glycoprotein biosynthetic process	DLAgn_00025900,DLAgn_00200520,DLAgn_00063820
GO:0046477	3	0.09%	0.03%	0.0646	0.495	glycosylceramide catabolic process	DLAgn_00018320,DLAgn_00065530,DLAgn_00068700
GO:0006534	3	0.09%	0.03%	0.0646	0.495	cysteine metabolic process	DLAgn_00097050,DLAgn_00012640,DLAgn_00137710
GO:0060492	3	0.09%	0.03%	0.0646	0.495	lung induction	DLAgn_00172140,DLAgn_00200520,DLAgn_00063820
GO:0021903	3	0.09%	0.03%	0.0646	0.495	rostrocaudal neural tube patterning	DLAgn_00075290,DLAgn_00116010,DLAgn_00198690
GO:0071168	3	0.09%	0.03%	0.0646	0.495	protein localization to chromatin	DLAgn_00184570,DLAgn_00063620,DLAgn_00077820
GO:0000710	3	0.09%	0.03%	0.0646	0.495	meiotic mismatch repair	DLAgn_00012130,DLAgn_00103550,DLAgn_00099410
GO:0060231	3	0.09%	0.03%	0.0646	0.495	mesenchymal to epithelial transition	DLAgn_00200520,DLAgn_00063820,DLAgn_00015710
GO:0002098	3	0.09%	0.03%	0.0646	0.495	tRNA wobble uridine modification	DLAgn_00114560,DLAgn_00020360,DLAgn_00101510
GO:0002097	3	0.09%	0.03%	0.0646	0.495	tRNA wobble base modification	DLAgn_00114560,DLAgn_00020360,DLAgn_00101510
GO:1900108	3	0.09%	0.03%	0.0646	0.495	negative regulation of nodal signaling pathway	DLAgn_00108330,DLAgn_00011010,DLAgn_00149240
GO:0031117	3	0.09%	0.03%	0.0646	0.495	positive regulation of microtubule depolymerization	DLAgn_00211700,DLAgn_00201560,DLAgn_00061250
GO:0019919	3	0.09%	0.03%	0.0646	0.495	peptidyl-arginine methylation, to asymmetrical-dimethyl arginine	DLAgn_00161760,DLAgn_00196730,DLAgn_00074400
GO:0019852	3	0.09%	0.03%	0.0646	0.495	L-ascorbic acid metabolic process	DLAgn_00249660,DLAgn_00012640,DLAgn_00244840
GO:0000460	3	0.09%	0.03%	0.0646	0.495	maturation of 5.8S rRNA	DLAgn_00138120,DLAgn_00006450,DLAgn_00083190
GO:0045603	3	0.09%	0.03%	0.0646	0.495	positive regulation of endothelial cell differentiation	DLAgn_00200520,DLAgn_00208580,DLAgn_00063820
GO:0031099	28	0.88%	0.67%	0.067	0.495	regeneration	DLAgn_00103310,DLAgn_00196080,DLAgn_00129380,DLAgn_00092770,DLAgn_00158250,DLAgn_00002460,DLAgn_00014830,DLAgn_00177150,DLAgn_00049010,DLAgn_00087250,DLAgn_00090980,DLAgn_00040200,DLAgn_00081190,DLAgn_00156830,DLAgn_00229120,DLAgn_00209470,DLAgn_00083190,DLAgn_00120580,DLAgn_00188350,DLAgn_00014270,DLAgn_00055950,DLAgn_00134650,DLAgn_00106140,DLAgn_00054840,DLAgn_00260050,DLAgn_00115690,DLAgn_002…
GO:0072329	13	0.41%	0.27%	0.0689	0.502	monocarboxylic acid catabolic process	DLAgn_00232580,DLAgn_00241650,DLAgn_00227700,DLAgn_00187240,DLAgn_00137210,DLAgn_00143710,DLAgn_00053300,DLAgn_00247210,DLAgn_00061730,DLAgn_00175070,DLAgn_00114060,DLAgn_00173150,DLAgn_00025010
GO:0009124	13	0.41%	0.27%	0.0689	0.502	nucleoside monophosphate biosynthetic process	DLAgn_00152400,DLAgn_00152410,DLAgn_00015440,DLAgn_00165190,DLAgn_00133520,DLAgn_00030690,DLAgn_00110540,DLAgn_00073240,DLAgn_00171800,DLAgn_00077390,DLAgn_00137850,DLAgn_00137640,DLAgn_00151690
GO:0048736	13	0.41%	0.27%	0.0689	0.502	appendage development	DLAgn_00018740,DLAgn_00224070,DLAgn_00017820,DLAgn_00196080,DLAgn_00202330,DLAgn_00229860,DLAgn_00158250,DLAgn_00117960,DLAgn_00108000,DLAgn_00106640,DLAgn_00230930,DLAgn_00196210,DLAgn_00067550
GO:0035966	8	0.25%	0.14%	0.0691	0.502	response to topologically incorrect protein	DLAgn_00178740,DLAgn_00125460,DLAgn_00054840,DLAgn_00068150,DLAgn_00065180,DLAgn_00111190,DLAgn_00021270,DLAgn_00133910
GO:0008299	8	0.25%	0.14%	0.0691	0.502	isoprenoid biosynthetic process	DLAgn_00158250,DLAgn_00124320,DLAgn_00019420,DLAgn_00157700,DLAgn_00069590,DLAgn_00056060,DLAgn_00164010,DLAgn_00081670
GO:0006694	17	0.53%	0.37%	0.0699	0.506	steroid biosynthetic process	DLAgn_00124320,DLAgn_00157700,DLAgn_00151570,DLAgn_00171500,DLAgn_00138810,DLAgn_00161590,DLAgn_00110640,DLAgn_00202310,DLAgn_00002810,DLAgn_00247200,DLAgn_00002640,DLAgn_00075090,DLAgn_00155550,DLAgn_00193200,DLAgn_00047980,DLAgn_00069590,DLAgn_00183700
GO:0006260	25	0.79%	0.59%	0.0711	0.514	DNA replication	DLAgn_00041220,DLAgn_00034190,DLAgn_00154320,DLAgn_00001860,DLAgn_00073770,DLAgn_00220310,DLAgn_00115540,DLAgn_00023440,DLAgn_00199160,DLAgn_00100110,DLAgn_00073900,DLAgn_00173430,DLAgn_00174560,DLAgn_00145000,DLAgn_00020670,DLAgn_00224590,DLAgn_00206640,DLAgn_00017460,DLAgn_00017480,DLAgn_00032950,DLAgn_00010660,DLAgn_00193750,DLAgn_00043560,DLAgn_00190060,DLAgn_00028460
GO:0019941	37	1.2%	0.92%	0.0722	0.521	modification-dependent protein catabolic process	DLAgn_00166090,DLAgn_00039040,DLAgn_00127000,DLAgn_00234780,DLAgn_00012660,DLAgn_00019610,DLAgn_00205940,DLAgn_00093100,DLAgn_00187800,DLAgn_00238690,DLAgn_00006980,DLAgn_00183600,DLAgn_00045490,DLAgn_00023040,DLAgn_00026270,DLAgn_00103720,DLAgn_00067200,DLAgn_00144150,DLAgn_00103540,DLAgn_00175110,DLAgn_00152750,DLAgn_00171310,DLAgn_00058670,DLAgn_00143000,DLAgn_00075740,DLAgn_00079010,DLAgn_000…
GO:0070536	6	0.19%	0.1%	0.0725	0.523	protein K63-linked deubiquitination	DLAgn_00039040,DLAgn_00103340,DLAgn_00257670,DLAgn_00058670,DLAgn_00014800,DLAgn_00147070
GO:0006829	6	0.19%	0.1%	0.0725	0.523	zinc ion transport	DLAgn_00017100,DLAgn_00087260,DLAgn_00243220,DLAgn_00081820,DLAgn_00160950,DLAgn_00217540
GO:0019725	62	1.9%	1.6%	0.0725	0.523	cellular homeostasis	DLAgn_00087260,DLAgn_00042110,DLAgn_00176650,DLAgn_00092930,DLAgn_00071230,DLAgn_00188280,DLAgn_00076880,DLAgn_00054020,DLAgn_00244990,DLAgn_00076370,DLAgn_00162240,DLAgn_00036900,DLAgn_00203710,DLAgn_00242050,DLAgn_00026270,DLAgn_00005490,DLAgn_00179450,DLAgn_00025900,DLAgn_00171450,DLAgn_00090420,DLAgn_00172100,DLAgn_00123430,DLAgn_00174960,DLAgn_00077900,DLAgn_00141360,DLAgn_00053280,DLAgn_000…
GO:0072655	9	0.28%	0.17%	0.0739	0.531	establishment of protein localization to mitochondrion	DLAgn_00200410,DLAgn_00011400,DLAgn_00106140,DLAgn_00058080,DLAgn_00109440,DLAgn_00141480,DLAgn_00238520,DLAgn_00204010,DLAgn_00089830
GO:0007088	10	0.31%	0.2%	0.0772	0.554	regulation of mitotic nuclear division	DLAgn_00184570,DLAgn_00046700,DLAgn_00056310,DLAgn_00141410,DLAgn_00042600,DLAgn_00011680,DLAgn_00241100,DLAgn_00080560,DLAgn_00152700,DLAgn_00039230
GO:0060173	10	0.31%	0.2%	0.0772	0.554	limb development	DLAgn_00158250,DLAgn_00018740,DLAgn_00224070,DLAgn_00017820,DLAgn_00196080,DLAgn_00108000,DLAgn_00229860,DLAgn_00230930,DLAgn_00196210,DLAgn_00067550
GO:0043967	11	0.35%	0.22%	0.0794	0.568	histone H4 acetylation	DLAgn_00072490,DLAgn_00148830,DLAgn_00026840,DLAgn_00203740,DLAgn_00149060,DLAgn_00009320,DLAgn_00125480,DLAgn_00092890,DLAgn_00139180,DLAgn_00089410,DLAgn_00227830
GO:0010821	11	0.35%	0.22%	0.0794	0.568	regulation of mitochondrion organization	DLAgn_00170380,DLAgn_00111650,DLAgn_00083050,DLAgn_00245470,DLAgn_00046410,DLAgn_00229550,DLAgn_00126460,DLAgn_00028850,DLAgn_00152050,DLAgn_00225020,DLAgn_00214720
GO:0007093	11	0.35%	0.22%	0.0794	0.568	mitotic cell cycle checkpoint	DLAgn_00184570,DLAgn_00100110,DLAgn_00046700,DLAgn_00056310,DLAgn_00173120,DLAgn_00103550,DLAgn_00162410,DLAgn_00070950,DLAgn_00241100,DLAgn_00080560,DLAgn_00153380
GO:0006511	36	1.1%	0.9%	0.0809	0.576	ubiquitin-dependent protein catabolic process	DLAgn_00166090,DLAgn_00039040,DLAgn_00127000,DLAgn_00234780,DLAgn_00012660,DLAgn_00019610,DLAgn_00205940,DLAgn_00093100,DLAgn_00187800,DLAgn_00238690,DLAgn_00006980,DLAgn_00183600,DLAgn_00045490,DLAgn_00026270,DLAgn_00103720,DLAgn_00067200,DLAgn_00144150,DLAgn_00103540,DLAgn_00175110,DLAgn_00152750,DLAgn_00171310,DLAgn_00058670,DLAgn_00143000,DLAgn_00075740,DLAgn_00079010,DLAgn_00091450,DLAgn_000…
GO:0032787	45	1.4%	1.2%	0.0809	0.576	monocarboxylic acid metabolic process	DLAgn_00047800,DLAgn_00056080,DLAgn_00046510,DLAgn_00232580,DLAgn_00197930,DLAgn_00017510,DLAgn_00004810,DLAgn_00132210,DLAgn_00241650,DLAgn_00257160,DLAgn_00164010,DLAgn_00055550,DLAgn_00158250,DLAgn_00137210,DLAgn_00053300,DLAgn_00008400,DLAgn_00175070,DLAgn_00183700,DLAgn_00045650,DLAgn_00105200,DLAgn_00173150,DLAgn_00042480,DLAgn_00100650,DLAgn_00182900,DLAgn_00102430,DLAgn_00072950,DLAgn_001…
GO:0046474	24	0.75%	0.57%	0.0811	0.576	glycerophospholipid biosynthetic process	DLAgn_00042560,DLAgn_00101690,DLAgn_00152010,DLAgn_00144560,DLAgn_00152230,DLAgn_00207250,DLAgn_00023740,DLAgn_00103580,DLAgn_00172820,DLAgn_00182020,DLAgn_00074210,DLAgn_00208850,DLAgn_00178390,DLAgn_00075040,DLAgn_00162130,DLAgn_00052310,DLAgn_00217390,DLAgn_00006440,DLAgn_00243360,DLAgn_00178870,DLAgn_00211780,DLAgn_00251520,DLAgn_00154590,DLAgn_00116080
GO:0006664	16	0.5%	0.35%	0.0812	0.576	glycolipid metabolic process	DLAgn_00042560,DLAgn_00018320,DLAgn_00065530,DLAgn_00101690,DLAgn_00152010,DLAgn_00152230,DLAgn_00068700,DLAgn_00207250,DLAgn_00103580,DLAgn_00172820,DLAgn_00074210,DLAgn_00052310,DLAgn_00006440,DLAgn_00061500,DLAgn_00082310,DLAgn_00251520
GO:0046686	7	0.22%	0.12%	0.0815	0.577	response to cadmium ion	DLAgn_00002460,DLAgn_00151860,DLAgn_00244560,DLAgn_00153650,DLAgn_00063820,DLAgn_00215450,DLAgn_00071530
GO:0048002	14	0.44%	0.3%	0.0817	0.578	antigen processing and presentation of peptide antigen	DLAgn_00171690,DLAgn_00196030,DLAgn_00260990,DLAgn_00057070,DLAgn_00229730,DLAgn_00135940,DLAgn_00147280,DLAgn_00225970,DLAgn_00187130,DLAgn_00007950,DLAgn_00029470,DLAgn_00104860,DLAgn_00025890,DLAgn_00067240
GO:0006901	5	0.16%	0.08%	0.0843	0.595	vesicle coating	DLAgn_00113100,DLAgn_00081300,DLAgn_00260990,DLAgn_00113080,DLAgn_00135940
GO:0034314	5	0.16%	0.08%	0.0843	0.595	Arp2/3 complex-mediated actin nucleation	DLAgn_00261930,DLAgn_00086040,DLAgn_00137120,DLAgn_00016170,DLAgn_00167570
GO:0010257	5	0.16%	0.08%	0.0843	0.595	NADH dehydrogenase complex assembly	DLAgn_00048060,DLAgn_00204690,DLAgn_00214820,DLAgn_00120900,DLAgn_00175670
GO:0031365	5	0.16%	0.08%	0.0843	0.595	N-terminal protein amino acid modification	DLAgn_00209680,DLAgn_00106460,DLAgn_00173750,DLAgn_00079570,DLAgn_00193580
GO:0048794	5	0.16%	0.08%	0.0843	0.595	swim bladder development	DLAgn_00053770,DLAgn_00172140,DLAgn_00224210,DLAgn_00104850,DLAgn_00038570
GO:0006261	5	0.16%	0.08%	0.0843	0.595	DNA-dependent DNA replication	DLAgn_00100110,DLAgn_00010660,DLAgn_00023440,DLAgn_00190060,DLAgn_00017480
GO:0032922	5	0.16%	0.08%	0.0843	0.595	circadian regulation of gene expression	DLAgn_00232330,DLAgn_00112640,DLAgn_00162240,DLAgn_00230350,DLAgn_00196610
GO:0031112	5	0.16%	0.08%	0.0843	0.595	positive regulation of microtubule polymerization or depolymerization	DLAgn_00211700,DLAgn_00201560,DLAgn_00142460,DLAgn_00080560,DLAgn_00061250
GO:0032981	5	0.16%	0.08%	0.0843	0.595	mitochondrial respiratory chain complex I assembly	DLAgn_00048060,DLAgn_00204690,DLAgn_00214820,DLAgn_00120900,DLAgn_00175670
GO:0006085	5	0.16%	0.08%	0.0843	0.595	acetyl-CoA biosynthetic process	DLAgn_00243890,DLAgn_00102430,DLAgn_00008400,DLAgn_00257160,DLAgn_00042480
GO:0043632	37	1.2%	0.94%	0.0857	0.598	modification-dependent macromolecule catabolic process	DLAgn_00166090,DLAgn_00039040,DLAgn_00127000,DLAgn_00234780,DLAgn_00012660,DLAgn_00019610,DLAgn_00205940,DLAgn_00093100,DLAgn_00187800,DLAgn_00238690,DLAgn_00006980,DLAgn_00183600,DLAgn_00045490,DLAgn_00023040,DLAgn_00026270,DLAgn_00103720,DLAgn_00067200,DLAgn_00144150,DLAgn_00103540,DLAgn_00175110,DLAgn_00152750,DLAgn_00171310,DLAgn_00058670,DLAgn_00143000,DLAgn_00075740,DLAgn_00079010,DLAgn_000…
GO:1901136	21	0.66%	0.49%	0.0861	0.599	carbohydrate derivative catabolic process	DLAgn_00150630,DLAgn_00018320,DLAgn_00065530,DLAgn_00148680,DLAgn_00165190,DLAgn_00172450,DLAgn_00197940,DLAgn_00068700,DLAgn_00151980,DLAgn_00128300,DLAgn_00181530,DLAgn_00004810,DLAgn_00110300,DLAgn_00073440,DLAgn_00076120,DLAgn_00080530,DLAgn_00135220,DLAgn_00065180,DLAgn_00082310,DLAgn_00137150,DLAgn_00199320
GO:0071156	8	0.25%	0.15%	0.0874	0.608	regulation of cell cycle arrest	DLAgn_00171690,DLAgn_00196030,DLAgn_00079610,DLAgn_00057070,DLAgn_00029470,DLAgn_00104860,DLAgn_00147280,DLAgn_00067240
GO:2001251	8	0.25%	0.15%	0.0874	0.608	negative regulation of chromosome organization	DLAgn_00184570,DLAgn_00056310,DLAgn_00108670,DLAgn_00241100,DLAgn_00080560,DLAgn_00031080,DLAgn_00099410,DLAgn_00141700
GO:0045930	20	0.63%	0.47%	0.0877	0.608	negative regulation of mitotic cell cycle	DLAgn_00100110,DLAgn_00171690,DLAgn_00046700,DLAgn_00196030,DLAgn_00173120,DLAgn_00057070,DLAgn_00103550,DLAgn_00145560,DLAgn_00171000,DLAgn_00070950,DLAgn_00241100,DLAgn_00147280,DLAgn_00184570,DLAgn_00056310,DLAgn_00162410,DLAgn_00029470,DLAgn_00104860,DLAgn_00080560,DLAgn_00153380,DLAgn_00067240
GO:0010035	42	1.3%	1.1%	0.0878	0.609	response to inorganic substance	DLAgn_00087260,DLAgn_00090730,DLAgn_00045500,DLAgn_00103470,DLAgn_00153650,DLAgn_00010580,DLAgn_00071530,DLAgn_00055450,DLAgn_00076880,DLAgn_00002460,DLAgn_00063820,DLAgn_00215450,DLAgn_00151180,DLAgn_00094820,DLAgn_00151860,DLAgn_00147360,DLAgn_00015440,DLAgn_00124640,DLAgn_00176980,DLAgn_00083050,DLAgn_00172100,DLAgn_00123430,DLAgn_00119650,DLAgn_00047810,DLAgn_00141360,DLAgn_00058350,DLAgn_001…
GO:0009615	18	0.57%	0.41%	0.0907	0.627	response to virus	DLAgn_00068820,DLAgn_00039400,DLAgn_00019180,DLAgn_00058100,DLAgn_00166600,DLAgn_00075570,DLAgn_00239070,DLAgn_00108580,DLAgn_00006450,DLAgn_00035840,DLAgn_00185730,DLAgn_00194610,DLAgn_00177460,DLAgn_00251340,DLAgn_00194620,DLAgn_00194560,DLAgn_00067210,DLAgn_00026590
GO:0009116	18	0.57%	0.41%	0.0907	0.627	nucleoside metabolic process	DLAgn_00152410,DLAgn_00191180,DLAgn_00165190,DLAgn_00182730,DLAgn_00240420,DLAgn_00133520,DLAgn_00128020,DLAgn_00030690,DLAgn_00110540,DLAgn_00017470,DLAgn_00186590,DLAgn_00073440,DLAgn_00137850,DLAgn_00109940,DLAgn_00153340,DLAgn_00066460,DLAgn_00026280,DLAgn_00009040
GO:1901990	18	0.57%	0.41%	0.0907	0.627	regulation of mitotic cell cycle phase transition	DLAgn_00171690,DLAgn_00046700,DLAgn_00196030,DLAgn_00057070,DLAgn_00070950,DLAgn_00011680,DLAgn_00241100,DLAgn_00037650,DLAgn_00147280,DLAgn_00152700,DLAgn_00184570,DLAgn_00056310,DLAgn_00141410,DLAgn_00029470,DLAgn_00104860,DLAgn_00080560,DLAgn_00153380,DLAgn_00067240
GO:0070585	9	0.28%	0.18%	0.0912	0.629	protein localization to mitochondrion	DLAgn_00200410,DLAgn_00011400,DLAgn_00106140,DLAgn_00058080,DLAgn_00109440,DLAgn_00141480,DLAgn_00238520,DLAgn_00204010,DLAgn_00089830
GO:0033333	9	0.28%	0.18%	0.0912	0.629	fin development	DLAgn_00158250,DLAgn_00018740,DLAgn_00117960,DLAgn_00196080,DLAgn_00202330,DLAgn_00106640,DLAgn_00229860,DLAgn_00230930,DLAgn_00196210
GO:0032088	9	0.28%	0.18%	0.0912	0.629	negative regulation of NF-kappaB transcription factor activity	DLAgn_00025900,DLAgn_00111650,DLAgn_00203700,DLAgn_00172740,DLAgn_00228980,DLAgn_00010580,DLAgn_00190060,DLAgn_00222220,DLAgn_00175150
GO:0009127	9	0.28%	0.18%	0.0912	0.629	purine nucleoside monophosphate biosynthetic process	DLAgn_00152400,DLAgn_00152410,DLAgn_00015440,DLAgn_00165190,DLAgn_00137640,DLAgn_00133520,DLAgn_00151690,DLAgn_00030690,DLAgn_00171800
GO:0009168	9	0.28%	0.18%	0.0912	0.629	purine ribonucleoside monophosphate biosynthetic process	DLAgn_00152400,DLAgn_00152410,DLAgn_00015440,DLAgn_00165190,DLAgn_00137640,DLAgn_00133520,DLAgn_00151690,DLAgn_00030690,DLAgn_00171800
GO:1902850	10	0.31%	0.2%	0.0936	0.641	microtubule cytoskeleton organization involved in mitosis	DLAgn_00008930,DLAgn_00046700,DLAgn_00118920,DLAgn_00243880,DLAgn_00025920,DLAgn_00071750,DLAgn_00093770,DLAgn_00007800,DLAgn_00086320,DLAgn_00044250
GO:0051783	11	0.35%	0.23%	0.0949	0.649	regulation of nuclear division	DLAgn_00184570,DLAgn_00046700,DLAgn_00056310,DLAgn_00141410,DLAgn_00103550,DLAgn_00042600,DLAgn_00011680,DLAgn_00241100,DLAgn_00080560,DLAgn_00152700,DLAgn_00039230
GO:0010565	14	0.44%	0.31%	0.095	0.649	regulation of cellular ketone metabolic process	DLAgn_00171690,DLAgn_00196030,DLAgn_00057070,DLAgn_00010580,DLAgn_00052160,DLAgn_00137210,DLAgn_00143710,DLAgn_00062810,DLAgn_00264890,DLAgn_00064840,DLAgn_00172090,DLAgn_00029470,DLAgn_00104860,DLAgn_00067240
GO:0031396	14	0.44%	0.31%	0.095	0.649	regulation of protein ubiquitination	DLAgn_00025900,DLAgn_00171890,DLAgn_00031080,DLAgn_00189220,DLAgn_00093100,DLAgn_00111650,DLAgn_00164700,DLAgn_00009520,DLAgn_00012640,DLAgn_00172090,DLAgn_00190060,DLAgn_00026270,DLAgn_00141700,DLAgn_00175150
GO:0006720	12	0.38%	0.26%	0.0955	0.651	isoprenoid metabolic process	DLAgn_00158250,DLAgn_00124320,DLAgn_00115720,DLAgn_00019420,DLAgn_00157700,DLAgn_00069590,DLAgn_00056060,DLAgn_00164010,DLAgn_00193570,DLAgn_00041580,DLAgn_00081670,DLAgn_00050590
GO:0090504	12	0.38%	0.26%	0.0955	0.651	epiboly	DLAgn_00135020,DLAgn_00018200,DLAgn_00036070,DLAgn_00068180,DLAgn_00247150,DLAgn_00104140,DLAgn_00093490,DLAgn_00115060,DLAgn_00044060,DLAgn_00091590,DLAgn_00010150,DLAgn_00104970
GO:0033339	6	0.19%	0.1%	0.0963	0.655	pectoral fin development	DLAgn_00158250,DLAgn_00018740,DLAgn_00196080,DLAgn_00229860,DLAgn_00230930,DLAgn_00196210
GO:0046939	6	0.19%	0.1%	0.0963	0.655	nucleotide phosphorylation	DLAgn_00153650,DLAgn_00240420,DLAgn_00109940,DLAgn_00153340,DLAgn_00204670,DLAgn_00186590
GO:0006308	6	0.19%	0.1%	0.0963	0.655	DNA catabolic process	DLAgn_00224500,DLAgn_00203710,DLAgn_00097590,DLAgn_00124120,DLAgn_00097600,DLAgn_00072250
GO:0032786	4	0.13%	0.06%	0.0972	0.658	positive regulation of DNA-templated transcription, elongation	DLAgn_00027530,DLAgn_00168640,DLAgn_00075740,DLAgn_00171190
GO:0007566	4	0.13%	0.06%	0.0972	0.658	embryo implantation	DLAgn_00030650,DLAgn_00010550,DLAgn_00232800,DLAgn_00155770
GO:0051597	4	0.13%	0.06%	0.0972	0.658	response to methylmercury	DLAgn_00002460,DLAgn_00151860,DLAgn_00244560,DLAgn_00071530
GO:0006563	4	0.13%	0.06%	0.0972	0.658	L-serine metabolic process	DLAgn_00032110,DLAgn_00187710,DLAgn_00137710,DLAgn_00050690
GO:0009103	4	0.13%	0.06%	0.0972	0.658	lipopolysaccharide biosynthetic process	DLAgn_00088250,DLAgn_00085710,DLAgn_00178860,DLAgn_00191330
GO:0006270	4	0.13%	0.06%	0.0972	0.658	DNA replication initiation	DLAgn_00136780,DLAgn_00215160,DLAgn_00001940,DLAgn_00066880
GO:0032968	4	0.13%	0.06%	0.0972	0.658	positive regulation of transcription elongation from RNA polymerase II promoter	DLAgn_00027530,DLAgn_00168640,DLAgn_00075740,DLAgn_00171190
GO:0045671	4	0.13%	0.06%	0.0972	0.658	negative regulation of osteoclast differentiation	DLAgn_00200520,DLAgn_00063820,DLAgn_00151160,DLAgn_00228980
GO:0008653	4	0.13%	0.06%	0.0972	0.658	lipopolysaccharide metabolic process	DLAgn_00088250,DLAgn_00085710,DLAgn_00178860,DLAgn_00191330
GO:0042176	25	0.79%	0.61%	0.0978	0.658	regulation of protein catabolic process	DLAgn_00195690,DLAgn_00175100,DLAgn_00070720,DLAgn_00141590,DLAgn_00242200,DLAgn_00160190,DLAgn_00162460,DLAgn_00164700,DLAgn_00006980,DLAgn_00061400,DLAgn_00196610,DLAgn_00080560,DLAgn_00029040,DLAgn_00026270,DLAgn_00175150,DLAgn_00230350,DLAgn_00148370,DLAgn_00247510,DLAgn_00004670,DLAgn_00116740,DLAgn_00222920,DLAgn_00002530,DLAgn_00012640,DLAgn_00066380,DLAgn_00104720
GO:0042110	20	0.63%	0.47%	0.0986	0.659	T cell activation	DLAgn_00089550,DLAgn_00256420,DLAgn_00256300,DLAgn_00149820,DLAgn_00056380,DLAgn_00226880,DLAgn_00133930,DLAgn_00053770,DLAgn_00074030,DLAgn_00225900,DLAgn_00200520,DLAgn_00161420,DLAgn_00063820,DLAgn_00238560,DLAgn_00066380,DLAgn_00156020,DLAgn_00080560,DLAgn_00009390,DLAgn_00190060,DLAgn_00067550
GO:1901987	18	0.57%	0.42%	0.103	0.686	regulation of cell cycle phase transition	DLAgn_00171690,DLAgn_00046700,DLAgn_00196030,DLAgn_00057070,DLAgn_00070950,DLAgn_00011680,DLAgn_00241100,DLAgn_00037650,DLAgn_00147280,DLAgn_00152700,DLAgn_00184570,DLAgn_00056310,DLAgn_00141410,DLAgn_00029470,DLAgn_00104860,DLAgn_00080560,DLAgn_00153380,DLAgn_00067240
GO:0033238	7	0.22%	0.13%	0.104	0.692	regulation of cellular amine metabolic process	DLAgn_00171690,DLAgn_00196030,DLAgn_00057070,DLAgn_00064840,DLAgn_00029470,DLAgn_00104860,DLAgn_00067240
GO:0050848	7	0.22%	0.13%	0.104	0.692	regulation of calcium-mediated signaling	DLAgn_00089550,DLAgn_00025900,DLAgn_00146970,DLAgn_00241760,DLAgn_00067230,DLAgn_00244840,DLAgn_00067550
GO:0032535	26	0.82%	0.64%	0.105	0.7	regulation of cellular component size	DLAgn_00215900,DLAgn_00093500,DLAgn_00029910,DLAgn_00000430,DLAgn_00244990,DLAgn_00036900,DLAgn_00184310,DLAgn_00062810,DLAgn_00111480,DLAgn_00143540,DLAgn_00193020,DLAgn_00086860,DLAgn_00261930,DLAgn_00086040,DLAgn_00137910,DLAgn_00265810,DLAgn_00016170,DLAgn_00167570,DLAgn_00111770,DLAgn_00137120,DLAgn_00055650,DLAgn_00184320,DLAgn_00137840,DLAgn_00195510,DLAgn_00209190,DLAgn_00134190
GO:0009987	2230	0.7	0.69	0.105	0.7	cellular process	DLAgn_00093620,DLAgn_00095800,DLAgn_00204690,DLAgn_00167180,DLAgn_00229990,DLAgn_00070500,DLAgn_00022420,DLAgn_00261240,DLAgn_00019250,DLAgn_00092770,DLAgn_00054020,DLAgn_00145390,DLAgn_00114650,DLAgn_00185840,DLAgn_00262580,DLAgn_00020250,DLAgn_00069520,DLAgn_00164900,DLAgn_00068670,DLAgn_00104850,DLAgn_00132080,DLAgn_00171690,DLAgn_00044200,DLAgn_00224290,DLAgn_00047710,DLAgn_00240310,DLAgn_000…
DLAgn_00157600,DLAgn_00155420,DLAgn_00077900,DLAgn_00145640,DLAgn_00146970,DLAgn_00072210,DLAgn_00143460,DLAgn_00186590,DLAgn_00249730,DLAgn_00131480,DLAgn_00026320,DLAgn_00051730,DLAgn_00083340,DLAgn_00243190,DLAgn_00018740,DLAgn_00057070,DLAgn_00042810,DLAgn_00094450,DLAgn_00110540,DLAgn_00261860,DLAgn_00204870,DLAgn_00047270,DLAgn_00051760,DLAgn_00249740,DLAgn_00165210,DLAgn_00246230,DLAgn_000…
GO:0010948	15	0.47%	0.34%	0.108	0.717	negative regulation of cell cycle process	DLAgn_00171690,DLAgn_00196030,DLAgn_00057070,DLAgn_00103550,DLAgn_00070950,DLAgn_00241100,DLAgn_00147280,DLAgn_00184570,DLAgn_00056310,DLAgn_00079610,DLAgn_00029470,DLAgn_00104860,DLAgn_00080560,DLAgn_00153380,DLAgn_00067240
GO:0051651	8	0.25%	0.16%	0.108	0.717	maintenance of location in cell	DLAgn_00185890,DLAgn_00137840,DLAgn_00240260,DLAgn_00111480,DLAgn_00126050,DLAgn_00142460,DLAgn_00019280,DLAgn_00241760
GO:0090231	3	0.09%	0.04%	0.11	0.726	regulation of spindle checkpoint	DLAgn_00141410,DLAgn_00262580,DLAgn_00209820
GO:0042098	3	0.09%	0.04%	0.11	0.726	T cell proliferation	DLAgn_00161420,DLAgn_00066380,DLAgn_00067550
GO:0019509	3	0.09%	0.04%	0.11	0.726	L-methionine salvage from methylthioadenosine	DLAgn_00069270,DLAgn_00182730,DLAgn_00081480
GO:0016137	3	0.09%	0.04%	0.11	0.726	glycoside metabolic process	DLAgn_00076120,DLAgn_00065530,DLAgn_00068700
GO:0071684	3	0.09%	0.04%	0.11	0.726	organism emergence from protective structure	DLAgn_00122040,DLAgn_00001250,DLAgn_00122870
GO:0010944	3	0.09%	0.04%	0.11	0.726	negative regulation of transcription by competitive promoter binding	DLAgn_00015000,DLAgn_00193750,DLAgn_00213840
GO:0009437	3	0.09%	0.04%	0.11	0.726	carnitine metabolic process	DLAgn_00137210,DLAgn_00002670,DLAgn_00167010
GO:0000959	3	0.09%	0.04%	0.11	0.726	mitochondrial RNA metabolic process	DLAgn_00184780,DLAgn_00264010,DLAgn_00170800
GO:0006419	3	0.09%	0.04%	0.11	0.726	alanyl-tRNA aminoacylation	DLAgn_00222520,DLAgn_00264010,DLAgn_00164790
GO:0071265	3	0.09%	0.04%	0.11	0.726	L-methionine biosynthetic process	DLAgn_00069270,DLAgn_00182730,DLAgn_00081480
GO:0071267	3	0.09%	0.04%	0.11	0.726	L-methionine salvage	DLAgn_00069270,DLAgn_00182730,DLAgn_00081480
GO:1901881	3	0.09%	0.04%	0.11	0.726	positive regulation of protein depolymerization	DLAgn_00211700,DLAgn_00201560,DLAgn_00061250
GO:0050873	3	0.09%	0.04%	0.11	0.726	brown fat cell differentiation	DLAgn_00083050,DLAgn_00161970,DLAgn_00056110
GO:0035188	3	0.09%	0.04%	0.11	0.726	hatching	DLAgn_00122040,DLAgn_00001250,DLAgn_00122870
GO:0002070	3	0.09%	0.04%	0.11	0.726	epithelial cell maturation	DLAgn_00209470,DLAgn_00164120,DLAgn_00116080
GO:0042539	3	0.09%	0.04%	0.11	0.726	hypotonic salinity response	DLAgn_00052750,DLAgn_00078080,DLAgn_00254530
GO:0022028	3	0.09%	0.04%	0.11	0.726	tangential migration from the subventricular zone to the olfactory bulb	DLAgn_00171890,DLAgn_00263490,DLAgn_00264000
GO:0042574	3	0.09%	0.04%	0.11	0.726	retinal metabolic process	DLAgn_00158250,DLAgn_00164010,DLAgn_00050590
GO:0060013	3	0.09%	0.04%	0.11	0.726	righting reflex	DLAgn_00249330,DLAgn_00212350,DLAgn_00260600
GO:0043102	3	0.09%	0.04%	0.11	0.726	amino acid salvage	DLAgn_00069270,DLAgn_00182730,DLAgn_00081480
GO:0045601	3	0.09%	0.04%	0.11	0.726	regulation of endothelial cell differentiation	DLAgn_00200520,DLAgn_00208580,DLAgn_00063820
GO:0051289	14	0.44%	0.31%	0.11	0.726	protein homotetramerization	DLAgn_00090990,DLAgn_00170380,DLAgn_00204140,DLAgn_00045610,DLAgn_00241650,DLAgn_00038430,DLAgn_00148490,DLAgn_00137210,DLAgn_00030440,DLAgn_00188860,DLAgn_00201510,DLAgn_00247210,DLAgn_00111080,DLAgn_00153380
GO:0032434	9	0.28%	0.18%	0.111	0.726	regulation of proteasomal ubiquitin-dependent protein catabolic process	DLAgn_00195690,DLAgn_00230350,DLAgn_00116740,DLAgn_00164700,DLAgn_00061400,DLAgn_00070720,DLAgn_00012640,DLAgn_00196610,DLAgn_00175150
GO:0045185	9	0.28%	0.18%	0.111	0.726	maintenance of protein location	DLAgn_00185890,DLAgn_00111650,DLAgn_00137840,DLAgn_00240260,DLAgn_00075090,DLAgn_00111480,DLAgn_00126050,DLAgn_00142460,DLAgn_00019280
GO:0043433	9	0.28%	0.18%	0.111	0.726	negative regulation of DNA-binding transcription factor activity	DLAgn_00025900,DLAgn_00111650,DLAgn_00203700,DLAgn_00172740,DLAgn_00228980,DLAgn_00010580,DLAgn_00190060,DLAgn_00222220,DLAgn_00175150
GO:0042770	9	0.28%	0.18%	0.111	0.726	signal transduction in response to DNA damage	DLAgn_00171690,DLAgn_00196030,DLAgn_00057070,DLAgn_00029470,DLAgn_00104860,DLAgn_00147280,DLAgn_00153380,DLAgn_00067240,DLAgn_00058100
GO:0006221	9	0.28%	0.18%	0.111	0.726	pyrimidine nucleotide biosynthetic process	DLAgn_00077390,DLAgn_00008630,DLAgn_00153650,DLAgn_00240420,DLAgn_00109940,DLAgn_00153340,DLAgn_00073240,DLAgn_00198140,DLAgn_00186590
GO:2000058	9	0.28%	0.18%	0.111	0.726	regulation of ubiquitin-dependent protein catabolic process	DLAgn_00195690,DLAgn_00230350,DLAgn_00116740,DLAgn_00164700,DLAgn_00061400,DLAgn_00070720,DLAgn_00012640,DLAgn_00196610,DLAgn_00175150
GO:0032388	12	0.38%	0.26%	0.112	0.726	positive regulation of intracellular transport	DLAgn_00109690,DLAgn_00198640,DLAgn_00055510,DLAgn_00025900,DLAgn_00111770,DLAgn_00046410,DLAgn_00002640,DLAgn_00229550,DLAgn_00028850,DLAgn_00146200,DLAgn_00082140,DLAgn_00058350
GO:0072593	12	0.38%	0.26%	0.112	0.726	reactive oxygen species metabolic process	DLAgn_00094820,DLAgn_00085480,DLAgn_00120900,DLAgn_00040200,DLAgn_00139760,DLAgn_00160840,DLAgn_00111080,DLAgn_00137710,DLAgn_00071530,DLAgn_00162930,DLAgn_00067230,DLAgn_00019000
GO:0051235	12	0.38%	0.26%	0.112	0.726	maintenance of location	DLAgn_00185890,DLAgn_00111650,DLAgn_00137840,DLAgn_00240260,DLAgn_00075090,DLAgn_00111480,DLAgn_00126050,DLAgn_00142460,DLAgn_00019280,DLAgn_00241760,DLAgn_00172090,DLAgn_00082310
GO:0009156	12	0.38%	0.26%	0.112	0.726	ribonucleoside monophosphate biosynthetic process	DLAgn_00152400,DLAgn_00152410,DLAgn_00015440,DLAgn_00165190,DLAgn_00137850,DLAgn_00137640,DLAgn_00133520,DLAgn_00151690,DLAgn_00030690,DLAgn_00110540,DLAgn_00073240,DLAgn_00171800
GO:0048588	12	0.38%	0.26%	0.112	0.726	developmental cell growth	DLAgn_00244990,DLAgn_00036900,DLAgn_00028400,DLAgn_00105380,DLAgn_00133540,DLAgn_00075600,DLAgn_00202950,DLAgn_00052290,DLAgn_00156340,DLAgn_00088310,DLAgn_00019680,DLAgn_00153160
GO:0006353	10	0.31%	0.21%	0.112	0.726	DNA-templated transcription, termination	DLAgn_00166600,DLAgn_00159000,DLAgn_00137720,DLAgn_00108850,DLAgn_00232800,DLAgn_00203960,DLAgn_00124400,DLAgn_00052270,DLAgn_00194440,DLAgn_00072020
GO:0051983	10	0.31%	0.21%	0.112	0.726	regulation of chromosome segregation	DLAgn_00184570,DLAgn_00056310,DLAgn_00141410,DLAgn_00200520,DLAgn_00231120,DLAgn_00103230,DLAgn_00063820,DLAgn_00241100,DLAgn_00080560,DLAgn_00152700
GO:0032241	2	0.06%	0.02%	0.112	0.726	positive regulation of nucleobase-containing compound transport	DLAgn_00198640,DLAgn_00146200
GO:0019285	2	0.06%	0.02%	0.112	0.726	glycine betaine biosynthetic process from choline	DLAgn_00002670,DLAgn_00154040
GO:0036295	2	0.06%	0.02%	0.112	0.726	cellular response to increased oxygen levels	DLAgn_00238560,DLAgn_00172090
GO:2000017	2	0.06%	0.02%	0.112	0.726	positive regulation of determination of dorsal identity	DLAgn_00200520,DLAgn_00063820
GO:0031953	2	0.06%	0.02%	0.112	0.726	negative regulation of protein autophosphorylation	DLAgn_00002460,DLAgn_00025900
GO:0001302	2	0.06%	0.02%	0.112	0.726	replicative cell aging	DLAgn_00153380,DLAgn_00097720
GO:0070586	2	0.06%	0.02%	0.112	0.726	cell-cell adhesion involved in gastrulation	DLAgn_00018200,DLAgn_00104970
GO:0046833	2	0.06%	0.02%	0.112	0.726	positive regulation of RNA export from nucleus	DLAgn_00198640,DLAgn_00146200
GO:0036265	2	0.06%	0.02%	0.112	0.726	RNA (guanine-N7)-methylation	DLAgn_00047250,DLAgn_00255810
GO:0019682	2	0.06%	0.02%	0.112	0.726	glyceraldehyde-3-phosphate metabolic process	DLAgn_00133240,DLAgn_00161370
GO:0006883	2	0.06%	0.02%	0.112	0.726	cellular sodium ion homeostasis	DLAgn_00076370,DLAgn_00042110
GO:0045346	2	0.06%	0.02%	0.112	0.726	regulation of MHC class II biosynthetic process	DLAgn_00077690,DLAgn_00010580
GO:0016255	2	0.06%	0.02%	0.112	0.726	attachment of GPI anchor to protein	DLAgn_00042810,DLAgn_00132410
GO:0008340	2	0.06%	0.02%	0.112	0.726	determination of adult lifespan	DLAgn_00171890,DLAgn_00010480
GO:0090141	2	0.06%	0.02%	0.112	0.726	positive regulation of mitochondrial fission	DLAgn_00170380,DLAgn_00126460
GO:0010767	2	0.06%	0.02%	0.112	0.726	regulation of transcription from RNA polymerase II promoter in response to UV-induced DNA damage	DLAgn_00042600,DLAgn_00039230
GO:0046718	2	0.06%	0.02%	0.112	0.726	viral entry into host cell	DLAgn_00071750,DLAgn_00154590
GO:0009794	2	0.06%	0.02%	0.112	0.726	regulation of mitotic cell cycle, embryonic	DLAgn_00026650,DLAgn_00017690
GO:0008295	2	0.06%	0.02%	0.112	0.726	spermidine biosynthetic process	DLAgn_00126560,DLAgn_00066460
GO:0007042	2	0.06%	0.02%	0.112	0.726	lysosomal lumen acidification	DLAgn_00203710,DLAgn_00053280
GO:0060898	2	0.06%	0.02%	0.112	0.726	eye field cell fate commitment involved in camera-type eye formation	DLAgn_00074030,DLAgn_00009390
GO:0048012	2	0.06%	0.02%	0.112	0.726	hepatocyte growth factor receptor signaling pathway	DLAgn_00247720,DLAgn_00172100
GO:0061034	2	0.06%	0.02%	0.112	0.726	olfactory bulb mitral cell layer development	DLAgn_00263490,DLAgn_00264000
GO:0035751	2	0.06%	0.02%	0.112	0.726	regulation of lysosomal lumen pH	DLAgn_00203710,DLAgn_00053280
GO:0060711	2	0.06%	0.02%	0.112	0.726	labyrinthine layer development	DLAgn_00168640,DLAgn_00146400
GO:0044409	2	0.06%	0.02%	0.112	0.726	entry into host	DLAgn_00071750,DLAgn_00154590
GO:0010606	2	0.06%	0.02%	0.112	0.726	positive regulation of cytoplasmic mRNA processing body assembly	DLAgn_00164650,DLAgn_00076180
GO:0010637	2	0.06%	0.02%	0.112	0.726	negative regulation of mitochondrial fusion	DLAgn_00126460,DLAgn_00152050
GO:0097009	2	0.06%	0.02%	0.112	0.726	energy homeostasis	DLAgn_00152050,DLAgn_00080770
GO:0007021	2	0.06%	0.02%	0.112	0.726	tubulin complex assembly	DLAgn_00081820,DLAgn_00142460
GO:0010908	2	0.06%	0.02%	0.112	0.726	regulation of heparan sulfate proteoglycan biosynthetic process	DLAgn_00200520,DLAgn_00063820
GO:0010909	2	0.06%	0.02%	0.112	0.726	positive regulation of heparan sulfate proteoglycan biosynthetic process	DLAgn_00200520,DLAgn_00063820
GO:0036023	2	0.06%	0.02%	0.112	0.726	embryonic skeletal limb joint morphogenesis	DLAgn_00200520,DLAgn_00063820
GO:0046599	2	0.06%	0.02%	0.112	0.726	regulation of centriole replication	DLAgn_00065080,DLAgn_00022140
GO:0051563	2	0.06%	0.02%	0.112	0.726	smooth endoplasmic reticulum calcium ion homeostasis	DLAgn_00052290,DLAgn_00026270
GO:0019322	2	0.06%	0.02%	0.112	0.726	pentose biosynthetic process	DLAgn_00133240,DLAgn_00132210
GO:0030997	2	0.06%	0.02%	0.112	0.726	regulation of centriole-centriole cohesion	DLAgn_00200520,DLAgn_00063820
GO:0043686	2	0.06%	0.02%	0.112	0.726	co-translational protein modification	DLAgn_00065180,DLAgn_00039230
GO:0006627	2	0.06%	0.02%	0.112	0.726	protein processing involved in protein targeting to mitochondrion	DLAgn_00030530,DLAgn_00164240
GO:0071455	2	0.06%	0.02%	0.112	0.726	cellular response to hyperoxia	DLAgn_00238560,DLAgn_00172090
GO:0006564	2	0.06%	0.02%	0.112	0.726	L-serine biosynthetic process	DLAgn_00032110,DLAgn_00050690
GO:0006579	2	0.06%	0.02%	0.112	0.726	amino-acid betaine catabolic process	DLAgn_00137210,DLAgn_00081890
GO:0006598	2	0.06%	0.02%	0.112	0.726	polyamine catabolic process	DLAgn_00182620,DLAgn_00012940
GO:0003266	2	0.06%	0.02%	0.112	0.726	regulation of secondary heart field cardioblast proliferation	DLAgn_00200520,DLAgn_00063820
GO:0003264	2	0.06%	0.02%	0.112	0.726	regulation of cardioblast proliferation	DLAgn_00200520,DLAgn_00063820
GO:0031584	2	0.06%	0.02%	0.112	0.726	activation of phospholipase D activity	DLAgn_00206900,DLAgn_00104140
GO:0046322	2	0.06%	0.02%	0.112	0.726	negative regulation of fatty acid oxidation	DLAgn_00137210,DLAgn_00143710
GO:0060581	2	0.06%	0.02%	0.112	0.726	cell fate commitment involved in pattern specification	DLAgn_00074030,DLAgn_00009390
GO:0035407	2	0.06%	0.02%	0.112	0.726	histone H3-T11 phosphorylation	DLAgn_00042600,DLAgn_00188230
GO:0006420	2	0.06%	0.02%	0.112	0.726	arginyl-tRNA aminoacylation	DLAgn_00070500,DLAgn_00045790
GO:0006435	2	0.06%	0.02%	0.112	0.726	threonyl-tRNA aminoacylation	DLAgn_00121120,DLAgn_00155400
GO:0006449	2	0.06%	0.02%	0.112	0.726	regulation of translational termination	DLAgn_00143460,DLAgn_00255730
GO:0006452	2	0.06%	0.02%	0.112	0.726	translational frameshifting	DLAgn_00143460,DLAgn_00255730
GO:0006477	2	0.06%	0.02%	0.112	0.726	protein sulfation	DLAgn_00028440,DLAgn_00044470
GO:0031456	2	0.06%	0.02%	0.112	0.726	glycine betaine biosynthetic process	DLAgn_00002670,DLAgn_00154040
GO:0031455	2	0.06%	0.02%	0.112	0.726	glycine betaine metabolic process	DLAgn_00002670,DLAgn_00154040
GO:0016973	2	0.06%	0.02%	0.112	0.726	poly(A)+ mRNA export from nucleus	DLAgn_00122840,DLAgn_00213840
GO:0045905	2	0.06%	0.02%	0.112	0.726	positive regulation of translational termination	DLAgn_00143460,DLAgn_00255730
GO:0052126	2	0.06%	0.02%	0.112	0.726	movement in host environment	DLAgn_00071750,DLAgn_00154590
GO:0000733	2	0.06%	0.02%	0.112	0.726	DNA strand renaturation	DLAgn_00154510,DLAgn_00049990
GO:0098856	2	0.06%	0.02%	0.112	0.726	intestinal lipid absorption	DLAgn_00163040,DLAgn_00172090
GO:0009188	2	0.06%	0.02%	0.112	0.726	ribonucleoside diphosphate biosynthetic process	DLAgn_00008630,DLAgn_00083000
GO:0009189	2	0.06%	0.02%	0.112	0.726	deoxyribonucleoside diphosphate biosynthetic process	DLAgn_00008630,DLAgn_00153650
GO:0050847	2	0.06%	0.02%	0.112	0.726	progesterone receptor signaling pathway	DLAgn_00193750,DLAgn_00064860
GO:0015012	2	0.06%	0.02%	0.112	0.726	heparan sulfate proteoglycan biosynthetic process	DLAgn_00070600,DLAgn_00052650
GO:0071027	2	0.06%	0.02%	0.112	0.726	nuclear RNA surveillance	DLAgn_00006450,DLAgn_00132300
GO:0071028	2	0.06%	0.02%	0.112	0.726	nuclear mRNA surveillance	DLAgn_00006450,DLAgn_00132300
GO:0014009	2	0.06%	0.02%	0.112	0.726	glial cell proliferation	DLAgn_00200520,DLAgn_00063820
GO:0009083	2	0.06%	0.02%	0.112	0.726	branched-chain amino acid catabolic process	DLAgn_00047950,DLAgn_00064410
GO:0014010	2	0.06%	0.02%	0.112	0.726	Schwann cell proliferation	DLAgn_00200520,DLAgn_00063820
GO:1902730	2	0.06%	0.02%	0.112	0.726	positive regulation of proteoglycan biosynthetic process	DLAgn_00200520,DLAgn_00063820
GO:0034035	2	0.06%	0.02%	0.112	0.726	purine ribonucleoside bisphosphate metabolic process	DLAgn_00014450,DLAgn_00182870
GO:0051029	2	0.06%	0.02%	0.112	0.726	rRNA transport	DLAgn_00188310,DLAgn_00003860
GO:0031125	2	0.06%	0.02%	0.112	0.726	rRNA 3'-end processing	DLAgn_00188310,DLAgn_00125660
GO:0030299	2	0.06%	0.02%	0.112	0.726	intestinal cholesterol absorption	DLAgn_00163040,DLAgn_00172090
GO:0061444	2	0.06%	0.02%	0.112	0.726	endocardial cushion cell development	DLAgn_00007940,DLAgn_00264230
GO:0055069	2	0.06%	0.02%	0.112	0.726	zinc ion homeostasis	DLAgn_00087260,DLAgn_00243190
GO:0008608	2	0.06%	0.02%	0.112	0.726	attachment of spindle microtubules to kinetochore	DLAgn_00118920,DLAgn_00103230
GO:0050427	2	0.06%	0.02%	0.112	0.726	3'-phosphoadenosine 5'-phosphosulfate metabolic process	DLAgn_00014450,DLAgn_00182870
GO:0002931	2	0.06%	0.02%	0.112	0.726	response to ischemia	DLAgn_00172090,DLAgn_00177390
GO:0033601	2	0.06%	0.02%	0.112	0.726	positive regulation of mammary gland epithelial cell proliferation	DLAgn_00215900,DLAgn_00265810
GO:0002903	2	0.06%	0.02%	0.112	0.726	negative regulation of B cell apoptotic process	DLAgn_00106680,DLAgn_00052160
GO:0051923	2	0.06%	0.02%	0.112	0.726	sulfation	DLAgn_00028440,DLAgn_00044470
GO:0015949	2	0.06%	0.02%	0.112	0.726	nucleobase-containing small molecule interconversion	DLAgn_00008630,DLAgn_00153650
GO:0006041	2	0.06%	0.02%	0.112	0.726	glucosamine metabolic process	DLAgn_00068600,DLAgn_00110300
GO:0016050	23	0.72%	0.56%	0.114	0.726	vesicle organization	DLAgn_00260990,DLAgn_00144560,DLAgn_00092930,DLAgn_00125240,DLAgn_00209150,DLAgn_00162080,DLAgn_00134960,DLAgn_00126040,DLAgn_00031350,DLAgn_00135940,DLAgn_00007800,DLAgn_00113100,DLAgn_00007950,DLAgn_00054740,DLAgn_00081300,DLAgn_00052410,DLAgn_00081820,DLAgn_00061400,DLAgn_00068170,DLAgn_00113080,DLAgn_00172090,DLAgn_00193020,DLAgn_00104850
GO:0033044	23	0.72%	0.56%	0.114	0.726	regulation of chromosome organization	DLAgn_00067310,DLAgn_00042600,DLAgn_00123660,DLAgn_00010580,DLAgn_00241100,DLAgn_00203340,DLAgn_00031080,DLAgn_00152700,DLAgn_00099410,DLAgn_00226850,DLAgn_00039230,DLAgn_00184570,DLAgn_00056310,DLAgn_00079610,DLAgn_00141410,DLAgn_00200520,DLAgn_00108670,DLAgn_00063820,DLAgn_00195320,DLAgn_00080560,DLAgn_00069430,DLAgn_00171190,DLAgn_00141700
GO:0001889	23	0.72%	0.56%	0.114	0.726	liver development	DLAgn_00232330,DLAgn_00172100,DLAgn_00258770,DLAgn_00173300,DLAgn_00187270,DLAgn_00223020,DLAgn_00141590,DLAgn_00224210,DLAgn_00130720,DLAgn_00038570,DLAgn_00158250,DLAgn_00053770,DLAgn_00002460,DLAgn_00106280,DLAgn_00112640,DLAgn_00200520,DLAgn_00063820,DLAgn_00023770,DLAgn_00191680,DLAgn_00198690,DLAgn_00213840,DLAgn_00196210,DLAgn_00239810
GO:0006355	38	1.2%	0.99%	0.114	0.726	regulation of transcription, DNA-templated	DLAgn_00095800,DLAgn_00019610,DLAgn_00141590,DLAgn_00228980,DLAgn_00010580,DLAgn_00007800,DLAgn_00222220,DLAgn_00187800,DLAgn_00078050,DLAgn_00194530,DLAgn_00171190,DLAgn_00175150,DLAgn_00088300,DLAgn_00067200,DLAgn_00025900,DLAgn_00015000,DLAgn_00042600,DLAgn_00172740,DLAgn_00050840,DLAgn_00168640,DLAgn_00075740,DLAgn_00147280,DLAgn_00222770,DLAgn_00149240,DLAgn_00039230,DLAgn_00148490,DLAgn_001…
GO:1903506	38	1.2%	0.99%	0.114	0.726	regulation of nucleic acid-templated transcription	DLAgn_00095800,DLAgn_00019610,DLAgn_00141590,DLAgn_00228980,DLAgn_00010580,DLAgn_00007800,DLAgn_00222220,DLAgn_00187800,DLAgn_00078050,DLAgn_00194530,DLAgn_00171190,DLAgn_00175150,DLAgn_00088300,DLAgn_00067200,DLAgn_00025900,DLAgn_00015000,DLAgn_00042600,DLAgn_00172740,DLAgn_00050840,DLAgn_00168640,DLAgn_00075740,DLAgn_00147280,DLAgn_00222770,DLAgn_00149240,DLAgn_00039230,DLAgn_00148490,DLAgn_001…
GO:1990542	5	0.16%	0.09%	0.114	0.726	mitochondrial transmembrane transport	DLAgn_00004230,DLAgn_00200410,DLAgn_00141480,DLAgn_00089830,DLAgn_00151180
GO:0033119	5	0.16%	0.09%	0.114	0.726	negative regulation of RNA splicing	DLAgn_00171610,DLAgn_00203960,DLAgn_00024790,DLAgn_00232940,DLAgn_00084640
GO:0045176	5	0.16%	0.09%	0.114	0.726	apical protein localization	DLAgn_00201710,DLAgn_00055650,DLAgn_00068170,DLAgn_00084350,DLAgn_00044250
GO:0031122	5	0.16%	0.09%	0.114	0.726	cytoplasmic microtubule organization	DLAgn_00025900,DLAgn_00211700,DLAgn_00088180,DLAgn_00103570,DLAgn_00080560
GO:0045017	25	0.79%	0.62%	0.119	0.726	glycerolipid biosynthetic process	DLAgn_00101690,DLAgn_00144560,DLAgn_00208850,DLAgn_00075040,DLAgn_00052310,DLAgn_00217390,DLAgn_00006440,DLAgn_00243360,DLAgn_00154590,DLAgn_00042560,DLAgn_00152010,DLAgn_00152230,DLAgn_00207250,DLAgn_00023740,DLAgn_00103580,DLAgn_00172820,DLAgn_00182020,DLAgn_00074210,DLAgn_00178390,DLAgn_00162130,DLAgn_00080490,DLAgn_00178870,DLAgn_00211780,DLAgn_00251520,DLAgn_00116080
GO:0007346	36	1.1%	0.94%	0.121	0.726	regulation of mitotic cell cycle	DLAgn_00173120,DLAgn_00057070,DLAgn_00103550,DLAgn_00171000,DLAgn_00010580,DLAgn_00017690,DLAgn_00152700,DLAgn_00184570,DLAgn_00056310,DLAgn_00026650,DLAgn_00104970,DLAgn_00080560,DLAgn_00153380,DLAgn_00067240,DLAgn_00100110,DLAgn_00171690,DLAgn_00232330,DLAgn_00046700,DLAgn_00196030,DLAgn_00145560,DLAgn_00042600,DLAgn_00070950,DLAgn_00207270,DLAgn_00011680,DLAgn_00241100,DLAgn_00037650,DLAgn_000…
GO:0044262	27	0.85%	0.68%	0.123	0.726	cellular carbohydrate metabolic process	DLAgn_00126850,DLAgn_00088250,DLAgn_00132210,DLAgn_00186460,DLAgn_00085710,DLAgn_00141100,DLAgn_00175170,DLAgn_00046320,DLAgn_00178980,DLAgn_00178860,DLAgn_00159060,DLAgn_00205250,DLAgn_00102430,DLAgn_00166080,DLAgn_00123870,DLAgn_00181530,DLAgn_00016290,DLAgn_00058350,DLAgn_00203510,DLAgn_00076120,DLAgn_00003480,DLAgn_00162130,DLAgn_00240480,DLAgn_00023770,DLAgn_00216550,DLAgn_00191330,DLAgn_000…
GO:0009266	15	0.47%	0.35%	0.123	0.726	response to temperature stimulus	DLAgn_00154930,DLAgn_00208140,DLAgn_00226240,DLAgn_00001620,DLAgn_00167460,DLAgn_00031280,DLAgn_00143830,DLAgn_00033100,DLAgn_00262580,DLAgn_00161970,DLAgn_00012640,DLAgn_00066280,DLAgn_00238840,DLAgn_00190060,DLAgn_00214970
GO:0009123	15	0.47%	0.35%	0.123	0.726	nucleoside monophosphate metabolic process	DLAgn_00152400,DLAgn_00152410,DLAgn_00015440,DLAgn_00165190,DLAgn_00153650,DLAgn_00133520,DLAgn_00030690,DLAgn_00110540,DLAgn_00073240,DLAgn_00171800,DLAgn_00073440,DLAgn_00077390,DLAgn_00137850,DLAgn_00137640,DLAgn_00151690
GO:0032781	6	0.19%	0.11%	0.124	0.726	positive regulation of ATPase activity	DLAgn_00162460,DLAgn_00103550,DLAgn_00241020,DLAgn_00211290,DLAgn_00000120,DLAgn_00244840
GO:0000018	6	0.19%	0.11%	0.124	0.726	regulation of DNA recombination	DLAgn_00209520,DLAgn_00012130,DLAgn_00103550,DLAgn_00042600,DLAgn_00196670,DLAgn_00039230
GO:0072662	6	0.19%	0.11%	0.124	0.726	protein localization to peroxisome	DLAgn_00162660,DLAgn_00196150,DLAgn_00135250,DLAgn_00232580,DLAgn_00132250,DLAgn_00008900
GO:0072663	6	0.19%	0.11%	0.124	0.726	establishment of protein localization to peroxisome	DLAgn_00162660,DLAgn_00196150,DLAgn_00135250,DLAgn_00232580,DLAgn_00132250,DLAgn_00008900
GO:0009262	6	0.19%	0.11%	0.124	0.726	deoxyribonucleotide metabolic process	DLAgn_00041220,DLAgn_00032950,DLAgn_00077390,DLAgn_00008630,DLAgn_00153650,DLAgn_00017480
GO:0006378	6	0.19%	0.11%	0.124	0.726	mRNA polyadenylation	DLAgn_00158010,DLAgn_00070630,DLAgn_00100050,DLAgn_00198490,DLAgn_00052290,DLAgn_00047780
GO:0046040	6	0.19%	0.11%	0.124	0.726	IMP metabolic process	DLAgn_00152400,DLAgn_00152410,DLAgn_00015440,DLAgn_00137640,DLAgn_00151690,DLAgn_00171800
GO:0006084	6	0.19%	0.11%	0.124	0.726	acetyl-CoA metabolic process	DLAgn_00243890,DLAgn_00247200,DLAgn_00102430,DLAgn_00008400,DLAgn_00257160,DLAgn_00042480
GO:0031047	6	0.19%	0.11%	0.124	0.726	gene silencing by RNA	DLAgn_00201920,DLAgn_00029740,DLAgn_00045840,DLAgn_00146200,DLAgn_00208480,DLAgn_00113620
GO:0090342	6	0.19%	0.11%	0.124	0.726	regulation of cell aging	DLAgn_00004670,DLAgn_00245470,DLAgn_00002530,DLAgn_00010580,DLAgn_00141160,DLAgn_00214720
GO:0007059	14	0.44%	0.32%	0.125	0.726	chromosome segregation	DLAgn_00100110,DLAgn_00103230,DLAgn_00124360,DLAgn_00079570,DLAgn_00016360,DLAgn_00203650,DLAgn_00201110,DLAgn_00184570,DLAgn_00118920,DLAgn_00141410,DLAgn_00005500,DLAgn_00106680,DLAgn_00041180,DLAgn_00100410
GO:0032507	7	0.22%	0.14%	0.129	0.726	maintenance of protein location in cell	DLAgn_00185890,DLAgn_00137840,DLAgn_00240260,DLAgn_00111480,DLAgn_00126050,DLAgn_00142460,DLAgn_00019280
GO:0046677	7	0.22%	0.14%	0.129	0.726	response to antibiotic	DLAgn_00137120,DLAgn_00176980,DLAgn_00190540,DLAgn_00045500,DLAgn_00238560,DLAgn_00105540,DLAgn_00245820
GO:0008156	7	0.22%	0.14%	0.129	0.726	negative regulation of DNA replication	DLAgn_00137340,DLAgn_00079610,DLAgn_00009520,DLAgn_00162620,DLAgn_00024840,DLAgn_00252640,DLAgn_00181680
GO:0045934	22	0.69%	0.54%	0.129	0.726	negative regulation of nucleobase-containing compound metabolic process	DLAgn_00209520,DLAgn_00015000,DLAgn_00012130,DLAgn_00103550,DLAgn_00226240,DLAgn_00050840,DLAgn_00171610,DLAgn_00203960,DLAgn_00091590,DLAgn_00031080,DLAgn_00099410,DLAgn_00201920,DLAgn_00027530,DLAgn_00138880,DLAgn_00193750,DLAgn_00144520,DLAgn_00024790,DLAgn_00232940,DLAgn_00213840,DLAgn_00084640,DLAgn_00141700,DLAgn_00065010
GO:0042278	11	0.35%	0.24%	0.131	0.733	purine nucleoside metabolic process	DLAgn_00165190,DLAgn_00182730,DLAgn_00240420,DLAgn_00133520,DLAgn_00109940,DLAgn_00153340,DLAgn_00128020,DLAgn_00030690,DLAgn_00066460,DLAgn_00186590,DLAgn_00073440
GO:0006767	8	0.25%	0.16%	0.131	0.735	water-soluble vitamin metabolic process	DLAgn_00138840,DLAgn_00124410,DLAgn_00249660,DLAgn_00187710,DLAgn_00012640,DLAgn_00020360,DLAgn_00244840,DLAgn_00054260
GO:0040029	8	0.25%	0.16%	0.131	0.735	regulation of gene expression, epigenetic	DLAgn_00095800,DLAgn_00042600,DLAgn_00017960,DLAgn_00173530,DLAgn_00050840,DLAgn_00058350,DLAgn_00009320,DLAgn_00039230
GO:0048145	9	0.28%	0.19%	0.132	0.738	regulation of fibroblast proliferation	DLAgn_00002460,DLAgn_00172140,DLAgn_00120900,DLAgn_00075290,DLAgn_00133240,DLAgn_00124120,DLAgn_00063820,DLAgn_00019230,DLAgn_00070330
GO:0007030	9	0.28%	0.19%	0.132	0.738	Golgi organization	DLAgn_00040130,DLAgn_00113100,DLAgn_00030450,DLAgn_00081300,DLAgn_00206900,DLAgn_00135000,DLAgn_00157970,DLAgn_00113080,DLAgn_00083440
GO:0009066	9	0.28%	0.19%	0.132	0.738	aspartate family amino acid metabolic process	DLAgn_00047800,DLAgn_00015440,DLAgn_00263490,DLAgn_00069270,DLAgn_00264000,DLAgn_00182730,DLAgn_00069170,DLAgn_00081480,DLAgn_00081890
GO:0006367	17	0.53%	0.41%	0.133	0.738	transcription initiation from RNA polymerase II promoter	DLAgn_00100140,DLAgn_00048920,DLAgn_00147280,DLAgn_00036670,DLAgn_00052580,DLAgn_00250820,DLAgn_00159000,DLAgn_00028210,DLAgn_00163010,DLAgn_00053620,DLAgn_00030400,DLAgn_00107440,DLAgn_00113230,DLAgn_00177680,DLAgn_00254520,DLAgn_00162930,DLAgn_00124400
GO:0043254	27	0.85%	0.69%	0.134	0.746	regulation of protein-containing complex assembly	DLAgn_00093500,DLAgn_00201560,DLAgn_00000430,DLAgn_00142460,DLAgn_00010480,DLAgn_00184310,DLAgn_00111480,DLAgn_00143540,DLAgn_00193020,DLAgn_00080560,DLAgn_00086860,DLAgn_00261930,DLAgn_00086040,DLAgn_00137910,DLAgn_00016170,DLAgn_00226850,DLAgn_00167570,DLAgn_00111770,DLAgn_00137120,DLAgn_00055650,DLAgn_00184320,DLAgn_00137840,DLAgn_00195510,DLAgn_00209190,DLAgn_00082530,DLAgn_00061250,DLAgn_001…
GO:0000245	4	0.13%	0.07%	0.136	0.757	spliceosomal complex assembly	DLAgn_00201270,DLAgn_00109500,DLAgn_00072210,DLAgn_00019680
GO:0035872	4	0.13%	0.07%	0.136	0.757	nucleotide-binding domain, leucine rich repeat containing receptor signaling pathway	DLAgn_00141590,DLAgn_00052290,DLAgn_00147280,DLAgn_00088300
GO:0006825	4	0.13%	0.07%	0.136	0.757	copper ion transport	DLAgn_00259820,DLAgn_00195940,DLAgn_00254530,DLAgn_00055450
GO:0061005	4	0.13%	0.07%	0.136	0.757	cell differentiation involved in kidney development	DLAgn_00018740,DLAgn_00200520,DLAgn_00063820,DLAgn_00015710
GO:0016925	4	0.13%	0.07%	0.136	0.757	protein sumoylation	DLAgn_00036420,DLAgn_00050120,DLAgn_00173170,DLAgn_00100410
GO:0048882	4	0.13%	0.07%	0.136	0.757	lateral line development	DLAgn_00041560,DLAgn_00063610,DLAgn_00210230,DLAgn_00092770
GO:0006379	4	0.13%	0.07%	0.136	0.757	mRNA cleavage	DLAgn_00070630,DLAgn_00100050,DLAgn_00198490,DLAgn_00113620
GO:0071108	4	0.13%	0.07%	0.136	0.757	protein K48-linked deubiquitination	DLAgn_00039040,DLAgn_00175110,DLAgn_00257670,DLAgn_00141700
GO:0006228	4	0.13%	0.07%	0.136	0.757	UTP biosynthetic process	DLAgn_00240420,DLAgn_00109940,DLAgn_00153340,DLAgn_00186590
GO:1902692	4	0.13%	0.07%	0.136	0.757	regulation of neuroblast proliferation	DLAgn_00111130,DLAgn_00171890,DLAgn_00200520,DLAgn_00063820
GO:0043171	4	0.13%	0.07%	0.136	0.757	peptide catabolic process	DLAgn_00210290,DLAgn_00022420,DLAgn_00010480,DLAgn_00179040
GO:0006165	4	0.13%	0.07%	0.136	0.757	nucleoside diphosphate phosphorylation	DLAgn_00240420,DLAgn_00109940,DLAgn_00153340,DLAgn_00186590
GO:0006183	4	0.13%	0.07%	0.136	0.757	GTP biosynthetic process	DLAgn_00240420,DLAgn_00109940,DLAgn_00153340,DLAgn_00186590
GO:0120193	4	0.13%	0.07%	0.136	0.757	tight junction organization	DLAgn_00073900,DLAgn_00200520,DLAgn_00142460,DLAgn_00007800
GO:0120192	4	0.13%	0.07%	0.136	0.757	tight junction assembly	DLAgn_00073900,DLAgn_00200520,DLAgn_00142460,DLAgn_00007800
GO:0051090	20	0.63%	0.49%	0.136	0.757	regulation of DNA-binding transcription factor activity	DLAgn_00067200,DLAgn_00025900,DLAgn_00172740,DLAgn_00019610,DLAgn_00141590,DLAgn_00228980,DLAgn_00010580,DLAgn_00147280,DLAgn_00007800,DLAgn_00222220,DLAgn_00148490,DLAgn_00111650,DLAgn_00203700,DLAgn_00209190,DLAgn_00194530,DLAgn_00029470,DLAgn_00022380,DLAgn_00190060,DLAgn_00175150,DLAgn_00088300
GO:0048589	54	1.7%	1.5%	0.138	0.757	developmental growth	DLAgn_00103310,DLAgn_00202950,DLAgn_00129380,DLAgn_00092770,DLAgn_00244990,DLAgn_00036900,DLAgn_00105380,DLAgn_00014830,DLAgn_00177150,DLAgn_00230930,DLAgn_00049990,DLAgn_00090980,DLAgn_00040200,DLAgn_00145560,DLAgn_00156830,DLAgn_00209470,DLAgn_00124120,DLAgn_00083190,DLAgn_00121130,DLAgn_00075600,DLAgn_00019680,DLAgn_00014270,DLAgn_00106140,DLAgn_00054840,DLAgn_00133540,DLAgn_00115690,DLAgn_002…
GO:0006631	31	0.97%	0.81%	0.14	0.765	fatty acid metabolic process	DLAgn_00056080,DLAgn_00046510,DLAgn_00232580,DLAgn_00197930,DLAgn_00017510,DLAgn_00241650,DLAgn_00055550,DLAgn_00137210,DLAgn_00053300,DLAgn_00183700,DLAgn_00045650,DLAgn_00105200,DLAgn_00173150,DLAgn_00100650,DLAgn_00182900,DLAgn_00102430,DLAgn_00223280,DLAgn_00181630,DLAgn_00054050,DLAgn_00187120,DLAgn_00227700,DLAgn_00050020,DLAgn_00187240,DLAgn_00143710,DLAgn_00247210,DLAgn_00061730,DLAgn_001…
GO:0060255	350	0.11	0.1	0.141	0.768	regulation of macromolecule metabolic process	DLAgn_00095800,DLAgn_00215900,DLAgn_00102540,DLAgn_00024840,DLAgn_00226240,DLAgn_00131660,DLAgn_00141590,DLAgn_00103190,DLAgn_00092770,DLAgn_00006620,DLAgn_00134380,DLAgn_00029740,DLAgn_00200520,DLAgn_00262580,DLAgn_00107440,DLAgn_00006980,DLAgn_00153460,DLAgn_00109500,DLAgn_00252640,DLAgn_00196610,DLAgn_00115060,DLAgn_00152130,DLAgn_00029060,DLAgn_00104850,DLAgn_00211430,DLAgn_00124320,DLAgn_000…
GO:0051254	14	0.44%	0.33%	0.142	0.775	positive regulation of RNA metabolic process	DLAgn_00095800,DLAgn_00067310,DLAgn_00042600,DLAgn_00168640,DLAgn_00075740,DLAgn_00113620,DLAgn_00039230,DLAgn_00109690,DLAgn_00201920,DLAgn_00027530,DLAgn_00164650,DLAgn_00109500,DLAgn_00082140,DLAgn_00171190
GO:0016197	18	0.57%	0.44%	0.144	0.784	endosomal transport	DLAgn_00040130,DLAgn_00021830,DLAgn_00234780,DLAgn_00069910,DLAgn_00259430,DLAgn_00147280,DLAgn_00167570,DLAgn_00054430,DLAgn_00026660,DLAgn_00249730,DLAgn_00206900,DLAgn_00088600,DLAgn_00108310,DLAgn_00113080,DLAgn_00084350,DLAgn_00191000,DLAgn_00063640,DLAgn_00254710
GO:0006998	5	0.16%	0.09%	0.149	0.808	nuclear envelope organization	DLAgn_00184570,DLAgn_00205230,DLAgn_00123870,DLAgn_00084450,DLAgn_00023040
GO:0044275	5	0.16%	0.09%	0.149	0.808	cellular carbohydrate catabolic process	DLAgn_00076120,DLAgn_00141100,DLAgn_00181530,DLAgn_00067230,DLAgn_00159060
GO:0032784	5	0.16%	0.09%	0.149	0.808	regulation of DNA-templated transcription, elongation	DLAgn_00027530,DLAgn_00168640,DLAgn_00144520,DLAgn_00075740,DLAgn_00171190
GO:0007176	5	0.16%	0.09%	0.149	0.808	regulation of epidermal growth factor-activated receptor activity	DLAgn_00249730,DLAgn_00022650,DLAgn_00035720,DLAgn_00052290,DLAgn_00026270
GO:0032508	5	0.16%	0.09%	0.149	0.808	DNA duplex unwinding	DLAgn_00068820,DLAgn_00092890,DLAgn_00039550,DLAgn_00066880,DLAgn_00160070
GO:0002762	5	0.16%	0.09%	0.149	0.808	negative regulation of myeloid leukocyte differentiation	DLAgn_00116710,DLAgn_00200520,DLAgn_00063820,DLAgn_00151160,DLAgn_00228980
GO:0034243	5	0.16%	0.09%	0.149	0.808	regulation of transcription elongation from RNA polymerase II promoter	DLAgn_00027530,DLAgn_00168640,DLAgn_00144520,DLAgn_00075740,DLAgn_00171190
GO:0031146	5	0.16%	0.09%	0.149	0.808	SCF-dependent proteasomal ubiquitin-dependent protein catabolic process	DLAgn_00187800,DLAgn_00012660,DLAgn_00152750,DLAgn_00045490,DLAgn_00079010
GO:0043161	5	0.16%	0.09%	0.149	0.808	proteasome-mediated ubiquitin-dependent protein catabolic process	DLAgn_00187800,DLAgn_00012660,DLAgn_00152750,DLAgn_00045490,DLAgn_00079010
GO:0072091	5	0.16%	0.09%	0.149	0.808	regulation of stem cell proliferation	DLAgn_00111130,DLAgn_00171890,DLAgn_00200520,DLAgn_00063820,DLAgn_00071580
GO:0006188	5	0.16%	0.09%	0.149	0.808	IMP biosynthetic process	DLAgn_00152400,DLAgn_00152410,DLAgn_00137640,DLAgn_00151690,DLAgn_00171800
GO:0030216	5	0.16%	0.09%	0.149	0.808	keratinocyte differentiation	DLAgn_00166090,DLAgn_00247510,DLAgn_00197720,DLAgn_00168640,DLAgn_00108920
GO:0030705	11	0.35%	0.25%	0.151	0.813	cytoskeleton-dependent intracellular transport	DLAgn_00191070,DLAgn_00047710,DLAgn_00081820,DLAgn_00126550,DLAgn_00168640,DLAgn_00155240,DLAgn_00266180,DLAgn_00125500,DLAgn_00260910,DLAgn_00188980,DLAgn_00058550
GO:0048193	16	0.5%	0.39%	0.152	0.817	Golgi vesicle transport	DLAgn_00040130,DLAgn_00205370,DLAgn_00180730,DLAgn_00208240,DLAgn_00069910,DLAgn_00077600,DLAgn_00134960,DLAgn_00071750,DLAgn_00007950,DLAgn_00008910,DLAgn_00162460,DLAgn_00113080,DLAgn_00084350,DLAgn_00210890,DLAgn_00004170,DLAgn_00029240
GO:0030166	6	0.19%	0.12%	0.154	0.828	proteoglycan biosynthetic process	DLAgn_00070600,DLAgn_00228490,DLAgn_00052650,DLAgn_00070730,DLAgn_00177940,DLAgn_00151820
GO:0030071	6	0.19%	0.12%	0.154	0.828	regulation of mitotic metaphase/anaphase transition	DLAgn_00184570,DLAgn_00056310,DLAgn_00141410,DLAgn_00241100,DLAgn_00080560,DLAgn_00152700
GO:0043631	6	0.19%	0.12%	0.154	0.828	RNA polyadenylation	DLAgn_00158010,DLAgn_00070630,DLAgn_00100050,DLAgn_00198490,DLAgn_00052290,DLAgn_00047780
GO:1902099	6	0.19%	0.12%	0.154	0.828	regulation of metaphase/anaphase transition of cell cycle	DLAgn_00184570,DLAgn_00056310,DLAgn_00141410,DLAgn_00241100,DLAgn_00080560,DLAgn_00152700
GO:0098813	6	0.19%	0.12%	0.154	0.828	nuclear chromosome segregation	DLAgn_00184570,DLAgn_00100110,DLAgn_00118920,DLAgn_00141410,DLAgn_00103230,DLAgn_00201110
GO:1901070	6	0.19%	0.12%	0.154	0.828	guanosine-containing compound biosynthetic process	DLAgn_00240420,DLAgn_00133520,DLAgn_00109940,DLAgn_00153340,DLAgn_00030690,DLAgn_00186590
GO:0072528	9	0.28%	0.2%	0.156	0.83	pyrimidine-containing compound biosynthetic process	DLAgn_00077390,DLAgn_00008630,DLAgn_00153650,DLAgn_00240420,DLAgn_00109940,DLAgn_00153340,DLAgn_00073240,DLAgn_00198140,DLAgn_00186590
GO:0034308	7	0.22%	0.14%	0.157	0.834	primary alcohol metabolic process	DLAgn_00158250,DLAgn_00115720,DLAgn_00046770,DLAgn_00114280,DLAgn_00193570,DLAgn_00019780,DLAgn_00050590
GO:0060420	7	0.22%	0.14%	0.157	0.834	regulation of heart growth	DLAgn_00172030,DLAgn_00172140,DLAgn_00127980,DLAgn_00058350,DLAgn_00066280,DLAgn_00092890,DLAgn_00039550
GO:0043462	7	0.22%	0.14%	0.157	0.834	regulation of ATPase activity	DLAgn_00162460,DLAgn_00103550,DLAgn_00241020,DLAgn_00211290,DLAgn_00000120,DLAgn_00010580,DLAgn_00244840
GO:0009225	7	0.22%	0.14%	0.157	0.834	nucleotide-sugar metabolic process	DLAgn_00049050,DLAgn_00068600,DLAgn_00145570,DLAgn_00052650,DLAgn_00188600,DLAgn_00181640,DLAgn_00145600
GO:0009101	7	0.22%	0.14%	0.157	0.834	glycoprotein biosynthetic process	DLAgn_00070600,DLAgn_00228490,DLAgn_00174420,DLAgn_00052650,DLAgn_00070730,DLAgn_00177940,DLAgn_00151820
GO:0043966	8	0.25%	0.17%	0.157	0.834	histone H3 acetylation	DLAgn_00174750,DLAgn_00153940,DLAgn_00016530,DLAgn_00226460,DLAgn_00026840,DLAgn_00203740,DLAgn_00019280,DLAgn_00162490
GO:0033045	8	0.25%	0.17%	0.157	0.834	regulation of sister chromatid segregation	DLAgn_00184570,DLAgn_00056310,DLAgn_00141410,DLAgn_00200520,DLAgn_00063820,DLAgn_00241100,DLAgn_00080560,DLAgn_00152700
GO:0030518	8	0.25%	0.17%	0.157	0.834	intracellular steroid hormone receptor signaling pathway	DLAgn_00102540,DLAgn_00028210,DLAgn_00053620,DLAgn_00100140,DLAgn_00063820,DLAgn_00193750,DLAgn_00064860,DLAgn_00036670
GO:0016575	8	0.25%	0.17%	0.157	0.834	histone deacetylation	DLAgn_00113650,DLAgn_00232330,DLAgn_00112640,DLAgn_00264890,DLAgn_00193750,DLAgn_00066280,DLAgn_00010580,DLAgn_00198690
GO:1901607	14	0.44%	0.33%	0.161	0.847	alpha-amino acid biosynthetic process	DLAgn_00047800,DLAgn_00124410,DLAgn_00182730,DLAgn_00135500,DLAgn_00137710,DLAgn_00050690,DLAgn_00005880,DLAgn_00032110,DLAgn_00069270,DLAgn_00011100,DLAgn_00190350,DLAgn_00081480,DLAgn_00154010,DLAgn_00081890
GO:0021575	3	0.09%	0.05%	0.163	0.859	hindbrain morphogenesis	DLAgn_00209470,DLAgn_00166160,DLAgn_00196210
GO:0070423	3	0.09%	0.05%	0.163	0.859	nucleotide-binding oligomerization domain containing signaling pathway	DLAgn_00141590,DLAgn_00147280,DLAgn_00088300
GO:0032527	3	0.09%	0.05%	0.163	0.859	protein exit from endoplasmic reticulum	DLAgn_00116740,DLAgn_00113080,DLAgn_00064120
GO:0046685	3	0.09%	0.05%	0.163	0.859	response to arsenic-containing substance	DLAgn_00172100,DLAgn_00012640,DLAgn_00229970
GO:0019321	3	0.09%	0.05%	0.163	0.859	pentose metabolic process	DLAgn_00133240,DLAgn_00132210,DLAgn_00019250
GO:0046385	3	0.09%	0.05%	0.163	0.859	deoxyribose phosphate biosynthetic process	DLAgn_00077390,DLAgn_00008630,DLAgn_00153650
GO:0009265	3	0.09%	0.05%	0.163	0.859	2'-deoxyribonucleotide biosynthetic process	DLAgn_00077390,DLAgn_00008630,DLAgn_00153650
GO:0051205	3	0.09%	0.05%	0.163	0.859	protein insertion into membrane	DLAgn_00144140,DLAgn_00098860,DLAgn_00177130
GO:0006333	3	0.09%	0.05%	0.163	0.859	chromatin assembly or disassembly	DLAgn_00073900,DLAgn_00183300,DLAgn_00024840
GO:0045910	3	0.09%	0.05%	0.163	0.859	negative regulation of DNA recombination	DLAgn_00209520,DLAgn_00012130,DLAgn_00103550
GO:0006388	3	0.09%	0.05%	0.163	0.859	tRNA splicing, via endonucleolytic cleavage and ligation	DLAgn_00108850,DLAgn_00242510,DLAgn_00220210
GO:0009186	3	0.09%	0.05%	0.163	0.859	deoxyribonucleoside diphosphate metabolic process	DLAgn_00008630,DLAgn_00153650,DLAgn_00073770
GO:1900107	3	0.09%	0.05%	0.163	0.859	regulation of nodal signaling pathway	DLAgn_00108330,DLAgn_00011010,DLAgn_00149240
GO:0050775	3	0.09%	0.05%	0.163	0.859	positive regulation of dendrite morphogenesis	DLAgn_00137120,DLAgn_00172100,DLAgn_00158940
GO:0060019	3	0.09%	0.05%	0.163	0.859	radial glial cell differentiation	DLAgn_00053770,DLAgn_00074030,DLAgn_00009390
GO:0016601	3	0.09%	0.05%	0.163	0.859	Rac protein signal transduction	DLAgn_00032740,DLAgn_00214570,DLAgn_00200670
GO:0021754	3	0.09%	0.05%	0.163	0.859	facial nucleus development	DLAgn_00053880,DLAgn_00093490,DLAgn_00198690
GO:0055078	3	0.09%	0.05%	0.163	0.859	sodium ion homeostasis	DLAgn_00076370,DLAgn_00042110,DLAgn_00240310
GO:0030201	3	0.09%	0.05%	0.163	0.859	heparan sulfate proteoglycan metabolic process	DLAgn_00070600,DLAgn_00080530,DLAgn_00052650
GO:0110053	23	0.72%	0.59%	0.165	0.859	regulation of actin filament organization	DLAgn_00261930,DLAgn_00086040,DLAgn_00093500,DLAgn_00124120,DLAgn_00029910,DLAgn_00000430,DLAgn_00137910,DLAgn_00016170,DLAgn_00167570,DLAgn_00111770,DLAgn_00137120,DLAgn_00055650,DLAgn_00184320,DLAgn_00184310,DLAgn_00241020,DLAgn_00137840,DLAgn_00111480,DLAgn_00143540,DLAgn_00195510,DLAgn_00209190,DLAgn_00193020,DLAgn_00134190,DLAgn_00086860
GO:0006665	20	0.63%	0.5%	0.166	0.859	sphingolipid metabolic process	DLAgn_00018320,DLAgn_00065530,DLAgn_00224290,DLAgn_00068700,DLAgn_00126980,DLAgn_00017510,DLAgn_00182880,DLAgn_00222750,DLAgn_00011920,DLAgn_00080210,DLAgn_00245360,DLAgn_00061500,DLAgn_00043080,DLAgn_00118360,DLAgn_00008330,DLAgn_00173150,DLAgn_00029140,DLAgn_00060040,DLAgn_00085230,DLAgn_00082310
GO:0051640	37	1.2%	1.0%	0.167	0.862	organelle localization	DLAgn_00071750,DLAgn_00007800,DLAgn_00188980,DLAgn_00162590,DLAgn_00056760,DLAgn_00051680,DLAgn_00243880,DLAgn_00200520,DLAgn_00210180,DLAgn_00063820,DLAgn_00003430,DLAgn_00155240,DLAgn_00230930,DLAgn_00104850,DLAgn_00086320,DLAgn_00046700,DLAgn_00065100,DLAgn_00021840,DLAgn_00171890,DLAgn_00025920,DLAgn_00126460,DLAgn_00229120,DLAgn_00168640,DLAgn_00229860,DLAgn_00031350,DLAgn_00093770,DLAgn_000…
GO:0008203	12	0.38%	0.28%	0.169	0.873	cholesterol metabolic process	DLAgn_00124320,DLAgn_00247200,DLAgn_00157700,DLAgn_00151570,DLAgn_00035720,DLAgn_00098300,DLAgn_00047980,DLAgn_00069590,DLAgn_00052290,DLAgn_00138810,DLAgn_00202310,DLAgn_00002810
GO:0040014	12	0.38%	0.28%	0.169	0.873	regulation of multicellular organism growth	DLAgn_00232330,DLAgn_00137340,DLAgn_00112640,DLAgn_00145000,DLAgn_00262580,DLAgn_00249330,DLAgn_00212350,DLAgn_00052290,DLAgn_00102190,DLAgn_00025890,DLAgn_00260600,DLAgn_00116080
GO:0070482	29	0.91%	0.77%	0.173	0.892	response to oxygen levels	DLAgn_00090730,DLAgn_00046930,DLAgn_00203860,DLAgn_00080900,DLAgn_00228760,DLAgn_00010580,DLAgn_00174810,DLAgn_00054560,DLAgn_00189520,DLAgn_00135090,DLAgn_00085510,DLAgn_00060050,DLAgn_00157580,DLAgn_00166080,DLAgn_00174660,DLAgn_00083050,DLAgn_00180620,DLAgn_00123430,DLAgn_00124120,DLAgn_00188490,DLAgn_00165150,DLAgn_00135020,DLAgn_00264350,DLAgn_00222920,DLAgn_00010740,DLAgn_00238560,DLAgn_001…
GO:0033043	79	2.5%	2.2%	0.173	0.892	regulation of organelle organization	DLAgn_00093500,DLAgn_00103550,DLAgn_00211700,DLAgn_00229550,DLAgn_00000430,DLAgn_00071750,DLAgn_00056310,DLAgn_00200520,DLAgn_00184310,DLAgn_00028850,DLAgn_00065080,DLAgn_00152050,DLAgn_00113080,DLAgn_00115060,DLAgn_00195320,DLAgn_00193020,DLAgn_00141700,DLAgn_00046700,DLAgn_00126460,DLAgn_00124120,DLAgn_00225020,DLAgn_00011680,DLAgn_00093770,DLAgn_00016170,DLAgn_00167570,DLAgn_00039230,DLAgn_001…
GO:0043244	11	0.35%	0.26%	0.173	0.892	regulation of protein-containing complex disassembly	DLAgn_00055650,DLAgn_00093500,DLAgn_00211700,DLAgn_00143540,DLAgn_00201560,DLAgn_00143460,DLAgn_00255730,DLAgn_00209190,DLAgn_00080560,DLAgn_00061250,DLAgn_00086860
GO:0006352	18	0.57%	0.45%	0.176	0.905	DNA-templated transcription, initiation	DLAgn_00100140,DLAgn_00048920,DLAgn_00147280,DLAgn_00036670,DLAgn_00052580,DLAgn_00250820,DLAgn_00159000,DLAgn_00028210,DLAgn_00163010,DLAgn_00053620,DLAgn_00030400,DLAgn_00107440,DLAgn_00113230,DLAgn_00232800,DLAgn_00177680,DLAgn_00254520,DLAgn_00162930,DLAgn_00124400
GO:0009167	10	0.31%	0.23%	0.177	0.91	purine ribonucleoside monophosphate metabolic process	DLAgn_00152400,DLAgn_00152410,DLAgn_00015440,DLAgn_00165190,DLAgn_00137640,DLAgn_00133520,DLAgn_00151690,DLAgn_00030690,DLAgn_00171800,DLAgn_00073440
GO:0046128	10	0.31%	0.23%	0.177	0.91	purine ribonucleoside metabolic process	DLAgn_00165190,DLAgn_00182730,DLAgn_00240420,DLAgn_00133520,DLAgn_00109940,DLAgn_00153340,DLAgn_00030690,DLAgn_00066460,DLAgn_00186590,DLAgn_00073440
GO:0055113	10	0.31%	0.23%	0.177	0.91	epiboly involved in gastrulation with mouth forming second	DLAgn_00135020,DLAgn_00018200,DLAgn_00036070,DLAgn_00068180,DLAgn_00104140,DLAgn_00093490,DLAgn_00044060,DLAgn_00091590,DLAgn_00010150,DLAgn_00104970
GO:0050684	10	0.31%	0.23%	0.177	0.91	regulation of mRNA processing	DLAgn_00067310,DLAgn_00187700,DLAgn_00096440,DLAgn_00109500,DLAgn_00053700,DLAgn_00203960,DLAgn_00024790,DLAgn_00232940,DLAgn_00113620,DLAgn_00084640
GO:0021782	10	0.31%	0.23%	0.177	0.91	glial cell development	DLAgn_00053880,DLAgn_00216010,DLAgn_00049700,DLAgn_00172100,DLAgn_00005520,DLAgn_00069270,DLAgn_00001620,DLAgn_00235190,DLAgn_00104850,DLAgn_00092770
GO:0046394	39	1.2%	1.1%	0.178	0.911	carboxylic acid biosynthetic process	DLAgn_00047800,DLAgn_00124410,DLAgn_00056080,DLAgn_00046510,DLAgn_00197930,DLAgn_00182730,DLAgn_00017510,DLAgn_00181640,DLAgn_00004810,DLAgn_00135500,DLAgn_00164010,DLAgn_00244840,DLAgn_00050690,DLAgn_00158250,DLAgn_00011100,DLAgn_00190350,DLAgn_00154010,DLAgn_00183700,DLAgn_00045650,DLAgn_00081890,DLAgn_00100650,DLAgn_00102430,DLAgn_00196070,DLAgn_00152450,DLAgn_00223280,DLAgn_00020750,DLAgn_001…
GO:0001666	28	0.88%	0.74%	0.179	0.912	response to hypoxia	DLAgn_00090730,DLAgn_00046930,DLAgn_00203860,DLAgn_00080900,DLAgn_00228760,DLAgn_00010580,DLAgn_00174810,DLAgn_00054560,DLAgn_00189520,DLAgn_00135090,DLAgn_00085510,DLAgn_00060050,DLAgn_00157580,DLAgn_00166080,DLAgn_00174660,DLAgn_00083050,DLAgn_00180620,DLAgn_00124120,DLAgn_00188490,DLAgn_00165150,DLAgn_00135020,DLAgn_00264350,DLAgn_00222920,DLAgn_00010740,DLAgn_00238560,DLAgn_00155770,DLAgn_001…
GO:0016125	14	0.44%	0.34%	0.18	0.917	sterol metabolic process	DLAgn_00124320,DLAgn_00157700,DLAgn_00151570,DLAgn_00098300,DLAgn_00244810,DLAgn_00052290,DLAgn_00138810,DLAgn_00202310,DLAgn_00002810,DLAgn_00247200,DLAgn_00035720,DLAgn_00047980,DLAgn_00069590,DLAgn_00183700
GO:0045582	4	0.13%	0.07%	0.18	0.919	positive regulation of T cell differentiation	DLAgn_00107270,DLAgn_00075290,DLAgn_00081820,DLAgn_00146970
GO:0010823	4	0.13%	0.07%	0.18	0.919	negative regulation of mitochondrion organization	DLAgn_00111650,DLAgn_00126460,DLAgn_00152050,DLAgn_00225020
GO:0070301	4	0.13%	0.07%	0.18	0.919	cellular response to hydrogen peroxide	DLAgn_00094820,DLAgn_00083050,DLAgn_00010580,DLAgn_00205770
GO:0060765	4	0.13%	0.07%	0.18	0.919	regulation of androgen receptor signaling pathway	DLAgn_00094820,DLAgn_00124120,DLAgn_00193750,DLAgn_00010580
GO:0034401	4	0.13%	0.07%	0.18	0.919	chromatin organization involved in regulation of transcription	DLAgn_00095800,DLAgn_00042600,DLAgn_00050840,DLAgn_00039230
GO:0043518	4	0.13%	0.07%	0.18	0.919	negative regulation of DNA damage response, signal transduction by p53 class mediator	DLAgn_00111650,DLAgn_00109500,DLAgn_00010580,DLAgn_00183910
GO:1901797	4	0.13%	0.07%	0.18	0.919	negative regulation of signal transduction by p53 class mediator	DLAgn_00111650,DLAgn_00109500,DLAgn_00010580,DLAgn_00183910
GO:0071356	4	0.13%	0.07%	0.18	0.919	cellular response to tumor necrosis factor	DLAgn_00115610,DLAgn_00124120,DLAgn_00141590,DLAgn_00010580
GO:0097722	4	0.13%	0.07%	0.18	0.919	sperm motility	DLAgn_00222920,DLAgn_00172100,DLAgn_00141160,DLAgn_00159060
GO:1901976	4	0.13%	0.07%	0.18	0.919	regulation of cell cycle checkpoint	DLAgn_00141410,DLAgn_00262580,DLAgn_00164120,DLAgn_00209820
GO:0001892	4	0.13%	0.07%	0.18	0.919	embryonic placenta development	DLAgn_00081300,DLAgn_00262580,DLAgn_00121860,DLAgn_00018150
GO:0042572	4	0.13%	0.07%	0.18	0.919	retinol metabolic process	DLAgn_00158250,DLAgn_00115720,DLAgn_00193570,DLAgn_00050590
GO:0051055	4	0.13%	0.07%	0.18	0.919	negative regulation of lipid biosynthetic process	DLAgn_00137210,DLAgn_00143710,DLAgn_00062810,DLAgn_00010580
GO:0018126	4	0.13%	0.07%	0.18	0.919	protein hydroxylation	DLAgn_00176320,DLAgn_00148940,DLAgn_00200970,DLAgn_00222770
GO:0031069	4	0.13%	0.07%	0.18	0.919	hair follicle morphogenesis	DLAgn_00200520,DLAgn_00063820,DLAgn_00056050,DLAgn_00153380
GO:0009913	9	0.28%	0.2%	0.181	0.919	epidermal cell differentiation	DLAgn_00166090,DLAgn_00247510,DLAgn_00053670,DLAgn_00197720,DLAgn_00063820,DLAgn_00168640,DLAgn_00066280,DLAgn_00108920,DLAgn_00160070
GO:0034599	9	0.28%	0.2%	0.181	0.919	cellular response to oxidative stress	DLAgn_00094820,DLAgn_00104900,DLAgn_00083050,DLAgn_00241020,DLAgn_00010580,DLAgn_00189970,DLAgn_00097720,DLAgn_00205770,DLAgn_00090680
GO:0033692	9	0.28%	0.2%	0.181	0.919	cellular polysaccharide biosynthetic process	DLAgn_00088250,DLAgn_00003480,DLAgn_00085710,DLAgn_00181530,DLAgn_00203510,DLAgn_00216550,DLAgn_00178860,DLAgn_00191330,DLAgn_00186460
GO:0070085	42	1.3%	1.2%	0.184	0.921	glycosylation	DLAgn_00068600,DLAgn_00145570,DLAgn_00260990,DLAgn_00235570,DLAgn_00135600,DLAgn_00070660,DLAgn_00056060,DLAgn_00135940,DLAgn_00265920,DLAgn_00035810,DLAgn_00131250,DLAgn_00060990,DLAgn_00065180,DLAgn_00087730,DLAgn_00230810,DLAgn_00089930,DLAgn_00124500,DLAgn_00013380,DLAgn_00042560,DLAgn_00154310,DLAgn_00050200,DLAgn_00053280,DLAgn_00259030,DLAgn_00011380,DLAgn_00133930,DLAgn_00092880,DLAgn_000…
GO:0009161	13	0.41%	0.31%	0.185	0.927	ribonucleoside monophosphate metabolic process	DLAgn_00152400,DLAgn_00152410,DLAgn_00015440,DLAgn_00165190,DLAgn_00133520,DLAgn_00030690,DLAgn_00110540,DLAgn_00073240,DLAgn_00171800,DLAgn_00073440,DLAgn_00137850,DLAgn_00137640,DLAgn_00151690
GO:0006996	204	6.4%	6.1%	0.186	0.932	organelle organization	DLAgn_00177420,DLAgn_00092890,DLAgn_00260830,DLAgn_00007950,DLAgn_00010550,DLAgn_00196610,DLAgn_00192370,DLAgn_00069520,DLAgn_00164900,DLAgn_00104850,DLAgn_00211670,DLAgn_00199220,DLAgn_00173990,DLAgn_00094820,DLAgn_00101580,DLAgn_00175930,DLAgn_00059020,DLAgn_00229860,DLAgn_00043910,DLAgn_00079570,DLAgn_00008900,DLAgn_00039550,DLAgn_00135000,DLAgn_00105250,DLAgn_00075090,DLAgn_00010660,DLAgn_000…
GO:0007032	5	0.16%	0.1%	0.187	0.933	endosome organization	DLAgn_00054740,DLAgn_00144560,DLAgn_00068170,DLAgn_00134960,DLAgn_00031350
GO:0045010	5	0.16%	0.1%	0.187	0.933	actin nucleation	DLAgn_00261930,DLAgn_00086040,DLAgn_00137120,DLAgn_00016170,DLAgn_00167570
GO:0034502	5	0.16%	0.1%	0.187	0.933	protein localization to chromosome	DLAgn_00184570,DLAgn_00046700,DLAgn_00106680,DLAgn_00063620,DLAgn_00077820
GO:0000278	7	0.22%	0.15%	0.187	0.933	mitotic cell cycle	DLAgn_00188500,DLAgn_00127930,DLAgn_00230350,DLAgn_00020670,DLAgn_00123980,DLAgn_00157840,DLAgn_00199160
GO:0022600	7	0.22%	0.15%	0.187	0.933	digestive system process	DLAgn_00008910,DLAgn_00141360,DLAgn_00163040,DLAgn_00172090,DLAgn_00024790,DLAgn_00232940,DLAgn_00076880
GO:0071453	7	0.22%	0.15%	0.187	0.933	cellular response to oxygen levels	DLAgn_00222920,DLAgn_00124120,DLAgn_00238560,DLAgn_00010580,DLAgn_00174810,DLAgn_00172090,DLAgn_00134190
GO:0061982	7	0.22%	0.15%	0.187	0.933	meiosis I cell cycle process	DLAgn_00100110,DLAgn_00012130,DLAgn_00103550,DLAgn_00243470,DLAgn_00141160,DLAgn_00080770,DLAgn_00099410
GO:0042632	7	0.22%	0.15%	0.187	0.933	cholesterol homeostasis	DLAgn_00075090,DLAgn_00108310,DLAgn_00152130,DLAgn_00028390,DLAgn_00010580,DLAgn_00031350,DLAgn_00172090
GO:0072330	19	0.6%	0.48%	0.187	0.933	monocarboxylic acid biosynthetic process	DLAgn_00047800,DLAgn_00100650,DLAgn_00102430,DLAgn_00056080,DLAgn_00152450,DLAgn_00046510,DLAgn_00197930,DLAgn_00223280,DLAgn_00017510,DLAgn_00181630,DLAgn_00004810,DLAgn_00054050,DLAgn_00164010,DLAgn_00187120,DLAgn_00158250,DLAgn_00075090,DLAgn_00183700,DLAgn_00122850,DLAgn_00045650
GO:0008154	6	0.19%	0.12%	0.188	0.933	actin polymerization or depolymerization	DLAgn_00090990,DLAgn_00030440,DLAgn_00127630,DLAgn_00217670,DLAgn_00258620,DLAgn_00038430
GO:1902106	6	0.19%	0.12%	0.188	0.933	negative regulation of leukocyte differentiation	DLAgn_00116710,DLAgn_00200520,DLAgn_00124120,DLAgn_00063820,DLAgn_00151160,DLAgn_00228980
GO:0006626	6	0.19%	0.12%	0.188	0.933	protein targeting to mitochondrion	DLAgn_00011400,DLAgn_00106140,DLAgn_00058080,DLAgn_00109440,DLAgn_00238520,DLAgn_00204010
GO:0002285	6	0.19%	0.12%	0.188	0.933	lymphocyte activation involved in immune response	DLAgn_00256420,DLAgn_00256300,DLAgn_00012130,DLAgn_00103550,DLAgn_00054840,DLAgn_00226880
GO:0016053	39	1.2%	1.1%	0.189	0.935	organic acid biosynthetic process	DLAgn_00047800,DLAgn_00124410,DLAgn_00056080,DLAgn_00046510,DLAgn_00197930,DLAgn_00182730,DLAgn_00017510,DLAgn_00181640,DLAgn_00004810,DLAgn_00135500,DLAgn_00164010,DLAgn_00244840,DLAgn_00050690,DLAgn_00158250,DLAgn_00011100,DLAgn_00190350,DLAgn_00154010,DLAgn_00183700,DLAgn_00045650,DLAgn_00081890,DLAgn_00100650,DLAgn_00102430,DLAgn_00196070,DLAgn_00152450,DLAgn_00223280,DLAgn_00020750,DLAgn_001…
GO:0008202	26	0.82%	0.69%	0.19	0.939	steroid metabolic process	DLAgn_00151570,DLAgn_00259980,DLAgn_00171500,DLAgn_00138810,DLAgn_00110640,DLAgn_00202310,DLAgn_00002810,DLAgn_00247200,DLAgn_00047170,DLAgn_00166960,DLAgn_00002640,DLAgn_00193200,DLAgn_00183700,DLAgn_00124320,DLAgn_00157700,DLAgn_00072950,DLAgn_00098300,DLAgn_00244810,DLAgn_00052290,DLAgn_00161590,DLAgn_00075090,DLAgn_00035720,DLAgn_00155550,DLAgn_00047980,DLAgn_00069590,DLAgn_00025890
GO:0009100	12	0.38%	0.29%	0.191	0.941	glycoprotein metabolic process	DLAgn_00070600,DLAgn_00228490,DLAgn_00174420,DLAgn_00150630,DLAgn_00080530,DLAgn_00052650,DLAgn_00197940,DLAgn_00070730,DLAgn_00177940,DLAgn_00065180,DLAgn_00191680,DLAgn_00151820
GO:0031056	12	0.38%	0.29%	0.191	0.941	regulation of histone modification	DLAgn_00067310,DLAgn_00079610,DLAgn_00108670,DLAgn_00042600,DLAgn_00123660,DLAgn_00195320,DLAgn_00069430,DLAgn_00203340,DLAgn_00171190,DLAgn_00031080,DLAgn_00141700,DLAgn_00039230
GO:0036293	28	0.88%	0.75%	0.192	0.945	response to decreased oxygen levels	DLAgn_00090730,DLAgn_00046930,DLAgn_00203860,DLAgn_00080900,DLAgn_00228760,DLAgn_00010580,DLAgn_00174810,DLAgn_00054560,DLAgn_00189520,DLAgn_00135090,DLAgn_00085510,DLAgn_00060050,DLAgn_00157580,DLAgn_00166080,DLAgn_00174660,DLAgn_00083050,DLAgn_00180620,DLAgn_00124120,DLAgn_00188490,DLAgn_00165150,DLAgn_00135020,DLAgn_00264350,DLAgn_00222920,DLAgn_00010740,DLAgn_00238560,DLAgn_00155770,DLAgn_001…
GO:0032239	2	0.06%	0.03%	0.194	0.953	regulation of nucleobase-containing compound transport	DLAgn_00198640,DLAgn_00146200
GO:0033572	2	0.06%	0.03%	0.194	0.953	transferrin transport	DLAgn_00030450,DLAgn_00039510
GO:2000381	2	0.06%	0.03%	0.194	0.953	negative regulation of mesoderm development	DLAgn_00153380,DLAgn_00149240
GO:0008535	2	0.06%	0.03%	0.194	0.953	respiratory chain complex IV assembly	DLAgn_00259820,DLAgn_00013280
GO:0032785	2	0.06%	0.03%	0.194	0.953	negative regulation of DNA-templated transcription, elongation	DLAgn_00027530,DLAgn_00144520
GO:0010815	2	0.06%	0.03%	0.194	0.953	bradykinin catabolic process	DLAgn_00010480,DLAgn_00179040
GO:0010833	2	0.06%	0.03%	0.194	0.953	telomere maintenance via telomere lengthening	DLAgn_00236700,DLAgn_00175930
GO:0042048	2	0.06%	0.03%	0.194	0.953	olfactory behavior	DLAgn_00020210,DLAgn_00230930
GO:0033483	2	0.06%	0.03%	0.194	0.953	gas homeostasis	DLAgn_00189520,DLAgn_00172090
GO:0048227	2	0.06%	0.03%	0.194	0.953	plasma membrane to endosome transport	DLAgn_00162590,DLAgn_00056760
GO:0046831	2	0.06%	0.03%	0.194	0.953	regulation of RNA export from nucleus	DLAgn_00198640,DLAgn_00146200
GO:0007501	2	0.06%	0.03%	0.194	0.953	mesodermal cell fate specification	DLAgn_00015710,DLAgn_00095690
GO:0033234	2	0.06%	0.03%	0.194	0.953	negative regulation of protein sumoylation	DLAgn_00200520,DLAgn_00063820
GO:0070229	2	0.06%	0.03%	0.194	0.953	negative regulation of lymphocyte apoptotic process	DLAgn_00106680,DLAgn_00052160
GO:0006788	2	0.06%	0.03%	0.194	0.953	heme oxidation	DLAgn_00180620,DLAgn_00188490
GO:0046655	2	0.06%	0.03%	0.194	0.953	folic acid metabolic process	DLAgn_00124410,DLAgn_00187710
GO:0008216	2	0.06%	0.03%	0.194	0.953	spermidine metabolic process	DLAgn_00126560,DLAgn_00066460
GO:0007406	2	0.06%	0.03%	0.194	0.953	negative regulation of neuroblast proliferation	DLAgn_00111130,DLAgn_00171890
GO:0007080	2	0.06%	0.03%	0.194	0.953	mitotic metaphase plate congression	DLAgn_00046700,DLAgn_00065100
GO:0046671	2	0.06%	0.03%	0.194	0.953	negative regulation of retinal cell programmed cell death	DLAgn_00251910,DLAgn_00213670
GO:0046668	2	0.06%	0.03%	0.194	0.953	regulation of retinal cell programmed cell death	DLAgn_00251910,DLAgn_00213670
GO:1901503	2	0.06%	0.03%	0.194	0.953	ether biosynthetic process	DLAgn_00232580,DLAgn_00208850
GO:0010603	2	0.06%	0.03%	0.194	0.953	regulation of cytoplasmic mRNA processing body assembly	DLAgn_00164650,DLAgn_00076180
GO:0010635	2	0.06%	0.03%	0.194	0.953	regulation of mitochondrial fusion	DLAgn_00126460,DLAgn_00152050
GO:0046504	2	0.06%	0.03%	0.194	0.953	glycerol ether biosynthetic process	DLAgn_00232580,DLAgn_00208850
GO:0071504	2	0.06%	0.03%	0.194	0.953	cellular response to heparin	DLAgn_00124120,DLAgn_00238560
GO:0036022	2	0.06%	0.03%	0.194	0.953	limb joint morphogenesis	DLAgn_00200520,DLAgn_00063820
GO:0071503	2	0.06%	0.03%	0.194	0.953	response to heparin	DLAgn_00124120,DLAgn_00238560
GO:0010988	2	0.06%	0.03%	0.194	0.953	regulation of low-density lipoprotein particle clearance	DLAgn_00152130,DLAgn_00155360
GO:0010989	2	0.06%	0.03%	0.194	0.953	negative regulation of low-density lipoprotein particle clearance	DLAgn_00152130,DLAgn_00155360
GO:0010984	2	0.06%	0.03%	0.194	0.953	regulation of lipoprotein particle clearance	DLAgn_00152130,DLAgn_00155360
GO:0010985	2	0.06%	0.03%	0.194	0.953	negative regulation of lipoprotein particle clearance	DLAgn_00152130,DLAgn_00155360
GO:0046949	2	0.06%	0.03%	0.194	0.953	fatty-acyl-CoA biosynthetic process	DLAgn_00261240,DLAgn_00232700
GO:0045048	2	0.06%	0.03%	0.194	0.953	protein insertion into ER membrane	DLAgn_00098860,DLAgn_00177130
GO:0033081	2	0.06%	0.03%	0.194	0.953	regulation of T cell differentiation in thymus	DLAgn_00075290,DLAgn_00249560
GO:0006542	2	0.06%	0.03%	0.194	0.953	glutamine biosynthetic process	DLAgn_00005880,DLAgn_00154010
GO:0006553	2	0.06%	0.03%	0.194	0.953	lysine metabolic process	DLAgn_00263490,DLAgn_00264000
GO:0006554	2	0.06%	0.03%	0.194	0.953	lysine catabolic process	DLAgn_00263490,DLAgn_00264000
GO:0006565	2	0.06%	0.03%	0.194	0.953	L-serine catabolic process	DLAgn_00187710,DLAgn_00137710
GO:0002566	2	0.06%	0.03%	0.194	0.953	somatic diversification of immune receptors via somatic mutation	DLAgn_00012130,DLAgn_00103550
GO:0002456	2	0.06%	0.03%	0.194	0.953	T cell mediated immunity	DLAgn_00242570,DLAgn_00082270
GO:0071353	2	0.06%	0.03%	0.194	0.953	cellular response to interleukin-4	DLAgn_00126550,DLAgn_00260910
GO:0071354	2	0.06%	0.03%	0.194	0.953	cellular response to interleukin-6	DLAgn_00172100,DLAgn_00193750
GO:0034244	2	0.06%	0.03%	0.194	0.953	negative regulation of transcription elongation from RNA polymerase II promoter	DLAgn_00027530,DLAgn_00144520
GO:0034227	2	0.06%	0.03%	0.194	0.953	tRNA thio-modification	DLAgn_00114560,DLAgn_00020360
GO:0045901	2	0.06%	0.03%	0.194	0.953	positive regulation of translational elongation	DLAgn_00143460,DLAgn_00255730
GO:0042758	2	0.06%	0.03%	0.194	0.953	long-chain fatty acid catabolic process	DLAgn_00137210,DLAgn_00227700
GO:0051290	2	0.06%	0.03%	0.194	0.953	protein heterotetramerization	DLAgn_00032950,DLAgn_00019420
GO:0009212	2	0.06%	0.03%	0.194	0.953	pyrimidine deoxyribonucleoside triphosphate biosynthetic process	DLAgn_00077390,DLAgn_00153650
GO:0006386	2	0.06%	0.03%	0.194	0.953	termination of RNA polymerase III transcription	DLAgn_00166600,DLAgn_00159000
GO:0006385	2	0.06%	0.03%	0.194	0.953	transcription elongation from RNA polymerase III promoter	DLAgn_00166600,DLAgn_00159000
GO:0048742	2	0.06%	0.03%	0.194	0.953	regulation of skeletal muscle fiber development	DLAgn_00001410,DLAgn_00196730
GO:0010155	2	0.06%	0.03%	0.194	0.953	regulation of proton transport	DLAgn_00094820,DLAgn_00087260
GO:0009185	2	0.06%	0.03%	0.194	0.953	ribonucleoside diphosphate metabolic process	DLAgn_00008630,DLAgn_00083000
GO:0046168	2	0.06%	0.03%	0.194	0.953	glycerol-3-phosphate catabolic process	DLAgn_00128300,DLAgn_00137150
GO:0046075	2	0.06%	0.03%	0.194	0.953	dTTP metabolic process	DLAgn_00077390,DLAgn_00153650
GO:0060213	2	0.06%	0.03%	0.194	0.953	positive regulation of nuclear-transcribed mRNA poly(A) tail shortening	DLAgn_00201920,DLAgn_00164650
GO:0018206	2	0.06%	0.03%	0.194	0.953	peptidyl-methionine modification	DLAgn_00209680,DLAgn_00173750
GO:0071025	2	0.06%	0.03%	0.194	0.953	RNA surveillance	DLAgn_00006450,DLAgn_00132300
GO:0006235	2	0.06%	0.03%	0.194	0.953	dTTP biosynthetic process	DLAgn_00077390,DLAgn_00153650
GO:0098742	2	0.06%	0.03%	0.194	0.953	cell-cell adhesion via plasma-membrane adhesion molecules	DLAgn_00018200,DLAgn_00104970
GO:0009052	2	0.06%	0.03%	0.194	0.953	pentose-phosphate shunt, non-oxidative branch	DLAgn_00133240,DLAgn_00161370
GO:0070741	2	0.06%	0.03%	0.194	0.953	response to interleukin-6	DLAgn_00172100,DLAgn_00193750
GO:0034067	2	0.06%	0.03%	0.194	0.953	protein localization to Golgi apparatus	DLAgn_00206900,DLAgn_00100920
GO:0051085	2	0.06%	0.03%	0.194	0.953	chaperone cofactor-dependent protein refolding	DLAgn_00102440,DLAgn_00178740
GO:0051095	2	0.06%	0.03%	0.194	0.953	regulation of helicase activity	DLAgn_00103550,DLAgn_00010580
GO:0060066	2	0.06%	0.03%	0.194	0.953	oviduct development	DLAgn_00200520,DLAgn_00063820
GO:0072053	2	0.06%	0.03%	0.194	0.953	renal inner medulla development	DLAgn_00200520,DLAgn_00063820
GO:0072054	2	0.06%	0.03%	0.194	0.953	renal outer medulla development	DLAgn_00200520,DLAgn_00063820
GO:0072033	2	0.06%	0.03%	0.194	0.953	renal vesicle formation	DLAgn_00200520,DLAgn_00063820
GO:1900153	2	0.06%	0.03%	0.194	0.953	positive regulation of nuclear-transcribed mRNA catabolic process, deadenylation-dependent decay	DLAgn_00201920,DLAgn_00164650
GO:0032957	2	0.06%	0.03%	0.194	0.953	inositol trisphosphate metabolic process	DLAgn_00002640,DLAgn_00022130
GO:2000136	2	0.06%	0.03%	0.194	0.953	regulation of cell proliferation involved in heart morphogenesis	DLAgn_00200520,DLAgn_00063820
GO:2000107	2	0.06%	0.03%	0.194	0.953	negative regulation of leukocyte apoptotic process	DLAgn_00106680,DLAgn_00052160
GO:0042273	2	0.06%	0.03%	0.194	0.953	ribosomal large subunit biogenesis	DLAgn_00061510,DLAgn_00010800
GO:0055016	2	0.06%	0.03%	0.194	0.953	hypochord development	DLAgn_00174980,DLAgn_00184630
GO:0070670	2	0.06%	0.03%	0.194	0.953	response to interleukin-4	DLAgn_00126550,DLAgn_00260910
GO:0016446	2	0.06%	0.03%	0.194	0.953	somatic hypermutation of immunoglobulin genes	DLAgn_00012130,DLAgn_00103550
GO:0001561	2	0.06%	0.03%	0.194	0.953	fatty acid alpha-oxidation	DLAgn_00061730,DLAgn_00187240
GO:0008611	2	0.06%	0.03%	0.194	0.953	ether lipid biosynthetic process	DLAgn_00232580,DLAgn_00208850
GO:0030259	2	0.06%	0.03%	0.194	0.953	lipid glycosylation	DLAgn_00222920,DLAgn_00107970
GO:0048318	2	0.06%	0.03%	0.194	0.953	axial mesoderm development	DLAgn_00158250,DLAgn_00104210
GO:0034976	11	0.35%	0.26%	0.197	0.953	response to endoplasmic reticulum stress	DLAgn_00132170,DLAgn_00261700,DLAgn_00116740,DLAgn_00161970,DLAgn_00211290,DLAgn_00058350,DLAgn_00156440,DLAgn_00193220,DLAgn_00164790,DLAgn_00054250,DLAgn_00064120
GO:0071345	11	0.35%	0.26%	0.197	0.953	cellular response to cytokine stimulus	DLAgn_00115610,DLAgn_00079610,DLAgn_00155090,DLAgn_00172100,DLAgn_00124120,DLAgn_00126550,DLAgn_00193750,DLAgn_00068380,DLAgn_00141590,DLAgn_00010580,DLAgn_00260910
GO:0009119	11	0.35%	0.26%	0.197	0.953	ribonucleoside metabolic process	DLAgn_00191180,DLAgn_00165190,DLAgn_00182730,DLAgn_00240420,DLAgn_00133520,DLAgn_00109940,DLAgn_00153340,DLAgn_00030690,DLAgn_00066460,DLAgn_00186590,DLAgn_00073440
GO:0000413	11	0.35%	0.26%	0.197	0.953	protein peptidyl-prolyl isomerization	DLAgn_00081620,DLAgn_00092750,DLAgn_00102870,DLAgn_00146210,DLAgn_00192740,DLAgn_00245790,DLAgn_00080900,DLAgn_00171290,DLAgn_00079550,DLAgn_00102400,DLAgn_00067550
GO:0048048	10	0.31%	0.24%	0.202	0.953	embryonic eye morphogenesis	DLAgn_00008930,DLAgn_00243880,DLAgn_00014230,DLAgn_00251910,DLAgn_00123660,DLAgn_00116010,DLAgn_00108000,DLAgn_00213670,DLAgn_00115480,DLAgn_00102820
GO:0035601	10	0.31%	0.24%	0.202	0.953	protein deacylation	DLAgn_00113650,DLAgn_00232330,DLAgn_00112640,DLAgn_00145450,DLAgn_00203710,DLAgn_00264890,DLAgn_00193750,DLAgn_00066280,DLAgn_00010580,DLAgn_00198690
GO:0009126	10	0.31%	0.24%	0.202	0.953	purine nucleoside monophosphate metabolic process	DLAgn_00152400,DLAgn_00152410,DLAgn_00015440,DLAgn_00165190,DLAgn_00137640,DLAgn_00133520,DLAgn_00151690,DLAgn_00030690,DLAgn_00171800,DLAgn_00073440
GO:0098732	10	0.31%	0.24%	0.202	0.953	macromolecule deacylation	DLAgn_00113650,DLAgn_00232330,DLAgn_00112640,DLAgn_00145450,DLAgn_00203710,DLAgn_00264890,DLAgn_00193750,DLAgn_00066280,DLAgn_00010580,DLAgn_00198690
GO:0022607	205	6.4%	6.1%	0.207	0.953	cellular component assembly	DLAgn_00204690,DLAgn_00093500,DLAgn_00177420,DLAgn_00024840,DLAgn_00235190,DLAgn_00260830,DLAgn_00188310,DLAgn_00189520,DLAgn_00200520,DLAgn_00183300,DLAgn_00109500,DLAgn_00196610,DLAgn_00192370,DLAgn_00164900,DLAgn_00211670,DLAgn_00073900,DLAgn_00124320,DLAgn_00224170,DLAgn_00047710,DLAgn_00096440,DLAgn_00165550,DLAgn_00077820,DLAgn_00229860,DLAgn_00235180,DLAgn_00111130,DLAgn_00160890,DLAgn_001…
GO:0000271	9	0.28%	0.21%	0.208	0.953	polysaccharide biosynthetic process	DLAgn_00088250,DLAgn_00003480,DLAgn_00085710,DLAgn_00181530,DLAgn_00203510,DLAgn_00216550,DLAgn_00178860,DLAgn_00191330,DLAgn_00186460
GO:0019262	1	0.03%	0.01%	0.208	0.953	N-acetylneuraminate catabolic process	DLAgn_00135220
GO:0036372	1	0.03%	0.01%	0.208	0.953	opsin transport	DLAgn_00258770
GO:2000389	1	0.03%	0.01%	0.208	0.953	regulation of neutrophil extravasation	DLAgn_00185470
GO:2000391	1	0.03%	0.01%	0.208	0.953	positive regulation of neutrophil extravasation	DLAgn_00185470
GO:0071830	1	0.03%	0.01%	0.208	0.953	triglyceride-rich lipoprotein particle clearance	DLAgn_00098590
GO:0033566	1	0.03%	0.01%	0.208	0.953	gamma-tubulin complex localization	DLAgn_00014990
GO:2000042	1	0.03%	0.01%	0.208	0.953	negative regulation of double-strand break repair via homologous recombination	DLAgn_00209520
GO:1901143	1	0.03%	0.01%	0.208	0.953	insulin catabolic process	DLAgn_00010480
GO:0045578	1	0.03%	0.01%	0.208	0.953	negative regulation of B cell differentiation	DLAgn_00124120
GO:0044241	1	0.03%	0.01%	0.208	0.953	lipid digestion	DLAgn_00040130
GO:0019287	1	0.03%	0.01%	0.208	0.953	isopentenyl diphosphate biosynthetic process, mevalonate pathway	DLAgn_00247200
GO:0018992	1	0.03%	0.01%	0.208	0.953	germ-line sex determination	DLAgn_00192160
GO:0061227	1	0.03%	0.01%	0.208	0.953	pattern specification involved in mesonephros development	DLAgn_00018740
GO:2000353	1	0.03%	0.01%	0.208	0.953	positive regulation of endothelial cell apoptotic process	DLAgn_00007800
GO:0048291	1	0.03%	0.01%	0.208	0.953	isotype switching to IgG isotypes	DLAgn_00054840
GO:0017126	1	0.03%	0.01%	0.208	0.953	nucleologenesis	DLAgn_00010550
GO:2000323	1	0.03%	0.01%	0.208	0.953	negative regulation of glucocorticoid receptor signaling pathway	DLAgn_00193750
GO:0070564	1	0.03%	0.01%	0.208	0.953	positive regulation of vitamin D receptor signaling pathway	DLAgn_00067310
GO:0032298	1	0.03%	0.01%	0.208	0.953	positive regulation of DNA-dependent DNA replication initiation	DLAgn_00092000
GO:2000001	1	0.03%	0.01%	0.208	0.953	regulation of DNA damage checkpoint	DLAgn_00164120
GO:0032799	1	0.03%	0.01%	0.208	0.953	low-density lipoprotein receptor particle metabolic process	DLAgn_00152130
GO:0010804	1	0.03%	0.01%	0.208	0.953	negative regulation of tumor necrosis factor-mediated signaling pathway	DLAgn_00228980
GO:0021564	1	0.03%	0.01%	0.208	0.953	vagus nerve development	DLAgn_00145570
GO:0090234	1	0.03%	0.01%	0.208	0.953	regulation of kinetochore assembly	DLAgn_00226850
GO:0090230	1	0.03%	0.01%	0.208	0.953	regulation of centromere complex assembly	DLAgn_00226850
GO:0030167	1	0.03%	0.01%	0.208	0.953	proteoglycan catabolic process	DLAgn_00080530
GO:0017186	1	0.03%	0.01%	0.208	0.953	peptidyl-pyroglutamic acid biosynthetic process, using glutaminyl-peptide cyclotransferase	DLAgn_00032940
GO:0090261	1	0.03%	0.01%	0.208	0.953	positive regulation of inclusion body assembly	DLAgn_00101910
GO:0006900	1	0.03%	0.01%	0.208	0.953	vesicle budding from membrane	DLAgn_00007800
GO:0033484	1	0.03%	0.01%	0.208	0.953	nitric oxide homeostasis	DLAgn_00172090
GO:0010872	1	0.03%	0.01%	0.208	0.953	regulation of cholesterol esterification	DLAgn_00031350
GO:0048213	1	0.03%	0.01%	0.208	0.953	Golgi vesicle prefusion complex stabilization	DLAgn_00157970
GO:0006975	1	0.03%	0.01%	0.208	0.953	DNA damage induced protein phosphorylation	DLAgn_00042600
GO:0033319	1	0.03%	0.01%	0.208	0.953	UDP-D-xylose metabolic process	DLAgn_00052650
GO:0033320	1	0.03%	0.01%	0.208	0.953	UDP-D-xylose biosynthetic process	DLAgn_00052650
GO:0019254	1	0.03%	0.01%	0.208	0.953	carnitine metabolic process, CoA-linked	DLAgn_00137210
GO:0019255	1	0.03%	0.01%	0.208	0.953	glucose 1-phosphate metabolic process	DLAgn_00068600
GO:0061131	1	0.03%	0.01%	0.208	0.953	pancreas field specification	DLAgn_00158250
GO:0033353	1	0.03%	0.01%	0.208	0.953	S-adenosylmethionine cycle	DLAgn_00097780
GO:0071722	1	0.03%	0.01%	0.208	0.953	detoxification of arsenic-containing substance	DLAgn_00177130
GO:0045324	1	0.03%	0.01%	0.208	0.953	late endosome to vacuole transport	DLAgn_00114940
GO:0033342	1	0.03%	0.01%	0.208	0.953	negative regulation of collagen binding	DLAgn_00009520
GO:0033341	1	0.03%	0.01%	0.208	0.953	regulation of collagen binding	DLAgn_00009520
GO:0006880	1	0.03%	0.01%	0.208	0.953	intracellular sequestering of iron ion	DLAgn_00241760
GO:0045348	1	0.03%	0.01%	0.208	0.953	positive regulation of MHC class II biosynthetic process	DLAgn_00010580
GO:0051792	1	0.03%	0.01%	0.208	0.953	medium-chain fatty acid biosynthetic process	DLAgn_00197930
GO:0015739	1	0.03%	0.01%	0.208	0.953	sialic acid transport	DLAgn_00016060
GO:0015742	1	0.03%	0.01%	0.208	0.953	alpha-ketoglutarate transport	DLAgn_00254250
GO:0033388	1	0.03%	0.01%	0.208	0.953	putrescine biosynthetic process from arginine	DLAgn_00126560
GO:0048194	1	0.03%	0.01%	0.208	0.953	Golgi vesicle budding	DLAgn_00007800
GO:0070367	1	0.03%	0.01%	0.208	0.953	negative regulation of hepatocyte differentiation	DLAgn_00054470
GO:0016259	1	0.03%	0.01%	0.208	0.953	selenocysteine metabolic process	DLAgn_00135500
GO:0016260	1	0.03%	0.01%	0.208	0.953	selenocysteine biosynthetic process	DLAgn_00135500
GO:2000655	1	0.03%	0.01%	0.208	0.953	negative regulation of cellular response to testosterone stimulus	DLAgn_00010580
GO:2000654	1	0.03%	0.01%	0.208	0.953	regulation of cellular response to testosterone stimulus	DLAgn_00010580
GO:2000659	1	0.03%	0.01%	0.208	0.953	regulation of interleukin-1-mediated signaling pathway	DLAgn_00228980
GO:2000660	1	0.03%	0.01%	0.208	0.953	negative regulation of interleukin-1-mediated signaling pathway	DLAgn_00228980
GO:0007502	1	0.03%	0.01%	0.208	0.953	digestive tract mesoderm development	DLAgn_00007800
GO:2000641	1	0.03%	0.01%	0.208	0.953	regulation of early endosome to late endosome transport	DLAgn_00168640
GO:0002842	1	0.03%	0.01%	0.208	0.953	positive regulation of T cell mediated immune response to tumor cell	DLAgn_00054840
GO:0009756	1	0.03%	0.01%	0.208	0.953	carbohydrate mediated signaling	DLAgn_00108850
GO:0060825	1	0.03%	0.01%	0.208	0.953	fibroblast growth factor receptor signaling pathway involved in neural plate anterior/posterior pattern formation	DLAgn_00224070
GO:0019519	1	0.03%	0.01%	0.208	0.953	pentitol metabolic process	DLAgn_00159060
GO:0002839	1	0.03%	0.01%	0.208	0.953	positive regulation of immune response to tumor cell	DLAgn_00054840
GO:0002836	1	0.03%	0.01%	0.208	0.953	positive regulation of response to tumor cell	DLAgn_00054840
GO:0019520	1	0.03%	0.01%	0.208	0.953	aldonic acid metabolic process	DLAgn_00132210
GO:0019521	1	0.03%	0.01%	0.208	0.953	D-gluconate metabolic process	DLAgn_00132210
GO:0019527	1	0.03%	0.01%	0.208	0.953	pentitol catabolic process	DLAgn_00159060
GO:0010757	1	0.03%	0.01%	0.208	0.953	negative regulation of plasminogen activation	DLAgn_00140650
GO:1904037	1	0.03%	0.01%	0.208	0.953	positive regulation of epithelial cell apoptotic process	DLAgn_00007800
GO:0033227	1	0.03%	0.01%	0.208	0.953	dsRNA transport	DLAgn_00029740
GO:0007552	1	0.03%	0.01%	0.208	0.953	metamorphosis	DLAgn_00195320
GO:0060803	1	0.03%	0.01%	0.208	0.953	BMP signaling pathway involved in mesodermal cell fate specification	DLAgn_00023720
GO:0090170	1	0.03%	0.01%	0.208	0.953	regulation of Golgi inheritance	DLAgn_00168640
GO:0045208	1	0.03%	0.01%	0.208	0.953	MAPK phosphatase export from nucleus	DLAgn_00249950
GO:0045209	1	0.03%	0.01%	0.208	0.953	MAPK phosphatase export from nucleus, leptomycin B sensitive	DLAgn_00249950
GO:0090169	1	0.03%	0.01%	0.208	0.953	regulation of spindle assembly	DLAgn_00226850
GO:0045204	1	0.03%	0.01%	0.208	0.953	MAPK export from nucleus	DLAgn_00249950
GO:0006824	1	0.03%	0.01%	0.208	0.953	cobalt ion transport	DLAgn_00087260
GO:0045226	1	0.03%	0.01%	0.208	0.953	extracellular polysaccharide biosynthetic process	DLAgn_00216550
GO:0044524	1	0.03%	0.01%	0.208	0.953	protein sulfhydration	DLAgn_00148490
GO:1901373	1	0.03%	0.01%	0.208	0.953	lipid hydroperoxide transport	DLAgn_00002640
GO:0032581	1	0.03%	0.01%	0.208	0.953	ER-dependent peroxisome organization	DLAgn_00162660
GO:0016119	1	0.03%	0.01%	0.208	0.953	carotene metabolic process	DLAgn_00041580
GO:0070184	1	0.03%	0.01%	0.208	0.953	mitochondrial tyrosyl-tRNA aminoacylation	DLAgn_00170800
GO:0007400	1	0.03%	0.01%	0.208	0.953	neuroblast fate determination	DLAgn_00053880
GO:0035813	1	0.03%	0.01%	0.208	0.953	regulation of renal sodium excretion	DLAgn_00203860
GO:0035815	1	0.03%	0.01%	0.208	0.953	positive regulation of renal sodium excretion	DLAgn_00203860
GO:0019405	1	0.03%	0.01%	0.208	0.953	alditol catabolic process	DLAgn_00159060
GO:0061044	1	0.03%	0.01%	0.208	0.953	negative regulation of vascular wound healing	DLAgn_00140650
GO:0061043	1	0.03%	0.01%	0.208	0.953	regulation of vascular wound healing	DLAgn_00140650
GO:0019407	1	0.03%	0.01%	0.208	0.953	hexitol catabolic process	DLAgn_00159060
GO:0007098	1	0.03%	0.01%	0.208	0.953	centrosome cycle	DLAgn_00080680
GO:0036071	1	0.03%	0.01%	0.208	0.953	N-glycan fucosylation	DLAgn_00070660
GO:0061015	1	0.03%	0.01%	0.208	0.953	snRNA import into nucleus	DLAgn_00171150
GO:0035776	1	0.03%	0.01%	0.208	0.953	pronephric proximal tubule development	DLAgn_00018740
GO:0035777	1	0.03%	0.01%	0.208	0.953	pronephric distal tubule development	DLAgn_00018740
GO:0044062	1	0.03%	0.01%	0.208	0.953	regulation of excretion	DLAgn_00203860
GO:0007499	1	0.03%	0.01%	0.208	0.953	ectoderm and mesoderm interaction	DLAgn_00153380
GO:0032071	1	0.03%	0.01%	0.208	0.953	regulation of endodeoxyribonuclease activity	DLAgn_00010580
GO:0032070	1	0.03%	0.01%	0.208	0.953	regulation of deoxyribonuclease activity	DLAgn_00010580
GO:0060743	1	0.03%	0.01%	0.208	0.953	epithelial cell maturation involved in prostate gland development	DLAgn_00164120
GO:0035799	1	0.03%	0.01%	0.208	0.953	ureter maturation	DLAgn_00158250
GO:0060741	1	0.03%	0.01%	0.208	0.953	prostate gland stromal morphogenesis	DLAgn_00176980
GO:0019389	1	0.03%	0.01%	0.208	0.953	glucuronoside metabolic process	DLAgn_00076120
GO:0035778	1	0.03%	0.01%	0.208	0.953	pronephric nephron tubule epithelial cell differentiation	DLAgn_00018740
GO:0071951	1	0.03%	0.01%	0.208	0.953	conversion of methionyl-tRNA to N-formyl-methionyl-tRNA	DLAgn_00154640
GO:0097051	1	0.03%	0.01%	0.208	0.953	establishment of protein localization to endoplasmic reticulum membrane	DLAgn_00069910
GO:0010621	1	0.03%	0.01%	0.208	0.953	negative regulation of transcription by transcription factor localization	DLAgn_00213840
GO:0019391	1	0.03%	0.01%	0.208	0.953	glucuronoside catabolic process	DLAgn_00076120
GO:0045128	1	0.03%	0.01%	0.208	0.953	negative regulation of reciprocal meiotic recombination	DLAgn_00103550
GO:0032379	1	0.03%	0.01%	0.208	0.953	positive regulation of intracellular lipid transport	DLAgn_00002640
GO:0032382	1	0.03%	0.01%	0.208	0.953	positive regulation of intracellular sterol transport	DLAgn_00002640
GO:0032385	1	0.03%	0.01%	0.208	0.953	positive regulation of intracellular cholesterol transport	DLAgn_00002640
GO:0006701	1	0.03%	0.01%	0.208	0.953	progesterone biosynthetic process	DLAgn_00002640
GO:0022615	1	0.03%	0.01%	0.208	0.953	protein to membrane docking	DLAgn_00162660
GO:0046601	1	0.03%	0.01%	0.208	0.953	positive regulation of centriole replication	DLAgn_00022140
GO:0006747	1	0.03%	0.01%	0.208	0.953	FAD biosynthetic process	DLAgn_00060270
GO:0034629	1	0.03%	0.01%	0.208	0.953	cellular protein-containing complex localization	DLAgn_00014990
GO:0006642	1	0.03%	0.01%	0.208	0.953	triglyceride mobilization	DLAgn_00010580
GO:0070131	1	0.03%	0.01%	0.208	0.953	positive regulation of mitochondrial translation	DLAgn_00104420
GO:2000909	1	0.03%	0.01%	0.208	0.953	regulation of sterol import	DLAgn_00031350
GO:0070130	1	0.03%	0.01%	0.208	0.953	negative regulation of mitochondrial translation	DLAgn_00061510
GO:0070086	1	0.03%	0.01%	0.208	0.953	ubiquitin-dependent endocytosis	DLAgn_00079590
GO:0070070	1	0.03%	0.01%	0.208	0.953	proton-transporting V-type ATPase complex assembly	DLAgn_00110780
GO:0070072	1	0.03%	0.01%	0.208	0.953	vacuolar proton-transporting V-type ATPase complex assembly	DLAgn_00110780
GO:0006683	1	0.03%	0.01%	0.208	0.953	galactosylceramide catabolic process	DLAgn_00018320
GO:0035646	1	0.03%	0.01%	0.208	0.953	endosome to melanosome transport	DLAgn_00007950
GO:0051560	1	0.03%	0.01%	0.208	0.953	mitochondrial calcium ion homeostasis	DLAgn_00011950
GO:0008049	1	0.03%	0.01%	0.208	0.953	male courtship behavior	DLAgn_00082310
GO:0046940	1	0.03%	0.01%	0.208	0.953	nucleoside monophosphate phosphorylation	DLAgn_00153650
GO:0051546	1	0.03%	0.01%	0.208	0.953	keratinocyte migration	DLAgn_00067690
GO:0060620	1	0.03%	0.01%	0.208	0.953	regulation of cholesterol import	DLAgn_00031350
GO:0010520	1	0.03%	0.01%	0.208	0.953	regulation of reciprocal meiotic recombination	DLAgn_00103550
GO:0002693	1	0.03%	0.01%	0.208	0.953	positive regulation of cellular extravasation	DLAgn_00185470
GO:0002692	1	0.03%	0.01%	0.208	0.953	negative regulation of cellular extravasation	DLAgn_00082530
GO:0046963	1	0.03%	0.01%	0.208	0.953	3'-phosphoadenosine 5'-phosphosulfate transport	DLAgn_00070730
GO:0033033	1	0.03%	0.01%	0.208	0.953	negative regulation of myeloid cell apoptotic process	DLAgn_00114350
GO:0035694	1	0.03%	0.01%	0.208	0.953	mitochondrial protein catabolic process	DLAgn_00152610
GO:0019357	1	0.03%	0.01%	0.208	0.953	nicotinate nucleotide biosynthetic process	DLAgn_00145360
GO:0045004	1	0.03%	0.01%	0.208	0.953	DNA replication proofreading	DLAgn_00186450
GO:0019358	1	0.03%	0.01%	0.208	0.953	nicotinate nucleotide salvage	DLAgn_00145360
GO:0010456	1	0.03%	0.01%	0.208	0.953	cell proliferation in dorsal spinal cord	DLAgn_00116010
GO:0034971	1	0.03%	0.01%	0.208	0.953	histone H3-R17 methylation	DLAgn_00196730
GO:1904251	1	0.03%	0.01%	0.208	0.953	regulation of bile acid metabolic process	DLAgn_00010580
GO:0019365	1	0.03%	0.01%	0.208	0.953	pyridine nucleotide salvage	DLAgn_00145360
GO:0003420	1	0.03%	0.01%	0.208	0.953	regulation of growth plate cartilage chondrocyte proliferation	DLAgn_00196730
GO:0010481	1	0.03%	0.01%	0.208	0.953	epidermal cell division	DLAgn_00153380
GO:0046443	1	0.03%	0.01%	0.208	0.953	FAD metabolic process	DLAgn_00060270
GO:0002633	1	0.03%	0.01%	0.208	0.953	positive regulation of granuloma formation	DLAgn_00131620
GO:0002631	1	0.03%	0.01%	0.208	0.953	regulation of granuloma formation	DLAgn_00131620
GO:0034463	1	0.03%	0.01%	0.208	0.953	90S preribosome assembly	DLAgn_00104210
GO:0019376	1	0.03%	0.01%	0.208	0.953	galactolipid catabolic process	DLAgn_00018320
GO:0046452	1	0.03%	0.01%	0.208	0.953	dihydrofolate metabolic process	DLAgn_00124410
GO:0045041	1	0.03%	0.01%	0.208	0.953	protein import into mitochondrial intermembrane space	DLAgn_00089830
GO:0034472	1	0.03%	0.01%	0.208	0.953	snRNA 3'-end processing	DLAgn_00173140
GO:0034477	1	0.03%	0.01%	0.208	0.953	U6 snRNA 3'-end processing	DLAgn_00173140
GO:0033092	1	0.03%	0.01%	0.208	0.953	positive regulation of immature T cell proliferation in thymus	DLAgn_00075290
GO:0033089	1	0.03%	0.01%	0.208	0.953	positive regulation of T cell differentiation in thymus	DLAgn_00075290
GO:0046497	1	0.03%	0.01%	0.208	0.953	nicotinate nucleotide metabolic process	DLAgn_00145360
GO:0046499	1	0.03%	0.01%	0.208	0.953	S-adenosylmethioninamine metabolic process	DLAgn_00066460
GO:0033084	1	0.03%	0.01%	0.208	0.953	regulation of immature T cell proliferation in thymus	DLAgn_00075290
GO:0046490	1	0.03%	0.01%	0.208	0.953	isopentenyl diphosphate metabolic process	DLAgn_00247200
GO:0046491	1	0.03%	0.01%	0.208	0.953	L-methylmalonyl-CoA metabolic process	DLAgn_00159310
GO:0060690	1	0.03%	0.01%	0.208	0.953	epithelial cell differentiation involved in salivary gland development	DLAgn_00108920
GO:0006557	1	0.03%	0.01%	0.208	0.953	S-adenosylmethioninamine biosynthetic process	DLAgn_00066460
GO:2000812	1	0.03%	0.01%	0.208	0.953	regulation of barbed-end actin filament capping	DLAgn_00209190
GO:0072584	1	0.03%	0.01%	0.208	0.953	caveolin-mediated endocytosis	DLAgn_00172090
GO:0009446	1	0.03%	0.01%	0.208	0.953	putrescine biosynthetic process	DLAgn_00126560
GO:0060513	1	0.03%	0.01%	0.208	0.953	prostatic bud formation	DLAgn_00153380
GO:0022417	1	0.03%	0.01%	0.208	0.953	protein maturation by protein folding	DLAgn_00089830
GO:0035572	1	0.03%	0.01%	0.208	0.953	N-terminal peptidyl-serine dimethylation	DLAgn_00079570
GO:0035573	1	0.03%	0.01%	0.208	0.953	N-terminal peptidyl-serine trimethylation	DLAgn_00079570
GO:0035570	1	0.03%	0.01%	0.208	0.953	N-terminal peptidyl-serine methylation	DLAgn_00079570
GO:0035568	1	0.03%	0.01%	0.208	0.953	N-terminal peptidyl-proline methylation	DLAgn_00079570
GO:0031573	1	0.03%	0.01%	0.208	0.953	intra-S DNA damage checkpoint	DLAgn_00103550
GO:0060529	1	0.03%	0.01%	0.208	0.953	squamous basal epithelial stem cell differentiation involved in prostate gland acinus development	DLAgn_00153380
GO:0030951	1	0.03%	0.01%	0.208	0.953	establishment or maintenance of microtubule cytoskeleton polarity	DLAgn_00173990
GO:2000774	1	0.03%	0.01%	0.208	0.953	positive regulation of cellular senescence	DLAgn_00010580
GO:0051409	1	0.03%	0.01%	0.208	0.953	response to nitrosative stress	DLAgn_00172030
GO:0018400	1	0.03%	0.01%	0.208	0.953	peptidyl-proline hydroxylation to 3-hydroxy-L-proline	DLAgn_00200970
GO:0006422	1	0.03%	0.01%	0.208	0.953	aspartyl-tRNA aminoacylation	DLAgn_00049020
GO:0006430	1	0.03%	0.01%	0.208	0.953	lysyl-tRNA aminoacylation	DLAgn_00158490
GO:0034382	1	0.03%	0.01%	0.208	0.953	chylomicron remnant clearance	DLAgn_00098590
GO:0046379	1	0.03%	0.01%	0.208	0.953	extracellular polysaccharide metabolic process	DLAgn_00216550
GO:0051365	1	0.03%	0.01%	0.208	0.953	cellular response to potassium ion starvation	DLAgn_00002460
GO:0006480	1	0.03%	0.01%	0.208	0.953	N-terminal protein amino acid methylation	DLAgn_00079570
GO:0060465	1	0.03%	0.01%	0.208	0.953	pharynx development	DLAgn_00224210
GO:0048822	1	0.03%	0.01%	0.208	0.953	enucleate erythrocyte development	DLAgn_00114350
GO:0009233	1	0.03%	0.01%	0.208	0.953	menaquinone metabolic process	DLAgn_00134020
GO:0070995	1	0.03%	0.01%	0.208	0.953	NADPH oxidation	DLAgn_00040200
GO:0009234	1	0.03%	0.01%	0.208	0.953	menaquinone biosynthetic process	DLAgn_00134020
GO:0031393	1	0.03%	0.01%	0.208	0.953	negative regulation of prostaglandin biosynthetic process	DLAgn_00010580
GO:0043362	1	0.03%	0.01%	0.208	0.953	nucleate erythrocyte maturation	DLAgn_00047810
GO:0072387	1	0.03%	0.01%	0.208	0.953	flavin adenine dinucleotide metabolic process	DLAgn_00060270
GO:0009240	1	0.03%	0.01%	0.208	0.953	isopentenyl diphosphate biosynthetic process	DLAgn_00247200
GO:0072388	1	0.03%	0.01%	0.208	0.953	flavin adenine dinucleotide biosynthetic process	DLAgn_00060270
GO:0001920	1	0.03%	0.01%	0.208	0.953	negative regulation of receptor recycling	DLAgn_00152130
GO:0010265	1	0.03%	0.01%	0.208	0.953	SCF complex assembly	DLAgn_00210110
GO:0006311	1	0.03%	0.01%	0.208	0.953	meiotic gene conversion	DLAgn_00103550
GO:0002368	1	0.03%	0.01%	0.208	0.953	B cell cytokine production	DLAgn_00054840
GO:0046208	1	0.03%	0.01%	0.208	0.953	spermine catabolic process	DLAgn_00182620
GO:0051238	1	0.03%	0.01%	0.208	0.953	sequestering of metal ion	DLAgn_00241760
GO:0002347	1	0.03%	0.01%	0.208	0.953	response to tumor cell	DLAgn_00197720
GO:0006335	1	0.03%	0.01%	0.208	0.953	DNA replication-dependent nucleosome assembly	DLAgn_00073900
GO:0072334	1	0.03%	0.01%	0.208	0.953	UDP-galactose transmembrane transport	DLAgn_00193350
GO:0071243	1	0.03%	0.01%	0.208	0.953	cellular response to arsenic-containing substance	DLAgn_00172100
GO:0071228	1	0.03%	0.01%	0.208	0.953	cellular response to tumor cell	DLAgn_00197720
GO:0071165	1	0.03%	0.01%	0.208	0.953	GINS complex assembly	DLAgn_00077820
GO:0018344	1	0.03%	0.01%	0.208	0.953	protein geranylgeranylation	DLAgn_00008670
GO:0071163	1	0.03%	0.01%	0.208	0.953	DNA replication preinitiation complex assembly	DLAgn_00077820
GO:0060331	1	0.03%	0.01%	0.208	0.953	negative regulation of response to interferon-gamma	DLAgn_00190060
GO:0060336	1	0.03%	0.01%	0.208	0.953	negative regulation of interferon-gamma-mediated signaling pathway	DLAgn_00190060
GO:0042779	1	0.03%	0.01%	0.208	0.953	tRNA 3'-trailer cleavage	DLAgn_00119300
GO:0042776	1	0.03%	0.01%	0.208	0.953	mitochondrial ATP synthesis coupled proton transport	DLAgn_00151180
GO:0018352	1	0.03%	0.01%	0.208	0.953	protein-pyridoxal-5-phosphate linkage	DLAgn_00148490
GO:0009203	1	0.03%	0.01%	0.208	0.953	ribonucleoside triphosphate catabolic process	DLAgn_00151980
GO:0009207	1	0.03%	0.01%	0.208	0.953	purine ribonucleoside triphosphate catabolic process	DLAgn_00151980
GO:0060266	1	0.03%	0.01%	0.208	0.953	negative regulation of respiratory burst involved in inflammatory response	DLAgn_00202440
GO:0060264	1	0.03%	0.01%	0.208	0.953	regulation of respiratory burst involved in inflammatory response	DLAgn_00202440
GO:0060265	1	0.03%	0.01%	0.208	0.953	positive regulation of respiratory burst involved in inflammatory response	DLAgn_00202440
GO:0060268	1	0.03%	0.01%	0.208	0.953	negative regulation of respiratory burst	DLAgn_00202440
GO:0009106	1	0.03%	0.01%	0.208	0.953	lipoate metabolic process	DLAgn_00181630
GO:0009107	1	0.03%	0.01%	0.208	0.953	lipoate biosynthetic process	DLAgn_00181630
GO:0000738	1	0.03%	0.01%	0.208	0.953	DNA catabolic process, exonucleolytic	DLAgn_00072250
GO:0110029	1	0.03%	0.01%	0.208	0.953	negative regulation of meiosis I	DLAgn_00103550
GO:0000717	1	0.03%	0.01%	0.208	0.953	nucleotide-excision repair, DNA duplex unwinding	DLAgn_00160070
GO:0009157	1	0.03%	0.01%	0.208	0.953	deoxyribonucleoside monophosphate biosynthetic process	DLAgn_00077390
GO:0043353	1	0.03%	0.01%	0.208	0.953	enucleate erythrocyte differentiation	DLAgn_00239810
GO:0003057	1	0.03%	0.01%	0.208	0.953	regulation of the force of heart contraction by chemical signal	DLAgn_00172090
GO:0070922	1	0.03%	0.01%	0.208	0.953	small RNA loading onto RISC	DLAgn_00108850
GO:0001826	1	0.03%	0.01%	0.208	0.953	inner cell mass cell differentiation	DLAgn_00042900
GO:0009177	1	0.03%	0.01%	0.208	0.953	pyrimidine deoxyribonucleoside monophosphate biosynthetic process	DLAgn_00077390
GO:0009182	1	0.03%	0.01%	0.208	0.953	purine deoxyribonucleoside diphosphate metabolic process	DLAgn_00008630
GO:0009183	1	0.03%	0.01%	0.208	0.953	purine deoxyribonucleoside diphosphate biosynthetic process	DLAgn_00008630
GO:0070857	1	0.03%	0.01%	0.208	0.953	regulation of bile acid biosynthetic process	DLAgn_00010580
GO:0002269	1	0.03%	0.01%	0.208	0.953	leukocyte activation involved in inflammatory response	DLAgn_00002460
GO:0070885	1	0.03%	0.01%	0.208	0.953	negative regulation of calcineurin-NFAT signaling cascade	DLAgn_00025900
GO:0048799	1	0.03%	0.01%	0.208	0.953	animal organ maturation	DLAgn_00158250
GO:0042637	1	0.03%	0.01%	0.208	0.953	catagen	DLAgn_00030340
GO:1903358	1	0.03%	0.01%	0.208	0.953	regulation of Golgi organization	DLAgn_00168640
GO:0051126	1	0.03%	0.01%	0.208	0.953	negative regulation of actin nucleation	DLAgn_00193020
GO:0039014	1	0.03%	0.01%	0.208	0.953	cell differentiation involved in pronephros development	DLAgn_00018740
GO:0051106	1	0.03%	0.01%	0.208	0.953	positive regulation of DNA ligation	DLAgn_00244560
GO:0051105	1	0.03%	0.01%	0.208	0.953	regulation of DNA ligation	DLAgn_00244560
GO:0106057	1	0.03%	0.01%	0.208	0.953	negative regulation of calcineurin-mediated signaling	DLAgn_00025900
GO:0051164	1	0.03%	0.01%	0.208	0.953	L-xylitol metabolic process	DLAgn_00159060
GO:0051160	1	0.03%	0.01%	0.208	0.953	L-xylitol catabolic process	DLAgn_00159060
GO:0046072	1	0.03%	0.01%	0.208	0.953	dTDP metabolic process	DLAgn_00153650
GO:0046073	1	0.03%	0.01%	0.208	0.953	dTMP metabolic process	DLAgn_00077390
GO:0018201	1	0.03%	0.01%	0.208	0.953	peptidyl-glycine modification	DLAgn_00193580
GO:0040034	1	0.03%	0.01%	0.208	0.953	regulation of development, heterochronic	DLAgn_00071580
GO:0072143	1	0.03%	0.01%	0.208	0.953	mesangial cell development	DLAgn_00239070
GO:0006231	1	0.03%	0.01%	0.208	0.953	dTMP biosynthetic process	DLAgn_00077390
GO:0060164	1	0.03%	0.01%	0.208	0.953	regulation of timing of neuron differentiation	DLAgn_00071580
GO:0060161	1	0.03%	0.01%	0.208	0.953	positive regulation of dopamine receptor signaling pathway	DLAgn_00171890
GO:0006233	1	0.03%	0.01%	0.208	0.953	dTDP biosynthetic process	DLAgn_00153650
GO:0021872	1	0.03%	0.01%	0.208	0.953	forebrain generation of neurons	DLAgn_00071580
GO:0072167	1	0.03%	0.01%	0.208	0.953	specification of mesonephric tubule identity	DLAgn_00018740
GO:0072166	1	0.03%	0.01%	0.208	0.953	posterior mesonephric tubule development	DLAgn_00018740
GO:2001241	1	0.03%	0.01%	0.208	0.953	positive regulation of extrinsic apoptotic signaling pathway in absence of ligand	DLAgn_00032410
GO:0021888	1	0.03%	0.01%	0.208	0.953	hypothalamus gonadotrophin-releasing hormone neuron development	DLAgn_00080770
GO:0072144	1	0.03%	0.01%	0.208	0.953	glomerular mesangial cell development	DLAgn_00239070
GO:0009051	1	0.03%	0.01%	0.208	0.953	pentose-phosphate shunt, oxidative branch	DLAgn_00132210
GO:0030505	1	0.03%	0.01%	0.208	0.953	inorganic diphosphate transport	DLAgn_00077640
GO:0010040	1	0.03%	0.01%	0.208	0.953	response to iron(II) ion	DLAgn_00141360
GO:0001881	1	0.03%	0.01%	0.208	0.953	receptor recycling	DLAgn_00134960
GO:0018272	1	0.03%	0.01%	0.208	0.953	protein-pyridoxal-5-phosphate linkage via peptidyl-N6-pyridoxal phosphate-L-lysine	DLAgn_00148490
GO:0070813	1	0.03%	0.01%	0.208	0.953	hydrogen sulfide metabolic process	DLAgn_00148490
GO:0070814	1	0.03%	0.01%	0.208	0.953	hydrogen sulfide biosynthetic process	DLAgn_00148490
GO:0070816	1	0.03%	0.01%	0.208	0.953	phosphorylation of RNA polymerase II C-terminal domain	DLAgn_00078050
GO:0018283	1	0.03%	0.01%	0.208	0.953	iron incorporation into metallo-sulfur cluster	DLAgn_00097050
GO:1903430	1	0.03%	0.01%	0.208	0.953	negative regulation of cell maturation	DLAgn_00171890
GO:0018282	1	0.03%	0.01%	0.208	0.953	metal incorporation into metallo-sulfur cluster	DLAgn_00097050
GO:0006193	1	0.03%	0.01%	0.208	0.953	ITP catabolic process	DLAgn_00151980
GO:0014038	1	0.03%	0.01%	0.208	0.953	regulation of Schwann cell differentiation	DLAgn_00141590
GO:0043126	1	0.03%	0.01%	0.208	0.953	regulation of 1-phosphatidylinositol 4-kinase activity	DLAgn_00154590
GO:0043128	1	0.03%	0.01%	0.208	0.953	positive regulation of 1-phosphatidylinositol 4-kinase activity	DLAgn_00154590
GO:0035125	1	0.03%	0.01%	0.208	0.953	embryonic anal fin morphogenesis	DLAgn_00023720
GO:0002115	1	0.03%	0.01%	0.208	0.953	store-operated calcium entry	DLAgn_00084920
GO:0014043	1	0.03%	0.01%	0.208	0.953	negative regulation of neuron maturation	DLAgn_00171890
GO:0014041	1	0.03%	0.01%	0.208	0.953	regulation of neuron maturation	DLAgn_00171890
GO:1903429	1	0.03%	0.01%	0.208	0.953	regulation of cell maturation	DLAgn_00171890
GO:0014040	1	0.03%	0.01%	0.208	0.953	positive regulation of Schwann cell differentiation	DLAgn_00141590
GO:0035144	1	0.03%	0.01%	0.208	0.953	anal fin morphogenesis	DLAgn_00023720
GO:0018199	1	0.03%	0.01%	0.208	0.953	peptidyl-glutamine modification	DLAgn_00032940
GO:0051006	1	0.03%	0.01%	0.208	0.953	positive regulation of lipoprotein lipase activity	DLAgn_00098590
GO:0018194	1	0.03%	0.01%	0.208	0.953	peptidyl-alanine modification	DLAgn_00079570
GO:0046056	1	0.03%	0.01%	0.208	0.953	dADP metabolic process	DLAgn_00008630
GO:0072014	1	0.03%	0.01%	0.208	0.953	proximal tubule development	DLAgn_00018740
GO:2000269	1	0.03%	0.01%	0.208	0.953	regulation of fibroblast apoptotic process	DLAgn_00124120
GO:2000271	1	0.03%	0.01%	0.208	0.953	positive regulation of fibroblast apoptotic process	DLAgn_00124120
GO:2000277	1	0.03%	0.01%	0.208	0.953	positive regulation of oxidative phosphorylation uncoupler activity	DLAgn_00094820
GO:2000270	1	0.03%	0.01%	0.208	0.953	negative regulation of fibroblast apoptotic process	DLAgn_00124120
GO:0042413	1	0.03%	0.01%	0.208	0.953	carnitine catabolic process	DLAgn_00137210
GO:0060036	1	0.03%	0.01%	0.208	0.953	notochord cell vacuolation	DLAgn_00172090
GO:0097577	1	0.03%	0.01%	0.208	0.953	sequestering of iron ion	DLAgn_00241760
GO:0080144	1	0.03%	0.01%	0.208	0.953	amino acid homeostasis	DLAgn_00134140
GO:0042448	1	0.03%	0.01%	0.208	0.953	progesterone metabolic process	DLAgn_00002640
GO:0042483	1	0.03%	0.01%	0.208	0.953	negative regulation of odontogenesis	DLAgn_00080560
GO:0035087	1	0.03%	0.01%	0.208	0.953	siRNA loading onto RISC involved in RNA interference	DLAgn_00108850
GO:0051097	1	0.03%	0.01%	0.208	0.953	negative regulation of helicase activity	DLAgn_00010580
GO:0006106	1	0.03%	0.01%	0.208	0.953	fumarate metabolic process	DLAgn_00149850
GO:0048505	1	0.03%	0.01%	0.208	0.953	regulation of timing of cell differentiation	DLAgn_00071580
GO:1902882	1	0.03%	0.01%	0.208	0.953	regulation of response to oxidative stress	DLAgn_00025970
GO:0048548	1	0.03%	0.01%	0.208	0.953	regulation of pinocytosis	DLAgn_00203710
GO:0006116	1	0.03%	0.01%	0.208	0.953	NADH oxidation	DLAgn_00046770
GO:0072098	1	0.03%	0.01%	0.208	0.953	anterior/posterior pattern specification involved in kidney development	DLAgn_00018740
GO:0032914	1	0.03%	0.01%	0.208	0.953	positive regulation of transforming growth factor beta1 production	DLAgn_00053130
GO:0006127	1	0.03%	0.01%	0.208	0.953	glycerophosphate shuttle	DLAgn_00046770
GO:0021742	1	0.03%	0.01%	0.208	0.953	abducens nucleus development	DLAgn_00053880
GO:0048549	1	0.03%	0.01%	0.208	0.953	positive regulation of pinocytosis	DLAgn_00203710
GO:0032908	1	0.03%	0.01%	0.208	0.953	regulation of transforming growth factor beta1 production	DLAgn_00053130
GO:0001774	1	0.03%	0.01%	0.208	0.953	microglial cell activation	DLAgn_00002460
GO:2000172	1	0.03%	0.01%	0.208	0.953	regulation of branching morphogenesis of a nerve	DLAgn_00171890
GO:2000173	1	0.03%	0.01%	0.208	0.953	negative regulation of branching morphogenesis of a nerve	DLAgn_00171890
GO:1903649	1	0.03%	0.01%	0.208	0.953	regulation of cytoplasmic transport	DLAgn_00168640
GO:0021764	1	0.03%	0.01%	0.208	0.953	amygdala development	DLAgn_00071580
GO:0021768	1	0.03%	0.01%	0.208	0.953	nucleus accumbens development	DLAgn_00164010
GO:0061484	1	0.03%	0.01%	0.208	0.953	hematopoietic stem cell homeostasis	DLAgn_00036420
GO:0019988	1	0.03%	0.01%	0.208	0.953	charged-tRNA amino acid modification	DLAgn_00154640
GO:0016557	1	0.03%	0.01%	0.208	0.953	peroxisome membrane biogenesis	DLAgn_00162660
GO:0016576	1	0.03%	0.01%	0.208	0.953	histone dephosphorylation	DLAgn_00095690
GO:2000109	1	0.03%	0.01%	0.208	0.953	regulation of macrophage apoptotic process	DLAgn_00010580
GO:2000111	1	0.03%	0.01%	0.208	0.953	positive regulation of macrophage apoptotic process	DLAgn_00010580
GO:0043111	1	0.03%	0.01%	0.208	0.953	replication fork arrest	DLAgn_00079610
GO:0016584	1	0.03%	0.01%	0.208	0.953	nucleosome positioning	DLAgn_00183300
GO:2000121	1	0.03%	0.01%	0.208	0.953	regulation of removal of superoxide radicals	DLAgn_00025970
GO:0006173	1	0.03%	0.01%	0.208	0.953	dADP biosynthetic process	DLAgn_00008630
GO:0016598	1	0.03%	0.01%	0.208	0.953	protein arginylation	DLAgn_00011090
GO:0035026	1	0.03%	0.01%	0.208	0.953	leading edge cell differentiation	DLAgn_00002460
GO:0030327	1	0.03%	0.01%	0.208	0.953	prenylated protein catabolic process	DLAgn_00023040
GO:0031118	1	0.03%	0.01%	0.208	0.953	rRNA pseudouridine synthesis	DLAgn_00235050
GO:0042351	1	0.03%	0.01%	0.208	0.953	'de novo' GDP-L-fucose biosynthetic process	DLAgn_00145570
GO:0045657	1	0.03%	0.01%	0.208	0.953	positive regulation of monocyte differentiation	DLAgn_00002460
GO:0045658	1	0.03%	0.01%	0.208	0.953	regulation of neutrophil differentiation	DLAgn_00157600
GO:0048478	1	0.03%	0.01%	0.208	0.953	replication fork protection	DLAgn_00162620
GO:0048386	1	0.03%	0.01%	0.208	0.953	positive regulation of retinoic acid receptor signaling pathway	DLAgn_00164010
GO:0061365	1	0.03%	0.01%	0.208	0.953	positive regulation of triglyceride lipase activity	DLAgn_00098590
GO:0043048	1	0.03%	0.01%	0.208	0.953	dolichyl monophosphate biosynthetic process	DLAgn_00082680
GO:2000480	1	0.03%	0.01%	0.208	0.953	negative regulation of cAMP-dependent protein kinase activity	DLAgn_00010580
GO:2000481	1	0.03%	0.01%	0.208	0.953	positive regulation of cAMP-dependent protein kinase activity	DLAgn_00010580
GO:0032802	1	0.03%	0.01%	0.208	0.953	low-density lipoprotein particle receptor catabolic process	DLAgn_00152130
GO:1901031	1	0.03%	0.01%	0.208	0.953	regulation of response to reactive oxygen species	DLAgn_00025970
GO:2000419	1	0.03%	0.01%	0.208	0.953	regulation of eosinophil extravasation	DLAgn_00082530
GO:0070682	1	0.03%	0.01%	0.208	0.953	proteasome regulatory particle assembly	DLAgn_00111650
GO:2000417	1	0.03%	0.01%	0.208	0.953	negative regulation of eosinophil migration	DLAgn_00082530
GO:2000416	1	0.03%	0.01%	0.208	0.953	regulation of eosinophil migration	DLAgn_00082530
GO:2000420	1	0.03%	0.01%	0.208	0.953	negative regulation of eosinophil extravasation	DLAgn_00082530
GO:0030200	1	0.03%	0.01%	0.208	0.953	heparan sulfate proteoglycan catabolic process	DLAgn_00080530
GO:0090346	1	0.03%	0.01%	0.208	0.953	cellular organofluorine metabolic process	DLAgn_00031210
GO:0090345	1	0.03%	0.01%	0.208	0.953	cellular organohalogen metabolic process	DLAgn_00031210
GO:0033624	1	0.03%	0.01%	0.208	0.953	negative regulation of integrin activation	DLAgn_00082530
GO:0006014	1	0.03%	0.01%	0.208	0.953	D-ribose metabolic process	DLAgn_00019250
GO:0048305	1	0.03%	0.01%	0.208	0.953	immunoglobulin secretion	DLAgn_00152990
GO:0042214	1	0.03%	0.01%	0.208	0.953	terpene metabolic process	DLAgn_00041580
GO:0018008	1	0.03%	0.01%	0.208	0.953	N-terminal peptidyl-glycine N-myristoylation	DLAgn_00193580
GO:0018011	1	0.03%	0.01%	0.208	0.953	N-terminal peptidyl-alanine methylation	DLAgn_00079570
GO:0018012	1	0.03%	0.01%	0.208	0.953	N-terminal peptidyl-alanine trimethylation	DLAgn_00079570
GO:0018016	1	0.03%	0.01%	0.208	0.953	N-terminal peptidyl-proline dimethylation	DLAgn_00079570
GO:0030263	1	0.03%	0.01%	0.208	0.953	apoptotic chromosome condensation	DLAgn_00100110
GO:0006043	1	0.03%	0.01%	0.208	0.953	glucosamine catabolic process	DLAgn_00110300
GO:0045617	1	0.03%	0.01%	0.208	0.953	negative regulation of keratinocyte differentiation	DLAgn_00153380
GO:0045650	1	0.03%	0.01%	0.208	0.953	negative regulation of macrophage differentiation	DLAgn_00116710
GO:0045655	1	0.03%	0.01%	0.208	0.953	regulation of monocyte differentiation	DLAgn_00002460
GO:0006050	1	0.03%	0.01%	0.208	0.953	mannosamine metabolic process	DLAgn_00135220
GO:0006051	1	0.03%	0.01%	0.208	0.953	N-acetylmannosamine metabolic process	DLAgn_00135220
GO:0006059	1	0.03%	0.01%	0.208	0.953	hexitol metabolic process	DLAgn_00159060
GO:1900407	1	0.03%	0.01%	0.208	0.953	regulation of cellular response to oxidative stress	DLAgn_00025970
GO:0006060	1	0.03%	0.01%	0.208	0.953	sorbitol metabolic process	DLAgn_00159060
GO:0036388	1	0.03%	0.01%	0.208	0.953	pre-replicative complex assembly	DLAgn_00077820
GO:0006062	1	0.03%	0.01%	0.208	0.953	sorbitol catabolic process	DLAgn_00159060
GO:1902532	27	0.85%	0.73%	0.213	0.953	negative regulation of intracellular signal transduction	DLAgn_00089440,DLAgn_00172030,DLAgn_00228980,DLAgn_00010580,DLAgn_00179090,DLAgn_00109500,DLAgn_00080560,DLAgn_00155360,DLAgn_00089550,DLAgn_00232330,DLAgn_00120280,DLAgn_00174420,DLAgn_00124320,DLAgn_00025900,DLAgn_00121990,DLAgn_00088180,DLAgn_00225020,DLAgn_00241760,DLAgn_00110810,DLAgn_00245820,DLAgn_00112640,DLAgn_00111650,DLAgn_00249950,DLAgn_00172090,DLAgn_00183910,DLAgn_00067230,DLAgn_000…
GO:1903046	12	0.38%	0.29%	0.214	0.953	meiotic cell cycle process	DLAgn_00100110,DLAgn_00244560,DLAgn_00012130,DLAgn_00222920,DLAgn_00103550,DLAgn_00243470,DLAgn_00141160,DLAgn_00192370,DLAgn_00203340,DLAgn_00080770,DLAgn_00099410,DLAgn_00201110
GO:2000045	8	0.25%	0.18%	0.214	0.953	regulation of G1/S transition of mitotic cell cycle	DLAgn_00171690,DLAgn_00196030,DLAgn_00057070,DLAgn_00029470,DLAgn_00104860,DLAgn_00147280,DLAgn_00153380,DLAgn_00067240
GO:0032272	8	0.25%	0.18%	0.214	0.953	negative regulation of protein polymerization	DLAgn_00055650,DLAgn_00093500,DLAgn_00137840,DLAgn_00111480,DLAgn_00143540,DLAgn_00201560,DLAgn_00061250,DLAgn_00086860
GO:0000096	8	0.25%	0.18%	0.214	0.953	sulfur amino acid metabolic process	DLAgn_00069270,DLAgn_00182730,DLAgn_00097050,DLAgn_00012640,DLAgn_00081480,DLAgn_00137710,DLAgn_00067540,DLAgn_00081890
GO:0048024	8	0.25%	0.18%	0.214	0.953	regulation of mRNA splicing, via spliceosome	DLAgn_00067310,DLAgn_00096440,DLAgn_00109500,DLAgn_00053700,DLAgn_00203960,DLAgn_00024790,DLAgn_00232940,DLAgn_00084640
GO:1902806	8	0.25%	0.18%	0.214	0.953	regulation of cell cycle G1/S phase transition	DLAgn_00171690,DLAgn_00196030,DLAgn_00057070,DLAgn_00029470,DLAgn_00104860,DLAgn_00147280,DLAgn_00153380,DLAgn_00067240
GO:1902105	15	0.47%	0.38%	0.214	0.953	regulation of leukocyte differentiation	DLAgn_00106910,DLAgn_00157600,DLAgn_00124120,DLAgn_00146970,DLAgn_00228980,DLAgn_00116710,DLAgn_00002460,DLAgn_00200520,DLAgn_00107270,DLAgn_00075290,DLAgn_00081820,DLAgn_00063820,DLAgn_00249560,DLAgn_00151160,DLAgn_00080560
GO:0010639	22	0.69%	0.58%	0.217	0.953	negative regulation of organelle organization	DLAgn_00093500,DLAgn_00103550,DLAgn_00126460,DLAgn_00201560,DLAgn_00225020,DLAgn_00241100,DLAgn_00031080,DLAgn_00099410,DLAgn_00184570,DLAgn_00056310,DLAgn_00055650,DLAgn_00111650,DLAgn_00108670,DLAgn_00137840,DLAgn_00111480,DLAgn_00143540,DLAgn_00152050,DLAgn_00193020,DLAgn_00080560,DLAgn_00141700,DLAgn_00061250,DLAgn_00086860
GO:0016331	7	0.22%	0.16%	0.219	0.953	morphogenesis of embryonic epithelium	DLAgn_00158250,DLAgn_00008930,DLAgn_00243880,DLAgn_00122400,DLAgn_00177880,DLAgn_00164010,DLAgn_00153380
GO:0055092	7	0.22%	0.16%	0.219	0.953	sterol homeostasis	DLAgn_00075090,DLAgn_00108310,DLAgn_00152130,DLAgn_00028390,DLAgn_00010580,DLAgn_00031350,DLAgn_00172090
GO:0032868	7	0.22%	0.16%	0.219	0.953	response to insulin	DLAgn_00047380,DLAgn_00062810,DLAgn_00004960,DLAgn_00069910,DLAgn_00238560,DLAgn_00007800,DLAgn_00092000
GO:0032869	7	0.22%	0.16%	0.219	0.953	cellular response to insulin stimulus	DLAgn_00047380,DLAgn_00062810,DLAgn_00004960,DLAgn_00069910,DLAgn_00238560,DLAgn_00007800,DLAgn_00092000
GO:0044264	14	0.44%	0.35%	0.222	0.953	cellular polysaccharide metabolic process	DLAgn_00088250,DLAgn_00123870,DLAgn_00181530,DLAgn_00058350,DLAgn_00203510,DLAgn_00186460,DLAgn_00003480,DLAgn_00085710,DLAgn_00141100,DLAgn_00023770,DLAgn_00216550,DLAgn_00178860,DLAgn_00191330,DLAgn_00067230
GO:0043923	3	0.09%	0.05%	0.222	0.953	positive regulation by host of viral transcription	DLAgn_00002460,DLAgn_00067310,DLAgn_00122870
GO:1903779	3	0.09%	0.05%	0.222	0.953	regulation of cardiac conduction	DLAgn_00084450,DLAgn_00241760,DLAgn_00067230
GO:0006971	3	0.09%	0.05%	0.222	0.953	hypotonic response	DLAgn_00052750,DLAgn_00078080,DLAgn_00254530
GO:1903051	3	0.09%	0.05%	0.222	0.953	negative regulation of proteolysis involved in cellular protein catabolic process	DLAgn_00162460,DLAgn_00164700,DLAgn_00070720
GO:0070306	3	0.09%	0.05%	0.222	0.953	lens fiber cell differentiation	DLAgn_00004670,DLAgn_00002530,DLAgn_00090190
GO:0050000	3	0.09%	0.05%	0.222	0.953	chromosome localization	DLAgn_00046700,DLAgn_00065100,DLAgn_00222920
GO:1900739	3	0.09%	0.05%	0.222	0.953	regulation of protein insertion into mitochondrial membrane involved in apoptotic signaling pathway	DLAgn_00046410,DLAgn_00229550,DLAgn_00028850
GO:1900740	3	0.09%	0.05%	0.222	0.953	positive regulation of protein insertion into mitochondrial membrane involved in apoptotic signaling pathway	DLAgn_00046410,DLAgn_00229550,DLAgn_00028850
GO:0061037	3	0.09%	0.05%	0.222	0.953	negative regulation of cartilage development	DLAgn_00200520,DLAgn_00063820,DLAgn_00054470
GO:0002753	3	0.09%	0.05%	0.222	0.953	cytoplasmic pattern recognition receptor signaling pathway	DLAgn_00141590,DLAgn_00147280,DLAgn_00088300
GO:0060766	3	0.09%	0.05%	0.222	0.953	negative regulation of androgen receptor signaling pathway	DLAgn_00124120,DLAgn_00193750,DLAgn_00010580
GO:0031648	3	0.09%	0.05%	0.222	0.953	protein destabilization	DLAgn_00184570,DLAgn_00164710,DLAgn_00010580
GO:0046902	3	0.09%	0.05%	0.222	0.953	regulation of mitochondrial membrane permeability	DLAgn_00046410,DLAgn_00229550,DLAgn_00028850
GO:1901799	3	0.09%	0.05%	0.222	0.953	negative regulation of proteasomal protein catabolic process	DLAgn_00162460,DLAgn_00164700,DLAgn_00070720
GO:0051303	3	0.09%	0.05%	0.222	0.953	establishment of chromosome localization	DLAgn_00046700,DLAgn_00065100,DLAgn_00222920
GO:0060479	3	0.09%	0.05%	0.222	0.953	lung cell differentiation	DLAgn_00200520,DLAgn_00229550,DLAgn_00063820
GO:0035308	3	0.09%	0.05%	0.222	0.953	negative regulation of protein dephosphorylation	DLAgn_00046410,DLAgn_00028850,DLAgn_00079550
GO:0001919	3	0.09%	0.05%	0.222	0.953	regulation of receptor recycling	DLAgn_00152130,DLAgn_00031350,DLAgn_00104850
GO:0002286	3	0.09%	0.05%	0.222	0.953	T cell activation involved in immune response	DLAgn_00256420,DLAgn_00256300,DLAgn_00226880
GO:0006303	3	0.09%	0.05%	0.222	0.953	double-strand break repair via nonhomologous end joining	DLAgn_00098900,DLAgn_00049960,DLAgn_00160190
GO:0034260	3	0.09%	0.05%	0.222	0.953	negative regulation of GTPase activity	DLAgn_00171890,DLAgn_00081300,DLAgn_00142460
GO:0000726	3	0.09%	0.05%	0.222	0.953	non-recombinational repair	DLAgn_00098900,DLAgn_00049960,DLAgn_00160190
GO:1903363	3	0.09%	0.05%	0.222	0.953	negative regulation of cellular protein catabolic process	DLAgn_00162460,DLAgn_00164700,DLAgn_00070720
GO:0050892	3	0.09%	0.05%	0.222	0.953	intestinal absorption	DLAgn_00141360,DLAgn_00163040,DLAgn_00172090
GO:0006265	3	0.09%	0.05%	0.222	0.953	DNA topological change	DLAgn_00100110,DLAgn_00124360,DLAgn_00160070
GO:0009068	3	0.09%	0.05%	0.222	0.953	aspartate family amino acid catabolic process	DLAgn_00263490,DLAgn_00264000,DLAgn_00069170
GO:0001759	3	0.09%	0.05%	0.222	0.953	organ induction	DLAgn_00172140,DLAgn_00200520,DLAgn_00063820
GO:0090559	3	0.09%	0.05%	0.222	0.953	regulation of membrane permeability	DLAgn_00046410,DLAgn_00229550,DLAgn_00028850
GO:1903747	3	0.09%	0.05%	0.222	0.953	regulation of establishment of protein localization to mitochondrion	DLAgn_00046410,DLAgn_00229550,DLAgn_00028850
GO:1903749	3	0.09%	0.05%	0.222	0.953	positive regulation of establishment of protein localization to mitochondrion	DLAgn_00046410,DLAgn_00229550,DLAgn_00028850
GO:1901028	3	0.09%	0.05%	0.222	0.953	regulation of mitochondrial outer membrane permeabilization involved in apoptotic signaling pathway	DLAgn_00046410,DLAgn_00229550,DLAgn_00028850
GO:1901030	3	0.09%	0.05%	0.222	0.953	positive regulation of mitochondrial outer membrane permeabilization involved in apoptotic signaling pathway	DLAgn_00046410,DLAgn_00229550,DLAgn_00028850
GO:0032878	3	0.09%	0.05%	0.222	0.953	regulation of establishment or maintenance of cell polarity	DLAgn_00233330,DLAgn_00109930,DLAgn_00185470
GO:0006012	3	0.09%	0.05%	0.222	0.953	galactose metabolic process	DLAgn_00240480,DLAgn_00181530,DLAgn_00020250
GO:0006013	3	0.09%	0.05%	0.222	0.953	mannose metabolic process	DLAgn_00135220,DLAgn_00185600,DLAgn_00143960
GO:0007005	19	0.6%	0.5%	0.223	0.953	mitochondrion organization	DLAgn_00094820,DLAgn_00170380,DLAgn_00171890,DLAgn_00068930,DLAgn_00046410,DLAgn_00020230,DLAgn_00229550,DLAgn_00164480,DLAgn_00184380,DLAgn_00260600,DLAgn_00002460,DLAgn_00187510,DLAgn_00031120,DLAgn_00011730,DLAgn_00028850,DLAgn_00249330,DLAgn_00212350,DLAgn_00152050,DLAgn_00027480
GO:0000188	6	0.19%	0.13%	0.224	0.953	inactivation of MAPK activity	DLAgn_00120280,DLAgn_00172030,DLAgn_00249950,DLAgn_00179090,DLAgn_00110810,DLAgn_00172090
GO:1902115	6	0.19%	0.13%	0.224	0.953	regulation of organelle assembly	DLAgn_00164650,DLAgn_00076180,DLAgn_00065080,DLAgn_00066280,DLAgn_00022140,DLAgn_00226850
GO:0009311	6	0.19%	0.13%	0.224	0.953	oligosaccharide metabolic process	DLAgn_00065530,DLAgn_00068700,DLAgn_00140560,DLAgn_00068040,DLAgn_00182650,DLAgn_00082310
GO:0009148	6	0.19%	0.13%	0.224	0.953	pyrimidine nucleoside triphosphate biosynthetic process	DLAgn_00077390,DLAgn_00153650,DLAgn_00240420,DLAgn_00109940,DLAgn_00153340,DLAgn_00186590
GO:0097190	23	0.72%	0.62%	0.227	0.953	apoptotic signaling pathway	DLAgn_00067310,DLAgn_00104900,DLAgn_00083050,DLAgn_00234780,DLAgn_00012130,DLAgn_00046410,DLAgn_00103550,DLAgn_00229550,DLAgn_00022400,DLAgn_00202440,DLAgn_00010580,DLAgn_00147280,DLAgn_00205770,DLAgn_00058100,DLAgn_00031120,DLAgn_00130380,DLAgn_00028850,DLAgn_00161970,DLAgn_00211290,DLAgn_00049960,DLAgn_00153670,DLAgn_00153380,DLAgn_00175570
GO:0051817	5	0.16%	0.1%	0.228	0.953	modulation of process of other organism involved in symbiotic interaction	DLAgn_00002460,DLAgn_00174420,DLAgn_00067310,DLAgn_00187700,DLAgn_00122870
GO:0000097	5	0.16%	0.1%	0.228	0.953	sulfur amino acid biosynthetic process	DLAgn_00069270,DLAgn_00182730,DLAgn_00081480,DLAgn_00137710,DLAgn_00081890
GO:0046651	5	0.16%	0.1%	0.228	0.953	lymphocyte proliferation	DLAgn_00054840,DLAgn_00161420,DLAgn_00133520,DLAgn_00066380,DLAgn_00067550
GO:0035821	5	0.16%	0.1%	0.228	0.953	modulation of process of other organism	DLAgn_00002460,DLAgn_00174420,DLAgn_00067310,DLAgn_00187700,DLAgn_00122870
GO:0015693	5	0.16%	0.1%	0.228	0.953	magnesium ion transport	DLAgn_00206110,DLAgn_00019150,DLAgn_00161820,DLAgn_00153180,DLAgn_00179450
GO:0009651	5	0.16%	0.1%	0.228	0.953	response to salt stress	DLAgn_00076370,DLAgn_00042110,DLAgn_00052750,DLAgn_00078080,DLAgn_00254530
GO:0010498	5	0.16%	0.1%	0.228	0.953	proteasomal protein catabolic process	DLAgn_00187800,DLAgn_00012660,DLAgn_00152750,DLAgn_00045490,DLAgn_00079010
GO:0006625	5	0.16%	0.1%	0.228	0.953	protein targeting to peroxisome	DLAgn_00162660,DLAgn_00196150,DLAgn_00135250,DLAgn_00232580,DLAgn_00132250
GO:0072595	5	0.16%	0.1%	0.228	0.953	maintenance of protein localization in organelle	DLAgn_00185890,DLAgn_00240260,DLAgn_00126050,DLAgn_00142460,DLAgn_00019280
GO:0030858	5	0.16%	0.1%	0.228	0.953	positive regulation of epithelial cell differentiation	DLAgn_00200520,DLAgn_00208580,DLAgn_00063820,DLAgn_00022380,DLAgn_00080560
GO:0051148	5	0.16%	0.1%	0.228	0.953	negative regulation of muscle cell differentiation	DLAgn_00232330,DLAgn_00183680,DLAgn_00058350,DLAgn_00024790,DLAgn_00232940
GO:2001242	5	0.16%	0.1%	0.228	0.953	regulation of intrinsic apoptotic signaling pathway	DLAgn_00089440,DLAgn_00170380,DLAgn_00164710,DLAgn_00225020,DLAgn_00172090
GO:0030521	5	0.16%	0.1%	0.228	0.953	androgen receptor signaling pathway	DLAgn_00028210,DLAgn_00053620,DLAgn_00100140,DLAgn_00063820,DLAgn_00036670
GO:0009067	5	0.16%	0.1%	0.228	0.953	aspartate family amino acid biosynthetic process	DLAgn_00047800,DLAgn_00069270,DLAgn_00182730,DLAgn_00081480,DLAgn_00081890
GO:0032943	5	0.16%	0.1%	0.228	0.953	mononuclear cell proliferation	DLAgn_00054840,DLAgn_00161420,DLAgn_00133520,DLAgn_00066380,DLAgn_00067550
GO:0016577	5	0.16%	0.1%	0.228	0.953	histone demethylation	DLAgn_00209110,DLAgn_00070610,DLAgn_00091910,DLAgn_00115480,DLAgn_00127180
GO:0070661	5	0.16%	0.1%	0.228	0.953	leukocyte proliferation	DLAgn_00054840,DLAgn_00161420,DLAgn_00133520,DLAgn_00066380,DLAgn_00067550
GO:0030261	5	0.16%	0.1%	0.228	0.953	chromosome condensation	DLAgn_00100110,DLAgn_00225900,DLAgn_00123980,DLAgn_00017290,DLAgn_00059020
GO:0045453	4	0.13%	0.08%	0.228	0.953	bone resorption	DLAgn_00200520,DLAgn_00022420,DLAgn_00063820,DLAgn_00228980
GO:0070076	4	0.13%	0.08%	0.228	0.953	histone lysine demethylation	DLAgn_00209110,DLAgn_00070610,DLAgn_00091910,DLAgn_00127180
GO:0050810	4	0.13%	0.08%	0.228	0.953	regulation of steroid biosynthetic process	DLAgn_00002640,DLAgn_00075090,DLAgn_00154770,DLAgn_00010580
GO:0001890	4	0.13%	0.08%	0.228	0.953	placenta development	DLAgn_00020210,DLAgn_00070720,DLAgn_00161800,DLAgn_00220210
GO:0046039	4	0.13%	0.08%	0.228	0.953	GTP metabolic process	DLAgn_00240420,DLAgn_00109940,DLAgn_00153340,DLAgn_00186590
GO:0046051	4	0.13%	0.08%	0.228	0.953	UTP metabolic process	DLAgn_00240420,DLAgn_00109940,DLAgn_00153340,DLAgn_00186590
GO:0006730	10	0.31%	0.24%	0.229	0.953	one-carbon metabolic process	DLAgn_00020750,DLAgn_00187710,DLAgn_00131980,DLAgn_00118440,DLAgn_00078080,DLAgn_00216550,DLAgn_00097780,DLAgn_00131730,DLAgn_00081540,DLAgn_00088400
GO:0035138	10	0.31%	0.24%	0.229	0.953	pectoral fin morphogenesis	DLAgn_00070600,DLAgn_00106910,DLAgn_00260990,DLAgn_00050960,DLAgn_00257390,DLAgn_00262000,DLAgn_00135940,DLAgn_00061790,DLAgn_00200320,DLAgn_00050590
GO:1902275	13	0.41%	0.33%	0.23	0.953	regulation of chromatin organization	DLAgn_00067310,DLAgn_00042600,DLAgn_00123660,DLAgn_00010580,DLAgn_00203340,DLAgn_00031080,DLAgn_00039230,DLAgn_00079610,DLAgn_00108670,DLAgn_00195320,DLAgn_00069430,DLAgn_00171190,DLAgn_00141700
GO:0051253	15	0.47%	0.39%	0.235	0.953	negative regulation of RNA metabolic process	DLAgn_00015000,DLAgn_00226240,DLAgn_00050840,DLAgn_00171610,DLAgn_00203960,DLAgn_00091590,DLAgn_00201920,DLAgn_00027530,DLAgn_00193750,DLAgn_00144520,DLAgn_00024790,DLAgn_00232940,DLAgn_00213840,DLAgn_00084640,DLAgn_00065010
GO:0051656	24	0.75%	0.65%	0.235	0.953	establishment of organelle localization	DLAgn_00046700,DLAgn_00065100,DLAgn_00025920,DLAgn_00168640,DLAgn_00229860,DLAgn_00071750,DLAgn_00093770,DLAgn_00007800,DLAgn_00188980,DLAgn_00162590,DLAgn_00056760,DLAgn_00008930,DLAgn_00118920,DLAgn_00243880,DLAgn_00200520,DLAgn_00222920,DLAgn_00210180,DLAgn_00081820,DLAgn_00063820,DLAgn_00155240,DLAgn_00230930,DLAgn_00086320,DLAgn_00044250,DLAgn_00010800
GO:1990138	9	0.28%	0.22%	0.237	0.953	neuron projection extension	DLAgn_00244990,DLAgn_00036900,DLAgn_00105380,DLAgn_00075600,DLAgn_00202950,DLAgn_00156340,DLAgn_00088310,DLAgn_00019680,DLAgn_00153160
GO:0002761	9	0.28%	0.22%	0.237	0.953	regulation of myeloid leukocyte differentiation	DLAgn_00116710,DLAgn_00106910,DLAgn_00002460,DLAgn_00200520,DLAgn_00157600,DLAgn_00063820,DLAgn_00151160,DLAgn_00228980,DLAgn_00080560
GO:0048675	9	0.28%	0.22%	0.237	0.953	axon extension	DLAgn_00244990,DLAgn_00036900,DLAgn_00105380,DLAgn_00075600,DLAgn_00202950,DLAgn_00156340,DLAgn_00088310,DLAgn_00019680,DLAgn_00153160
GO:0033157	12	0.38%	0.3%	0.238	0.953	regulation of intracellular protein transport	DLAgn_00109690,DLAgn_00055510,DLAgn_00025900,DLAgn_00111770,DLAgn_00175100,DLAgn_00256420,DLAgn_00256300,DLAgn_00046410,DLAgn_00229550,DLAgn_00028850,DLAgn_00058350,DLAgn_00226880
GO:2001233	12	0.38%	0.3%	0.238	0.953	regulation of apoptotic signaling pathway	DLAgn_00094820,DLAgn_00089440,DLAgn_00170380,DLAgn_00164710,DLAgn_00111650,DLAgn_00046410,DLAgn_00229550,DLAgn_00028850,DLAgn_00032410,DLAgn_00027810,DLAgn_00225020,DLAgn_00172090
GO:0009063	17	0.53%	0.45%	0.239	0.953	cellular amino acid catabolic process	DLAgn_00167390,DLAgn_00047950,DLAgn_00136820,DLAgn_00137710,DLAgn_00077400,DLAgn_00073240,DLAgn_00006850,DLAgn_00163940,DLAgn_00263490,DLAgn_00238250,DLAgn_00264000,DLAgn_00187710,DLAgn_00069170,DLAgn_00121300,DLAgn_00064410,DLAgn_00155140,DLAgn_00158480
GO:1902903	29	0.91%	0.8%	0.243	0.953	regulation of supramolecular fiber organization	DLAgn_00093500,DLAgn_00211700,DLAgn_00201560,DLAgn_00029910,DLAgn_00000430,DLAgn_00142460,DLAgn_00184310,DLAgn_00241020,DLAgn_00111480,DLAgn_00143540,DLAgn_00193020,DLAgn_00080560,DLAgn_00086860,DLAgn_00261930,DLAgn_00086040,DLAgn_00124120,DLAgn_00137910,DLAgn_00016170,DLAgn_00167570,DLAgn_00111770,DLAgn_00137120,DLAgn_00055650,DLAgn_00184320,DLAgn_00137840,DLAgn_00195510,DLAgn_00066280,DLAgn_002…
GO:0031327	27	0.85%	0.74%	0.243	0.953	negative regulation of cellular biosynthetic process	DLAgn_00024840,DLAgn_00010580,DLAgn_00001620,DLAgn_00181680,DLAgn_00137210,DLAgn_00079610,DLAgn_00062810,DLAgn_00162620,DLAgn_00252640,DLAgn_00015000,DLAgn_00050840,DLAgn_00172920,DLAgn_00111620,DLAgn_00137340,DLAgn_00143710,DLAgn_00047380,DLAgn_00155090,DLAgn_00009520,DLAgn_00027530,DLAgn_00219020,DLAgn_00069270,DLAgn_00061510,DLAgn_00193750,DLAgn_00144520,DLAgn_00172090,DLAgn_00213840,DLAgn_000…
GO:0009064	14	0.44%	0.36%	0.244	0.953	glutamine family amino acid metabolic process	DLAgn_00152410,DLAgn_00126560,DLAgn_00196070,DLAgn_00119930,DLAgn_00073240,DLAgn_00005880,DLAgn_00163940,DLAgn_00011100,DLAgn_00190350,DLAgn_00012640,DLAgn_00154010,DLAgn_00144720,DLAgn_00198140,DLAgn_00026040
GO:0007589	8	0.25%	0.19%	0.245	0.953	body fluid secretion	DLAgn_00008910,DLAgn_00172100,DLAgn_00093260,DLAgn_00203860,DLAgn_00084350,DLAgn_00172090,DLAgn_00076880,DLAgn_00116080
GO:1903312	8	0.25%	0.19%	0.245	0.953	negative regulation of mRNA metabolic process	DLAgn_00201920,DLAgn_00226240,DLAgn_00203960,DLAgn_00091590,DLAgn_00024790,DLAgn_00232940,DLAgn_00084640,DLAgn_00065010
GO:0051092	11	0.35%	0.28%	0.247	0.953	positive regulation of NF-kappaB transcription factor activity	DLAgn_00067200,DLAgn_00019610,DLAgn_00141590,DLAgn_00209190,DLAgn_00194530,DLAgn_00029470,DLAgn_00022380,DLAgn_00147280,DLAgn_00007800,DLAgn_00148490,DLAgn_00088300
GO:0010564	34	1.1%	0.95%	0.247	0.953	regulation of cell cycle process	DLAgn_00175100,DLAgn_00057070,DLAgn_00103550,DLAgn_00152700,DLAgn_00184570,DLAgn_00056310,DLAgn_00079610,DLAgn_00200520,DLAgn_00063820,DLAgn_00065080,DLAgn_00080560,DLAgn_00153380,DLAgn_00067240,DLAgn_00171690,DLAgn_00046700,DLAgn_00196030,DLAgn_00042600,DLAgn_00070950,DLAgn_00124120,DLAgn_00011680,DLAgn_00241100,DLAgn_00037650,DLAgn_00147280,DLAgn_00226850,DLAgn_00018150,DLAgn_00039230,DLAgn_001…
GO:0042592	111	3.5%	3.3%	0.248	0.953	homeostatic process	DLAgn_00092930,DLAgn_00022420,DLAgn_00188280,DLAgn_00054020,DLAgn_00244990,DLAgn_00134140,DLAgn_00189520,DLAgn_00200520,DLAgn_00080700,DLAgn_00052750,DLAgn_00242050,DLAgn_00152130,DLAgn_00193220,DLAgn_00005490,DLAgn_00179450,DLAgn_00098900,DLAgn_00171450,DLAgn_00224170,DLAgn_00175930,DLAgn_00174960,DLAgn_00152750,DLAgn_00240310,DLAgn_00141360,DLAgn_00053280,DLAgn_00054250,DLAgn_00138630,DLAgn_000…
GO:0045935	20	0.63%	0.54%	0.251	0.953	positive regulation of nucleobase-containing compound metabolic process	DLAgn_00095800,DLAgn_00067310,DLAgn_00042600,DLAgn_00168640,DLAgn_00075740,DLAgn_00010580,DLAgn_00113620,DLAgn_00147070,DLAgn_00019240,DLAgn_00092000,DLAgn_00039230,DLAgn_00109690,DLAgn_00201920,DLAgn_00244560,DLAgn_00027530,DLAgn_00164650,DLAgn_00109500,DLAgn_00082140,DLAgn_00171190,DLAgn_00239810
GO:0006633	13	0.41%	0.33%	0.253	0.953	fatty acid biosynthetic process	DLAgn_00100650,DLAgn_00102430,DLAgn_00056080,DLAgn_00046510,DLAgn_00197930,DLAgn_00223280,DLAgn_00017510,DLAgn_00181630,DLAgn_00054050,DLAgn_00187120,DLAgn_00183700,DLAgn_00122850,DLAgn_00045650
GO:0051865	7	0.22%	0.16%	0.254	0.953	protein autoubiquitination	DLAgn_00148330,DLAgn_00130290,DLAgn_00245470,DLAgn_00079590,DLAgn_00063740,DLAgn_00214720,DLAgn_00129590
GO:0045727	7	0.22%	0.16%	0.254	0.953	positive regulation of translation	DLAgn_00198640,DLAgn_00143460,DLAgn_00255730,DLAgn_00001620,DLAgn_00104420,DLAgn_00219740,DLAgn_00058100
GO:0006029	7	0.22%	0.16%	0.254	0.953	proteoglycan metabolic process	DLAgn_00070600,DLAgn_00228490,DLAgn_00080530,DLAgn_00052650,DLAgn_00070730,DLAgn_00177940,DLAgn_00151820
GO:0006766	10	0.31%	0.25%	0.257	0.953	vitamin metabolic process	DLAgn_00138840,DLAgn_00134020,DLAgn_00124410,DLAgn_00249660,DLAgn_00187710,DLAgn_00012640,DLAgn_00020360,DLAgn_00244840,DLAgn_00025890,DLAgn_00054260
GO:0008652	15	0.47%	0.39%	0.257	0.953	cellular amino acid biosynthetic process	DLAgn_00047800,DLAgn_00124410,DLAgn_00196070,DLAgn_00182730,DLAgn_00135500,DLAgn_00137710,DLAgn_00050690,DLAgn_00005880,DLAgn_00032110,DLAgn_00069270,DLAgn_00011100,DLAgn_00190350,DLAgn_00081480,DLAgn_00154010,DLAgn_00081890
GO:0016042	23	0.72%	0.63%	0.261	0.953	lipid catabolic process	DLAgn_00018320,DLAgn_00065530,DLAgn_00068700,DLAgn_00232580,DLAgn_00141580,DLAgn_00241650,DLAgn_00228760,DLAgn_00227700,DLAgn_00187240,DLAgn_00137210,DLAgn_00143710,DLAgn_00264350,DLAgn_00203710,DLAgn_00053300,DLAgn_00247210,DLAgn_00061730,DLAgn_00022660,DLAgn_00043080,DLAgn_00114060,DLAgn_00173150,DLAgn_00025010,DLAgn_00082310,DLAgn_00196780
GO:0006826	6	0.19%	0.14%	0.262	0.953	iron ion transport	DLAgn_00030450,DLAgn_00159300,DLAgn_00047810,DLAgn_00091070,DLAgn_00195850,DLAgn_00039510
GO:0061025	6	0.19%	0.14%	0.262	0.953	membrane fusion	DLAgn_00025900,DLAgn_00092930,DLAgn_00061400,DLAgn_00209150,DLAgn_00145610,DLAgn_00104850
GO:0010965	6	0.19%	0.14%	0.262	0.953	regulation of mitotic sister chromatid separation	DLAgn_00184570,DLAgn_00056310,DLAgn_00141410,DLAgn_00241100,DLAgn_00080560,DLAgn_00152700
GO:0033047	6	0.19%	0.14%	0.262	0.953	regulation of mitotic sister chromatid segregation	DLAgn_00184570,DLAgn_00056310,DLAgn_00141410,DLAgn_00241100,DLAgn_00080560,DLAgn_00152700
GO:1905818	6	0.19%	0.14%	0.262	0.953	regulation of chromosome separation	DLAgn_00184570,DLAgn_00056310,DLAgn_00141410,DLAgn_00241100,DLAgn_00080560,DLAgn_00152700
GO:0006369	6	0.19%	0.14%	0.262	0.953	termination of RNA polymerase II transcription	DLAgn_00137720,DLAgn_00108850,DLAgn_00203960,DLAgn_00052270,DLAgn_00194440,DLAgn_00072020
GO:0006144	6	0.19%	0.14%	0.262	0.953	purine nucleobase metabolic process	DLAgn_00152400,DLAgn_00152410,DLAgn_00165190,DLAgn_00187710,DLAgn_00137640,DLAgn_00017470
GO:0045743	6	0.19%	0.14%	0.262	0.953	positive regulation of fibroblast growth factor receptor signaling pathway	DLAgn_00070600,DLAgn_00200520,DLAgn_00063820,DLAgn_00050960,DLAgn_00061790,DLAgn_00200320
GO:0019886	6	0.19%	0.14%	0.262	0.953	antigen processing and presentation of exogenous peptide antigen via MHC class II	DLAgn_00007950,DLAgn_00260990,DLAgn_00135940,DLAgn_00025890,DLAgn_00225970,DLAgn_00187130
GO:0007623	12	0.38%	0.31%	0.263	0.953	circadian rhythm	DLAgn_00232330,DLAgn_00002460,DLAgn_00147360,DLAgn_00112640,DLAgn_00162240,DLAgn_00230350,DLAgn_00143830,DLAgn_00226240,DLAgn_00238560,DLAgn_00196610,DLAgn_00193010,DLAgn_00145390
GO:0062197	12	0.38%	0.31%	0.263	0.953	cellular response to chemical stress	DLAgn_00094820,DLAgn_00104900,DLAgn_00083050,DLAgn_00241020,DLAgn_00259010,DLAgn_00238560,DLAgn_00010580,DLAgn_00172090,DLAgn_00189970,DLAgn_00097720,DLAgn_00205770,DLAgn_00090680
GO:0006066	32	1.0%	0.9%	0.263	0.953	alcohol metabolic process	DLAgn_00151570,DLAgn_00138810,DLAgn_00202310,DLAgn_00002810,DLAgn_00054680,DLAgn_00050590,DLAgn_00158250,DLAgn_00115720,DLAgn_00247200,DLAgn_00099010,DLAgn_00002640,DLAgn_00156210,DLAgn_00046320,DLAgn_00178980,DLAgn_00022130,DLAgn_00159060,DLAgn_00029140,DLAgn_00124320,DLAgn_00157700,DLAgn_00045610,DLAgn_00098300,DLAgn_00052290,DLAgn_00019780,DLAgn_00167900,DLAgn_00162130,DLAgn_00035720,DLAgn_000…
GO:0030856	9	0.28%	0.22%	0.267	0.953	regulation of epithelial cell differentiation	DLAgn_00018740,DLAgn_00200520,DLAgn_00208580,DLAgn_00063820,DLAgn_00172090,DLAgn_00054470,DLAgn_00022380,DLAgn_00080560,DLAgn_00153380
GO:0006476	9	0.28%	0.22%	0.267	0.953	protein deacetylation	DLAgn_00113650,DLAgn_00232330,DLAgn_00112640,DLAgn_00145450,DLAgn_00264890,DLAgn_00193750,DLAgn_00066280,DLAgn_00010580,DLAgn_00198690
GO:0050818	9	0.28%	0.22%	0.267	0.953	regulation of coagulation	DLAgn_00080620,DLAgn_00085030,DLAgn_00080530,DLAgn_00140650,DLAgn_00183610,DLAgn_00115690,DLAgn_00029060,DLAgn_00172090,DLAgn_00014180
GO:1903827	16	0.5%	0.43%	0.269	0.953	regulation of cellular protein localization	DLAgn_00151960,DLAgn_00025900,DLAgn_00175100,DLAgn_00256420,DLAgn_00256300,DLAgn_00046410,DLAgn_00229550,DLAgn_00058350,DLAgn_00226880,DLAgn_00109690,DLAgn_00055510,DLAgn_00111770,DLAgn_00200520,DLAgn_00028850,DLAgn_00063820,DLAgn_00155360
GO:0031329	33	1.0%	0.93%	0.27	0.953	regulation of cellular catabolic process	DLAgn_00195690,DLAgn_00039280,DLAgn_00226240,DLAgn_00070720,DLAgn_00010580,DLAgn_00052160,DLAgn_00160190,DLAgn_00162460,DLAgn_00164700,DLAgn_00006980,DLAgn_00061400,DLAgn_00196610,DLAgn_00026270,DLAgn_00175150,DLAgn_00171890,DLAgn_00230350,DLAgn_00228450,DLAgn_00058670,DLAgn_00141580,DLAgn_00091590,DLAgn_00073880,DLAgn_00030650,DLAgn_00201920,DLAgn_00247510,DLAgn_00116740,DLAgn_00027530,DLAgn_001…
GO:0030258	22	0.69%	0.6%	0.27	0.953	lipid modification	DLAgn_00250270,DLAgn_00224290,DLAgn_00144560,DLAgn_00232580,DLAgn_00241650,DLAgn_00171600,DLAgn_00227700,DLAgn_00077970,DLAgn_00070450,DLAgn_00187240,DLAgn_00077980,DLAgn_00137210,DLAgn_00143710,DLAgn_00222920,DLAgn_00247210,DLAgn_00061730,DLAgn_00243360,DLAgn_00107970,DLAgn_00043070,DLAgn_00114060,DLAgn_00025010,DLAgn_00211780
GO:2000113	20	0.63%	0.54%	0.27	0.953	negative regulation of cellular macromolecule biosynthetic process	DLAgn_00015000,DLAgn_00024840,DLAgn_00050840,DLAgn_00001620,DLAgn_00181680,DLAgn_00111620,DLAgn_00137340,DLAgn_00079610,DLAgn_00155090,DLAgn_00009520,DLAgn_00027530,DLAgn_00162620,DLAgn_00219020,DLAgn_00069270,DLAgn_00061510,DLAgn_00193750,DLAgn_00252640,DLAgn_00144520,DLAgn_00213840,DLAgn_00086210
GO:0010822	5	0.16%	0.11%	0.271	0.953	positive regulation of mitochondrion organization	DLAgn_00170380,DLAgn_00046410,DLAgn_00229550,DLAgn_00126460,DLAgn_00028850
GO:0030968	5	0.16%	0.11%	0.271	0.953	endoplasmic reticulum unfolded protein response	DLAgn_00116740,DLAgn_00161970,DLAgn_00156440,DLAgn_00164790,DLAgn_00064120
GO:0051591	5	0.16%	0.11%	0.271	0.953	response to cAMP	DLAgn_00002460,DLAgn_00120900,DLAgn_00238560,DLAgn_00196730,DLAgn_00092000
GO:0010469	5	0.16%	0.11%	0.271	0.953	regulation of signaling receptor activity	DLAgn_00249730,DLAgn_00022650,DLAgn_00035720,DLAgn_00052290,DLAgn_00026270
GO:0071479	5	0.16%	0.11%	0.271	0.953	cellular response to ionizing radiation	DLAgn_00070960,DLAgn_00238560,DLAgn_00252640,DLAgn_00010580,DLAgn_00205770
GO:0043574	5	0.16%	0.11%	0.271	0.953	peroxisomal transport	DLAgn_00162660,DLAgn_00196150,DLAgn_00135250,DLAgn_00232580,DLAgn_00132250
GO:0050819	5	0.16%	0.11%	0.271	0.953	negative regulation of coagulation	DLAgn_00080620,DLAgn_00085030,DLAgn_00183610,DLAgn_00115690,DLAgn_00014180
GO:0060215	5	0.16%	0.11%	0.271	0.953	primitive hemopoiesis	DLAgn_00116710,DLAgn_00104810,DLAgn_00104800,DLAgn_00037870,DLAgn_00103610
GO:0010038	29	0.91%	0.81%	0.274	0.953	response to metal ion	DLAgn_00087260,DLAgn_00090730,DLAgn_00103470,DLAgn_00153650,DLAgn_00071530,DLAgn_00055450,DLAgn_00076880,DLAgn_00002460,DLAgn_00063820,DLAgn_00215450,DLAgn_00151180,DLAgn_00151860,DLAgn_00147360,DLAgn_00124640,DLAgn_00176980,DLAgn_00047810,DLAgn_00141360,DLAgn_00058350,DLAgn_00162080,DLAgn_00070990,DLAgn_00073440,DLAgn_00247510,DLAgn_00004230,DLAgn_00244560,DLAgn_00185430,DLAgn_00254530,DLAgn_001…
GO:0043687	11	0.35%	0.28%	0.274	0.953	post-translational protein modification	DLAgn_00042560,DLAgn_00068600,DLAgn_00260990,DLAgn_00060990,DLAgn_00065180,DLAgn_00050200,DLAgn_00087730,DLAgn_00135940,DLAgn_00158070,DLAgn_00092880,DLAgn_00057440
GO:0046683	8	0.25%	0.2%	0.278	0.953	response to organophosphorus	DLAgn_00002460,DLAgn_00120900,DLAgn_00077390,DLAgn_00238560,DLAgn_00196730,DLAgn_00177390,DLAgn_00043560,DLAgn_00092000
GO:0061097	8	0.25%	0.2%	0.278	0.953	regulation of protein tyrosine kinase activity	DLAgn_00249730,DLAgn_00099990,DLAgn_00022650,DLAgn_00035720,DLAgn_00052290,DLAgn_00026270,DLAgn_00092770,DLAgn_00033480
GO:0090311	4	0.13%	0.09%	0.279	0.953	regulation of protein deacetylation	DLAgn_00089770,DLAgn_00123660,DLAgn_00066280,DLAgn_00069430
GO:1903018	4	0.13%	0.09%	0.279	0.953	regulation of glycoprotein metabolic process	DLAgn_00025900,DLAgn_00200520,DLAgn_00063820,DLAgn_00056060
GO:0007266	4	0.13%	0.09%	0.279	0.953	Rho protein signal transduction	DLAgn_00104140,DLAgn_00176270,DLAgn_00093770,DLAgn_00186780
GO:0019692	4	0.13%	0.09%	0.279	0.953	deoxyribose phosphate metabolic process	DLAgn_00077390,DLAgn_00008630,DLAgn_00153650,DLAgn_00181530
GO:0016226	4	0.13%	0.09%	0.279	0.953	iron-sulfur cluster assembly	DLAgn_00173540,DLAgn_00189520,DLAgn_00115770,DLAgn_00097050
GO:0007548	4	0.13%	0.09%	0.279	0.953	sex differentiation	DLAgn_00122320,DLAgn_00149600,DLAgn_00143100,DLAgn_00122310
GO:0051701	4	0.13%	0.09%	0.279	0.953	interaction with host	DLAgn_00174420,DLAgn_00187700,DLAgn_00071750,DLAgn_00154590
GO:0035666	4	0.13%	0.09%	0.279	0.953	TRIF-dependent toll-like receptor signaling pathway	DLAgn_00203700,DLAgn_00113230,DLAgn_00112280,DLAgn_00147280
GO:0010559	4	0.13%	0.09%	0.279	0.953	regulation of glycoprotein biosynthetic process	DLAgn_00025900,DLAgn_00200520,DLAgn_00063820,DLAgn_00056060
GO:0002460	4	0.13%	0.09%	0.279	0.953	adaptive immune response based on somatic recombination of immune receptors built from immunoglobulin superfamily domains	DLAgn_00242570,DLAgn_00054840,DLAgn_00051730,DLAgn_00082270
GO:0031163	4	0.13%	0.09%	0.279	0.953	metallo-sulfur cluster assembly	DLAgn_00173540,DLAgn_00189520,DLAgn_00115770,DLAgn_00097050
GO:0032926	4	0.13%	0.09%	0.279	0.953	negative regulation of activin receptor signaling pathway	DLAgn_00108330,DLAgn_00151160,DLAgn_00011010,DLAgn_00149240
GO:0031113	4	0.13%	0.09%	0.279	0.953	regulation of microtubule polymerization	DLAgn_00201560,DLAgn_00142460,DLAgn_00080560,DLAgn_00061250
GO:0045739	4	0.13%	0.09%	0.279	0.953	positive regulation of DNA repair	DLAgn_00010580,DLAgn_00147070,DLAgn_00019240,DLAgn_00239810
GO:0016447	4	0.13%	0.09%	0.279	0.953	somatic recombination of immunoglobulin gene segments	DLAgn_00012130,DLAgn_00103550,DLAgn_00054840,DLAgn_00127980
GO:0097306	4	0.13%	0.09%	0.279	0.953	cellular response to alcohol	DLAgn_00111130,DLAgn_00200520,DLAgn_00124120,DLAgn_00063820
GO:0015919	4	0.13%	0.09%	0.279	0.953	peroxisomal membrane transport	DLAgn_00162660,DLAgn_00135250,DLAgn_00232580,DLAgn_00132250
GO:0060560	15	0.47%	0.4%	0.28	0.953	developmental growth involved in morphogenesis	DLAgn_00124120,DLAgn_00104140,DLAgn_00075600,DLAgn_00202950,DLAgn_00052290,DLAgn_00019680,DLAgn_00244990,DLAgn_00008930,DLAgn_00243880,DLAgn_00036900,DLAgn_00028400,DLAgn_00105380,DLAgn_00156340,DLAgn_00088310,DLAgn_00153160
GO:0032729	2	0.06%	0.03%	0.28	0.953	positive regulation of interferon-gamma production	DLAgn_00107270,DLAgn_00054840
GO:2000015	2	0.06%	0.03%	0.28	0.953	regulation of determination of dorsal identity	DLAgn_00200520,DLAgn_00063820
GO:0032760	2	0.06%	0.03%	0.28	0.953	positive regulation of tumor necrosis factor production	DLAgn_00107270,DLAgn_00134960
GO:0071896	2	0.06%	0.03%	0.28	0.953	protein localization to adherens junction	DLAgn_00073900,DLAgn_00068180
GO:0030150	2	0.06%	0.03%	0.28	0.953	protein import into mitochondrial matrix	DLAgn_00200410,DLAgn_00141480
GO:0007635	2	0.06%	0.03%	0.28	0.953	chemosensory behavior	DLAgn_00020210,DLAgn_00230930
GO:0046851	2	0.06%	0.03%	0.28	0.953	negative regulation of bone remodeling	DLAgn_00124120,DLAgn_00155360
GO:0061117	2	0.06%	0.03%	0.28	0.953	negative regulation of heart growth	DLAgn_00058350,DLAgn_00066280
GO:2000647	2	0.06%	0.03%	0.28	0.953	negative regulation of stem cell proliferation	DLAgn_00111130,DLAgn_00171890
GO:0008356	2	0.06%	0.03%	0.28	0.953	asymmetric cell division	DLAgn_00137120,DLAgn_00016170
GO:0032506	2	0.06%	0.03%	0.28	0.953	cytokinetic process	DLAgn_00106680,DLAgn_00126820
GO:0032543	2	0.06%	0.03%	0.28	0.953	mitochondrial translation	DLAgn_00019040,DLAgn_00248060
GO:0032469	2	0.06%	0.03%	0.28	0.953	endoplasmic reticulum calcium ion homeostasis	DLAgn_00052290,DLAgn_00026270
GO:0032474	2	0.06%	0.03%	0.28	0.953	otolith morphogenesis	DLAgn_00112870,DLAgn_00223020
GO:0006782	2	0.06%	0.03%	0.28	0.953	protoporphyrinogen IX biosynthetic process	DLAgn_00001150,DLAgn_00095060
GO:0060897	2	0.06%	0.03%	0.28	0.953	neural plate regionalization	DLAgn_00018430,DLAgn_00093490
GO:0007064	2	0.06%	0.03%	0.28	0.953	mitotic sister chromatid cohesion	DLAgn_00063620,DLAgn_00043580
GO:0007405	2	0.06%	0.03%	0.28	0.953	neuroblast proliferation	DLAgn_00031140,DLAgn_00007800
GO:0000154	2	0.06%	0.03%	0.28	0.953	rRNA modification	DLAgn_00020420,DLAgn_00235050
GO:0090049	2	0.06%	0.03%	0.28	0.953	regulation of cell migration involved in sprouting angiogenesis	DLAgn_00146970,DLAgn_00071580
GO:0043616	2	0.06%	0.03%	0.28	0.953	keratinocyte proliferation	DLAgn_00067690,DLAgn_00153380
GO:0071577	2	0.06%	0.03%	0.28	0.953	zinc ion transmembrane transport	DLAgn_00087260,DLAgn_00160950
GO:0031503	2	0.06%	0.03%	0.28	0.953	protein-containing complex localization	DLAgn_00014990,DLAgn_00010800
GO:0006578	2	0.06%	0.03%	0.28	0.953	amino-acid betaine biosynthetic process	DLAgn_00002670,DLAgn_00154040
GO:0031579	2	0.06%	0.03%	0.28	0.953	membrane raft organization	DLAgn_00203710,DLAgn_00172090
GO:0060572	2	0.06%	0.03%	0.28	0.953	morphogenesis of an epithelial bud	DLAgn_00056050,DLAgn_00153380
GO:0060484	2	0.06%	0.03%	0.28	0.953	lung-associated mesenchyme development	DLAgn_00200520,DLAgn_00063820
GO:0051310	2	0.06%	0.03%	0.28	0.953	metaphase plate congression	DLAgn_00046700,DLAgn_00065100
GO:0034381	2	0.06%	0.03%	0.28	0.953	plasma lipoprotein particle clearance	DLAgn_00098590,DLAgn_00108310
GO:0048914	2	0.06%	0.03%	0.28	0.953	myelination of anterior lateral line nerve axons	DLAgn_00104850,DLAgn_00092770
GO:0009221	2	0.06%	0.03%	0.28	0.953	pyrimidine deoxyribonucleotide biosynthetic process	DLAgn_00077390,DLAgn_00153650
GO:0009235	2	0.06%	0.03%	0.28	0.953	cobalamin metabolic process	DLAgn_00138840,DLAgn_00054260
GO:0010225	2	0.06%	0.03%	0.28	0.953	response to UV-C	DLAgn_00100170,DLAgn_00058100
GO:0003171	2	0.06%	0.03%	0.28	0.953	atrioventricular valve development	DLAgn_00007940,DLAgn_00264230
GO:1901841	2	0.06%	0.03%	0.28	0.953	regulation of high voltage-gated calcium channel activity	DLAgn_00241760,DLAgn_00067230
GO:1901844	2	0.06%	0.03%	0.28	0.953	regulation of cell communication by electrical coupling involved in cardiac conduction	DLAgn_00241760,DLAgn_00067230
GO:0030728	2	0.06%	0.03%	0.28	0.953	ovulation	DLAgn_00164240,DLAgn_00010580
GO:0071236	2	0.06%	0.03%	0.28	0.953	cellular response to antibiotic	DLAgn_00176980,DLAgn_00238560
GO:0006362	2	0.06%	0.03%	0.28	0.953	transcription elongation from RNA polymerase I promoter	DLAgn_00232800,DLAgn_00124400
GO:0009202	2	0.06%	0.03%	0.28	0.953	deoxyribonucleoside triphosphate biosynthetic process	DLAgn_00077390,DLAgn_00153650
GO:0009211	2	0.06%	0.03%	0.28	0.953	pyrimidine deoxyribonucleoside triphosphate metabolic process	DLAgn_00077390,DLAgn_00153650
GO:0021999	2	0.06%	0.03%	0.28	0.953	neural plate anterior/posterior regionalization	DLAgn_00018430,DLAgn_00093490
GO:0034104	2	0.06%	0.03%	0.28	0.953	negative regulation of tissue remodeling	DLAgn_00124120,DLAgn_00155360
GO:0000712	2	0.06%	0.03%	0.28	0.953	resolution of meiotic recombination intermediates	DLAgn_00100110,DLAgn_00099410
GO:0001840	2	0.06%	0.03%	0.28	0.953	neural plate development	DLAgn_00200520,DLAgn_00063820
GO:0001836	2	0.06%	0.03%	0.28	0.953	release of cytochrome c from mitochondria	DLAgn_00002460,DLAgn_00027480
GO:0001833	2	0.06%	0.03%	0.28	0.953	inner cell mass cell proliferation	DLAgn_00109500,DLAgn_00126050
GO:0050820	2	0.06%	0.03%	0.28	0.953	positive regulation of coagulation	DLAgn_00080530,DLAgn_00140650
GO:0048785	2	0.06%	0.03%	0.28	0.953	hatching gland development	DLAgn_00122040,DLAgn_00001250
GO:0060211	2	0.06%	0.03%	0.28	0.953	regulation of nuclear-transcribed mRNA poly(A) tail shortening	DLAgn_00201920,DLAgn_00164650
GO:0039020	2	0.06%	0.03%	0.28	0.953	pronephric nephron tubule development	DLAgn_00018740,DLAgn_00009840
GO:0035194	2	0.06%	0.03%	0.28	0.953	post-transcriptional gene silencing by RNA	DLAgn_00029740,DLAgn_00045840
GO:0072182	2	0.06%	0.03%	0.28	0.953	regulation of nephron tubule epithelial cell differentiation	DLAgn_00200520,DLAgn_00063820
GO:0006264	2	0.06%	0.03%	0.28	0.953	mitochondrial DNA replication	DLAgn_00190060,DLAgn_00017480
GO:0002138	2	0.06%	0.03%	0.28	0.953	retinoic acid biosynthetic process	DLAgn_00158250,DLAgn_00164010
GO:1900048	2	0.06%	0.03%	0.28	0.953	positive regulation of hemostasis	DLAgn_00080530,DLAgn_00140650
GO:0051016	2	0.06%	0.03%	0.28	0.953	barbed-end actin filament capping	DLAgn_00055650,DLAgn_00143540
GO:0030431	2	0.06%	0.03%	0.28	0.953	sleep	DLAgn_00042480,DLAgn_00254710
GO:0021744	2	0.06%	0.03%	0.28	0.953	dorsal motor nucleus of vagus nerve development	DLAgn_00145570,DLAgn_00007800
GO:1900151	2	0.06%	0.03%	0.28	0.953	regulation of nuclear-transcribed mRNA catabolic process, deadenylation-dependent decay	DLAgn_00201920,DLAgn_00164650
GO:1903557	2	0.06%	0.03%	0.28	0.953	positive regulation of tumor necrosis factor superfamily cytokine production	DLAgn_00107270,DLAgn_00134960
GO:0050667	2	0.06%	0.03%	0.28	0.953	homocysteine metabolic process	DLAgn_00137710,DLAgn_00067540
GO:0150105	2	0.06%	0.03%	0.28	0.953	protein localization to cell-cell junction	DLAgn_00073900,DLAgn_00068180
GO:0070602	2	0.06%	0.03%	0.28	0.953	regulation of centromeric sister chromatid cohesion	DLAgn_00200520,DLAgn_00063820
GO:1903670	2	0.06%	0.03%	0.28	0.953	regulation of sprouting angiogenesis	DLAgn_00146970,DLAgn_00071580
GO:0031065	2	0.06%	0.03%	0.28	0.953	positive regulation of histone deacetylation	DLAgn_00123660,DLAgn_00069430
GO:0016441	2	0.06%	0.03%	0.28	0.953	posttranscriptional gene silencing	DLAgn_00029740,DLAgn_00045840
GO:0055022	2	0.06%	0.03%	0.28	0.953	negative regulation of cardiac muscle tissue growth	DLAgn_00058350,DLAgn_00066280
GO:0097384	2	0.06%	0.03%	0.28	0.953	cellular lipid biosynthetic process	DLAgn_00232580,DLAgn_00208850
GO:0030194	2	0.06%	0.03%	0.28	0.953	positive regulation of blood coagulation	DLAgn_00080530,DLAgn_00140650
GO:0021695	2	0.06%	0.03%	0.28	0.953	cerebellar cortex development	DLAgn_00263490,DLAgn_00264000
GO:0006069	2	0.06%	0.03%	0.28	0.953	ethanol oxidation	DLAgn_00114280,DLAgn_00019780
GO:0048208	3	0.09%	0.06%	0.284	0.953	COPII vesicle coating	DLAgn_00081300,DLAgn_00260990,DLAgn_00135940
GO:0051851	3	0.09%	0.06%	0.284	0.953	modulation by host of symbiont process	DLAgn_00002460,DLAgn_00067310,DLAgn_00122870
GO:0052646	3	0.09%	0.06%	0.284	0.953	alditol phosphate metabolic process	DLAgn_00128300,DLAgn_00046770,DLAgn_00137150
GO:2000648	3	0.09%	0.06%	0.284	0.953	positive regulation of stem cell proliferation	DLAgn_00200520,DLAgn_00063820,DLAgn_00071580
GO:0008347	3	0.09%	0.06%	0.284	0.953	glial cell migration	DLAgn_00082310,DLAgn_00071580,DLAgn_00092770
GO:0032480	3	0.09%	0.06%	0.284	0.953	negative regulation of type I interferon production	DLAgn_00203700,DLAgn_00113230,DLAgn_00147280
GO:0034605	3	0.09%	0.06%	0.284	0.953	cellular response to heat	DLAgn_00226240,DLAgn_00066280,DLAgn_00031280
GO:0045190	3	0.09%	0.06%	0.284	0.953	isotype switching	DLAgn_00012130,DLAgn_00103550,DLAgn_00054840
GO:0006677	3	0.09%	0.06%	0.284	0.953	glycosylceramide metabolic process	DLAgn_00018320,DLAgn_00065530,DLAgn_00068700
GO:0051457	3	0.09%	0.06%	0.284	0.953	maintenance of protein location in nucleus	DLAgn_00126050,DLAgn_00142460,DLAgn_00019280
GO:0060571	3	0.09%	0.06%	0.284	0.953	morphogenesis of an epithelial fold	DLAgn_00056050,DLAgn_00153380,DLAgn_00063560
GO:0060314	3	0.09%	0.06%	0.284	0.953	regulation of ryanodine-sensitive calcium-release channel activity	DLAgn_00241760,DLAgn_00067230,DLAgn_00067550
GO:0002208	3	0.09%	0.06%	0.284	0.953	somatic diversification of immunoglobulins involved in immune response	DLAgn_00012130,DLAgn_00103550,DLAgn_00054840
GO:0002204	3	0.09%	0.06%	0.284	0.953	somatic recombination of immunoglobulin genes involved in immune response	DLAgn_00012130,DLAgn_00103550,DLAgn_00054840
GO:2001244	3	0.09%	0.06%	0.284	0.953	positive regulation of intrinsic apoptotic signaling pathway	DLAgn_00170380,DLAgn_00164710,DLAgn_00172090
GO:0048645	3	0.09%	0.06%	0.284	0.953	animal organ formation	DLAgn_00200520,DLAgn_00063820,DLAgn_00153380
GO:0010043	3	0.09%	0.06%	0.284	0.953	response to zinc ion	DLAgn_00087260,DLAgn_00176980,DLAgn_00070990
GO:0072079	3	0.09%	0.06%	0.284	0.953	nephron tubule formation	DLAgn_00003480,DLAgn_00200520,DLAgn_00063820
GO:0006072	3	0.09%	0.06%	0.284	0.953	glycerol-3-phosphate metabolic process	DLAgn_00128300,DLAgn_00046770,DLAgn_00137150
GO:0006090	3	0.09%	0.06%	0.284	0.953	pyruvate metabolic process	DLAgn_00243890,DLAgn_00257160,DLAgn_00042480
GO:0042219	3	0.09%	0.06%	0.284	0.953	cellular modified amino acid catabolic process	DLAgn_00137210,DLAgn_00088400,DLAgn_00081890
GO:0006044	3	0.09%	0.06%	0.284	0.953	N-acetylglucosamine metabolic process	DLAgn_00194370,DLAgn_00135220,DLAgn_00110300
GO:0051147	12	0.38%	0.31%	0.289	0.953	regulation of muscle cell differentiation	DLAgn_00113650,DLAgn_00232330,DLAgn_00183680,DLAgn_00127980,DLAgn_00063820,DLAgn_00001410,DLAgn_00058350,DLAgn_00066280,DLAgn_00196730,DLAgn_00024790,DLAgn_00232940,DLAgn_00134190
GO:0034250	7	0.22%	0.17%	0.289	0.953	positive regulation of cellular amide metabolic process	DLAgn_00198640,DLAgn_00143460,DLAgn_00255730,DLAgn_00001620,DLAgn_00104420,DLAgn_00219740,DLAgn_00058100
GO:0045321	34	1.1%	0.97%	0.291	0.953	leukocyte activation	DLAgn_00103550,DLAgn_00229990,DLAgn_00127980,DLAgn_00133520,DLAgn_00031140,DLAgn_00056380,DLAgn_00226880,DLAgn_00002460,DLAgn_00074030,DLAgn_00225900,DLAgn_00200520,DLAgn_00063820,DLAgn_00176060,DLAgn_00080560,DLAgn_00049010,DLAgn_00009390,DLAgn_00089550,DLAgn_00256420,DLAgn_00256300,DLAgn_00012130,DLAgn_00149820,DLAgn_00022650,DLAgn_00133930,DLAgn_00053770,DLAgn_00247510,DLAgn_00054840,DLAgn_001…
GO:1901606	14	0.44%	0.37%	0.291	0.953	alpha-amino acid catabolic process	DLAgn_00167390,DLAgn_00136820,DLAgn_00137710,DLAgn_00073240,DLAgn_00006850,DLAgn_00163940,DLAgn_00263490,DLAgn_00238250,DLAgn_00264000,DLAgn_00187710,DLAgn_00069170,DLAgn_00121300,DLAgn_00155140,DLAgn_00158480
GO:0005976	14	0.44%	0.37%	0.291	0.953	polysaccharide metabolic process	DLAgn_00088250,DLAgn_00123870,DLAgn_00181530,DLAgn_00058350,DLAgn_00203510,DLAgn_00186460,DLAgn_00003480,DLAgn_00085710,DLAgn_00141100,DLAgn_00023770,DLAgn_00216550,DLAgn_00178860,DLAgn_00191330,DLAgn_00067230
GO:0034637	9	0.28%	0.23%	0.298	0.953	cellular carbohydrate biosynthetic process	DLAgn_00088250,DLAgn_00003480,DLAgn_00085710,DLAgn_00181530,DLAgn_00203510,DLAgn_00216550,DLAgn_00178860,DLAgn_00191330,DLAgn_00186460
GO:0070936	9	0.28%	0.23%	0.298	0.953	protein K48-linked ubiquitination	DLAgn_00056310,DLAgn_00130290,DLAgn_00133540,DLAgn_00113230,DLAgn_00112280,DLAgn_00063740,DLAgn_00198040,DLAgn_00265920,DLAgn_00056320
GO:0006220	9	0.28%	0.23%	0.298	0.953	pyrimidine nucleotide metabolic process	DLAgn_00077390,DLAgn_00008630,DLAgn_00153650,DLAgn_00240420,DLAgn_00109940,DLAgn_00153340,DLAgn_00073240,DLAgn_00198140,DLAgn_00186590
GO:0009890	28	0.88%	0.79%	0.299	0.953	negative regulation of biosynthetic process	DLAgn_00024840,DLAgn_00010580,DLAgn_00001620,DLAgn_00181680,DLAgn_00137210,DLAgn_00079610,DLAgn_00062810,DLAgn_00162620,DLAgn_00252640,DLAgn_00015000,DLAgn_00050840,DLAgn_00172920,DLAgn_00111620,DLAgn_00137340,DLAgn_00143710,DLAgn_00047380,DLAgn_00077690,DLAgn_00155090,DLAgn_00009520,DLAgn_00027530,DLAgn_00219020,DLAgn_00069270,DLAgn_00061510,DLAgn_00193750,DLAgn_00144520,DLAgn_00172090,DLAgn_002…
GO:0046649	28	0.88%	0.79%	0.299	0.953	lymphocyte activation	DLAgn_00103550,DLAgn_00127980,DLAgn_00133520,DLAgn_00031140,DLAgn_00056380,DLAgn_00226880,DLAgn_00074030,DLAgn_00225900,DLAgn_00200520,DLAgn_00063820,DLAgn_00080560,DLAgn_00009390,DLAgn_00089550,DLAgn_00256420,DLAgn_00256300,DLAgn_00012130,DLAgn_00149820,DLAgn_00022650,DLAgn_00133930,DLAgn_00053770,DLAgn_00054840,DLAgn_00161420,DLAgn_00238560,DLAgn_00066380,DLAgn_00156020,DLAgn_00190060,DLAgn_002…
GO:0070121	11	0.35%	0.29%	0.302	0.953	Kupffer's vesicle development	DLAgn_00000290,DLAgn_00077570,DLAgn_00210180,DLAgn_00071500,DLAgn_00061400,DLAgn_00107860,DLAgn_00108530,DLAgn_00229860,DLAgn_00230930,DLAgn_00162590,DLAgn_00080350
GO:0036294	6	0.19%	0.14%	0.302	0.953	cellular response to decreased oxygen levels	DLAgn_00222920,DLAgn_00124120,DLAgn_00238560,DLAgn_00010580,DLAgn_00174810,DLAgn_00134190
GO:0071456	6	0.19%	0.14%	0.302	0.953	cellular response to hypoxia	DLAgn_00222920,DLAgn_00124120,DLAgn_00238560,DLAgn_00010580,DLAgn_00174810,DLAgn_00134190
GO:0034332	6	0.19%	0.14%	0.302	0.953	adherens junction organization	DLAgn_00018200,DLAgn_00200520,DLAgn_00063820,DLAgn_00007800,DLAgn_00102710,DLAgn_00155360
GO:0009220	6	0.19%	0.14%	0.302	0.953	pyrimidine ribonucleotide biosynthetic process	DLAgn_00008630,DLAgn_00240420,DLAgn_00109940,DLAgn_00153340,DLAgn_00073240,DLAgn_00186590
GO:2000177	6	0.19%	0.14%	0.302	0.953	regulation of neural precursor cell proliferation	DLAgn_00111130,DLAgn_00171890,DLAgn_00200520,DLAgn_00063820,DLAgn_00115480,DLAgn_00071580
GO:0002221	13	0.41%	0.35%	0.303	0.953	pattern recognition receptor signaling pathway	DLAgn_00148990,DLAgn_00141590,DLAgn_00091590,DLAgn_00147280,DLAgn_00076650,DLAgn_00054840,DLAgn_00203700,DLAgn_00113230,DLAgn_00108850,DLAgn_00112280,DLAgn_00025890,DLAgn_00080770,DLAgn_00088300
GO:0043409	15	0.47%	0.41%	0.303	0.953	negative regulation of MAPK cascade	DLAgn_00232330,DLAgn_00120280,DLAgn_00174420,DLAgn_00124320,DLAgn_00172030,DLAgn_00121990,DLAgn_00228980,DLAgn_00110810,DLAgn_00112640,DLAgn_00111650,DLAgn_00249950,DLAgn_00179090,DLAgn_00172090,DLAgn_00080560,DLAgn_00155360
GO:0045786	47	1.5%	1.4%	0.304	0.953	negative regulation of cell cycle	DLAgn_00166090,DLAgn_00173120,DLAgn_00057070,DLAgn_00103550,DLAgn_00207480,DLAgn_00103230,DLAgn_00070960,DLAgn_00025710,DLAgn_00171000,DLAgn_00147070,DLAgn_00160070,DLAgn_00184570,DLAgn_00136780,DLAgn_00056310,DLAgn_00079610,DLAgn_00162620,DLAgn_00108850,DLAgn_00252640,DLAgn_00107960,DLAgn_00080560,DLAgn_00153380,DLAgn_00067240,DLAgn_00231760,DLAgn_00100110,DLAgn_00171690,DLAgn_00232330,DLAgn_000…
GO:0007049	39	1.2%	1.1%	0.304	0.953	cell cycle	DLAgn_00123980,DLAgn_00206590,DLAgn_00153650,DLAgn_00072760,DLAgn_00142460,DLAgn_00001940,DLAgn_00097840,DLAgn_00201710,DLAgn_00107180,DLAgn_00006620,DLAgn_00004680,DLAgn_00098040,DLAgn_00114350,DLAgn_00199160,DLAgn_00022350,DLAgn_00211870,DLAgn_00073900,DLAgn_00127930,DLAgn_00230350,DLAgn_00101580,DLAgn_00155620,DLAgn_00020670,DLAgn_00157840,DLAgn_00209150,DLAgn_00222990,DLAgn_00016170,DLAgn_001…
GO:0007420	37	1.2%	1.1%	0.308	0.953	brain development	DLAgn_00195470,DLAgn_00101310,DLAgn_00101450,DLAgn_00229010,DLAgn_00195090,DLAgn_00031140,DLAgn_00038850,DLAgn_00037540,DLAgn_00081950,DLAgn_00186630,DLAgn_00120900,DLAgn_00203710,DLAgn_00098240,DLAgn_00003630,DLAgn_00106650,DLAgn_00115060,DLAgn_00193020,DLAgn_00155360,DLAgn_00265190,DLAgn_00153920,DLAgn_00018430,DLAgn_00224070,DLAgn_00016310,DLAgn_00124120,DLAgn_00162080,DLAgn_00053280,DLAgn_002…
GO:0051171	278	8.7%	8.5%	0.31	0.953	regulation of nitrogen compound metabolic process	DLAgn_00095800,DLAgn_00215900,DLAgn_00226240,DLAgn_00131660,DLAgn_00141590,DLAgn_00103190,DLAgn_00092770,DLAgn_00006620,DLAgn_00200520,DLAgn_00107440,DLAgn_00006980,DLAgn_00109500,DLAgn_00252640,DLAgn_00196610,DLAgn_00115060,DLAgn_00029060,DLAgn_00211430,DLAgn_00171690,DLAgn_00124320,DLAgn_00014230,DLAgn_00019800,DLAgn_00154530,DLAgn_00096440,DLAgn_00141360,DLAgn_00077820,DLAgn_00019240,DLAgn_002…
GO:0009894	43	1.4%	1.3%	0.311	0.953	regulation of catabolic process	DLAgn_00195690,DLAgn_00175100,DLAgn_00039280,DLAgn_00226240,DLAgn_00070720,DLAgn_00141590,DLAgn_00010580,DLAgn_00242200,DLAgn_00052160,DLAgn_00160190,DLAgn_00162460,DLAgn_00164700,DLAgn_00006980,DLAgn_00061400,DLAgn_00196610,DLAgn_00080560,DLAgn_00029040,DLAgn_00026270,DLAgn_00175150,DLAgn_00171890,DLAgn_00230350,DLAgn_00228450,DLAgn_00058670,DLAgn_00141580,DLAgn_00091590,DLAgn_00148370,DLAgn_000…
GO:0048814	8	0.25%	0.2%	0.311	0.953	regulation of dendrite morphogenesis	DLAgn_00053310,DLAgn_00137120,DLAgn_00171890,DLAgn_00172100,DLAgn_00158940,DLAgn_00169770,DLAgn_00071580,DLAgn_00033480
GO:1903311	16	0.5%	0.44%	0.314	0.953	regulation of mRNA metabolic process	DLAgn_00067310,DLAgn_00226240,DLAgn_00096440,DLAgn_00203960,DLAgn_00091590,DLAgn_00113620,DLAgn_00201920,DLAgn_00187700,DLAgn_00164650,DLAgn_00009840,DLAgn_00109500,DLAgn_00053700,DLAgn_00024790,DLAgn_00232940,DLAgn_00084640,DLAgn_00065010
GO:0032479	5	0.16%	0.12%	0.316	0.953	regulation of type I interferon production	DLAgn_00166600,DLAgn_00054840,DLAgn_00203700,DLAgn_00113230,DLAgn_00147280
GO:0032024	5	0.16%	0.12%	0.316	0.953	positive regulation of insulin secretion	DLAgn_00224170,DLAgn_00004960,DLAgn_00219740,DLAgn_00052160,DLAgn_00254710
GO:0008214	5	0.16%	0.12%	0.316	0.953	protein dealkylation	DLAgn_00209110,DLAgn_00070610,DLAgn_00091910,DLAgn_00115480,DLAgn_00127180
GO:0006482	5	0.16%	0.12%	0.316	0.953	protein demethylation	DLAgn_00209110,DLAgn_00070610,DLAgn_00091910,DLAgn_00115480,DLAgn_00127180
GO:1903313	5	0.16%	0.12%	0.316	0.953	positive regulation of mRNA metabolic process	DLAgn_00201920,DLAgn_00067310,DLAgn_00164650,DLAgn_00109500,DLAgn_00113620
GO:0034138	5	0.16%	0.12%	0.316	0.953	toll-like receptor 3 signaling pathway	DLAgn_00203700,DLAgn_00113230,DLAgn_00112280,DLAgn_00147280,DLAgn_00080770
GO:0032400	7	0.22%	0.18%	0.326	0.956	melanosome localization	DLAgn_00051680,DLAgn_00210180,DLAgn_00168640,DLAgn_00229860,DLAgn_00230930,DLAgn_00162590,DLAgn_00056760
GO:2001235	7	0.22%	0.18%	0.326	0.956	positive regulation of apoptotic signaling pathway	DLAgn_00170380,DLAgn_00164710,DLAgn_00046410,DLAgn_00229550,DLAgn_00028850,DLAgn_00032410,DLAgn_00172090
GO:0045893	7	0.22%	0.18%	0.326	0.956	positive regulation of transcription, DNA-templated	DLAgn_00095800,DLAgn_00027530,DLAgn_00042600,DLAgn_00168640,DLAgn_00075740,DLAgn_00171190,DLAgn_00039230
GO:1903508	7	0.22%	0.18%	0.326	0.956	positive regulation of nucleic acid-templated transcription	DLAgn_00095800,DLAgn_00027530,DLAgn_00042600,DLAgn_00168640,DLAgn_00075740,DLAgn_00171190,DLAgn_00039230
GO:1902680	7	0.22%	0.18%	0.326	0.956	positive regulation of RNA biosynthetic process	DLAgn_00095800,DLAgn_00027530,DLAgn_00042600,DLAgn_00168640,DLAgn_00075740,DLAgn_00171190,DLAgn_00039230
GO:0006486	38	1.2%	1.1%	0.328	0.958	protein glycosylation	DLAgn_00068600,DLAgn_00260990,DLAgn_00235570,DLAgn_00135600,DLAgn_00070660,DLAgn_00056060,DLAgn_00135940,DLAgn_00265920,DLAgn_00035810,DLAgn_00131250,DLAgn_00060990,DLAgn_00065180,DLAgn_00087730,DLAgn_00230810,DLAgn_00089930,DLAgn_00124500,DLAgn_00013380,DLAgn_00042560,DLAgn_00154310,DLAgn_00050200,DLAgn_00259030,DLAgn_00011380,DLAgn_00133930,DLAgn_00092880,DLAgn_00039230,DLAgn_00033150,DLAgn_000…
GO:0043413	38	1.2%	1.1%	0.328	0.958	macromolecule glycosylation	DLAgn_00068600,DLAgn_00260990,DLAgn_00235570,DLAgn_00135600,DLAgn_00070660,DLAgn_00056060,DLAgn_00135940,DLAgn_00265920,DLAgn_00035810,DLAgn_00131250,DLAgn_00060990,DLAgn_00065180,DLAgn_00087730,DLAgn_00230810,DLAgn_00089930,DLAgn_00124500,DLAgn_00013380,DLAgn_00042560,DLAgn_00154310,DLAgn_00050200,DLAgn_00259030,DLAgn_00011380,DLAgn_00133930,DLAgn_00092880,DLAgn_00039230,DLAgn_00033150,DLAgn_000…
GO:0008406	13	0.41%	0.35%	0.329	0.96	gonad development	DLAgn_00103550,DLAgn_00172100,DLAgn_00048700,DLAgn_00124120,DLAgn_00031140,DLAgn_00054470,DLAgn_00053770,DLAgn_00074030,DLAgn_00247150,DLAgn_00115060,DLAgn_00192480,DLAgn_00080770,DLAgn_00009390
GO:0010950	13	0.41%	0.35%	0.329	0.96	positive regulation of endopeptidase activity	DLAgn_00125680,DLAgn_00126460,DLAgn_00072760,DLAgn_00010580,DLAgn_00222770,DLAgn_00160190,DLAgn_00200610,DLAgn_00116740,DLAgn_00031120,DLAgn_00054840,DLAgn_00063620,DLAgn_00153670,DLAgn_00190060
GO:0002011	13	0.41%	0.35%	0.329	0.96	morphogenesis of an epithelial sheet	DLAgn_00018200,DLAgn_00036070,DLAgn_00145560,DLAgn_00104140,DLAgn_00093490,DLAgn_00091590,DLAgn_00010150,DLAgn_00135020,DLAgn_00068180,DLAgn_00247150,DLAgn_00115060,DLAgn_00044060,DLAgn_00104970
GO:0043069	78	2.5%	2.3%	0.329	0.96	negative regulation of programmed cell death	DLAgn_00089440,DLAgn_00123240,DLAgn_00173540,DLAgn_00234780,DLAgn_00103550,DLAgn_00150460,DLAgn_00211700,DLAgn_00125460,DLAgn_00045500,DLAgn_00131660,DLAgn_00141590,DLAgn_00164790,DLAgn_00052160,DLAgn_00070220,DLAgn_00058100,DLAgn_00108490,DLAgn_00155080,DLAgn_00002460,DLAgn_00251910,DLAgn_00203710,DLAgn_00000120,DLAgn_00153380,DLAgn_00132080,DLAgn_00094820,DLAgn_00040200,DLAgn_00228450,DLAgn_000…
GO:1901879	9	0.28%	0.24%	0.33	0.96	regulation of protein depolymerization	DLAgn_00055650,DLAgn_00093500,DLAgn_00211700,DLAgn_00143540,DLAgn_00201560,DLAgn_00209190,DLAgn_00080560,DLAgn_00061250,DLAgn_00086860
GO:0006906	4	0.13%	0.09%	0.331	0.965	vesicle fusion	DLAgn_00092930,DLAgn_00061400,DLAgn_00209150,DLAgn_00104850
GO:0032680	4	0.13%	0.09%	0.331	0.965	regulation of tumor necrosis factor production	DLAgn_00107270,DLAgn_00262580,DLAgn_00134960,DLAgn_00091590
GO:0071559	4	0.13%	0.09%	0.331	0.965	response to transforming growth factor beta	DLAgn_00172140,DLAgn_00166960,DLAgn_00124120,DLAgn_00082140
GO:0071560	4	0.13%	0.09%	0.331	0.965	cellular response to transforming growth factor beta stimulus	DLAgn_00172140,DLAgn_00166960,DLAgn_00124120,DLAgn_00082140
GO:0009303	4	0.13%	0.09%	0.331	0.965	rRNA transcription	DLAgn_00230030,DLAgn_00010550,DLAgn_00226310,DLAgn_00251720
GO:0006351	4	0.13%	0.09%	0.331	0.965	transcription, DNA-templated	DLAgn_00230030,DLAgn_00010550,DLAgn_00226310,DLAgn_00251720
GO:0097659	4	0.13%	0.09%	0.331	0.965	nucleic acid-templated transcription	DLAgn_00230030,DLAgn_00010550,DLAgn_00226310,DLAgn_00251720
GO:0098781	4	0.13%	0.09%	0.331	0.965	ncRNA transcription	DLAgn_00230030,DLAgn_00010550,DLAgn_00226310,DLAgn_00251720
GO:0009086	4	0.13%	0.09%	0.331	0.965	methionine biosynthetic process	DLAgn_00069270,DLAgn_00182730,DLAgn_00081480,DLAgn_00081890
GO:0072009	4	0.13%	0.09%	0.331	0.965	nephron epithelium development	DLAgn_00174980,DLAgn_00018740,DLAgn_00009840,DLAgn_00223020
GO:0072080	4	0.13%	0.09%	0.331	0.965	nephron tubule development	DLAgn_00174980,DLAgn_00018740,DLAgn_00009840,DLAgn_00223020
GO:1903555	4	0.13%	0.09%	0.331	0.965	regulation of tumor necrosis factor superfamily cytokine production	DLAgn_00107270,DLAgn_00262580,DLAgn_00134960,DLAgn_00091590
GO:0048489	4	0.13%	0.09%	0.331	0.965	synaptic vesicle transport	DLAgn_00200520,DLAgn_00081820,DLAgn_00063820,DLAgn_00155240
GO:0001578	4	0.13%	0.09%	0.331	0.965	microtubule bundle formation	DLAgn_00184570,DLAgn_00025900,DLAgn_00211700,DLAgn_00024230
GO:0045621	4	0.13%	0.09%	0.331	0.965	positive regulation of lymphocyte differentiation	DLAgn_00107270,DLAgn_00075290,DLAgn_00081820,DLAgn_00146970
GO:0010557	26	0.82%	0.75%	0.337	0.975	positive regulation of macromolecule biosynthetic process	DLAgn_00095800,DLAgn_00198640,DLAgn_00010580,DLAgn_00001620,DLAgn_00052160,DLAgn_00058100,DLAgn_00002460,DLAgn_00200520,DLAgn_00063820,DLAgn_00082140,DLAgn_00255730,DLAgn_00171190,DLAgn_00025900,DLAgn_00042600,DLAgn_00172100,DLAgn_00168640,DLAgn_00075740,DLAgn_00143460,DLAgn_00070330,DLAgn_00092000,DLAgn_00039230,DLAgn_00027530,DLAgn_00066280,DLAgn_00209190,DLAgn_00104420,DLAgn_00219740
GO:0019222	395	0.12	0.12	0.34	0.981	regulation of metabolic process	DLAgn_00095800,DLAgn_00102540,DLAgn_00024840,DLAgn_00226240,DLAgn_00092770,DLAgn_00134380,DLAgn_00262580,DLAgn_00252640,DLAgn_00196610,DLAgn_00029060,DLAgn_00104850,DLAgn_00171690,DLAgn_00124320,DLAgn_00203490,DLAgn_00175810,DLAgn_00070510,DLAgn_00054250,DLAgn_00019240,DLAgn_00115600,DLAgn_00035740,DLAgn_00075090,DLAgn_00076180,DLAgn_00112580,DLAgn_00042390,DLAgn_00009320,DLAgn_00066380,DLAgn_000…
GO:0032402	6	0.19%	0.15%	0.343	0.989	melanosome transport	DLAgn_00210180,DLAgn_00168640,DLAgn_00229860,DLAgn_00230930,DLAgn_00162590,DLAgn_00056760
GO:0032401	6	0.19%	0.15%	0.343	0.989	establishment of melanosome localization	DLAgn_00210180,DLAgn_00168640,DLAgn_00229860,DLAgn_00230930,DLAgn_00162590,DLAgn_00056760
GO:0006541	6	0.19%	0.15%	0.343	0.989	glutamine metabolic process	DLAgn_00005880,DLAgn_00152410,DLAgn_00154010,DLAgn_00119930,DLAgn_00073240,DLAgn_00198140
GO:0002504	6	0.19%	0.15%	0.343	0.989	antigen processing and presentation of peptide or polysaccharide antigen via MHC class II	DLAgn_00007950,DLAgn_00260990,DLAgn_00135940,DLAgn_00025890,DLAgn_00225970,DLAgn_00187130
GO:0002495	6	0.19%	0.15%	0.343	0.989	antigen processing and presentation of peptide antigen via MHC class II	DLAgn_00007950,DLAgn_00260990,DLAgn_00135940,DLAgn_00025890,DLAgn_00225970,DLAgn_00187130
GO:0030837	6	0.19%	0.15%	0.343	0.989	negative regulation of actin filament polymerization	DLAgn_00055650,DLAgn_00093500,DLAgn_00137840,DLAgn_00111480,DLAgn_00143540,DLAgn_00086860
GO:0009147	6	0.19%	0.15%	0.343	0.989	pyrimidine nucleoside triphosphate metabolic process	DLAgn_00077390,DLAgn_00153650,DLAgn_00240420,DLAgn_00109940,DLAgn_00153340,DLAgn_00186590
GO:1901068	6	0.19%	0.15%	0.343	0.989	guanosine-containing compound metabolic process	DLAgn_00240420,DLAgn_00133520,DLAgn_00109940,DLAgn_00153340,DLAgn_00030690,DLAgn_00186590
GO:1905475	6	0.19%	0.15%	0.343	0.989	regulation of protein localization to membrane	DLAgn_00151960,DLAgn_00025900,DLAgn_00046410,DLAgn_00229550,DLAgn_00028850,DLAgn_00155360
GO:0046165	10	0.31%	0.27%	0.345	0.991	alcohol biosynthetic process	DLAgn_00124320,DLAgn_00247200,DLAgn_00157700,DLAgn_00151570,DLAgn_00002640,DLAgn_00045610,DLAgn_00047980,DLAgn_00069590,DLAgn_00202310,DLAgn_00002810
GO:0001649	10	0.31%	0.27%	0.345	0.991	osteoblast differentiation	DLAgn_00084800,DLAgn_00199970,DLAgn_00166960,DLAgn_00224070,DLAgn_00098240,DLAgn_00070730,DLAgn_00124120,DLAgn_00146400,DLAgn_00038850,DLAgn_00029450
GO:0051875	8	0.25%	0.21%	0.346	0.992	pigment granule localization	DLAgn_00051680,DLAgn_00210180,DLAgn_00168640,DLAgn_00229860,DLAgn_00230930,DLAgn_00162590,DLAgn_00104850,DLAgn_00056760
GO:0050852	8	0.25%	0.21%	0.346	0.992	T cell receptor signaling pathway	DLAgn_00030440,DLAgn_00052540,DLAgn_00149820,DLAgn_00146970,DLAgn_00066380,DLAgn_00147280,DLAgn_00155360,DLAgn_00088300
GO:0051100	8	0.25%	0.21%	0.346	0.992	negative regulation of binding	DLAgn_00094820,DLAgn_00002460,DLAgn_00009520,DLAgn_00171550,DLAgn_00058350,DLAgn_00196730,DLAgn_00228980,DLAgn_00172090
GO:0051153	8	0.25%	0.21%	0.346	0.992	regulation of striated muscle cell differentiation	DLAgn_00113650,DLAgn_00232330,DLAgn_00127980,DLAgn_00001410,DLAgn_00058350,DLAgn_00066280,DLAgn_00196730,DLAgn_00134190
GO:0000289	3	0.09%	0.07%	0.348	0.996	nuclear-transcribed mRNA poly(A) tail shortening	DLAgn_00246780,DLAgn_00232040,DLAgn_00045840
GO:0008334	3	0.09%	0.07%	0.348	0.996	histone mRNA metabolic process	DLAgn_00111340,DLAgn_00006450,DLAgn_00115600
GO:1904030	3	0.09%	0.07%	0.348	0.996	negative regulation of cyclin-dependent protein kinase activity	DLAgn_00184570,DLAgn_00108850,DLAgn_00080560
GO:0051702	3	0.09%	0.07%	0.348	0.996	interaction with symbiont	DLAgn_00002460,DLAgn_00067310,DLAgn_00122870
GO:0032481	3	0.09%	0.07%	0.348	0.996	positive regulation of type I interferon production	DLAgn_00166600,DLAgn_00054840,DLAgn_00147280
GO:0046638	3	0.09%	0.07%	0.348	0.996	positive regulation of alpha-beta T cell differentiation	DLAgn_00107270,DLAgn_00081820,DLAgn_00146970
GO:0007076	3	0.09%	0.07%	0.348	0.996	mitotic chromosome condensation	DLAgn_00123980,DLAgn_00017290,DLAgn_00059020
GO:0032456	3	0.09%	0.07%	0.348	0.996	endocytic recycling	DLAgn_00054430,DLAgn_00108310,DLAgn_00084350
GO:0006656	3	0.09%	0.07%	0.348	0.996	phosphatidylcholine biosynthetic process	DLAgn_00182020,DLAgn_00208850,DLAgn_00116080
GO:0006525	3	0.09%	0.07%	0.348	0.996	arginine metabolic process	DLAgn_00163940,DLAgn_00126560,DLAgn_00026040
GO:0010332	3	0.09%	0.07%	0.348	0.996	response to gamma radiation	DLAgn_00100170,DLAgn_00238560,DLAgn_00153380
GO:0005980	3	0.09%	0.07%	0.348	0.996	glycogen catabolic process	DLAgn_00141100,DLAgn_00181530,DLAgn_00067230
GO:0021986	3	0.09%	0.07%	0.348	0.996	habenula development	DLAgn_00053310,DLAgn_00089840,DLAgn_00092990
GO:0009200	3	0.09%	0.07%	0.348	0.996	deoxyribonucleoside triphosphate metabolic process	DLAgn_00077390,DLAgn_00151980,DLAgn_00153650
GO:0043249	3	0.09%	0.07%	0.348	0.996	erythrocyte maturation	DLAgn_00114350,DLAgn_00047810,DLAgn_00142060
GO:0055123	3	0.09%	0.07%	0.348	0.996	digestive system development	DLAgn_00137010,DLAgn_00258770,DLAgn_00081890
GO:0045736	3	0.09%	0.07%	0.348	0.996	negative regulation of cyclin-dependent protein serine/threonine kinase activity	DLAgn_00184570,DLAgn_00108850,DLAgn_00080560
GO:0031128	3	0.09%	0.07%	0.348	0.996	developmental induction	DLAgn_00172140,DLAgn_00200520,DLAgn_00063820
GO:0001659	3	0.09%	0.07%	0.348	0.996	temperature homeostasis	DLAgn_00137210,DLAgn_00143710,DLAgn_00080700
GO:0048382	3	0.09%	0.07%	0.348	0.996	mesendoderm development	DLAgn_00018740,DLAgn_00152590,DLAgn_00063560
GO:0045687	3	0.09%	0.07%	0.348	0.996	positive regulation of glial cell differentiation	DLAgn_00109500,DLAgn_00066280,DLAgn_00141590
GO:0043068	47	1.5%	1.4%	0.356	1.0	positive regulation of programmed cell death	DLAgn_00172030,DLAgn_00151830,DLAgn_00046410,DLAgn_00229550,DLAgn_00072760,DLAgn_00165240,DLAgn_00141590,DLAgn_00010580,DLAgn_00164010,DLAgn_00007800,DLAgn_00158250,DLAgn_00002460,DLAgn_00200520,DLAgn_00052410,DLAgn_00028850,DLAgn_00004960,DLAgn_00242590,DLAgn_00063820,DLAgn_00063620,DLAgn_00086840,DLAgn_00152130,DLAgn_00080560,DLAgn_00100110,DLAgn_00170380,DLAgn_00171450,DLAgn_00171890,DLAgn_000…
GO:0007219	16	0.5%	0.45%	0.361	1.0	Notch signaling pathway	DLAgn_00232330,DLAgn_00174980,DLAgn_00145570,DLAgn_00062190,DLAgn_00148410,DLAgn_00135600,DLAgn_00042900,DLAgn_00223020,DLAgn_00052290,DLAgn_00147280,DLAgn_00162010,DLAgn_00187800,DLAgn_00045490,DLAgn_00113170,DLAgn_00082880,DLAgn_00026270
GO:0016049	16	0.5%	0.45%	0.361	1.0	cell growth	DLAgn_00104140,DLAgn_00075600,DLAgn_00202950,DLAgn_00031350,DLAgn_00052290,DLAgn_00072250,DLAgn_00019680,DLAgn_00244990,DLAgn_00036900,DLAgn_00028400,DLAgn_00105380,DLAgn_00133540,DLAgn_00156340,DLAgn_00088310,DLAgn_00153160,DLAgn_00088620
GO:0045580	5	0.16%	0.12%	0.362	1.0	regulation of T cell differentiation	DLAgn_00107270,DLAgn_00075290,DLAgn_00081820,DLAgn_00146970,DLAgn_00249560
GO:0090174	5	0.16%	0.12%	0.362	1.0	organelle membrane fusion	DLAgn_00092930,DLAgn_00061400,DLAgn_00209150,DLAgn_00145610,DLAgn_00104850
GO:0009954	5	0.16%	0.12%	0.362	1.0	proximal/distal pattern formation	DLAgn_00158250,DLAgn_00200520,DLAgn_00063820,DLAgn_00080560,DLAgn_00153380
GO:0043516	5	0.16%	0.12%	0.362	1.0	regulation of DNA damage response, signal transduction by p53 class mediator	DLAgn_00111650,DLAgn_00109500,DLAgn_00074850,DLAgn_00010580,DLAgn_00183910
GO:1901796	5	0.16%	0.12%	0.362	1.0	regulation of signal transduction by p53 class mediator	DLAgn_00111650,DLAgn_00109500,DLAgn_00074850,DLAgn_00010580,DLAgn_00183910
GO:0030834	5	0.16%	0.12%	0.362	1.0	regulation of actin filament depolymerization	DLAgn_00055650,DLAgn_00093500,DLAgn_00143540,DLAgn_00209190,DLAgn_00086860
GO:2001022	5	0.16%	0.12%	0.362	1.0	positive regulation of response to DNA damage stimulus	DLAgn_00074850,DLAgn_00010580,DLAgn_00147070,DLAgn_00019240,DLAgn_00239810
GO:0048871	5	0.16%	0.12%	0.362	1.0	multicellular organismal homeostasis	DLAgn_00137210,DLAgn_00143710,DLAgn_00080700,DLAgn_00152050,DLAgn_00080770
GO:0006323	5	0.16%	0.12%	0.362	1.0	DNA packaging	DLAgn_00100110,DLAgn_00225900,DLAgn_00123980,DLAgn_00017290,DLAgn_00059020
GO:0060216	5	0.16%	0.12%	0.362	1.0	definitive hemopoiesis	DLAgn_00236700,DLAgn_00058340,DLAgn_00114270,DLAgn_00036420,DLAgn_00198490
GO:0014015	5	0.16%	0.12%	0.362	1.0	positive regulation of gliogenesis	DLAgn_00109500,DLAgn_00066280,DLAgn_00141590,DLAgn_00022380,DLAgn_00007800
GO:0048596	5	0.16%	0.12%	0.362	1.0	embryonic camera-type eye morphogenesis	DLAgn_00014230,DLAgn_00123660,DLAgn_00116010,DLAgn_00115480,DLAgn_00102820
GO:0045670	5	0.16%	0.12%	0.362	1.0	regulation of osteoclast differentiation	DLAgn_00200520,DLAgn_00063820,DLAgn_00151160,DLAgn_00228980,DLAgn_00080560
GO:0001523	5	0.16%	0.12%	0.362	1.0	retinoid metabolic process	DLAgn_00158250,DLAgn_00115720,DLAgn_00164010,DLAgn_00193570,DLAgn_00050590
GO:0031333	9	0.28%	0.24%	0.362	1.0	negative regulation of protein-containing complex assembly	DLAgn_00055650,DLAgn_00093500,DLAgn_00137840,DLAgn_00111480,DLAgn_00143540,DLAgn_00201560,DLAgn_00082530,DLAgn_00061250,DLAgn_00086860
GO:0001838	9	0.28%	0.24%	0.362	1.0	embryonic epithelial tube formation	DLAgn_00008930,DLAgn_00018200,DLAgn_00201710,DLAgn_00243880,DLAgn_00003480,DLAgn_00200520,DLAgn_00224070,DLAgn_00063820,DLAgn_00007800
GO:0006919	7	0.22%	0.18%	0.364	1.0	activation of cysteine-type endopeptidase activity involved in apoptotic process	DLAgn_00116740,DLAgn_00031120,DLAgn_00054840,DLAgn_00126460,DLAgn_00153670,DLAgn_00222770,DLAgn_00190060
GO:0046822	7	0.22%	0.18%	0.364	1.0	regulation of nucleocytoplasmic transport	DLAgn_00198640,DLAgn_00055510,DLAgn_00025900,DLAgn_00175100,DLAgn_00123870,DLAgn_00146200,DLAgn_00058350
GO:0021766	7	0.22%	0.18%	0.364	1.0	hippocampus development	DLAgn_00263490,DLAgn_00046410,DLAgn_00028850,DLAgn_00264000,DLAgn_00058350,DLAgn_00066280,DLAgn_00230930
GO:0021675	7	0.22%	0.18%	0.364	1.0	nerve development	DLAgn_00145570,DLAgn_00249330,DLAgn_00212350,DLAgn_00041180,DLAgn_00099960,DLAgn_00260600,DLAgn_00099950
GO:0043065	46	1.4%	1.4%	0.365	1.0	positive regulation of apoptotic process	DLAgn_00172030,DLAgn_00151830,DLAgn_00046410,DLAgn_00229550,DLAgn_00072760,DLAgn_00165240,DLAgn_00141590,DLAgn_00010580,DLAgn_00164010,DLAgn_00007800,DLAgn_00158250,DLAgn_00002460,DLAgn_00200520,DLAgn_00052410,DLAgn_00028850,DLAgn_00004960,DLAgn_00242590,DLAgn_00063820,DLAgn_00063620,DLAgn_00086840,DLAgn_00152130,DLAgn_00080560,DLAgn_00100110,DLAgn_00170380,DLAgn_00171450,DLAgn_00014650,DLAgn_001…
GO:0021587	2	0.06%	0.04%	0.365	1.0	cerebellum morphogenesis	DLAgn_00121130,DLAgn_00137710
GO:0045540	2	0.06%	0.04%	0.365	1.0	regulation of cholesterol biosynthetic process	DLAgn_00075090,DLAgn_00154770
GO:0033599	2	0.06%	0.04%	0.365	1.0	regulation of mammary gland epithelial cell proliferation	DLAgn_00215900,DLAgn_00265810
GO:0071887	2	0.06%	0.04%	0.365	1.0	leukocyte apoptotic process	DLAgn_00152990,DLAgn_00190060
GO:0021501	2	0.06%	0.04%	0.365	1.0	prechordal plate formation	DLAgn_00150460,DLAgn_00132080
GO:0015824	2	0.06%	0.04%	0.365	1.0	proline transport	DLAgn_00171900,DLAgn_00041170
GO:0015865	2	0.06%	0.04%	0.365	1.0	purine nucleotide transport	DLAgn_00070730,DLAgn_00187240
GO:0015868	2	0.06%	0.04%	0.365	1.0	purine ribonucleotide transport	DLAgn_00070730,DLAgn_00187240
GO:1903076	2	0.06%	0.04%	0.365	1.0	regulation of protein localization to plasma membrane	DLAgn_00151960,DLAgn_00155360
GO:0071711	2	0.06%	0.04%	0.365	1.0	basement membrane organization	DLAgn_00160890,DLAgn_00115200
GO:0032649	2	0.06%	0.04%	0.365	1.0	regulation of interferon-gamma production	DLAgn_00107270,DLAgn_00054840
GO:0061179	2	0.06%	0.04%	0.365	1.0	negative regulation of insulin secretion involved in cellular response to glucose stimulus	DLAgn_00207270,DLAgn_00067550
GO:0006862	2	0.06%	0.04%	0.365	1.0	nucleotide transport	DLAgn_00070730,DLAgn_00187240
GO:0070227	2	0.06%	0.04%	0.365	1.0	lymphocyte apoptotic process	DLAgn_00152990,DLAgn_00190060
GO:0016102	2	0.06%	0.04%	0.365	1.0	diterpenoid biosynthetic process	DLAgn_00158250,DLAgn_00164010
GO:0008206	2	0.06%	0.04%	0.365	1.0	bile acid metabolic process	DLAgn_00072950,DLAgn_00075090
GO:0007084	2	0.06%	0.04%	0.365	1.0	mitotic nuclear envelope reassembly	DLAgn_00205230,DLAgn_00123870
GO:0032435	2	0.06%	0.04%	0.365	1.0	negative regulation of proteasomal ubiquitin-dependent protein catabolic process	DLAgn_00164700,DLAgn_00070720
GO:0044068	2	0.06%	0.04%	0.365	1.0	modulation by symbiont of host cellular process	DLAgn_00174420,DLAgn_00187700
GO:0006655	2	0.06%	0.04%	0.365	1.0	phosphatidylglycerol biosynthetic process	DLAgn_00162130,DLAgn_00178870
GO:0000088	2	0.06%	0.04%	0.365	1.0	mitotic prophase	DLAgn_00184570,DLAgn_00175260
GO:0034501	2	0.06%	0.04%	0.365	1.0	protein localization to kinetochore	DLAgn_00046700,DLAgn_00106680
GO:0030970	2	0.06%	0.04%	0.365	1.0	retrograde protein transport, ER to cytosol	DLAgn_00116740,DLAgn_00064120
GO:0033032	2	0.06%	0.04%	0.365	1.0	regulation of myeloid cell apoptotic process	DLAgn_00114350,DLAgn_00010580
GO:0010459	2	0.06%	0.04%	0.365	1.0	negative regulation of heart rate	DLAgn_00241760,DLAgn_00067550
GO:0010463	2	0.06%	0.04%	0.365	1.0	mesenchymal cell proliferation	DLAgn_00200520,DLAgn_00063820
GO:0042996	2	0.06%	0.04%	0.365	1.0	regulation of Golgi to plasma membrane protein transport	DLAgn_00151960,DLAgn_00155360
GO:0002639	2	0.06%	0.04%	0.365	1.0	positive regulation of immunoglobulin production	DLAgn_00107270,DLAgn_00127980
GO:0046471	2	0.06%	0.04%	0.365	1.0	phosphatidylglycerol metabolic process	DLAgn_00162130,DLAgn_00178870
GO:0071459	2	0.06%	0.04%	0.365	1.0	protein localization to chromosome, centromeric region	DLAgn_00046700,DLAgn_00106680
GO:0051503	2	0.06%	0.04%	0.365	1.0	adenine nucleotide transport	DLAgn_00070730,DLAgn_00187240
GO:1904375	2	0.06%	0.04%	0.365	1.0	regulation of protein localization to cell periphery	DLAgn_00151960,DLAgn_00155360
GO:2000772	2	0.06%	0.04%	0.365	1.0	regulation of cellular senescence	DLAgn_00010580,DLAgn_00141160
GO:0034334	2	0.06%	0.04%	0.365	1.0	adherens junction maintenance	DLAgn_00018200,DLAgn_00007800
GO:0034351	2	0.06%	0.04%	0.365	1.0	negative regulation of glial cell apoptotic process	DLAgn_00022380,DLAgn_00007800
GO:0018401	2	0.06%	0.04%	0.365	1.0	peptidyl-proline hydroxylation to 4-hydroxy-L-proline	DLAgn_00176320,DLAgn_00222770
GO:0034350	2	0.06%	0.04%	0.365	1.0	regulation of glial cell apoptotic process	DLAgn_00022380,DLAgn_00007800
GO:0051321	2	0.06%	0.04%	0.365	1.0	meiotic cell cycle	DLAgn_00137120,DLAgn_00016170
GO:0051324	2	0.06%	0.04%	0.365	1.0	prophase	DLAgn_00184570,DLAgn_00175260
GO:0051354	2	0.06%	0.04%	0.365	1.0	negative regulation of oxidoreductase activity	DLAgn_00040200,DLAgn_00172090
GO:0031468	2	0.06%	0.04%	0.365	1.0	nuclear envelope reassembly	DLAgn_00205230,DLAgn_00123870
GO:0003170	2	0.06%	0.04%	0.365	1.0	heart valve development	DLAgn_00007940,DLAgn_00264230
GO:0006309	2	0.06%	0.04%	0.365	1.0	apoptotic DNA fragmentation	DLAgn_00203710,DLAgn_00124120
GO:0060315	2	0.06%	0.04%	0.365	1.0	negative regulation of ryanodine-sensitive calcium-release channel activity	DLAgn_00241760,DLAgn_00067230
GO:0051261	2	0.06%	0.04%	0.365	1.0	protein depolymerization	DLAgn_00258620,DLAgn_00104190
GO:0106118	2	0.06%	0.04%	0.365	1.0	regulation of sterol biosynthetic process	DLAgn_00075090,DLAgn_00154770
GO:0060252	2	0.06%	0.04%	0.365	1.0	positive regulation of glial cell proliferation	DLAgn_00022380,DLAgn_00007800
GO:0000737	2	0.06%	0.04%	0.365	1.0	DNA catabolic process, endonucleolytic	DLAgn_00203710,DLAgn_00124120
GO:0048715	2	0.06%	0.04%	0.365	1.0	negative regulation of oligodendrocyte differentiation	DLAgn_00200520,DLAgn_00063820
GO:0001845	2	0.06%	0.04%	0.365	1.0	phagolysosome assembly	DLAgn_00052410,DLAgn_00193020
GO:0034111	2	0.06%	0.04%	0.365	1.0	negative regulation of homotypic cell-cell adhesion	DLAgn_00080620,DLAgn_00168640
GO:0021860	2	0.06%	0.04%	0.365	1.0	pyramidal neuron development	DLAgn_00263490,DLAgn_00264000
GO:2001238	2	0.06%	0.04%	0.365	1.0	positive regulation of extrinsic apoptotic signaling pathway	DLAgn_00032410,DLAgn_00172090
GO:0048642	2	0.06%	0.04%	0.365	1.0	negative regulation of skeletal muscle tissue development	DLAgn_00108490,DLAgn_00132080
GO:0022009	2	0.06%	0.04%	0.365	1.0	central nervous system vasculogenesis	DLAgn_00200520,DLAgn_00063820
GO:1903513	2	0.06%	0.04%	0.365	1.0	endoplasmic reticulum to cytosol transport	DLAgn_00116740,DLAgn_00064120
GO:0002052	2	0.06%	0.04%	0.365	1.0	positive regulation of neuroblast proliferation	DLAgn_00200520,DLAgn_00063820
GO:0001711	2	0.06%	0.04%	0.365	1.0	endodermal cell fate commitment	DLAgn_00200520,DLAgn_00063820
GO:0060117	2	0.06%	0.04%	0.365	1.0	auditory receptor cell development	DLAgn_00095290,DLAgn_00223020
GO:2000114	2	0.06%	0.04%	0.365	1.0	regulation of establishment of cell polarity	DLAgn_00233330,DLAgn_00109930
GO:0031115	2	0.06%	0.04%	0.365	1.0	negative regulation of microtubule polymerization	DLAgn_00201560,DLAgn_00061250
GO:0043030	2	0.06%	0.04%	0.365	1.0	regulation of macrophage activation	DLAgn_00054840,DLAgn_00162930
GO:0002902	2	0.06%	0.04%	0.365	1.0	regulation of B cell apoptotic process	DLAgn_00106680,DLAgn_00052160
GO:2000059	2	0.06%	0.04%	0.365	1.0	negative regulation of ubiquitin-dependent protein catabolic process	DLAgn_00164700,DLAgn_00070720
GO:0006067	2	0.06%	0.04%	0.365	1.0	ethanol metabolic process	DLAgn_00114280,DLAgn_00019780
[truncated: 3,409 more rows]
