# Supplementary material for: The extensive transgenerational transcriptomic effects of ocean acidification on the olfactory epithelium of a marine fish are associated with a better viral resistance
Source: BMC Genomics. 2022 Jun 17;23:448. doi: 10.1186/s12864-022-08647-w (PMC9204966; doi:10.1186/s12864-022-08647-w)
Supplement: Supplementary file 12 — Additional file 12. Genes involved in peptide biosynthesis and regulation of translation that were down-expressed (p-value ≤ 0.01) by OA. [file 12864_2022_8647_MOESM12_ESM.xlsx]

## Sheet: additional file 12
Additional file 12. Genes involved in peptide biosynthesis and regulation of translation that were down-expressed (p-value ≤ 0.01) by OA.
Peptide biosynthesis
Sequence ID	Gene symbol	Gene description	Seq. Length	#Hits	min. eValue	mean Similarity	#GOs	GO Term	Enzyme Codes	InterProScan
DLAgn_00014140	-	40s ribosomal protein s24	597	20	4.30187E-55	84.15%	4	C:ribosome; F:structural constituent of ribosome; P:translation; F:nucleotide binding	-	IPR001976 (PRODOM); IPR012677 (G3DSA:3.30.70.GENE3D); IPR012678 (SUPERFAMILY); IPR018098 (PROSITE); seg (SEG)
DLAgn_00023060	-	60s ribosomal protein l13a	600	20	4.62768E-81	84.0%	3	F:structural constituent of ribosome; P:translation; C:large ribosomal subunit	-	IPR005755 (PTHR11545:PANTHER); IPR005822 (PANTHER); IPR023563 (PROSITE); IPR023564 (G3DSA:3.90.1180.GENE3D); seg (SEG), SignalP-NN(euk) (SIGNALP)
DLAgn_00130830	-	---NA---	171	0	-	-	3	F:structural constituent of ribosome; C:ribosome; P:translation	-	IPR007836 (PFAM); seg (SEG), tmhmm (TMHMM)
DLAgn_00131480	-	60s ribosomal protein l10a	708	20	2.03244E-101	88.75%	5	F:structural constituent of ribosome; F:RNA binding; F:hydrolase activity; C:cytosolic large ribosomal subunit; P:translation	-	IPR002143 (PIR); IPR016094 (G3DSA:3.30.190.GENE3D); IPR016095 (G3DSA:3.40.50.GENE3D); IPR023673 (PROSITE); IPR023674 (SUPERFAMILY); PTHR23105 (PANTHER), PTHR23105:SF4 (PANTHER), seg (SEG), SignalP-NN(euk) (SIGNALP)
DLAgn_00139580	-	60s ribosomal protein l31	420	20	1.27756E-63	88.8%	3	C:ribosome; F:structural constituent of ribosome; P:translation	-	IPR000054 (PRODOM); IPR020052 (PROSITE); IPR023621 (G3DSA:3.10.440.GENE3D); PTHR10956:SF0 (PANTHER), seg (SEG)
DLAgn_00153880	-	60s ribosomal protein l5	984	20	1.81913E-169	92.9%	4	F:structural constituent of ribosome; C:ribosome; P:translation; F:5S rRNA binding	-	IPR005484 (PFAM); IPR005485 (PRINTS); IPR025607 (PFAM); G3DSA:3.30.420.100 (GENE3D), seg (SEG), SSF53137 (SUPERFAMILY)
DLAgn_00182300	-	40s ribosomal protein s6	750	20	1.00303E-125	93.05%	5	F:structural constituent of ribosome; P:glucose homeostasis; C:cytosolic small ribosomal subunit; C:nucleus; P:translation	-	IPR001377 (PANTHER); IPR014401 (PIR); IPR018282 (PROSITE); coil (COIL), seg (SEG)
DLAgn_00192250	-	40s ribosomal protein s11	540	20	1.24607E-86	97.75%	3	F:structural constituent of ribosome; C:cytosolic small ribosomal subunit; P:translation	-	IPR000266 (PRODOM); IPR012340 (G3DSA:2.40.50.GENE3D); IPR019978 (TIGRFAMs); IPR019979 (PROSITE); PTHR10744:SF2 (PANTHER), seg (SEG), SignalP-NN(euk) (SIGNALP)
DLAgn_00197450	-	40s ribosomal protein s18	489	20	5.03131E-69	100.0%	4	F:RNA binding; F:structural constituent of ribosome; C:ribosome; P:translation	-	IPR001892 (HAMAP); IPR010979 (SUPERFAMILY); IPR018269 (PROSITE); IPR027437 (G3DSA:4.10.910.GENE3D); G3DSA:1.10.8.50 (GENE3D), seg (SEG)
DLAgn_00264770	-	60s ribosomal protein l13a	420	20	1.37947E-17	55.8%	3	F:structural constituent of ribosome; P:translation; C:large ribosomal subunit	-	IPR005755 (PTHR11545:PANTHER); IPR005822 (PANTHER); seg (SEG)
DLAgn_00043650	ALOX5AP	arachidonate 5-lipoxygenase-activating protein	465	20	3.08106E-70	89.0%	15	P:angiogenesis; F:arachidonic acid binding; P:positive regulation of catalytic activity; C:nuclear membrane; F:enzyme activator activity; C:integral to membrane; P:response to stimulus; F:glutathione peroxidase activity; P:leukotriene metabolic process; F:glutathione transferase activity; P:oxidation-reduction process; F:arachidonate 5-lipoxygenase activity; C:endoplasmic reticulum; P:glutathione…	EC:1.11.1.9; EC:2.5.1.18; EC:1.13.11.34; EC:4.4.1.20	IPR001129 (PFAM); IPR001446 (PRINTS); IPR023352 (G3DSA:1.20.120.GENE3D); PTHR10250 (PANTHER), PTHR10250:SF2 (PANTHER), SignalP-NN(euk) (SIGNALP), tmhmm (TMHMM)
DLAgn_00192840	DHB14	17-beta-hydroxysteroid dehydrogenase 14	795	20	3.96006E-131	87.2%	6	C:ribosome; F:oxidoreductase activity; F:structural constituent of ribosome; P:translation; P:oxidation-reduction process; F:nucleotide binding	-	IPR002198 (PRINTS); IPR002347 (PRINTS); IPR016040 (G3DSA:3.40.50.GENE3D); IPR020904 (PROSITE); PTHR24316 (PANTHER), PTHR24316:SF61 (PANTHER), SSF51735 (SUPERFAMILY)
DLAgn_00067980	FAU	ubiquitin-like protein fubi	402	20	1.76316E-57	82.45%	4	C:ribosome; F:structural constituent of ribosome; P:translation; F:protein binding	-	IPR000626 (PFAM); IPR006846 (PFAM); IPR019955 (PROFILE); IPR019956 (PRINTS); G3DSA:3.10.20.90 (GENE3D), PTHR12650 (PANTHER), PTHR12650:SF6 (PANTHER), seg (SEG), SSF54236 (SUPERFAMILY)
DLAgn_00012640	GCLC	glutamate-cysteine catalytic subunit	1893	20	0.0	91.65%	24	P:negative regulation of apoptotic process; P:regulation of mitochondrial depolarization; P:response to xenobiotic stimulus; P:L-ascorbic acid metabolic process; F:ADP binding; P:response to arsenic-containing substance; P:negative regulation of transcription, DNA-dependent; C:cytosol; F:protein heterodimerization activity; P:positive regulation of proteasomal ubiquitin-dependent protein cataboli…	EC:6.3.2.2	IPR004308 (PANTHER); PTHR11164:SF0 (PANTHER), SSF55931 (SUPERFAMILY)
DLAgn_00124400	GTF2H2	general transcription factor iih subunit 2-like	1179	20	0.0	88.55%	21	P:transcription initiation from RNA polymerase II promoter; P:nucleotide-excision repair, DNA damage removal; P:7-methylguanosine mRNA capping; P:transcription elongation from RNA polymerase I promoter; F:DNA-dependent ATPase activity; P:G-protein coupled receptor internalization; F:zinc ion binding; C:core TFIIH complex; P:translation; P:transcription-coupled nucleotide-excision repair; P:termin…	EC:2.7.11.23	IPR002035 (G3DSA:3.40.50.GENE3D); IPR004595 (PFAM); IPR007087 (PROSITE); IPR007198 (PFAM); IPR012170 (PIR); G3DSA:3.10.370.10 (GENE3D), PTHR12695:SF2 (PANTHER), seg (SEG), SSF53300 (SUPERFAMILY), SSF57889 (SUPERFAMILY)
DLAgn_00011210	MGC84466	39s ribosomal protein mitochondrial-like	906	20	1.39726E-125	83.7%	6	F:structural constituent of ribosome; F:RNA binding; C:large ribosomal subunit; F:transferase activity; P:translation; C:mitochondrion	-	IPR002171 (PANTHER); IPR008991 (SUPERFAMILY); IPR012340 (G3DSA:2.40.50.GENE3D); IPR014722 (G3DSA:2.30.30.GENE3D); IPR014726 (G3DSA:4.10.950.GENE3D); IPR022666 (PFAM); IPR022669 (PFAM); PTHR13691:SF6 (PANTHER), seg (SEG), SignalP-NN(euk) (SIGNALP)
DLAgn_00104940	MRPL10	39s ribosomal protein mitochondrial	741	20	4.55333E-115	78.95%	5	C:mitochondrial large ribosomal subunit; F:structural constituent of ribosome; P:ribosome biogenesis; F:hydrolase activity; P:translation	-	IPR001790 (PFAM); PD968187 (PRODOM), PTHR31091 (PANTHER)
DLAgn_00107820	MRPL11	39s ribosomal protein mitochondrial precursor	582	20	7.18066E-60	69.15%	3	F:structural constituent of ribosome; C:ribosome; P:translation	-	IPR000911 (PANTHER); IPR006519 (TIGRFAMs); IPR020783 (G3DSA:1.10.10.GENE3D); IPR020784 (G3DSA:3.30.1550.GENE3D); IPR020785 (PROSITE); PD001367 (PRODOM), seg (SEG)
DLAgn_00191020	MRPL12	39s ribosomal protein mitochondrial-like	579	20	2.19425E-69	69.4%	5	C:mitochondrial ribosome; P:transcription, DNA-dependent; C:membrane; F:structural constituent of ribosome; P:translation	-	IPR000206 (HAMAP); IPR008932 (SUPERFAMILY); IPR013823 (PRODOM); IPR014719 (G3DSA:3.30.1390.GENE3D); IPR015607 (PTHR11809:PANTHER); PTHR11809 (PANTHER), seg (SEG)
DLAgn_00011800	MRPL14	39s ribosomal protein mitochondrial precursor	447	20	2.49701E-64	87.45%	4	C:ribosome; F:structural constituent of ribosome; P:translation; C:mitochondrion	-	IPR000218 (PFAM); IPR023571 (G3DSA:2.40.150.GENE3D); PTHR21037 (PANTHER), PTHR21037:SF0 (PANTHER)
DLAgn_00077550	MRPL15	39s ribosomal protein mitochondrial-like	891	20	6.73242E-157	85.75%	5	F:structural constituent of ribosome; F:hydrolase activity; C:large ribosomal subunit; P:translation; C:mitochondrion	-	IPR005749 (PANTHER); IPR021131 (PFAM); G3DSA:3.100.10.10 (GENE3D), PTHR12934:SF1 (PANTHER)
DLAgn_00159730	MRPL16	39s ribosomal protein mitochondrial precursor	774	20	3.91106E-104	73.1%	4	F:structural constituent of ribosome; P:translation; F:rRNA binding; C:ribosome	-	IPR000114 (PRINTS); IPR016180 (G3DSA:3.90.1170.GENE3D); PTHR12220:SF12 (PANTHER), seg (SEG)
DLAgn_00058150	MRPL17	mitochondrial ribosomal protein l17	498	20	3.73694E-78	89.2%	3	C:ribosome; F:structural constituent of ribosome; P:translation	-	IPR000456 (G3DSA:3.90.1030.GENE3D); PTHR14413:SF4 (PANTHER)
DLAgn_00071420	MRPL19	39s ribosomal protein mitochondrial	858	20	2.4882E-129	82.25%	5	C:nuclear membrane; C:ribosome; F:structural constituent of ribosome; P:translation; C:mitochondrion	-	IPR001857 (PRINTS); IPR008991 (SUPERFAMILY); PTHR15680:SF3 (PANTHER), seg (SEG)
DLAgn_00093620	MRPL20	39s ribosomal protein mitochondrial-like	450	20	1.07745E-70	81.95%	4	C:mitochondrial large ribosomal subunit; F:structural constituent of ribosome; P:translation; F:rRNA binding	-	IPR005813 (PRINTS); PD002389 (PRODOM), G3DSA:1.10.1900.20 (GENE3D), seg (SEG), SSF74731 (SUPERFAMILY)
DLAgn_00165970	MRPL23	mitochondrial 39s ribosomal protein l23	462	20	3.31869E-56	82.6%	5	C:ribosome; F:structural constituent of ribosome; P:translation; C:mitochondrion; F:nucleotide binding	-	IPR012677 (G3DSA:3.30.70.GENE3D); IPR012678 (SUPERFAMILY); IPR013025 (PFAM); PTHR12059 (PANTHER), PTHR12059:SF4 (PANTHER)
DLAgn_00202390	MRPL24	probable 39s ribosomal protein mitochondrial precursor	705	20	2.51176E-112	90.0%	4	C:ribosome; F:structural constituent of ribosome; P:translation; C:mitochondrion	-	IPR003256 (PANTHER); IPR005824 (PFAM); IPR005825 (PROSITE); IPR008991 (SUPERFAMILY); IPR014722 (G3DSA:2.30.30.GENE3D); SignalP-NN(euk) (SIGNALP)
DLAgn_00240340	MRPL27	39s ribosomal protein mitochondrial-like	453	20	3.24047E-59	77.15%	3	C:ribosome; F:structural constituent of ribosome; P:translation	-	IPR001684 (PRODOM); G3DSA:2.40.50.100 (GENE3D), seg (SEG), SignalP-NN(euk) (SIGNALP)
DLAgn_00200490	MRPL3	mitochondrial ribosomal protein l3	1020	20	2.50069E-169	83.05%	3	C:ribosome; F:structural constituent of ribosome; P:translation	-	IPR000597 (PFAM); IPR009000 (SUPERFAMILY); IPR019926 (PROSITE); IPR019927 (PANTHER); G3DSA:4.10.960.10 (GENE3D), seg (SEG), SignalP-NN(euk) (SIGNALP)
DLAgn_00052830	MRPL30	39s ribosomal protein mitochondrial-like	483	20	8.37766E-77	81.95%	4	F:structural constituent of ribosome; C:large ribosomal subunit; P:translation; C:mitochondrion	-	IPR016082 (G3DSA:3.30.1390.GENE3D); PTHR15892 (PANTHER), PTHR15892:SF0 (PANTHER)
DLAgn_00064050	MRPL32	39s ribosomal protein mitochondrial precursor	543	20	7.01032E-61	64.15%	3	F:structural constituent of ribosome; P:translation; C:large ribosomal subunit	-	IPR002677 (HAMAP); PTHR21026 (PANTHER), PTHR21026:SF0 (PANTHER), seg (SEG)
DLAgn_00003770	MRPL34	39s ribosomal protein mitochondrial	375	20	1.75455E-57	78.75%	4	C:ribosome; F:structural constituent of ribosome; P:translation; C:mitochondrion	-	IPR000271 (PRODOM); PTHR14503:SF0 (PANTHER)
DLAgn_00022180	MRPL35	39s ribosomal protein mitochondrial precursor	533	20	8.86982E-45	55.9%	3	F:structural constituent of ribosome; C:ribosome; P:translation	-	IPR019338 (PANTHER); IPR021137 (PFAM); PTHR15909:SF0 (PANTHER), seg (SEG), SSF143034 (SUPERFAMILY)
DLAgn_00198810	MRPL36	39s ribosomal protein mitochondrial	372	20	1.48877E-48	58.15%	3	F:structural constituent of ribosome; C:ribosome; P:translation	-	IPR000473 (HAMAP); PTHR18804:SF8 (PANTHER), seg (SEG), SignalP-NN(euk) (SIGNALP)
DLAgn_00000600	MRPL37	39s ribosomal protein mitochondrial	1314	20	0.0	72.65%	4	C:ribosome; F:structural constituent of ribosome; P:translation; C:mitochondrion	-	IPR010793 (PFAM); PTHR15889 (PANTHER), PTHR15889:SF0 (PANTHER)
DLAgn_00174880	MRPL4	39s ribosomal protein mitochondrial-like	909	20	3.01876E-136	84.85%	5	C:ribosome; F:structural constituent of ribosome; F:hydrolase activity; P:translation; C:mitochondrion	-	IPR002136 (PFAM); IPR013005 (PANTHER); IPR023574 (G3DSA:3.40.1370.GENE3D); PTHR10746:SF5 (PANTHER), seg (SEG)
DLAgn_00037930	MRPL48	39s ribosomal protein mitochondrial-like	633	20	1.16526E-88	76.3%	3	C:mitochondrial ribosome; F:structural constituent of ribosome; P:translation	-	IPR027486 (G3DSA:3.30.70.GENE3D); IPR027487 (PANTHER)
DLAgn_00202360	MRPL9	39s ribosomal protein mitochondrial	891	20	4.60689E-105	76.8%	4	C:mitochondrion; F:structural constituent of ribosome; C:ribosome; P:translation	-	IPR000244 (PANTHER); IPR009027 (SUPERFAMILY); IPR020070 (G3DSA:3.40.5.GENE3D); PTHR21368:SF16 (PANTHER), seg (SEG), SignalP-NN(euk) (SIGNALP)
DLAgn_00071710	MRPS10	probable 28s ribosomal protein mitochondrial-like	621	20	3.75233E-84	79.75%	4	C:ribosome; F:structural constituent of ribosome; P:translation; C:mitochondrion	-	IPR001848 (HAMAP); IPR027486 (G3DSA:3.30.70.GENE3D); PTHR13334 (PANTHER), PTHR13334:SF2 (PANTHER)
DLAgn_00155150	MRPS11	28s ribosomal protein mitochondrial-like	552	20	1.4381E-64	76.25%	3	C:ribosome; F:structural constituent of ribosome; P:translation	-	IPR001971 (G3DSA:3.30.420.GENE3D); IPR018102 (PROSITE); PTHR11759:SF4 (PANTHER), seg (SEG), SSF53137 (SUPERFAMILY)
DLAgn_00236870	MRPS12	28s ribosomal protein mitochondrial-like	432	20	6.24148E-71	89.55%	3	F:structural constituent of ribosome; C:small ribosomal subunit; P:translation	-	IPR005679 (PRINTS); IPR006032 (PIR); IPR012340 (G3DSA:2.40.50.GENE3D); SignalP-NN(euk) (SIGNALP)
DLAgn_00005550	MRPS14	mitochondrial 28s ribosomal protein s14	438	20	3.18388E-67	88.5%	6	C:nuclear membrane; C:ribosome; F:structural constituent of ribosome; F:hydrolase activity; P:translation; C:mitochondrion	-	IPR001209 (PANTHER); G3DSA:4.10.830.10 (GENE3D), PTHR19836:SF4 (PANTHER), SSF57716 (SUPERFAMILY)
DLAgn_00044200	MRPS17	28s ribosomal protein mitochondrial	450	20	8.55694E-60	85.15%	4	C:ribosome; F:structural constituent of ribosome; P:translation; C:mitochondrion	-	IPR000266 (PRODOM); IPR012340 (G3DSA:2.40.50.GENE3D); PTHR24088 (PANTHER), seg (SEG)
DLAgn_00224630	MRPS18B	28s ribosomal protein mitochondrial precursor	732	20	1.20819E-112	75.95%	3	C:ribosome; F:structural constituent of ribosome; P:translation	-	IPR001648 (PRODOM); PTHR13329 (PANTHER), PTHR13329:SF0 (PANTHER)
DLAgn_00082420	MRPS2	28s ribosomal protein mitochondrial-like	846	20	5.58725E-126	87.55%	3	F:structural constituent of ribosome; C:small ribosomal subunit; P:translation	-	IPR001865 (PRINTS); IPR005706 (PANTHER); IPR018130 (PROSITE); IPR023591 (SUPERFAMILY); G3DSA:3.40.50.10490 (GENE3D), SignalP-NN(euk) (SIGNALP)
DLAgn_00202840	MRPS21	mitochondrial 28s ribosomal protein s21	345	20	1.94677E-32	82.45%	4	C:mitochondrial small ribosomal subunit; F:structural constituent of ribosome; F:hydrolase activity; P:translation	-	IPR001911 (PFAM); PTHR21109 (PANTHER), PTHR21109:SF0 (PANTHER)
DLAgn_00028080	MRPS23	28s ribosomal protein mitochondrial-like	552	20	6.92902E-51	70.3%	3	C:mitochondrial small ribosomal subunit; F:structural constituent of ribosome; P:translation	-	IPR019520 (PANTHER); IPR023611 (PFAM); seg (SEG)
DLAgn_00080970	MRPS24	28s ribosomal protein s24- mitochondrial-like	489	20	2.92837E-64	85.7%	4	C:mitochondrial large ribosomal subunit; F:structural constituent of ribosome; F:hydrolase activity; P:translation	-	IPR026146 (PANTHER); seg (SEG), SignalP-NN(euk) (SIGNALP)
DLAgn_00121380	MRPS30	28s ribosomal protein mitochondrial-like	1272	20	0.0	76.3%	4	C:ribosome; F:structural constituent of ribosome; P:translation; C:mitochondrion	-	IPR010793 (PFAM); PTHR13014 (PANTHER), seg (SEG)
DLAgn_00011930	MRPS6	28s ribosomal protein mitochondrial-like	333	20	2.39816E-46	82.9%	4	C:ribosome; F:structural constituent of ribosome; P:translation; F:rRNA binding	-	IPR000529 (PFAM); IPR014717 (G3DSA:3.30.70.GENE3D); PTHR21011 (PANTHER), PTHR21011:SF0 (PANTHER)
DLAgn_00137090	MRPS9	28s ribosomal protein mitochondrial-like	1170	20	6.24322E-154	74.4%	3	C:ribosome; F:structural constituent of ribosome; P:translation	-	IPR000754 (PANTHER); IPR014721 (G3DSA:3.30.230.GENE3D); IPR020568 (SUPERFAMILY); IPR020574 (PROSITE); seg (SEG)
DLAgn_00174420	NAF1	h aca ribonucleoprotein complex non-core subunit naf1	1269	20	7.65518E-76	63.15%	18	P:modulation by symbiont of host I-kappaB kinase/NF-kappaB cascade; F:mitogen-activated protein kinase binding; P:positive regulation of biological process; C:small nucleolar ribonucleoprotein complex; P:translation; P:negative regulation of ERK1 and ERK2 cascade; P:negative regulation of I-kappaB kinase/NF-kappaB cascade; C:cytoplasm; F:ubiquitin-specific protease activity; C:centrosome; P:negat…	-	IPR007504 (PFAM); IPR009000 (SUPERFAMILY); G3DSA:2.40.10.230 (GENE3D), PTHR31991 (PANTHER), PTHR31991:SF0 (PANTHER), seg (SEG)
DLAgn_00248060	NOA1	nitric oxide-associated protein 1	398	20	1.5446E-53	82.8%	9	P:regulation of cell death; F:GTP binding; C:mitochondrial inner membrane; P:mitochondrial translation; P:GTP catabolic process; P:apoptotic process; P:regulation of cellular respiration; F:GTPase activity; P:ribosome biogenesis	-	SignalP-NN(euk) (SIGNALP)
DLAgn_00019040	QRSL1	glutamyl-trna amidotransferase subunit mitochondrial	1662	20	0.0	77.5%	6	C:mitochondrion; P:glutaminyl-tRNAGln biosynthesis via transamidation; P:mitochondrial translation; F:glutaminyl-tRNA synthase (glutamine-hydrolyzing) activity; F:ATP binding; C:glutamyl-tRNA(Gln) amidotransferase complex	EC:6.3.5.7	IPR000120 (PANTHER); IPR004412 (HAMAP); IPR023631 (G3DSA:3.90.1300.GENE3D); PTHR11895:SF7 (PANTHER), seg (SEG)
DLAgn_00204550	RL11	60s ribosomal protein l11	537	20	1.39329E-98	98.95%	10	P:translation; C:ribosome; P:induction of apoptosis; C:nucleolus; F:rRNA binding; F:structural constituent of ribosome; P:glucose homeostasis; P:protein localization to nucleus; P:erythrocyte differentiation; P:embryo development	-	IPR002132 (PIR); IPR020929 (PROSITE); IPR022803 (G3DSA:3.30.1440.GENE3D); PTHR11994:SF2 (PANTHER)
DLAgn_00111290	RL26	60s ribosomal protein l26	438	20	7.09295E-67	88.45%	3	F:structural constituent of ribosome; C:large ribosomal subunit; P:translation	-	IPR005756 (PANTHER); IPR005824 (PFAM); IPR005825 (PROSITE); IPR008991 (SUPERFAMILY); IPR014722 (G3DSA:2.30.30.GENE3D); seg (SEG)
DLAgn_00171740	RL27A	60s ribosomal protein l27a	526	20	3.52239E-70	86.4%	3	C:ribosome; F:structural constituent of ribosome; P:translation	-	IPR001196 (PROSITE); IPR021131 (PFAM); G3DSA:3.100.10.10 (GENE3D), PTHR11721 (PANTHER), seg (SEG)
DLAgn_00082910	RL28	60s ribosomal protein l28	442	20	1.51489E-61	95.3%	4	P:embryo development; C:ribosome; F:structural constituent of ribosome; P:translation	-	IPR002672 (PANTHER); PTHR10544:SF0 (PANTHER), PF01778 (PFAM), seg (SEG), SignalP-NN(euk) (SIGNALP)
DLAgn_00192770	RL3	60s ribosomal protein l3	1251	20	0.0	95.35%	4	C:ribosome; F:structural constituent of ribosome; P:exocrine pancreas development; P:translation	-	IPR000597 (PFAM); IPR009000 (SUPERFAMILY); IPR019926 (PROSITE); G3DSA:2.40.30.10 (GENE3D), G3DSA:3.30.1430.10 (GENE3D), PTHR11363 (PANTHER), seg (SEG)
DLAgn_00082950	RL37	60s ribosomal protein l37	291	20	1.66633E-47	98.4%	5	F:metal ion binding; F:structural constituent of ribosome; C:cytosolic large ribosomal subunit; P:translation; F:rRNA binding	-	IPR001569 (PRODOM); IPR011331 (G3DSA:2.20.25.GENE3D); IPR011332 (SUPERFAMILY); IPR018267 (PROSITE); PTHR10768:SF0 (PANTHER), seg (SEG)
DLAgn_00229010	RL6	60s ribosomal protein l36	318	20	7.5398E-53	99.55%	5	C:ribosome; F:structural constituent of ribosome; P:regulation of cell cycle; P:brain development; P:translation	-	IPR000509 (PANTHER)
DLAgn_00058910	RM51	39s ribosomal protein mitochondrial precursor	396	20	1.83229E-62	84.65%	4	C:mitochondrial large ribosomal subunit; F:structural constituent of ribosome; F:hydrolase activity; P:translation	-	IPR019373 (PFAM); PTHR13409 (PANTHER), SignalP-NN(euk) (SIGNALP)
DLAgn_00135360	RPL10	qm-like protein	648	20	6.93446E-124	98.5%	5	C:ribosome; F:structural constituent of ribosome; F:hydrolase activity; C:nucleus; P:translation	-	IPR001197 (PIR); IPR016180 (G3DSA:3.90.1170.GENE3D); IPR018255 (PROSITE); PTHR11726 (PANTHER)
DLAgn_00162480	RPL12	60s ribosomal protein l12	498	20	5.75191E-87	96.8%	3	C:ribosome; F:structural constituent of ribosome; P:translation	-	IPR000911 (PANTHER); IPR020783 (G3DSA:1.10.10.GENE3D); IPR020784 (G3DSA:3.30.1550.GENE3D); IPR020785 (PROSITE)
DLAgn_00158470	RPL13	60s ribosomal protein l13	636	20	1.87407E-102	89.1%	4	C:ribosome; F:structural constituent of ribosome; P:regulation of cell cycle; P:translation	-	IPR001380 (PANTHER); IPR018256 (PROSITE); PTHR11722:SF0 (PANTHER), seg (SEG)
DLAgn_00198950	RPL14	60s ribosomal protein l14	414	20	2.76518E-71	97.6%	3	C:ribosome; F:structural constituent of ribosome; P:translation	-	IPR002784 (PFAM); IPR014722 (G3DSA:2.30.30.GENE3D); coil (COIL), PTHR11127 (PANTHER), PTHR11127:SF0 (PANTHER)
DLAgn_00080470	RPL17	60s ribosomal protein l17	550	20	1.95834E-93	91.9%	3	F:structural constituent of ribosome; C:large ribosomal subunit; P:translation	-	IPR001063 (G3DSA:3.90.470.GENE3D); IPR005721 (PANTHER); IPR018260 (PROSITE); PTHR11593:SF3 (PANTHER), seg (SEG)
DLAgn_00059760	RPL18	60s ribosomal protein l18	612	20	3.60325E-92	92.05%	3	C:ribosome; F:structural constituent of ribosome; P:translation	-	IPR000039 (PANTHER); IPR021131 (PFAM); IPR021132 (PROSITE); G3DSA:3.100.10.10 (GENE3D), seg (SEG)
DLAgn_00218850	RPL18A	60s ribosomal protein l18a	531	20	9.50381E-100	98.05%	3	C:ribosome; F:structural constituent of ribosome; P:translation	-	IPR021138 (PIR); IPR023573 (PFAM); G3DSA:3.10.20.10 (GENE3D)
DLAgn_00193690	RPL19-A	60s ribosomal protein l19	588	20	3.09841E-66	89.1%	3	C:ribosome; F:structural constituent of ribosome; P:translation	-	IPR000196 (PFAM); IPR015972 (G3DSA:1.10.1650.GENE3D); IPR015974 (G3DSA:1.10.1200.GENE3D); IPR023638 (PROSITE); IPR027547 (HAMAP); coil (COIL), PTHR10722 (PANTHER), seg (SEG)
DLAgn_00076250	RPL21	60s ribosomal protein l21	546	20	6.22208E-73	96.15%	3	C:ribosome; F:structural constituent of ribosome; P:translation	-	IPR001147 (PANTHER); IPR008991 (SUPERFAMILY); IPR018259 (PROSITE); G3DSA:2.30.30.70 (GENE3D), PTHR20981:SF0 (PANTHER)
DLAgn_00096830	RPL22	60s ribosomal protein l22	462	20	9.3525E-51	81.95%	3	C:ribosome; F:structural constituent of ribosome; P:translation	-	IPR002671 (PANTHER); seg (SEG)
DLAgn_00136140	RPL22	60s ribosomal protein l22	433	20	2.07814E-42	81.4%	3	C:ribosome; F:structural constituent of ribosome; P:translation	-	IPR002671 (PANTHER); seg (SEG)
DLAgn_00255740	RPL22L1	60s ribosomal protein l22-like 1-like	390	20	4.55302E-53	77.8%	4	C:ribosome; F:structural constituent of ribosome; F:hydrolase activity; P:translation	-	IPR002671 (PANTHER); PTHR10064:SF1 (PANTHER), seg (SEG)
DLAgn_00192810	RPL27	60s ribosomal protein l27	411	20	5.98643E-66	90.1%	3	C:ribosome; F:structural constituent of ribosome; P:translation	-	IPR001141 (PRODOM); IPR005824 (PFAM); IPR014722 (G3DSA:2.30.30.GENE3D); IPR018262 (PROSITE); PTHR10497:SF0 (PANTHER)
DLAgn_00095020	RPL29	ribosomal protein l29	195	20	4.04028E-30	90.0%	9	P:multicellular organism growth; F:heparin binding; C:polysomal ribosome; P:cell proliferation; C:extrinsic to membrane; F:structural constituent of ribosome; P:cell-substrate adhesion; C:cytosolic large ribosomal subunit; P:translation	-	IPR002673 (PANTHER); PTHR12884:SF0 (PANTHER)
DLAgn_00201770	RPL30	60s ribosomal protein l30	351	20	9.84448E-61	99.55%	3	C:ribosome; F:structural constituent of ribosome; P:translation	-	IPR000231 (HAMAP); IPR004038 (PFAM); IPR022991 (PROSITE); G3DSA:3.30.1330.30 (GENE3D), SSF55315 (SUPERFAMILY)
DLAgn_00129430	RPL32	60s ribosomal protein l32	398	20	1.3938E-62	90.4%	3	C:ribosome; F:structural constituent of ribosome; P:translation	-	IPR001515 (PRODOM); IPR018263 (PROSITE); PTHR23413 (PANTHER), seg (SEG)
DLAgn_00142830	RPL34	60s ribosomal protein l34	396	20	2.23982E-60	99.95%	3	F:structural constituent of ribosome; C:cytosolic large ribosomal subunit; P:translation	-	IPR008195 (PRINTS); IPR018065 (PROSITE)
DLAgn_00124810	RPL35	60s ribosomal protein l35	372	20	1.8257E-46	82.3%	5	P:embryo development; C:ribosome; F:structural constituent of ribosome; P:regulation of cell cycle; P:translation	-	IPR001854 (G3DSA:1.10.287.GENE3D); IPR018254 (PROSITE); PTHR13872 (PANTHER)
DLAgn_00246540	RPL35A	60s ribosomal protein l35a	339	20	3.81114E-28	66.8%	4	P:embryo development; F:structural constituent of ribosome; C:ribosome; P:translation	-	IPR001780 (PRODOM); IPR009000 (SUPERFAMILY); PTHR10902:SF0 (PANTHER)
DLAgn_00168650	RPL4	60s ribosomal protein l4-a	1110	20	3.95684E-179	89.05%	4	C:nucleolus; F:structural constituent of ribosome; C:cytosolic large ribosomal subunit; P:translation	-	IPR002136 (PFAM); IPR013000 (PROSITE); IPR023574 (G3DSA:3.40.1370.GENE3D); IPR025755 (PFAM); PTHR19431 (PANTHER), seg (SEG)
DLAgn_00120540	RPL6	60s ribosomal protein l6	777	20	1.14425E-111	82.5%	4	P:embryo development; C:ribosome; F:structural constituent of ribosome; P:translation	-	IPR000915 (PANTHER); IPR005568 (PFAM); IPR014722 (G3DSA:2.30.30.GENE3D); seg (SEG)
DLAgn_00053640	RPL8	60s ribosomal protein l8	774	20	3.06319E-141	95.1%	4	F:structural constituent of ribosome; C:large ribosomal subunit; P:translation; F:rRNA binding	-	IPR002171 (PIR); IPR008991 (SUPERFAMILY); IPR012340 (G3DSA:2.40.50.GENE3D); IPR014722 (G3DSA:2.30.30.GENE3D); IPR014726 (G3DSA:4.10.950.GENE3D); IPR022666 (PFAM); IPR022669 (PFAM); IPR022671 (PROSITE); PTHR13691:SF4 (PANTHER), seg (SEG)
DLAgn_00181620	RPL9	60s ribosomal protein l9	603	20	1.18741E-100	95.8%	4	C:ribosome; F:structural constituent of ribosome; P:translation; F:rRNA binding	-	IPR000702 (PIR); IPR002359 (PROSITE); IPR020040 (G3DSA:3.90.930.GENE3D); PTHR11655:SF2 (PANTHER)
DLAgn_00069090	RPS12	40s ribosomal protein s12	399	20	2.37973E-70	98.0%	3	C:ribosome; F:structural constituent of ribosome; P:translation	-	IPR000530 (PRINTS); IPR004038 (PFAM); G3DSA:3.30.1330.30 (GENE3D), SSF55315 (SUPERFAMILY)
DLAgn_00253710	RPS14	40s ribosomal protein s14	456	20	2.3467E-9	40.1%	5	P:single-organism cellular process; P:translation; P:RNA metabolic process; F:structural constituent of ribosome; C:ribosome	-	IPR001971 (G3DSA:3.30.420.GENE3D); IPR018102 (PROSITE); PTHR11759:SF1 (PANTHER), seg (SEG), SSF53137 (SUPERFAMILY)
DLAgn_00209330	RPS16	40s ribosomal protein s16	441	20	1.51823E-77	99.65%	3	C:ribosome; F:structural constituent of ribosome; P:translation	-	IPR000754 (PANTHER); IPR014721 (G3DSA:3.30.230.GENE3D); IPR020568 (SUPERFAMILY); IPR020574 (PROSITE)
DLAgn_00189410	RPS2	40s ribosomal protein s2	921	20	1.48527E-130	96.95%	6	C:nucleoplasm; F:structural constituent of ribosome; F:RNA binding; C:cytosolic small ribosomal subunit; P:translation; F:fibroblast growth factor binding	-	IPR000851 (PANTHER); IPR005324 (PFAM); IPR005711 (TIGRFAMs); IPR013810 (PFAM); IPR014720 (G3DSA:3.30.160.GENE3D); IPR014721 (G3DSA:3.30.230.GENE3D); IPR018192 (PROSITE); IPR020568 (SUPERFAMILY); PTHR13718:SF48 (PANTHER), seg (SEG), SSF54768 (SUPERFAMILY)
DLAgn_00092740	RPS26	40s ribosomal protein s26	399	20	2.92933E-44	97.15%	3	C:ribosome; F:structural constituent of ribosome; P:translation	-	IPR000892 (PANTHER); seg (SEG)
DLAgn_00016980	RPS27A	ribosomal protein s27a	471	20	4.57185E-66	80.0%	6	C:ribosome; F:metal ion binding; F:structural constituent of ribosome; C:nucleus; P:translation; F:protein binding	-	IPR000626 (PFAM); IPR002906 (PFAM); IPR019954 (PROSITE); IPR019955 (PROFILE); IPR019956 (PRINTS); G3DSA:3.10.20.90 (GENE3D), PTHR10666 (PANTHER), seg (SEG), SSF54236 (SUPERFAMILY)
DLAgn_00003860	RPS28	40s ribosomal protein s28	210	20	1.68651E-23	100.0%	5	P:translation; P:rRNA export from nucleus; F:structural constituent of ribosome; C:cytosolic small ribosomal subunit; F:hydrolase activity	-	IPR000289 (PRODOM); IPR012340 (G3DSA:2.40.50.GENE3D); seg (SEG)
DLAgn_00036820	RPS3	40s ribosomal protein s3	774	20	6.18644E-134	98.05%	5	P:embryo development; F:structural constituent of ribosome; F:RNA binding; C:small ribosomal subunit; P:translation	-	IPR001351 (G3DSA:3.30.1140.GENE3D); IPR004044 (PFAM); IPR005703 (TIGRFAMs); IPR009019 (SUPERFAMILY); IPR015946 (G3DSA:3.30.300.GENE3D); IPR018280 (PROSITE); PTHR11760 (PANTHER)
DLAgn_00037540	RPS4X	40s ribosomal protein s4	792	20	3.20047E-149	97.9%	6	P:embryo development; C:ribosome; F:structural constituent of ribosome; P:brain development; P:translation; F:rRNA binding	-	IPR000876 (HAMAP); IPR002942 (PFAM); IPR013843 (PFAM); IPR013845 (PRODOM); IPR018199 (PROSITE); PTHR11581:SF0 (PANTHER)
DLAgn_00072370	RPS7	ribosomal protein s7	585	20	7.69495E-102	98.65%	11	P:translation; C:nucleolus; P:regulation of cell cycle; P:hemopoiesis; P:rRNA processing; F:structural constituent of ribosome; C:cytosolic small ribosomal subunit; C:90S preribosome; P:ribosomal small subunit biogenesis; C:small-subunit processome; P:embryo development	-	IPR000554 (PANTHER); PTHR11278:SF0 (PANTHER)
DLAgn_00008690	RPS8	40s ribosomal protein s8	627	20	6.94459E-118	98.25%	3	F:structural constituent of ribosome; C:cytosolic small ribosomal subunit; P:translation	-	IPR001047 (PANTHER); IPR018283 (PROSITE); IPR022309 (PFAM); PTHR10394:SF1 (PANTHER)
DLAgn_00246490	RS15	40s ribosomal protein s15	438	20	5.28469E-46	66.1%	4	F:structural constituent of ribosome; P:translation; C:small ribosomal subunit; F:RNA binding	-	IPR002222 (PRINTS); IPR005713 (TIGRFAMs); IPR020934 (PROSITE); IPR023575 (G3DSA:3.30.860.GENE3D)
DLAgn_00177460	RS15A	40s ribosomal protein s15a	393	20	2.02772E-69	100.0%	9	P:response to virus; P:translation; P:positive regulation of cell cycle; C:mitochondrion; P:brain development; F:structural constituent of ribosome; C:cytosolic small ribosomal subunit; P:positive regulation of cell proliferation; P:embryo development	-	IPR000630 (PANTHER); G3DSA:3.30.1370.30 (GENE3D), G3DSA:3.30.1490.10 (GENE3D)
DLAgn_00161290	RS17	40s ribosomal protein s17	405	20	1.17333E-69	98.45%	3	C:ribosome; F:structural constituent of ribosome; P:translation	-	IPR001210 (G3DSA:1.10.60.GENE3D); IPR018273 (PROSITE); PTHR10732:SF0 (PANTHER)
DLAgn_00229660	RS17	40s ribosomal protein s17	441	20	2.12344E-71	98.45%	3	C:ribosome; F:structural constituent of ribosome; P:translation	-	IPR001210 (G3DSA:1.10.60.GENE3D); IPR018273 (PROSITE); PTHR10732:SF0 (PANTHER)
DLAgn_00057970	RS19	40s ribosomal protein s19	483	20	1.99402E-78	98.15%	3	C:ribosome; F:structural constituent of ribosome; P:translation	-	IPR001266 (PRODOM); IPR018277 (PROSITE); PTHR11710:SF0 (PANTHER)
DLAgn_00074240	RS20	40s ribosomal protein s20	360	20	2.65752E-61	99.4%	4	F:structural constituent of ribosome; F:RNA binding; C:small ribosomal subunit; P:translation	-	IPR001848 (PRINTS); IPR005729 (TIGRFAMs); IPR018268 (PROSITE); IPR027486 (G3DSA:3.30.70.GENE3D); PTHR11700:SF3 (PANTHER)
DLAgn_00183480	RS3A	40s ribosomal protein s3a	800	20	2.98869E-142	94.85%	4	P:embryo development; F:structural constituent of ribosome; C:cytosolic small ribosomal subunit; P:translation	-	IPR001593 (PFAM); IPR018281 (PROSITE); IPR027500 (HAMAP); PTHR11830 (PANTHER), seg (SEG)
DLAgn_00099470	RSL1D1	ribosomal l1 domain-containing protein 1-like	1116	20	3.43346E-122	73.6%	4	F:RNA binding; F:structural constituent of ribosome; P:translation; C:large ribosomal subunit	-	IPR002143 (PFAM); IPR016094 (G3DSA:3.30.190.GENE3D); IPR023674 (SUPERFAMILY); coil (COIL), PTHR23105 (PANTHER), PTHR23105:SF3 (PANTHER), seg (SEG)
DLAgn_00188310	RSSA	40s ribosomal protein sa	918	20	4.85929E-166	87.4%	13	P:translation; P:endonucleolytic cleavage to generate mature 3'-end of SSU-rRNA from (SSU-rRNA, 5.8S rRNA, LSU-rRNA); P:rRNA export from nucleus; F:structural constituent of ribosome; F:laminin receptor activity; C:cytosolic small ribosomal subunit; C:90S preribosome; P:cell adhesion; F:laminin binding; P:ribosomal small subunit assembly; P:endonucleolytic cleavage in ITS1 to separate SSU-rRNA fr…	-	IPR001865 (PRINTS); IPR005707 (PANTHER); IPR018130 (PROSITE); IPR023591 (SUPERFAMILY); IPR027498 (HAMAP); IPR027504 (HAMAP); G3DSA:3.40.50.10490 (GENE3D), seg (SEG)
DLAgn_00175610	SPCS3	signal peptidase complex subunit 3	543	20	2.08641E-97	97.55%	8	F:peptidase activity; P:translation; C:signal peptidase complex; P:regulation of insulin secretion; P:signal peptide processing; C:integral to membrane; P:proteolysis; P:SRP-dependent cotranslational protein targeting to membrane	-	IPR007653 (PIR); PTHR12804:SF0 (PANTHER), PS51257 (PROFILE), SignalP-NN(euk) (SIGNALP), tmhmm (TMHMM)
DLAgn_00091710	SSR1	translocon-associated protein subunit alpha-like	864	20	6.71031E-90	71.7%	5	P:translation; C:endoplasmic reticulum membrane; P:positive regulation of cell proliferation; P:activation of signaling protein activity involved in unfolded protein response; P:SRP-dependent cotranslational protein targeting to membrane	-	IPR005595 (PFAM); PTHR12924 (PANTHER), PTHR12924:SF0 (PANTHER), seg (SEG), tmhmm (TMHMM)
Regulation of translation
Sequence ID	Gene symbol	Gene description	Seq. Length	#Hits	min. eValue	mean Similarity	#GOs	GO Term	Enzyme Codes	InterProScan
DLAgn_00001620	EIF2B5	translation initiation factor eif-2b subunit epsilon	2130	20	0.0	82.7%	17	F:nucleotidyltransferase activity; P:response to glucose stimulus; P:ovarian follicle development; P:oligodendrocyte development; P:negative regulation of translational initiation in response to stress; F:translation initiation factor activity; P:positive regulation of translational initiation; C:cytosol; P:RNA metabolic process; P:response to peptide hormone stimulus; P:response to heat; F:trans…	EC:2.7.7.0	IPR001451 (PFAM); IPR003307 (PFAM); IPR011004 (SUPERFAMILY); IPR016021 (G3DSA:1.25.40.GENE3D); IPR016024 (SUPERFAMILY); G3DSA:2.160.10.10 (GENE3D), G3DSA:3.90.550.10 (GENE3D), PTHR22572 (PANTHER), PTHR22572:SF7 (PANTHER), seg (SEG), SSF53448 (SUPERFAMILY)
DLAgn_00009160	EIF3F	eukaryotic translation initiation factor 3 subunit f	822	20	6.71574E-145	92.15%	7	C:eukaryotic translation initiation factor 3 complex; C:eukaryotic 43S preinitiation complex; C:eukaryotic 48S preinitiation complex; P:regulation of translational initiation; P:formation of translation preinitiation complex; F:translation initiation factor activity; F:protein binding	-	IPR000555 (PFAM); IPR024969 (PFAM); IPR027531 (HAMAP); PTHR10540 (PANTHER), PTHR10540:SF6 (PANTHER)
DLAgn_00010800	EIF3A	eukaryotic translation initiation factor 3 subunit a	3714	20	0.0	86.2%	17	F:translation initiation factor activity; P:formation of translation preinitiation complex; C:cytosol; P:ribosomal subunit export from nucleus; C:eukaryotic 43S preinitiation complex; C:nucleolus; P:ribosomal large subunit biogenesis; C:lamin filament; F:ribosomal large subunit binding; F:ribosome binding; C:eukaryotic translation initiation factor 3 complex; C:eukaryotic 48S preinitiation comple…	-	IPR000717 (PFAM); IPR027512 (HAMAP); coil (COIL), PTHR14005 (PANTHER), seg (SEG), SSF46785 (SUPERFAMILY)
DLAgn_00011030	EIF3L	eukaryotic translation initiation factor 3 subunit l-like	1734	20	0.0	91.75%	8	F:translation initiation factor activity; P:formation of translation preinitiation complex; C:eukaryotic 43S preinitiation complex; C:eukaryotic translation initiation factor 3 complex; C:eukaryotic 48S preinitiation complex; P:regulation of translational initiation; C:nucleoplasm; C:fibrillar center	-	IPR019382 (HAMAP); PTHR13242 (PANTHER), seg (SEG)
DLAgn_00017670	EIF2A	eukaryotic translation initiation factor 2a	1686	20	0.0	78.1%	13	P:translational initiation; F:translation initiation factor activity; F:ribosome binding; P:protein phosphorylation; P:regulation of translation; P:signal transduction; P:positive regulation of cellular process; C:eukaryotic translation initiation factor 2 complex; C:intracellular organelle; F:tRNA binding; P:cellular response to stress; P:ribosome assembly; F:protein binding	-	IPR011387 (PIR); IPR013979 (PFAM); IPR015943 (G3DSA:2.130.10.GENE3D); coil (COIL), PTHR13227 (PANTHER), PTHR13227:SF0 (PANTHER), seg (SEG), SignalP-NN(euk) (SIGNALP), SSF50960 (SUPERFAMILY)
DLAgn_00019800	EIF4EA	eukaryotic translation initiation factor 4e-1a	651	20	1.32264E-122	94.15%	8	C:cytoplasm; F:RNA 7-methylguanosine cap binding; P:translational initiation; C:mRNA cap binding complex; F:protein binding; F:translation initiation factor activity; P:regulation of translation; C:nucleus	-	IPR001040 (PANTHER); IPR019770 (PROSITE); IPR023398 (G3DSA:3.30.760.GENE3D)
DLAgn_00027000	EIF5	eukaryotic translation initiation factor 5	1311	20	0.0	75.25%	7	F:translation initiation factor activity; C:cytosol; P:RNA metabolic process; P:GTP catabolic process; F:GTPase activity; P:regulation of translational initiation; F:protein binding	-	IPR002735 (PFAM); IPR003307 (PFAM); IPR016021 (G3DSA:1.25.40.GENE3D); IPR016024 (SUPERFAMILY); IPR016189 (G3DSA:3.30.30.GENE3D); IPR016190 (SUPERFAMILY); coil (COIL), PTHR23001 (PANTHER), PTHR23001:SF1 (PANTHER), seg (SEG)
DLAgn_00036520	IF3C	eukaryotic translation initiation factor 3 subunit k	684	20	1.25258E-89	79.35%	8	F:translation initiation factor activity; P:formation of translation preinitiation complex; C:eukaryotic 43S preinitiation complex; F:ribosome binding; C:eukaryotic translation initiation factor 3 complex; C:eukaryotic 48S preinitiation complex; P:regulation of translational initiation; C:nucleus	-	IPR009374 (HAMAP); IPR011991 (G3DSA:1.10.10.GENE3D); IPR016020 (G3DSA:1.25.40.GENE3D); IPR016024 (SUPERFAMILY); PF10075 (PFAM), seg (SEG), SSF46785 (SUPERFAMILY)
DLAgn_00052290	APP	amyloid beta a4 isoform 1	2049	20	0.0	75.1%	59	C:cell surface; C:dendritic shaft; P:negative regulation of neuron differentiation; P:neuromuscular process controlling balance; F:heparin binding; P:ionotropic glutamate receptor signaling pathway; F:serine-type endopeptidase inhibitor activity; P:regulation of synapse structure and activity; P:dendrite development; C:neuromuscular junction; P:G2 phase of mitotic cell cycle; C:cytosol; P:collate…	-	IPR002223 (PRINTS); IPR008154 (SMART); IPR008155 (PRINTS); IPR011178 (G3DSA:3.30.1490.GENE3D); IPR013803 (PRINTS); IPR015849 (G3DSA:3.90.570.GENE3D); IPR019543 (PFAM); IPR019744 (PROSITE); IPR019745 (PROSITE); IPR020901 (PROSITE); IPR024329 (PFAM); coil (COIL), PTHR23103 (PANTHER), PTHR23103:SF7 (PANTHER), seg (SEG), SignalP-NN(euk) (SIGNALP), tmhmm (TMHMM)
DLAgn_00058100	BCL3	b-cell cll lymphoma 3	1503	20	0.0	63.45%	19	P:negative regulation of transcription, DNA-dependent; P:negative regulation of interleukin-8 biosynthetic process; P:immune response; P:positive regulation of translation; C:Bcl3/NF-kappaB2 complex; F:transcription factor binding; P:response to UV-C; P:protein import into nucleus, translocation; P:regulation of DNA binding; C:cytoplasm; C:Bcl3-Bcl10 complex; P:developmental process; P:DNA damage…	-	IPR002110 (PRINTS); IPR020683 (G3DSA:1.25.40.GENE3D); PTHR24118 (PANTHER), PTHR24118:SF8 (PANTHER), seg (SEG)
DLAgn_00059640	RPS9	ribosomal protein s9	585	20	1.18992E-94	100.0%	14	P:nuclear-transcribed mRNA catabolic process, nonsense-mediated decay; P:translational termination; P:translational initiation; F:protein binding; P:translational elongation; C:nucleolus; F:translation regulator activity; P:positive regulation of cell proliferation; P:regulation of translation; F:structural constituent of ribosome; P:viral transcription; P:SRP-dependent cotranslational protein ta…	-	IPR001912 (PFAM); IPR002942 (G3DSA:3.10.290.GENE3D); IPR005710 (TIGRFAMs); IPR018079 (PROSITE); IPR022801 (PANTHER); PTHR11831:SF3 (PANTHER), seg (SEG), SSF55174 (SUPERFAMILY)
DLAgn_00061510	MALSU1	mitochondrial assembly of ribosomal large subunit protein 1	783	20	1.09531E-85	77.25%	3	C:mitochondrion; P:ribosomal large subunit biogenesis; P:negative regulation of mitochondrial translation	-	IPR004394 (HAMAP); IPR025656 (PFAM); G3DSA:3.30.460.10 (GENE3D), PTHR21043:SF0 (PANTHER), seg (SEG)
DLAgn_00063610	EIF3HB	eukaryotic translation initiation factor 3 subunit 3	1026	20	3.91357E-154	79.95%	11	F:translation initiation factor activity; P:formation of translation preinitiation complex; C:eukaryotic 43S preinitiation complex; P:brain development; P:heart development; C:eukaryotic translation initiation factor 3 complex; P:lateral line development; C:eukaryotic 48S preinitiation complex; P:vasculature development; P:regulation of translational initiation; F:protein binding	-	IPR000555 (PFAM); IPR027524 (HAMAP); coil (COIL), PTHR10410 (PANTHER), seg (SEG)
DLAgn_00063620	RAD21	double-strand-break repair protein rad21 homolog	1917	20	0.0	85.1%	13	C:eukaryotic translation initiation factor 3 complex; C:nuclear meiotic cohesin complex; C:eukaryotic 43S preinitiation complex; P:regulation of transcription from RNA polymerase II promoter; F:translation initiation factor activity; P:formation of translation preinitiation complex; F:sequence-specific DNA binding; P:regulation of translational initiation; P:mitotic sister chromatid cohesion; P:p…	-	IPR006909 (PFAM); IPR006910 (PFAM); IPR023093 (G3DSA:1.10.10.GENE3D); PTHR12585 (PANTHER), PTHR12585:SF5 (PANTHER), seg (SEG), SSF46785 (SUPERFAMILY)
DLAgn_00064320	EIF3EA	eukaryotic translation initiation factor 3 subunit 6	1362	20	0.0	97.8%	11	F:translation initiation factor activity; P:formation of translation preinitiation complex; P:camera-type eye development; C:eukaryotic 43S preinitiation complex; P:pigmentation; C:eukaryotic translation initiation factor 3 complex; C:eukaryotic 48S preinitiation complex; P:regulation of translational initiation; C:nucleus; P:embryonic viscerocranium morphogenesis; F:protein binding	-	IPR000717 (PFAM); IPR011991 (G3DSA:1.10.10.GENE3D); IPR016650 (HAMAP); IPR019010 (PFAM); coil (COIL), SSF46785 (SUPERFAMILY)
DLAgn_00067680	TRMT6	trna (adenine -n )-methyltransferase non-catalytic subunit trm6	1416	20	0.0	67.85%	2	F:translation initiation factor activity; P:regulation of translational initiation	-	IPR007316 (PANTHER); IPR017423 (PIR); coil (COIL), seg (SEG)
DLAgn_00069270	EIF2B4	translation initiation factor eif-2b subunit delta-like	1608	20	0.0	82.1%	11	F:S-methyl-5-thioribose-1-phosphate isomerase activity; P:L-methionine salvage from methylthioadenosine; P:cellular response to stimulus; P:ovarian follicle development; P:oligodendrocyte development; P:negative regulation of translational initiation; F:translation initiation factor activity; P:regulation of catalytic activity; P:myelination; C:eukaryotic translation initiation factor 2B complex;…	EC:5.3.1.23	IPR000649 (PANTHER); coil (COIL), G3DSA:3.40.50.10470 (GENE3D), PTHR10233:SF14 (PANTHER), seg (SEG), SSF100950 (SUPERFAMILY)
DLAgn_00074620	NGDN	neuroguidin	951	20	7.84936E-106	65.25%	3	C:cytoplasm; P:regulation of translation; C:nucleus	-	IPR007146 (PFAM); coil (COIL), PTHR13237 (PANTHER), seg (SEG)
DLAgn_00086210	EIF4EBP1	eukaryotic translation initiation factor 4e-binding protein 1-like	360	20	1.46162E-51	75.0%	2	F:eukaryotic initiation factor 4E binding; P:negative regulation of translational initiation	-	IPR008606 (PANTHER); PTHR12669:SF4 (PANTHER)
DLAgn_00101360	EIF3C	eukaryotic translation initiation factor 3 subunit c	2817	20	0.0	84.8%	7	F:translation initiation factor activity; P:formation of translation preinitiation complex; C:eukaryotic 43S preinitiation complex; C:eukaryotic translation initiation factor 3 complex; C:eukaryotic 48S preinitiation complex; P:regulation of translational initiation; F:translation initiation factor binding	-	IPR000717 (PFAM); IPR008905 (PFAM); IPR011991 (G3DSA:1.10.10.GENE3D); PTHR13937 (PANTHER), SSF46785 (SUPERFAMILY)
DLAgn_00103190	RGD1564300	l-seryl-trna kinase-like	1065	20	0.0	68.5%	5	F:kinase activity; P:selenocysteine incorporation; C:mitochondrion; F:tRNA binding; P:phosphorylation	-	IPR013641 (PFAM); IPR027417 (SUPERFAMILY); G3DSA:3.40.50.300 (GENE3D), PTHR20873 (PANTHER)
DLAgn_00104210	RPL38	ribosomal protein l38	219	20	9.49771E-19	72.0%	17	P:skeletal system development; P:nuclear-transcribed mRNA catabolic process, nonsense-mediated decay; P:translational termination; P:translational initiation; P:sensory perception of sound; P:translational elongation; P:ossification; P:axial mesoderm development; C:cytosolic large ribosomal subunit; P:90S preribosome assembly; P:middle ear morphogenesis; P:regulation of translation; F:structural …	-	IPR002675 (PRODOM); seg (SEG)
DLAgn_00104420	COA3	coiled-coil domain-containing protein 56	348	20	3.52047E-50	81.8%	3	P:mitochondrial respiratory chain complex IV assembly; P:positive regulation of mitochondrial translation; C:integral to mitochondrial inner membrane	-	IPR018628 (PFAM); PTHR32229 (PANTHER), PTHR32229:SF0 (PANTHER), tmhmm (TMHMM)
DLAgn_00111620	EIF4EBP3L	eukaryotic translation initiation factor 4e-binding protein 3-like	339	20	2.01304E-53	88.35%	3	P:negative regulation of translational initiation; F:translation initiation factor activity; F:eukaryotic initiation factor 4E binding	-	IPR008606 (PANTHER); coil (COIL), PTHR12669:SF5 (PANTHER), seg (SEG)
DLAgn_00113620	NCBP1	nuclear cap-binding protein subunit 1-like	2388	20	0.0	91.35%	16	P:mRNA cleavage; C:mRNA cap binding complex; C:nuclear cap binding complex; P:positive regulation of mRNA 3'-end processing; F:RNA cap binding; F:DNA binding; P:gene silencing by RNA; P:7-methylguanosine mRNA capping; P:mRNA cis splicing, via spliceosome; P:regulation of translational initiation; P:mRNA export from nucleus; C:ribonucleoprotein complex; C:cytoplasm; P:nuclear-transcribed mRNA cata…	-	IPR003890 (PFAM); IPR015172 (PFAM); IPR015174 (PFAM); IPR016021 (G3DSA:1.25.40.GENE3D); IPR016024 (SUPERFAMILY); IPR027159 (PANTHER); coil (COIL), PTHR12412:SF8 (PANTHER), seg (SEG)
DLAgn_00123950	GCN1L1	translational activator gcn1	8028	20	0.0	82.2%	4	C:ribosome; F:translation factor activity, nucleic acid binding; P:regulation of translation; F:protein binding	-	IPR000357 (PFAM); IPR004155 (SMART); IPR011989 (G3DSA:1.25.10.GENE3D); IPR016024 (SUPERFAMILY); IPR021133 (PROFILE); IPR022716 (PFAM); IPR026827 (PANTHER); coil (COIL), PTHR23346:SF7 (PANTHER), PF13513 (PFAM), PF13646 (PFAM), seg (SEG)
DLAgn_00141360	ACO1	cytoplasmic aconitate hydratase	2685	20	0.0	90.3%	17	F:citrate hydro-lyase (cis-aconitate-forming) activity; C:cytosol; P:regulation of translation; C:mitochondrion; F:iron-responsive element binding; F:metal ion binding; P:response to iron(II) ion; F:isocitrate hydro-lyase (cis-aconitate-forming) activity; P:cellular iron ion homeostasis; P:tricarboxylic acid cycle; F:4 iron, 4 sulfur cluster binding; F:mRNA 5'-UTR binding; P:post-embryonic develo…	EC:4.2.1.3	IPR000573 (PFAM); IPR001030 (PRINTS); IPR006249 (TIGRFAMs); IPR015928 (G3DSA:3.20.19.GENE3D); IPR015931 (G3DSA:3.30.499.GENE3D); IPR015932 (G3DSA:3.40.1060.GENE3D); IPR015934 (PTHR11670:PANTHER); IPR015937 (PANTHER); IPR018136 (PROSITE); seg (SEG)
DLAgn_00143460	IF5A1	eukaryotic translation initiation factor 5a-1	468	20	4.56671E-82	96.5%	13	P:translational initiation; P:mRNA transport; C:ribosome; F:translation elongation factor activity; P:protein transport; C:endoplasmic reticulum membrane; F:translation initiation factor activity; P:translational frameshifting; F:ribosome binding; C:nuclear pore; P:peptidyl-lysine modification to hypusine; P:positive regulation of translational termination; P:positive regulation of translational …	-	IPR001884 (PIR); IPR005824 (PFAM); IPR008991 (SUPERFAMILY); IPR012340 (G3DSA:2.40.50.GENE3D); IPR014722 (G3DSA:2.30.30.GENE3D); IPR019769 (PROSITE); IPR020189 (PFAM); PTHR11673:SF2 (PANTHER)
DLAgn_00146200	NCBP2	nuclear cap-binding protein subunit 2	495	20	8.66756E-88	94.9%	14	P:gene silencing by RNA; P:nuclear-transcribed mRNA catabolic process, nonsense-mediated decay; C:nucleoplasm; P:7-methylguanosine mRNA capping; P:mRNA transport; F:nucleotide binding; P:positive regulation of RNA export from nucleus; P:snRNA export from nucleus; F:RNA 7-methylguanosine cap binding; C:cytoplasm; C:mRNA cap binding complex; P:mRNA cis splicing, via spliceosome; P:regulation of tra…	-	IPR000504 (PFAM); IPR012677 (G3DSA:3.30.70.GENE3D); IPR027157 (PANTHER); SSF54928 (SUPERFAMILY)
DLAgn_00146990	MKNK2	map kinase-interacting serine threonine-protein kinase 2-like	1425	20	0.0	86.5%	6	F:metal ion binding; P:protein phosphorylation; F:ATP binding; P:regulation of translation; F:protein serine/threonine kinase activity; F:protein tyrosine kinase activity	EC:2.7.11.0; EC:2.7.10.0	IPR000719 (PFAM); IPR002290 (SMART); IPR008271 (PROSITE); IPR011009 (SUPERFAMILY); IPR017441 (PROSITE); IPR020635 (SMART); G3DSA:1.10.510.10 (GENE3D), G3DSA:3.30.200.20 (GENE3D), PTHR24349 (PANTHER), PTHR24349:SF61 (PANTHER), seg (SEG)
DLAgn_00154080	MAGOH	protein mago nashi homolog	444	20	2.25572E-81	99.85%	8	F:RNA binding; P:regulation of translation; C:nuclear speck; P:RNA splicing; P:mRNA processing; C:cytoplasm; P:nuclear-transcribed mRNA catabolic process, nonsense-mediated decay; P:mRNA transport	-	IPR004023 (G3DSA:3.30.1560.GENE3D); PTHR12638:SF0 (PANTHER)
DLAgn_00155090	EPRS	bifunctional aminoacyl-trna synthetase	5043	20	0.0	77.95%	10	P:negative regulation of translation; P:cellular response to interferon-gamma; P:glutamyl-tRNA aminoacylation; F:proline-tRNA ligase activity; F:ATP binding; F:RNA stem-loop binding; C:ribonucleoprotein complex; F:glutamate-tRNA ligase activity; C:cytoplasm; P:prolyl-tRNA aminoacylation	EC:6.1.1.15; EC:6.1.1.17	IPR000738 (PFAM); IPR000924 (PRINTS); IPR001412 (PROSITE); IPR002314 (PFAM); IPR004154 (G3DSA:3.40.50.GENE3D); IPR004499 (HAMAP); IPR004526 (TIGRFAMs); IPR006195 (PROFILE); IPR009068 (G3DSA:1.10.287.GENE3D); IPR010987 (G3DSA:1.20.1050.GENE3D); IPR011035 (SUPERFAMILY); IPR014729 (G3DSA:3.40.50.GENE3D); IPR016061 (G3DSA:3.30.110.GENE3D); IPR017449 (SUPERFAMILY); IPR017933 (PROFILE); IPR020056 (G3DS…
DLAgn_00157340	EIF3M	eukaryotic translation initiation factor 3 subunit m	1206	20	0.0	93.1%	8	F:translation initiation factor activity; P:formation of translation preinitiation complex; C:eukaryotic 43S preinitiation complex; C:eukaryotic translation initiation factor 3 complex; C:eukaryotic 48S preinitiation complex; P:regulation of translational initiation; F:hydrolase activity; F:protein binding	-	IPR000717 (PFAM); IPR011991 (G3DSA:1.10.10.GENE3D); IPR027528 (HAMAP); PTHR15350 (PANTHER), PTHR15350:SF3 (PANTHER), seg (SEG), SignalP-NN(euk) (SIGNALP), SSF46785 (SUPERFAMILY)
DLAgn_00184190	EIF3B	eukaryotic translation initiation factor 3 subunit b	2043	20	0.0	90.05%	8	F:translation initiation factor activity; P:formation of translation preinitiation complex; C:eukaryotic 43S preinitiation complex; C:eukaryotic translation initiation factor 3 complex; C:eukaryotic 48S preinitiation complex; F:nucleotide binding; P:regulation of translational initiation; F:translation initiation factor binding	-	IPR000504 (PFAM); IPR011042 (G3DSA:2.120.10.GENE3D); IPR011400 (HAMAP); IPR012677 (G3DSA:3.30.70.GENE3D); IPR013979 (PFAM); IPR015943 (G3DSA:2.130.10.GENE3D); PTHR14068:SF0 (PANTHER), seg (SEG), SSF54928 (SUPERFAMILY), SSF69322 (SUPERFAMILY)
DLAgn_00189150	MIF4GDB	mif4g domain-containing protein b-like	666	20	4.66118E-110	90.15%	7	C:cytoplasm; F:DNA binding; F:RNA binding; P:regulation of translation; P:RNA metabolic process; C:nucleus; F:protein binding	-	IPR003890 (PFAM); IPR016021 (G3DSA:1.25.40.GENE3D); IPR016024 (SUPERFAMILY); coil (COIL), PTHR23254 (PANTHER)
DLAgn_00193960	EIF3D	eukaryotic translation initiation factor 3 subunit d-like	1001	20	0.0	94.35%	6	C:eukaryotic translation initiation factor 3 complex; C:eukaryotic 43S preinitiation complex; C:eukaryotic 48S preinitiation complex; P:regulation of translational initiation; P:formation of translation preinitiation complex; F:translation initiation factor activity	-	IPR007783 (PANTHER); seg (SEG)
DLAgn_00198640	KHDRBS1	kh domain- rna- signal transduction-associated protein 1-like	1086	20	4.32502E-98	93.55%	14	P:cell surface receptor signaling pathway; P:regulation of protein stability; P:positive regulation of RNA export from nucleus; P:positive regulation of translational initiation; P:negative regulation of transcription, DNA-dependent; C:cytoplasm; P:regulation of signal transduction; F:RNA binding; F:SH3/SH2 adaptor activity; F:protein complex binding; F:SH3 domain binding; C:nucleus; P:G2/M trans…	-	IPR004087 (SMART); IPR004088 (PFAM); G3DSA:3.30.1370.10 (GENE3D), PTHR11208 (PANTHER), PTHR11208:SF30 (PANTHER), seg (SEG), SSF54791 (SUPERFAMILY)
DLAgn_00198680	EIF3I	eukaryotic translation initiation factor 3 subunit i	978	20	0.0	96.7%	7	C:eukaryotic translation initiation factor 3 complex; C:eukaryotic 43S preinitiation complex; C:eukaryotic 48S preinitiation complex; P:regulation of translational initiation; P:formation of translation preinitiation complex; F:translation initiation factor activity; F:protein binding	-	IPR001680 (PFAM); IPR015943 (G3DSA:2.130.10.GENE3D); IPR017986 (PROFILE); IPR019775 (PROSITE); IPR027525 (HAMAP); PTHR19877 (PANTHER)
DLAgn_00211430	EIF4A3	eukaryotic initiation factor 4a-iii	1221	20	0.0	96.0%	10	F:RNA binding; P:regulation of translation; F:ATP-dependent helicase activity; C:nuclear speck; P:RNA splicing; F:ATP binding; P:mRNA processing; C:cytoplasm; P:nuclear-transcribed mRNA catabolic process, nonsense-mediated decay; P:mRNA transport	-	IPR000629 (PROSITE); IPR001650 (PFAM); IPR011545 (PFAM); IPR014001 (SMART); IPR027417 (SUPERFAMILY); G3DSA:3.40.50.300 (GENE3D), PTHR24031 (PANTHER), PTHR24031:SF57 (PANTHER), seg (SEG)
DLAgn_00219020	PAIP2	polyadenylate-binding protein-interacting protein 2-like	396	20	2.95942E-20	46.2%	7	F:translation repressor activity; F:translation repressor activity, nucleic acid binding; F:poly(A) RNA binding; C:cytoplasm; P:negative regulation of translation; P:regulation of translation; P:negative regulation of translational initiation	-	IPR009818 (PFAM); PTHR13154 (PANTHER), PTHR13154:SF0 (PANTHER), seg (SEG)
DLAgn_00219740	SERP1	stress-associated endoplasmic reticulum protein 1	201	20	2.35577E-30	90.95%	17	P:skeletal system development; C:ribosome; P:plasma membrane organization; P:post-embryonic development; P:protein transport; C:integral to membrane; C:endoplasmic reticulum membrane; P:multicellular organismal aging; C:cytoplasmic microtubule; P:positive regulation of translation; P:muscle organ morphogenesis; P:positive regulation of organ growth; P:protein glycosylation; P:activation of signal…	-	IPR010580 (PANTHER); PTHR15601:SF0 (PANTHER), tmhmm (TMHMM)
DLAgn_00227070	RPS14	ribosomal protein s14	213	20	2.42194E-22	100.0%	17	P:nuclear-transcribed mRNA catabolic process, nonsense-mediated decay; F:mRNA 5'-UTR binding; P:translational initiation; P:translational termination; P:negative regulation of transcription from RNA polymerase II promoter; P:ribosomal small subunit assembly; P:translational elongation; C:nucleolus; F:translation regulator activity; P:maturation of SSU-rRNA; P:regulation of translation; P:erythroc…	-	IPR001971 (G3DSA:3.30.420.GENE3D); PTHR11759:SF1 (PANTHER)
DLAgn_00255730	EIF5A	eukaryotic translation initiation factor 5a-1	471	20	2.25849E-81	93.5%	8	F:translation initiation factor activity; P:translational initiation; F:translation elongation factor activity; P:translational frameshifting; P:peptidyl-lysine modification to hypusine; P:positive regulation of translational termination; F:ribosome binding; P:positive regulation of translational elongation	-	IPR001884 (PIR); IPR008991 (SUPERFAMILY); IPR012340 (G3DSA:2.40.50.GENE3D); IPR014722 (G3DSA:2.30.30.GENE3D); IPR019769 (PROSITE); IPR020189 (PFAM)
