# Supplementary material for: The extensive transgenerational transcriptomic effects of ocean acidification on the olfactory epithelium of a marine fish are associated with a better viral resistance
Source: BMC Genomics. 2022 Jun 17;23:448. doi: 10.1186/s12864-022-08647-w (PMC9204966; doi:10.1186/s12864-022-08647-w)
Supplement: Supplementary file 13 — Additional file 13. Genes involved in tricarboxylic acid cycle, gluconeogenesis and ATP biosynthetic process that were down-expressed (p-value ≤ 0.01) by OA. [file 12864_2022_8647_MOESM13_ESM.xlsx]

## Sheet: additional file 13
Additional file 13. Genes involved in tricarboxylic acid cycle, gluconeogenesis and ATP biosynthetic process that were down-expressed (p-value ≤ 0.01) by OA.
Tricarboxylic acid cycle
Sequence ID	Gene symbol	Gene description	Seq. Length	#Hits	min. eValue	mean Similarity	#GOs	GO Term	Enzyme Codes	InterProScan
DLAgn_00141360	ACO1	cytoplasmic aconitate hydratase	2685	20	0.0	90.3%	17	F:citrate hydro-lyase (cis-aconitate-forming) activity; C:cytosol; P:regulation of translation; C:mitochondrion; F:iron-responsive element binding; F:metal ion binding; P:response to iron(II) ion; F:isocitrate hydro-lyase (cis-aconitate-forming) activity; P:cellular iron ion homeostasis; P:tricarboxylic acid cycle; F:4 iron, 4 sulfur cluster binding; F:mRNA 5'-UTR binding; P:post-embryonic develo…	EC:4.2.1.3	IPR000573 (PFAM); IPR001030 (PRINTS); IPR006249 (TIGRFAMs); IPR015928 (G3DSA:3.20.19.GENE3D); IPR015931 (G3DSA:3.30.499.GENE3D); IPR015932 (G3DSA:3.40.1060.GENE3D); IPR015934 (PTHR11670:PANTHER); IPR015937 (PANTHER); IPR018136 (PROSITE); seg (SEG)
DLAgn_00099010	ACO2	aconitase mitochondrial	2349	20	0.0	90.65%	11	P:citrate metabolic process; F:iron ion binding; F:protein binding; P:tricarboxylic acid cycle; F:4 iron, 4 sulfur cluster binding; C:nucleus; P:isocitrate metabolic process; C:mitochondrion; F:citrate hydro-lyase (cis-aconitate-forming) activity; F:3 iron, 4 sulfur cluster binding; F:isocitrate hydro-lyase (cis-aconitate-forming) activity	EC:4.2.1.3	IPR000573 (PFAM); IPR001030 (PRINTS); IPR006248 (PTHR11670:PANTHER); IPR015928 (G3DSA:3.20.19.GENE3D); IPR015931 (G3DSA:3.30.499.GENE3D); IPR015932 (G3DSA:3.40.1060.GENE3D); IPR015937 (PANTHER); IPR018136 (PROSITE)
DLAgn_00126850	CS	mitochondrial citrate synthase precursor	1410	20	0.0	98.5%	5	P:cellular carbohydrate metabolic process; P:response to stress; C:mitochondrial matrix; F:citrate (Si)-synthase activity; P:tricarboxylic acid cycle	EC:2.3.3.1	IPR002020 (PRINTS); IPR010109 (TIGRFAMs); IPR016141 (SUPERFAMILY); IPR016142 (G3DSA:1.10.580.GENE3D); IPR019810 (PROSITE); PTHR11739:SF0 (PANTHER)
DLAgn_00021450	DLST	dihydrolipoyllysine-residue succinyltransferase component of 2-oxoglutarate dehydrogenase mitochondrial-like	1383	20	0.0	77.5%	5	C:cytoplasm; C:intracellular membrane-bounded organelle; F:dihydrolipoyllysine-residue succinyltransferase activity; P:tricarboxylic acid cycle; C:oxoglutarate dehydrogenase complex	EC:2.3.1.61	IPR000089 (PFAM); IPR001078 (PFAM); IPR003016 (PROSITE); IPR006255 (TIGRFAMs); IPR011053 (SUPERFAMILY); IPR023213 (G3DSA:3.30.559.GENE3D); G3DSA:2.40.50.100 (GENE3D), PTHR23151 (PANTHER), seg (SEG), SSF52777 (SUPERFAMILY)
DLAgn_00149850	FH	fumarate mitochondrial-like	1500	20	0.0	89.3%	7	C:tricarboxylic acid cycle enzyme complex; P:homeostasis of number of cells within a tissue; P:fumarate metabolic process; P:malate metabolic process; P:tricarboxylic acid cycle; C:mitochondrion; F:fumarate hydratase activity	EC:4.2.1.2	IPR000362 (PRINTS); IPR003031 (PRINTS); IPR005677 (HAMAP); IPR008948 (SUPERFAMILY); IPR018951 (PFAM); IPR020557 (PROSITE); IPR022761 (PFAM); IPR024083 (G3DSA:1.10.275.GENE3D); G3DSA:1.10.40.30 (GENE3D), G3DSA:1.20.200.10 (GENE3D), PTHR11444 (PANTHER), PTHR11444:SF1 (PANTHER), seg (SEG)
DLAgn_00054680	IDH1	isocitrate dehydrogenase	1308	20	0.0	90.15%	5	F:NAD binding; F:isocitrate dehydrogenase (NADP+) activity; F:magnesium ion binding; P:tricarboxylic acid cycle; P:isocitrate metabolic process	EC:1.1.1.42	IPR004790 (PIR); IPR019818 (PROSITE); IPR024084 (G3DSA:3.40.718.GENE3D); seg (SEG), SSF53659 (SUPERFAMILY)
DLAgn_00156210	IDH2	isocitrate dehydrogenase	1365	20	0.0	91.25%	5	F:NAD binding; F:isocitrate dehydrogenase (NADP+) activity; F:magnesium ion binding; P:tricarboxylic acid cycle; P:isocitrate metabolic process	EC:1.1.1.42	IPR004790 (PIR); IPR019818 (PROSITE); IPR024084 (G3DSA:3.40.718.GENE3D); seg (SEG), SignalP-NN(euk) (SIGNALP), SSF53659 (SUPERFAMILY)
DLAgn_00167900	IDH2	isocitrate dehydrogenase	1473	20	0.0	92.75%	5	F:NAD binding; F:isocitrate dehydrogenase (NADP+) activity; F:magnesium ion binding; P:tricarboxylic acid cycle; P:isocitrate metabolic process	EC:1.1.1.42	IPR004790 (PIR); IPR019818 (PROSITE); IPR024084 (G3DSA:3.40.718.GENE3D); seg (SEG), SSF53659 (SUPERFAMILY)
DLAgn_00207280	IDH3A	isocitrate dehydrogenase	918	20	2.91563E-86	95.8%	4	F:NAD binding; P:tricarboxylic acid cycle; F:isocitrate dehydrogenase (NAD+) activity; F:magnesium ion binding	EC:1.1.1.41	IPR001804 (PANTHER); IPR019818 (PROSITE); IPR024084 (G3DSA:3.40.718.GENE3D); PTHR11835:SF27 (PANTHER), seg (SEG), SignalP-NN(euk) (SIGNALP), tmhmm (TMHMM), SSF53659 (SUPERFAMILY)
DLAgn_00263280	IDH3A	isocitrate dehydrogenase	444	20	4.87863E-68	97.05%	5	F:NAD binding; F:magnesium ion binding; P:tricarboxylic acid cycle; F:isocitrate dehydrogenase (NAD+) activity; C:mitochondrion	EC:1.1.1.41	IPR001804 (PANTHER); IPR024084 (G3DSA:3.40.718.GENE3D); PTHR11835:SF27 (PANTHER), SSF53659 (SUPERFAMILY)
DLAgn_00090320	IDH3B	isocitrate dehydrogenase	1161	20	0.0	88.6%	5	F:NAD binding; F:magnesium ion binding; P:tricarboxylic acid cycle; F:isocitrate dehydrogenase (NAD+) activity; C:mitochondrion	EC:1.1.1.41	IPR001804 (PANTHER); IPR004434 (TIGRFAMs); IPR019818 (PROSITE); IPR024084 (G3DSA:3.40.718.GENE3D); PTHR11835:SF26 (PANTHER), SSF53659 (SUPERFAMILY)
DLAgn_00175170	MDH1A	malate cytoplasmic	1002	20	0.0	95.35%	5	P:malate metabolic process; P:tricarboxylic acid cycle; P:cellular carbohydrate metabolic process; F:nucleotide binding; F:L-malate dehydrogenase activity	EC:1.1.1.37	IPR001236 (PFAM); IPR001252 (PROSITE); IPR001557 (PIR); IPR010945 (HAMAP); IPR011274 (TIGRFAMs); IPR015955 (G3DSA:3.90.110.GENE3D); IPR016040 (G3DSA:3.40.50.GENE3D); IPR022383 (PFAM); PTHR23382:SF0 (PANTHER), SSF51735 (SUPERFAMILY)
DLAgn_00016290	MDH1B	malate cytoplasmic	1011	20	1.49502E-166	91.8%	5	P:malate metabolic process; P:tricarboxylic acid cycle; P:cellular carbohydrate metabolic process; F:nucleotide binding; F:L-malate dehydrogenase activity	EC:1.1.1.37	IPR001236 (PFAM); IPR001252 (PROSITE); IPR001557 (PIR); IPR010945 (PANTHER); IPR011274 (TIGRFAMs); IPR015955 (G3DSA:3.90.110.GENE3D); IPR016040 (G3DSA:3.40.50.GENE3D); IPR022383 (PFAM); PTHR23382:SF0 (PANTHER), SSF51735 (SUPERFAMILY)
DLAgn_00263490	OGDH	oxoglutarate (alpha-ketoglutarate) dehydrogenase	2853	20	0.0	91.8%	21	P:pyramidal neuron development; F:chaperone binding; P:succinyl-CoA metabolic process; C:mitochondrial matrix; P:striatum development; P:hippocampus development; C:oxoglutarate dehydrogenase complex; C:mitochondrial membrane; P:olfactory bulb mitral cell layer development; P:tricarboxylic acid cycle; F:heat shock protein binding; P:glycolysis; P:lysine catabolic process; F:oxoglutarate dehydrogen…	EC:1.2.4.2	IPR001017 (PFAM); IPR005475 (PFAM); IPR011603 (PIR); coil (COIL), G3DSA:3.40.50.970 (GENE3D), PTHR23152:SF0 (PANTHER), seg (SEG), SSF52518 (SUPERFAMILY)
DLAgn_00264000	OGDH	2-oxoglutarate mitochondrial	303	20	1.26748E-39	85.6%	21	P:pyramidal neuron development; F:chaperone binding; P:succinyl-CoA metabolic process; C:mitochondrial matrix; P:striatum development; P:hippocampus development; C:oxoglutarate dehydrogenase complex; C:mitochondrial membrane; P:olfactory bulb mitral cell layer development; P:tricarboxylic acid cycle; F:heat shock protein binding; P:glycolysis; P:lysine catabolic process; F:oxoglutarate dehydrogen…	EC:1.2.4.2	PTHR11493 (PANTHER), PTHR11493:SF1 (PANTHER), SignalP-NN(euk) (SIGNALP)
DLAgn_00243890	PDHB	pyruvate dehydrogenase e1 component subunit mitochondrial-like	384	20	5.57718E-64	94.45%	6	C:pyruvate dehydrogenase complex; C:mitochondrial matrix; F:pyruvate dehydrogenase (acetyl-transferring) activity; P:glucose metabolic process; P:tricarboxylic acid cycle; P:acetyl-CoA biosynthetic process from pyruvate	EC:1.2.4.1	IPR005476 (PFAM); IPR009014 (SUPERFAMILY); IPR015941 (G3DSA:3.40.50.GENE3D); IPR027110 (PTHR11624:PANTHER); PTHR11624 (PANTHER)
DLAgn_00257160	PDHB	pyruvate dehydrogenase e1 component subunit mitochondrial	394	20	1.06821E-70	98.55%	6	C:pyruvate dehydrogenase complex; C:mitochondrial matrix; F:pyruvate dehydrogenase (acetyl-transferring) activity; P:glucose metabolic process; P:tricarboxylic acid cycle; P:acetyl-CoA biosynthetic process from pyruvate	EC:1.2.4.1	IPR005475 (PFAM); IPR027110 (PTHR11624:PANTHER); G3DSA:3.40.50.970 (GENE3D), PTHR11624 (PANTHER), SSF52518 (SUPERFAMILY)
DLAgn_00064020	SDHA	succinate dehydrogenase	2007	20	0.0	90.7%	9	P:transport; P:succinate metabolic process; C:mitochondrial respiratory chain complex II; P:tricarboxylic acid cycle; P:nervous system development; P:respiratory electron transport chain; F:protein binding; F:flavin adenine dinucleotide binding; F:succinate dehydrogenase (ubiquinone) activity	EC:1.3.5.1	IPR003952 (PROSITE); IPR003953 (PFAM); IPR011281 (TIGRFAMs); IPR014006 (PTHR11632:PANTHER); IPR015939 (G3DSA:1.20.58.GENE3D); IPR027477 (G3DSA:3.90.700.GENE3D); G3DSA:3.50.50.60 (GENE3D), G3DSA:4.10.80.40 (GENE3D), PTHR11632 (PANTHER), seg (SEG), SSF51905 (SUPERFAMILY)
DLAgn_00093630	SDHB	succinate dehydrogenase iron-sulfur mitochondrial precursor	852	20	9.26765E-153	90.95%	4	F:oxidoreductase activity; P:tricarboxylic acid cycle; F:electron carrier activity; F:2 iron, 2 sulfur cluster binding	-	IPR001041 (PROFILE); IPR004489 (TIGRFAMs); IPR006058 (PROSITE); IPR009051 (SUPERFAMILY); IPR012285 (G3DSA:1.10.1060.GENE3D); IPR012675 (G3DSA:3.10.20.GENE3D); IPR017896 (PROFILE); IPR017900 (PROSITE); IPR025192 (PFAM); PTHR11921 (PANTHER), PF13534 (PFAM), seg (SEG)
DLAgn_00009090	SDHC	succinate dehydrogenase cytochrome b560 mitochondrial precursor	534	20	1.71718E-80	87.05%	4	F:succinate dehydrogenase activity; P:tricarboxylic acid cycle; C:succinate dehydrogenase complex; F:electron carrier activity	EC:1.3.99.1	IPR000701 (PFAM); IPR014314 (TIGRFAMs); IPR014361 (PIR); IPR018495 (PROSITE); G3DSA:1.20.1300.10 (GENE3D), G3DSA:1.20.5.540 (GENE3D), PTHR10978 (PANTHER), SignalP-NN(euk) (SIGNALP), tmhmm (TMHMM), SSF81343 (SUPERFAMILY)
DLAgn_00262860	SUCLA2	succinyl- ligase	1098	20	4.36059E-130	88.4%	5	F:metal ion binding; F:ATP binding; P:tricarboxylic acid cycle; F:succinate-CoA ligase (ADP-forming) activity; C:mitochondrion	EC:6.2.1.5	IPR005809 (PANTHER); IPR011761 (PROFILE); IPR013650 (PFAM); IPR013815 (G3DSA:3.30.1490.GENE3D); IPR013816 (G3DSA:3.30.470.GENE3D); PTHR11815:SF0 (PANTHER), seg (SEG), SignalP-NN(euk) (SIGNALP), SSF56059 (SUPERFAMILY)
DLAgn_00090070	SUCLG2	succinyl- ligase	1320	20	0.0	93.85%	6	F:succinate-CoA ligase (GDP-forming) activity; F:metal ion binding; F:GTP binding; F:ATP binding; P:tricarboxylic acid cycle; C:mitochondrion	EC:6.2.1.4	IPR005809 (PIR); IPR005811 (PFAM); IPR013650 (PFAM); IPR013815 (G3DSA:3.30.1490.GENE3D); IPR013816 (G3DSA:3.30.470.GENE3D); IPR016102 (G3DSA:3.40.50.GENE3D); IPR017866 (PROSITE); PTHR11815:SF0 (PANTHER), seg (SEG), SignalP-NN(euk) (SIGNALP), SSF56059 (SUPERFAMILY)
Gluconeogenesis
Sequence ID	Gene symbol	Gene description	Seq. Length	#Hits	min. eValue	mean Similarity	#GOs	GO Term	Enzyme Codes	InterProScan
DLAgn_00004230	SLC25A12	calcium-binding mitochondrial carrier protein aralar1-like	2067	20	0.0	87.95%	12	P:transmembrane transport; P:malate-aspartate shuttle; F:calcium ion binding; C:integral to membrane; C:mitochondrial inner membrane; P:aspartate transport; P:L-glutamate transport; F:L-aspartate transmembrane transporter activity; P:gluconeogenesis; P:small molecule metabolic process; F:L-glutamate transmembrane transporter activity; P:response to calcium ion	-	IPR002048 (PFAM); IPR002067 (PRINTS); IPR011992 (G3DSA:1.10.238.GENE3D); IPR018108 (PFAM); IPR018247 (PROSITE); IPR023395 (G3DSA:1.50.40.GENE3D); PTHR24089 (PANTHER), PTHR24089:SF13 (PANTHER), seg (SEG), SSF47473 (SUPERFAMILY)
DLAgn_00042820	ALDOC	fructose-bisphosphate aldolase c	1092	20	0.0	90.95%	8	P:fructose 1,6-bisphosphate metabolic process; P:gluconeogenesis; F:cytoskeletal protein binding; P:small molecule metabolic process; P:glycolysis; F:fructose-bisphosphate aldolase activity; C:cytosol; C:mitochondrion	EC:4.1.2.13	IPR000741 (PANTHER); IPR013785 (G3DSA:3.20.20.GENE3D); coil (COIL), PTHR11627:SF3 (PANTHER), seg (SEG), SSF51569 (SUPERFAMILY)
DLAgn_00046930	PGK1	phosphoglycerate kinase 1	1254	20	0.0	89.2%	8	P:gluconeogenesis; F:ADP binding; F:phosphoglycerate kinase activity; P:phosphorylation; F:ATP binding; P:glycolysis; P:response to hypoxia; C:cytosol	EC:2.7.2.3	IPR001576 (PRINTS); IPR015824 (G3DSA:3.40.50.GENE3D); IPR015901 (G3DSA:3.40.50.GENE3D); IPR015911 (PROSITE); PTHR11406:SF2 (PANTHER), seg (SEG)
DLAgn_00058740	TPISB	triosephosphate isomerase b	744	20	8.60055E-138	96.65%	6	P:gluconeogenesis; F:triose-phosphate isomerase activity; P:protein phosphorylation; F:ATP binding; P:glycolysis; F:protein serine/threonine kinase activity	EC:5.3.1.1; EC:2.7.11.0	IPR000652 (PANTHER); IPR013785 (G3DSA:3.20.20.GENE3D); IPR020861 (PROSITE)
DLAgn_00058770	ENO2	gamma-enolase-like isoform 1	1305	20	0.0	94.8%	14	C:neuron projection; C:phosphopyruvate hydratase complex; F:magnesium ion binding; C:photoreceptor inner segment; C:synaptic membrane; P:glycolysis; P:gluconeogenesis; F:protein heterodimerization activity; P:response to estradiol stimulus; P:response to drug; F:protein homodimerization activity; F:phosphopyruvate hydratase activity; C:plasma membrane; C:perikaryon	EC:4.2.1.11	IPR000941 (PRINTS); IPR020809 (PROSITE); IPR020810 (PFAM); IPR020811 (PFAM); G3DSA:3.20.20.120 (GENE3D), G3DSA:3.30.390.10 (GENE3D), SSF51604 (SUPERFAMILY), SSF54826 (SUPERFAMILY)
DLAgn_00074700	PCK2	phosphoenolpyruvate carboxykinase	1295	20	0.0	94.65%	5	P:gluconeogenesis; F:GTP binding; F:kinase activity; P:phosphorylation; F:phosphoenolpyruvate carboxykinase (GTP) activity	EC:4.1.1.32	IPR008209 (PANTHER); IPR008210 (G3DSA:3.40.449.GENE3D); IPR013035 (G3DSA:3.90.228.GENE3D); IPR018091 (PROSITE); G3DSA:2.170.8.10 (GENE3D), seg (SEG), SSF53795 (SUPERFAMILY)
DLAgn_00197150	TPI1A	triosephosphate isomerase	747	20	5.81781E-134	94.5%	9	F:voltage-gated potassium channel activity; P:regulation of ion transmembrane transport; P:pentose-phosphate shunt; P:protein homooligomerization; C:voltage-gated potassium channel complex; P:potassium ion transmembrane transport; F:triose-phosphate isomerase activity; P:glycolysis; P:gluconeogenesis	EC:5.3.1.1	IPR000652 (PANTHER); IPR013785 (G3DSA:3.20.20.GENE3D); IPR020861 (PROSITE)
DLAgn_00254250	SLC25A11	mitochondrial 2-oxoglutarate malate carrier protein	807	20	4.74375E-95	81.3%	7	P:mitochondrial transport; C:mitochondrial inner membrane; P:gluconeogenesis; P:alpha-ketoglutarate transport; F:oxoglutarate:malate antiporter activity; P:small molecule metabolic process; C:integral to plasma membrane	-	IPR018108 (PFAM); IPR023395 (G3DSA:1.50.40.GENE3D); PTHR24089 (PANTHER), PTHR24089:SF86 (PANTHER), seg (SEG)
DLAgn_00260200	GPIA	phosphoglucose isomerase-1	1728	20	0.0	82.2%	4	C:cytoplasm; P:gluconeogenesis; F:glucose-6-phosphate isomerase activity; P:glycolysis	EC:5.3.1.9	IPR001672 (PRINTS); IPR018189 (PROSITE); IPR023096 (G3DSA:1.10.1390.GENE3D); G3DSA:3.40.50.10490 (GENE3D), PTHR11469:SF0 (PANTHER), seg (SEG), SSF53697 (SUPERFAMILY)
ATP biosynthetic process
Sequence ID	Gene symbol	Gene description	Seq. Length	#Hits	min. eValue	mean Similarity	#GOs	GO Term	Enzyme Codes	InterProScan
DLAgn_00007220	ATP5L	atp synthase subunit mitochondrial-like	312	20	3.29798E-48	92.75%	3	F:hydrogen ion transmembrane transporter activity; C:mitochondrial proton-transporting ATP synthase complex, coupling factor F(o); P:ATP synthesis coupled proton transport	-	IPR006808 (PFAM); IPR016702 (PIR); PTHR12386 (PANTHER), SignalP-NN(euk) (SIGNALP)
DLAgn_00039520	ATP5L	atp synthase subunit mitochondrial	396	20	1.96673E-48	93.2%	3	F:hydrogen ion transmembrane transporter activity; C:mitochondrial proton-transporting ATP synthase complex, coupling factor F(o); P:ATP synthesis coupled proton transport	-	IPR006808 (PFAM); PTHR12386 (PANTHER), seg (SEG), SignalP-NN(euk) (SIGNALP)
DLAgn_00050620	ATP5B	atp synthase subunit mitochondrial-like	1557	20	0.0	91.35%	6	F:proton-transporting ATP synthase activity, rotational mechanism; P:ATP hydrolysis coupled proton transport; C:mitochondrial inner membrane; C:proton-transporting ATP synthase complex, catalytic core F(1); P:ATP synthesis coupled proton transport; F:ATP binding	-	IPR000194 (PFAM); IPR000793 (PFAM); IPR003593 (SMART); IPR004100 (PFAM); IPR005722 (HAMAP); IPR020003 (PROSITE); IPR024034 (G3DSA:1.10.1140.GENE3D); IPR027417 (SUPERFAMILY); G3DSA:2.40.10.170 (GENE3D), G3DSA:3.40.50.300 (GENE3D), PTHR15184 (PANTHER), seg (SEG)
DLAgn_00051030	ATP5G3	atp synthase lipid-binding mitochondrial precursor	420	20	3.36981E-56	82.8%	6	F:hydrogen ion transmembrane transporter activity; C:integral to membrane; P:ATP synthesis coupled proton transport; F:lipid binding; C:proton-transporting ATP synthase complex, coupling factor F(o); P:ATP hydrolysis coupled proton transport	-	IPR000454 (PRINTS); IPR002379 (PFAM); IPR020537 (PROSITE); MF_01396 (HAMAP), PTHR10031 (PANTHER), PTHR10031:SF0 (PANTHER), seg (SEG), tmhmm (TMHMM)
DLAgn_00058440	ATP1A3B	sodium potassium-transporting atpase subunit alpha-3-like	3240	20	0.0	96.4%	11	C:integral to membrane; C:Golgi apparatus; F:metal ion binding; P:ATP biosynthetic process; F:sodium:potassium-exchanging ATPase activity; P:potassium ion transport; C:endoplasmic reticulum; C:plasma membrane; F:ATP binding; P:sodium ion transport; C:synapse	EC:3.6.3.9	IPR001757 (PRINTS); IPR004014 (PFAM); IPR005775 (TIGRFAMs); IPR006068 (PFAM); IPR008250 (G3DSA:2.70.150.GENE3D); IPR018303 (PROSITE); IPR023214 (PFAM); IPR023298 (G3DSA:1.20.1110.GENE3D); IPR023299 (G3DSA:3.40.1110.GENE3D); PR00121 (PRINTS), G3DSA:4.10.6.10 (GENE3D), PTHR24093:SF58 (PANTHER), seg (SEG), tmhmm (TMHMM), SSF81653 (SUPERFAMILY), SSF81665 (SUPERFAMILY)
DLAgn_00083000	ATP5A1	atp synthase subunit mitochondrial-like isoform 1	1725	20	0.0	94.8%	15	F:proton-transporting ATPase activity, rotational mechanism; P:ADP biosynthetic process; F:proton-transporting ATP synthase activity, rotational mechanism; P:ATP hydrolysis coupled proton transport; F:ADP binding; F:MHC class I protein binding; P:negative regulation of endothelial cell proliferation; P:lipid metabolic process; P:embryo development; P:ATP synthesis coupled proton transport; C:mito…	-	IPR000194 (PFAM); IPR000793 (PFAM); IPR004100 (PFAM); IPR005294 (HAMAP); IPR020003 (PROSITE); IPR023366 (G3DSA:2.40.30.GENE3D); IPR027417 (SUPERFAMILY); G3DSA:1.20.150.20 (GENE3D), G3DSA:3.40.50.300 (GENE3D), PTHR15184 (PANTHER), PTHR15184:SF16 (PANTHER), seg (SEG)
DLAgn_00085510	ATP5I	atp synthase subunit mitochondrial-like	216	20	3.61912E-18	66.25%	3	P:response to hypoxia; F:hydrogen ion transmembrane transporter activity; P:ATP synthesis coupled proton transport	-	IPR008386 (PFAM); coil (COIL), PTHR12427 (PANTHER), PTHR12427:SF0 (PANTHER), seg (SEG), SignalP-NN(euk) (SIGNALP)
DLAgn_00110150	ATP5O	atp synthase subunit mitochondrial precursor	630	20	2.97389E-92	89.95%	2	P:ATP synthesis coupled proton transport; F:proton-transporting ATP synthase activity, rotational mechanism	-	IPR000711 (PRINTS); IPR026015 (G3DSA:1.10.520.GENE3D); PTHR11910:SF0 (PANTHER), seg (SEG)
DLAgn_00119890	ATP5A1	atp synthase subunit mitochondrial-like isoform 1	1656	20	0.0	96.35%	6	F:proton-transporting ATPase activity, rotational mechanism; F:proton-transporting ATP synthase activity, rotational mechanism; P:ATP hydrolysis coupled proton transport; C:proton-transporting ATP synthase complex, catalytic core F(1); P:ATP synthesis coupled proton transport; F:ATP binding	-	IPR000194 (PFAM); IPR000793 (PFAM); IPR004100 (PFAM); IPR005294 (HAMAP); IPR020003 (PROSITE); IPR023366 (G3DSA:2.40.30.GENE3D); IPR027417 (SUPERFAMILY); G3DSA:1.20.150.20 (GENE3D), G3DSA:3.40.50.300 (GENE3D), PTHR15184 (PANTHER), PTHR15184:SF16 (PANTHER), SignalP-NN(euk) (SIGNALP)
DLAgn_00131870	ATP5F1	atp synthase subunit mitochondrial precursor	888	20	2.24838E-120	90.0%	3	C:mitochondrial proton-transporting ATP synthase complex, coupling factor F(o); P:ATP synthesis coupled proton transport; F:proton-transporting ATP synthase activity, rotational mechanism	-	IPR008688 (PFAM); IPR013837 (PANTHER)
DLAgn_00133100	-	atp synthase subunit mitochondrial	169	20	2.34326E-17	90.65%	4	C:mitochondrial proton-transporting ATP synthase complex, catalytic core F(1); P:ATP synthesis coupled proton transport; F:proton-transporting ATPase activity, rotational mechanism; F:proton-transporting ATP synthase activity, rotational mechanism	-	IPR006721 (G3DSA:1.10.1620.GENE3D); PTHR21144 (PANTHER), SignalP-NN(euk) (SIGNALP)
DLAgn_00137410	-	sodium potassium-transporting atpase alpha-1 subunit	3078	20	0.0	93.0%	8	P:sodium ion transport; F:sodium:potassium-exchanging ATPase activity; C:integral to membrane; F:metal ion binding; P:potassium ion transport; P:ATP biosynthetic process; F:ATP binding; C:plasma membrane	EC:3.6.3.9	IPR001757 (PRINTS); IPR004014 (PFAM); IPR005775 (TIGRFAMs); IPR006068 (PFAM); IPR008250 (G3DSA:2.70.150.GENE3D); IPR018303 (PROSITE); IPR023214 (PFAM); IPR023298 (G3DSA:1.20.1110.GENE3D); IPR023299 (G3DSA:3.40.1110.GENE3D); PR00121 (PRINTS), G3DSA:4.10.6.10 (GENE3D), PTHR24093:SF58 (PANTHER), seg (SEG), tmhmm (TMHMM), SSF81653 (SUPERFAMILY), SSF81665 (SUPERFAMILY)
DLAgn_00138380	ATP5B	atp synthase subunit mitochondrial-like	1554	20	0.0	89.5%	6	F:proton-transporting ATP synthase activity, rotational mechanism; P:ATP hydrolysis coupled proton transport; C:mitochondrial inner membrane; C:proton-transporting ATP synthase complex, catalytic core F(1); P:ATP synthesis coupled proton transport; F:ATP binding	-	IPR000194 (PFAM); IPR000793 (PFAM); IPR003593 (SMART); IPR004100 (PFAM); IPR005722 (HAMAP); IPR020003 (PROSITE); IPR024034 (G3DSA:1.10.1140.GENE3D); IPR027417 (SUPERFAMILY); G3DSA:2.40.10.170 (GENE3D), G3DSA:3.40.50.300 (GENE3D), PTHR15184 (PANTHER), seg (SEG)
DLAgn_00139360	ATP5J	atp synthase-coupling factor mitochondrial precursor	447	20	4.74204E-39	86.65%	4	F:hydrogen ion transmembrane transporter activity; C:mitochondrial proton-transporting ATP synthase complex, coupling factor F(o); P:ATP synthesis coupled proton transport; F:hydrolase activity	-	IPR008387 (PANTHER); PTHR12441:SF2 (PANTHER), seg (SEG)
DLAgn_00151180	ATP5D	atp synthase subunit mitochondrial-like	483	20	1.33751E-74	87.1%	11	F:proton-transporting ATPase activity, rotational mechanism; C:mitochondrial matrix; F:proton-transporting ATP synthase activity, rotational mechanism; P:mitochondrial ATP synthesis coupled proton transport; F:ADP binding; P:oxidative phosphorylation; P:response to copper ion; C:mitochondrial proton-transporting ATP synthase complex, catalytic core F(1); P:ATP catabolic process; F:ATP binding; P:…	-	IPR001469 (HAMAP); IPR020546 (PRODOM); IPR020547 (SUPERFAMILY); coil (COIL), G3DSA:1.20.5.440 (GENE3D), SignalP-NN(euk) (SIGNALP)
DLAgn_00159610	ATP5G3B	atp synthase lipid-binding mitochondrial precursor	426	20	1.50256E-56	77.45%	6	F:hydrogen ion transmembrane transporter activity; C:integral to membrane; P:ATP synthesis coupled proton transport; F:lipid binding; C:proton-transporting ATP synthase complex, coupling factor F(o); P:ATP hydrolysis coupled proton transport	-	IPR000454 (PRINTS); IPR002379 (PFAM); IPR020537 (PROSITE); MF_01396 (HAMAP), PTHR10031 (PANTHER), PTHR10031:SF0 (PANTHER), seg (SEG), tmhmm (TMHMM)
DLAgn_00175440	CHCHD10	coiled-coil-helix-coiled-coil-helix domain containing 10	426	20	3.0487E-33	64.3%	4	C:mitochondrion; P:ATP biosynthetic process; P:oxidative phosphorylation; P:negative regulation of ATP citrate synthase activity	-	IPR010625 (PFAM); PTHR13523 (PANTHER), seg (SEG)
DLAgn_00179190	ATP5H	atp synthase subunit mitochondrial	543	20	9.43088E-74	88.05%	4	F:hydrogen ion transmembrane transporter activity; C:mitochondrial proton-transporting ATP synthase complex, coupling factor F(o); P:ATP synthesis coupled proton transport; F:hydrolase activity	-	IPR008689 (PIR); PD968187 (PRODOM), coil (COIL), PTHR12700 (PANTHER), PTHR12700:SF6 (PANTHER)
DLAgn_00196320	ATP5G1	atp synthase lipid-binding mitochondrial precursor	414	20	1.247E-55	80.4%	6	F:hydrogen ion transmembrane transporter activity; C:integral to membrane; P:ATP synthesis coupled proton transport; F:lipid binding; C:proton-transporting ATP synthase complex, coupling factor F(o); P:ATP hydrolysis coupled proton transport	-	IPR000454 (PRINTS); IPR002379 (PFAM); IPR020537 (PROSITE); MF_01396 (HAMAP), PTHR10031 (PANTHER), PTHR10031:SF0 (PANTHER), seg (SEG), tmhmm (TMHMM)
DLAgn_00209730	ATP5C1	mitochondrial atp synthase subunit gamma	882	20	5.24959E-146	94.5%	4	C:proton-transporting ATP synthase complex, catalytic core F(1); P:ATP synthesis coupled proton transport; F:proton-transporting ATPase activity, rotational mechanism; F:proton-transporting ATP synthase activity, rotational mechanism	-	IPR000131 (PRINTS); IPR023632 (PROSITE); IPR023633 (SUPERFAMILY); G3DSA:1.10.287.80 (GENE3D), G3DSA:3.40.1380.10 (GENE3D), PTHR11693:SF5 (PANTHER)
