# Supplementary material for: The extensive transgenerational transcriptomic effects of ocean acidification on the olfactory epithelium of a marine fish are associated with a better viral resistance
Source: BMC Genomics. 2022 Jun 17;23:448. doi: 10.1186/s12864-022-08647-w (PMC9204966; doi:10.1186/s12864-022-08647-w)
Supplement: Supplementary file 14 — Additional file 14. Genes involved in oxidation reduction process, organic substance catabolic process, mRNA catabolic pathway, cell division and viral process that were down-expressed (p-value ≤ 0.01) by OA. [file 12864_2022_8647_MOESM14_ESM.xlsx]

## Sheet: additional file 14
Additional file 14. Genes involved in oxidation reduction process, organic substance catabolic process, mRNA catabolic pathway, cell division and viral process that were down-expressed (p-value ≤ 0.01) by OA.
Oxidation reduction process
Sequence ID	Gene symbol	Seq. Description	Seq. Length	#Hits	min. eValue	mean Similarity	#GOs	GO Term	Enzyme Codes	InterProScan
DLAgn_00008750	-	ferric-chelate reductase 1-like	750	20	8.88947E-82	51.0%	6	P:oxidation-reduction process; F:oxidoreductase activity; C:integral to membrane; C:membrane; P:electron transport chain; P:transport	-	PTHR23130 (PANTHER), PTHR23130:SF6 (PANTHER), seg (SEG), SignalP-NN(euk) (SIGNALP)
DLAgn_00103060	-	nadh dehydrogenase 1 beta subcomplex subunit mitochondrial precursor	621	20	2.66427E-114	89.4%	3	P:mitochondrial electron transport, NADH to ubiquinone; F:NADH dehydrogenase (ubiquinone) activity; C:mitochondrial respiratory chain complex I	EC:1.6.5.3	IPR008699 (PANTHER); tmhmm (TMHMM)
DLAgn_00142500	-	uncharacterized oxidoreductase -like	873	20	1.40313E-143	74.8%	2	F:oxidoreductase activity; P:oxidation-reduction process	-	IPR001395 (PANTHER); IPR018170 (PROSITE); IPR020471 (PRINTS); IPR023210 (G3DSA:3.20.20.GENE3D); PTHR11732:SF34 (PANTHER)
DLAgn_00151620	-	cytochrome p450 2j2-like	1191	20	0.0	84.5%	4	F:iron ion binding; F:electron carrier activity; F:heme binding; P:oxidation-reduction process	-	IPR001128 (PRINTS); IPR002401 (PRINTS); PTHR24300 (PANTHER), PTHR24300:SF1 (PANTHER), seg (SEG), SignalP-NN(euk) (SIGNALP), tmhmm (TMHMM)
DLAgn_00151640	-	cytochrome p450 2j2-like	1326	20	0.0	84.8%	4	F:iron ion binding; F:electron carrier activity; F:heme binding; P:oxidation-reduction process	-	IPR001128 (PRINTS); IPR002401 (PRINTS); IPR017972 (PROSITE); PTHR24300 (PANTHER), PTHR24300:SF1 (PANTHER), seg (SEG)
DLAgn_00157580	-	cytochrome c oxidase subunit 4 isoform mitochondrial precursor	510	20	1.18567E-85	90.65%	4	C:mitochondrial inner membrane; P:response to hypoxia; P:oxidation-reduction process; F:cytochrome-c oxidase activity	EC:1.9.3.1	IPR004203 (G3DSA:1.10.442.GENE3D); IPR013288 (PRINTS); PTHR10707 (PANTHER), PTHR10707:SF2 (PANTHER), tmhmm (TMHMM)
DLAgn_00159300	-	ferritin heavy subunit	534	20	2.54819E-100	98.3%	5	P:cellular iron ion homeostasis; F:oxidoreductase activity; F:ferric iron binding; P:iron ion transport; P:oxidation-reduction process	-	IPR001519 (PANTHER); IPR008331 (PFAM); IPR009040 (PROFILE); IPR009078 (SUPERFAMILY); IPR012347 (G3DSA:1.20.1260.GENE3D); IPR014034 (PROSITE)
DLAgn_00165490	-	cytochrome b-c1 complex subunit mitochondrial-like	723	20	1.29765E-119	83.25%	6	F:metal ion binding; F:ubiquinol-cytochrome-c reductase activity; C:respiratory chain; F:2 iron, 2 sulfur cluster binding; C:mitochondrion; P:electron transport chain	EC:1.10.2.2	IPR004192 (G3DSA:1.20.5.GENE3D); IPR005805 (PRINTS); IPR006317 (TIGRFAMs); IPR014349 (PANTHER); IPR015248 (PFAM); IPR017941 (G3DSA:2.102.10.GENE3D); G3DSA:2.10.210.10 (GENE3D), PTHR10134:SF0 (PANTHER), SSF81502 (SUPERFAMILY)
DLAgn_00166080	-	lactate dehydrogenase-a	999	20	1.11954E-174	93.05%	6	C:cytoplasm; P:cellular carbohydrate metabolic process; F:L-lactate dehydrogenase activity; P:glycolysis; P:response to hypoxia; P:oxidation-reduction process	EC:1.1.1.27	IPR001236 (PFAM); IPR001557 (PRINTS); IPR011304 (HAMAP); IPR015955 (G3DSA:3.90.110.GENE3D); IPR016040 (G3DSA:3.40.50.GENE3D); IPR018177 (PROSITE); IPR022383 (PFAM); seg (SEG), SignalP-NN(euk) (SIGNALP), tmhmm (TMHMM), SSF51735 (SUPERFAMILY)
DLAgn_00172610	-	uncharacterized oxidoreductase -like	792	20	5.70202E-114	70.2%	3	F:oxidoreductase activity; P:oxidation-reduction process; F:nucleotide binding	-	IPR002198 (PRINTS); IPR002347 (PRINTS); IPR016040 (G3DSA:3.40.50.GENE3D); PTHR24322 (PANTHER), PTHR24322:SF57 (PANTHER), seg (SEG), SSF51735 (SUPERFAMILY)
DLAgn_00172650	-	cytochrome p450 2j6-like	339	20	6.2529E-47	87.45%	5	F:heme binding; F:oxidoreductase activity, acting on paired donors, with incorporation or reduction of molecular oxygen, reduced flavin or flavoprotein as one donor, and incorporation of one atom of oxygen; F:iron ion binding; F:electron carrier activity; P:oxidation-reduction process	EC:1.14.14.0	IPR001128 (G3DSA:1.10.630.GENE3D); IPR002401 (PRINTS); IPR017972 (PROSITE); PTHR24300 (PANTHER), PTHR24300:SF2 (PANTHER)
DLAgn_00173410	-	protein-tyrosine kinase 2-beta-like	1278	20	2.74152E-97	63.75%	5	F:RNA binding; F:RNA-directed DNA polymerase activity; P:RNA-dependent DNA replication; F:methyltransferase activity; P:oxidation-reduction process	EC:2.7.7.49; EC:2.1.1.0	IPR000477 (PFAM); IPR015095 (PFAM); PTHR19446 (PANTHER), PTHR19446:SF215 (PANTHER), seg (SEG), SSF56672 (SUPERFAMILY)
DLAgn_00173730	-	uncharacterized protein loc101481927 isoform x2	732	17	9.5731E-110	77.29%	3	F:oxidoreductase activity; P:oxidation-reduction process; F:nucleotide binding	-	IPR002198 (PFAM); IPR016040 (G3DSA:3.40.50.GENE3D); PTHR24310 (PANTHER), PTHR24310:SF1 (PANTHER), seg (SEG), SSF51735 (SUPERFAMILY)
DLAgn_00195850	-	middle subunit-like	531	20	2.86152E-96	96.1%	5	P:cellular iron ion homeostasis; F:oxidoreductase activity; F:ferric iron binding; P:iron ion transport; P:oxidation-reduction process	-	IPR001519 (PANTHER); IPR008331 (PFAM); IPR009040 (PROFILE); IPR009078 (SUPERFAMILY); IPR012347 (G3DSA:1.20.1260.GENE3D); IPR014034 (PROSITE); coil (COIL)
DLAgn_00205250	-	lactate dehydrogenase b	840	20	4.81714E-154	98.35%	5	C:cytoplasm; P:cellular carbohydrate metabolic process; F:L-lactate dehydrogenase activity; P:glycolysis; P:oxidation-reduction process	EC:1.1.1.27	IPR001236 (PFAM); IPR001557 (PRINTS); IPR011304 (PTHR11540:PANTHER); IPR015955 (G3DSA:3.90.110.GENE3D); IPR016040 (G3DSA:3.40.50.GENE3D); IPR018177 (PROSITE); IPR022383 (PFAM); SSF51735 (SUPERFAMILY)
DLAgn_00214340	-	l-amino-acid oxidase-like	1575	20	0.0	78.35%	5	C:extracellular region; P:innate immune response; P:defense response to bacterium; P:oxidation-reduction process; F:L-amino-acid oxidase activity	EC:1.4.3.2	IPR001613 (PRINTS); IPR002937 (PFAM); coil (COIL), G3DSA:1.10.405.10 (GENE3D), G3DSA:3.50.50.60 (GENE3D), G3DSA:3.90.660.10 (GENE3D), PTHR10742 (PANTHER), PTHR10742:SF122 (PANTHER), seg (SEG), SignalP-NN(euk) (SIGNALP), tmhmm (TMHMM), SSF51905 (SUPERFAMILY), SSF54373 (SUPERFAMILY)
DLAgn_00227700	ABCD1	atp-binding cassette sub-family d member 1	1476	20	0.0	81.75%	14	P:fatty acid beta-oxidation; F:peroxisomal fatty-acyl-CoA transporter activity; P:peroxisomal long-chain fatty acid import; F:ATPase activity, coupled to transmembrane movement of substances; P:very long-chain fatty acid catabolic process; P:transmembrane transport; C:perinuclear region of cytoplasm; F:protein homodimerization activity; P:ATP catabolic process; C:integral to peroxisomal membrane;…	EC:3.6.3.47	IPR010509 (PFAM); IPR011527 (SUPERFAMILY); IPR017940 (PROFILE); coil (COIL), PTHR11384 (PANTHER), PTHR11384:SF12 (PANTHER), seg (SEG), tmhmm (TMHMM)
DLAgn_00076910	ACAD11	acyl- dehydrogenase family member 11	2307	20	0.0	83.45%	5	F:transferase activity, transferring phosphorus-containing groups; P:oxidation-reduction process; C:mitochondrion; F:long-chain-acyl-CoA dehydrogenase activity; F:flavin adenine dinucleotide binding	EC:1.3.99.13	IPR002575 (PFAM); IPR006090 (PFAM); IPR006091 (G3DSA:2.40.110.GENE3D); IPR006092 (PFAM); IPR009075 (SUPERFAMILY); IPR009100 (SUPERFAMILY); IPR011009 (SUPERFAMILY); IPR013786 (G3DSA:1.10.540.GENE3D); G3DSA:1.20.140.10 (GENE3D), G3DSA:3.90.1200.10 (GENE3D), PTHR10909 (PANTHER), PTHR10909:SF128 (PANTHER)
DLAgn_00137210	ACADL	long-chain specific acyl- mitochondrial-like	1311	20	0.0	90.0%	15	P:negative regulation of fatty acid oxidation; F:flavin adenine dinucleotide binding; P:protein homotetramerization; P:temperature homeostasis; C:mitochondrial matrix; P:regulation of cholesterol metabolic process; F:palmitoyl-CoA oxidase activity; C:mitochondrial membrane; F:fatty-acyl-CoA binding; P:fatty acid beta-oxidation using acyl-CoA dehydrogenase; F:long-chain-acyl-CoA dehydrogenase acti…	EC:1.3.99.13	IPR006089 (PROSITE); IPR006090 (PFAM); IPR006091 (G3DSA:2.40.110.GENE3D); IPR006092 (PFAM); IPR009075 (SUPERFAMILY); IPR009100 (SUPERFAMILY); IPR013786 (G3DSA:1.10.540.GENE3D); G3DSA:1.20.140.10 (GENE3D), PTHR10909 (PANTHER), PTHR10909:SF143 (PANTHER), seg (SEG)
DLAgn_00229950	ACADS	short-chain specific acyl- mitochondrial-like	1218	20	0.0	84.8%	4	F:flavin adenine dinucleotide binding; F:acyl-CoA dehydrogenase activity; C:mitochondrion; P:oxidation-reduction process	EC:1.3.99.3	IPR006089 (PROSITE); IPR006090 (PFAM); IPR006091 (G3DSA:2.40.110.GENE3D); IPR006092 (PFAM); IPR009075 (SUPERFAMILY); IPR009100 (SUPERFAMILY); IPR013786 (G3DSA:1.10.540.GENE3D); G3DSA:1.20.140.10 (GENE3D), PIRSF016578 (PIR), PTHR10909 (PANTHER), PTHR10909:SF109 (PANTHER), seg (SEG)
DLAgn_00103210	ACADSB	short branched chain specific acyl- mitochondrial	1332	20	0.0	87.75%	4	F:flavin adenine dinucleotide binding; F:acyl-CoA dehydrogenase activity; C:mitochondrion; P:oxidation-reduction process	EC:1.3.99.3	IPR006089 (PROSITE); IPR006090 (PFAM); IPR006091 (G3DSA:2.40.110.GENE3D); IPR006092 (PFAM); IPR009075 (SUPERFAMILY); IPR009100 (SUPERFAMILY); IPR013786 (G3DSA:1.10.540.GENE3D); G3DSA:1.20.140.10 (GENE3D), PIRSF016578 (PIR), PTHR10909 (PANTHER), PTHR10909:SF10 (PANTHER)
DLAgn_00143710	ACADVL	very long-chain specific acyl- mitochondrial isoform 1	1965	20	0.0	86.0%	8	F:acyl-CoA dehydrogenase activity; P:temperature homeostasis; P:negative regulation of fatty acid oxidation; C:mitochondrion; P:regulation of cholesterol metabolic process; P:fatty acid beta-oxidation using acyl-CoA dehydrogenase; P:negative regulation of fatty acid biosynthetic process; F:flavin adenine dinucleotide binding	EC:1.3.99.3	IPR006089 (PROSITE); IPR006090 (PFAM); IPR006091 (G3DSA:2.40.110.GENE3D); IPR006092 (PFAM); IPR009075 (SUPERFAMILY); IPR009100 (SUPERFAMILY); IPR013786 (G3DSA:1.10.540.GENE3D); G3DSA:1.20.140.10 (GENE3D), PTHR10909 (PANTHER), PTHR10909:SF121 (PANTHER), seg (SEG)
DLAgn_00019780	ADH5	alcohol dehydrogenase class-3	1131	20	0.0	88.75%	6	C:cytoplasm; F:S-(hydroxymethyl)glutathione dehydrogenase activity; P:ethanol oxidation; F:alcohol dehydrogenase (NAD) activity; F:zinc ion binding; F:nucleotide binding	EC:1.1.1.284; EC:1.1.1.1	IPR002085 (PANTHER); IPR002328 (PROSITE); IPR011032 (G3DSA:3.90.180.GENE3D); IPR013149 (PFAM); IPR013154 (PFAM); IPR014183 (TIGRFAMs); IPR016040 (G3DSA:3.40.50.GENE3D); IPR020843 (SMART); PTHR11695:SF4 (PANTHER), seg (SEG), SSF51735 (SUPERFAMILY)
DLAgn_00114280	ADH5	alcohol dehydrogenase class-3	1167	20	0.0	96.05%	6	C:cytoplasm; F:S-(hydroxymethyl)glutathione dehydrogenase activity; P:ethanol oxidation; F:alcohol dehydrogenase (NAD) activity; F:zinc ion binding; F:nucleotide binding	EC:1.1.1.284; EC:1.1.1.1	IPR002085 (PANTHER); IPR002328 (PROSITE); IPR011032 (G3DSA:3.90.180.GENE3D); IPR013149 (PFAM); IPR013154 (PFAM); IPR014183 (TIGRFAMs); IPR016040 (G3DSA:3.40.50.GENE3D); PTHR11695:SF4 (PANTHER), SSF51735 (SUPERFAMILY)
DLAgn_00019760	ADH8	alcohol dehydrogenase 1-like	699	20	1.15809E-69	78.75%	3	F:oxidoreductase activity; P:oxidation-reduction process; F:zinc ion binding	-	IPR002085 (PANTHER); IPR002328 (PROSITE); IPR011032 (G3DSA:3.90.180.GENE3D); IPR013154 (PFAM); PTHR11695:SF4 (PANTHER)
DLAgn_00245940	ADH8	alcohol dehydrogenase 1-like	882	20	2.73804E-110	77.85%	4	C:cytoplasm; P:oxidation-reduction process; F:zinc ion binding; F:alcohol dehydrogenase (NAD) activity	EC:1.1.1.1	IPR002085 (PANTHER); IPR002328 (PROSITE); IPR011032 (G3DSA:3.90.180.GENE3D); IPR013149 (PFAM); IPR013154 (PFAM); IPR016040 (G3DSA:3.40.50.GENE3D); PTHR11695:SF4 (PANTHER), seg (SEG), SSF51735 (SUPERFAMILY)
DLAgn_00229670	ADHFE1	hydroxyacid-oxoacid mitochondrial-like	627	20	4.24255E-91	82.2%	5	F:metal ion binding; F:hydroxyacid-oxoacid transhydrogenase activity; C:mitochondrion; P:molecular hydrogen transport; P:oxidation-reduction process	EC:1.1.99.24	IPR001670 (PFAM); G3DSA:3.40.50.1970 (GENE3D), PTHR11496 (PANTHER), PTHR11496:SF47 (PANTHER), SSF56796 (SUPERFAMILY)
DLAgn_00248960	ADHFE1	hydroxyacid-oxoacid mitochondrial-like	675	20	1.30073E-83	92.05%	5	F:metal ion binding; F:hydroxyacid-oxoacid transhydrogenase activity; C:mitochondrion; P:molecular hydrogen transport; P:oxidation-reduction process	EC:1.1.99.24	IPR001670 (PFAM); G3DSA:1.20.1090.10 (GENE3D), PTHR11496 (PANTHER), PTHR11496:SF47 (PANTHER), seg (SEG), SSF56796 (SUPERFAMILY)
DLAgn_00056080	AGMO	alkylglycerol monooxygenase	1338	20	0.0	75.05%	8	P:fatty acid biosynthetic process; P:membrane lipid metabolic process; F:iron ion binding; P:ether lipid metabolic process; C:integral to membrane; F:glyceryl-ether monooxygenase activity; C:endoplasmic reticulum; P:oxidation-reduction process	EC:1.14.16.5	IPR006694 (PFAM); PTHR21624 (PANTHER), seg (SEG), SignalP-NN(euk) (SIGNALP), tmhmm (TMHMM)
DLAgn_00106480	AIFM1	apoptosis-inducing factor mitochondrial-like	1353	20	9.04011E-30	59.85%	5	P:oxidation-reduction process; P:cell redox homeostasis; F:oxidoreductase activity; C:cytoplasm; F:flavin adenine dinucleotide binding	-	IPR026093 (PANTHER); coil (COIL), PTHR22910:SF4 (PANTHER), seg (SEG), tmhmm (TMHMM)
DLAgn_00176650	AIFM1	apoptosis-inducing factor mitochondrial-like	1202	19	5.14396E-34	61.89%	5	P:oxidation-reduction process; P:cell redox homeostasis; F:oxidoreductase activity; C:cytoplasm; F:flavin adenine dinucleotide binding	-	IPR026093 (PANTHER); seg (SEG)
DLAgn_00223270	AIFM2	apoptosis-inducing factor 2-like	1173	20	1.605E-133	70.1%	7	P:single-organism cellular process; F:organic cyclic compound binding; F:oxidoreductase activity; C:cytoplasmic part; F:heterocyclic compound binding; C:membrane; P:oxidation-reduction process	-	IPR000103 (PRINTS); IPR013027 (PRINTS); IPR023753 (PFAM); G3DSA:3.50.50.60 (GENE3D), PTHR22915 (PANTHER), PTHR22915:SF5 (PANTHER), seg (SEG), SSF51905 (SUPERFAMILY)
DLAgn_00154140	AKR1A1B	alcohol dehydrogenase	975	20	1.0525E-161	88.0%	3	F:L-glucuronate reductase activity; P:oxidation-reduction process; F:alditol:NADP+ 1-oxidoreductase activity	EC:1.1.1.19; EC:1.1.1.21	IPR001395 (PANTHER); IPR018170 (PROSITE); IPR020471 (PRINTS); IPR023210 (G3DSA:3.20.20.GENE3D); PTHR11732:SF34 (PANTHER), seg (SEG)
DLAgn_00011100	ALDH18A1	delta-1-pyrroline-5-carboxylate synthase-like	2331	20	0.0	93.5%	5	C:cytoplasm; P:proline biosynthetic process; F:glutamate 5-kinase activity; F:glutamate-5-semialdehyde dehydrogenase activity; P:oxidation-reduction process	EC:2.7.2.11; EC:1.2.1.41	IPR000965 (TIGRFAMs); IPR001048 (G3DSA:3.40.1160.GENE3D); IPR001057 (PRINTS); IPR005715 (TIGRFAMs); IPR005766 (PIR); IPR015590 (PFAM); IPR016161 (SUPERFAMILY); IPR016162 (G3DSA:3.40.605.GENE3D); IPR016163 (G3DSA:3.40.309.GENE3D); IPR019797 (PROSITE); IPR020593 (PROSITE); PTHR11063 (PANTHER), PTHR11063:SF2 (PANTHER)
DLAgn_00115720	ALDH1A1	retinal dehydrogenase 1-like	1665	20	0.0	84.45%	5	P:retinol metabolic process; F:aldehyde dehydrogenase (NAD) activity; F:retinal dehydrogenase activity; C:cytoplasm; P:oxidation-reduction process	EC:1.2.1.3; EC:1.2.1.36	IPR015590 (PFAM); IPR016160 (PROSITE); IPR016161 (SUPERFAMILY); IPR016162 (G3DSA:3.40.605.GENE3D); IPR016163 (G3DSA:3.40.309.GENE3D); PTHR11699 (PANTHER), PTHR11699:SF46 (PANTHER), seg (SEG)
DLAgn_00158250	ALDH1A2	retinal dehydrogenase 2 isoform 1	1557	20	0.0	91.95%	46	P:heart morphogenesis; P:camera-type eye morphogenesis; P:lung development; P:positive regulation of gene expression; F:3-chloroallyl aldehyde dehydrogenase activity; P:embryonic digestive tract development; P:retinoic acid receptor signaling pathway; P:embryonic forelimb morphogenesis; P:blood vessel development; P:myelination in peripheral nervous system; P:hindbrain development; P:face morphog…	EC:1.2.1.36	IPR015590 (PFAM); IPR016160 (PROSITE); IPR016161 (SUPERFAMILY); IPR016162 (G3DSA:3.40.605.GENE3D); IPR016163 (G3DSA:3.40.309.GENE3D); PTHR11699 (PANTHER), PTHR11699:SF46 (PANTHER), seg (SEG)
DLAgn_00164010	ALDH1A3	aldehyde dehydrogenase family 1 member a3	1536	20	0.0	84.4%	15	F:aldehyde dehydrogenase [NAD(P)+] activity; P:optic cup morphogenesis involved in camera-type eye development; F:thyroid hormone binding; F:NAD+ binding; P:positive regulation of retinoic acid receptor signaling pathway; P:face development; C:cytoplasm; P:retinoic acid biosynthetic process; P:positive regulation of apoptotic process; F:aldehyde dehydrogenase (NAD) activity; P:nucleus accumbens d…	EC:1.2.1.5; EC:1.2.1.3	IPR015590 (PFAM); IPR016160 (PROSITE); IPR016161 (SUPERFAMILY); IPR016162 (G3DSA:3.40.605.GENE3D); IPR016163 (G3DSA:3.40.309.GENE3D); PTHR11699 (PANTHER), PTHR11699:SF46 (PANTHER), seg (SEG)
DLAgn_00088400	ALDH1L1	cytosolic 10-formyltetrahydrofolate dehydrogenase	2706	20	0.0	91.5%	11	P:10-formyltetrahydrofolate catabolic process; P:oxidation-reduction process; F:oxidoreductase activity, acting on the aldehyde or oxo group of donors, NAD or NADP as acceptor; P:biosynthetic process; F:hydroxymethyl-, formyl- and related transferase activity; F:formyltetrahydrofolate dehydrogenase activity; P:methylation; P:one-carbon metabolic process; C:cytoplasm; F:hydrolase activity; F:methy…	EC:1.2.1.0; EC:2.1.2.0; EC:1.5.1.6; EC:2.1.1.0	IPR001555 (PROSITE); IPR002376 (G3DSA:3.40.50.GENE3D); IPR005793 (G3DSA:3.10.25.GENE3D); IPR009081 (G3DSA:1.10.1200.GENE3D); IPR011034 (SUPERFAMILY); IPR011407 (PIR); IPR015590 (PFAM); IPR016160 (PROSITE); IPR016161 (SUPERFAMILY); IPR016162 (G3DSA:3.40.605.GENE3D); IPR016163 (G3DSA:3.40.309.GENE3D); PTHR11699 (PANTHER), PTHR11699:SF46 (PANTHER), seg (SEG)
DLAgn_00028410	ALDH3A2A	fatty aldehyde dehydrogenase-like	1545	20	0.0	84.45%	3	P:cellular aldehyde metabolic process; P:oxidation-reduction process; F:aldehyde dehydrogenase [NAD(P)+] activity	EC:1.2.1.5	IPR012394 (PIR); IPR015590 (PFAM); IPR016160 (PROSITE); IPR016161 (SUPERFAMILY); IPR016162 (G3DSA:3.40.605.GENE3D); IPR016163 (G3DSA:3.40.309.GENE3D); PTHR11699 (PANTHER), seg (SEG)
DLAgn_00044410	ALDH3A2A	fatty aldehyde dehydrogenase-like	1470	20	0.0	85.35%	3	P:cellular aldehyde metabolic process; P:oxidation-reduction process; F:aldehyde dehydrogenase [NAD(P)+] activity	EC:1.2.1.5	IPR012394 (PIR); IPR015590 (PFAM); IPR016160 (PROSITE); IPR016161 (SUPERFAMILY); IPR016162 (G3DSA:3.40.605.GENE3D); IPR016163 (G3DSA:3.40.309.GENE3D); coil (COIL), PTHR11699 (PANTHER), seg (SEG), tmhmm (TMHMM)
DLAgn_00196680	ALDH3B1	aldehyde dehydrogenase family 3 member b1-like	1515	20	0.0	73.85%	3	F:aldehyde dehydrogenase [NAD(P)+] activity; P:cellular aldehyde metabolic process; P:oxidation-reduction process	EC:1.2.1.5	IPR012394 (PIR); IPR015590 (PFAM); IPR016160 (PROSITE); IPR016161 (SUPERFAMILY); IPR016162 (G3DSA:3.40.605.GENE3D); IPR016163 (G3DSA:3.40.309.GENE3D); PTHR11699 (PANTHER), seg (SEG)
DLAgn_00021730	ALDH6A1	methylmalonate-semialdehyde dehydrogenase	1578	20	0.0	94.8%	2	F:methylmalonate-semialdehyde dehydrogenase (acylating) activity; P:oxidation-reduction process	EC:1.2.1.27	IPR010061 (PTHR11699:PANTHER); IPR015590 (PFAM); IPR016160 (PROSITE); IPR016161 (SUPERFAMILY); IPR016162 (G3DSA:3.40.605.GENE3D); IPR016163 (G3DSA:3.40.309.GENE3D); PTHR11699 (PANTHER)
DLAgn_00067850	ALDH6A1	methylmalonate-semialdehyde dehydrogenase	1578	20	0.0	94.05%	2	F:methylmalonate-semialdehyde dehydrogenase (acylating) activity; P:oxidation-reduction process	EC:1.2.1.27	IPR010061 (PTHR11699:PANTHER); IPR015590 (PFAM); IPR016160 (PROSITE); IPR016161 (SUPERFAMILY); IPR016162 (G3DSA:3.40.605.GENE3D); IPR016163 (G3DSA:3.40.309.GENE3D); PTHR11699 (PANTHER)
DLAgn_00148810	ALDH7A1	alpha-aminoadipic semialdehyde dehydrogenase-like	1848	20	0.0	95.1%	3	F:oxidoreductase activity, acting on the aldehyde or oxo group of donors, NAD or NADP as acceptor; P:oxidation-reduction process; F:nucleotide binding	EC:1.2.1.0	IPR015590 (PFAM); IPR016160 (PROSITE); IPR016161 (SUPERFAMILY); IPR016162 (G3DSA:3.40.605.GENE3D); IPR016163 (G3DSA:3.40.309.GENE3D); coil (COIL), PTHR11699 (PANTHER), PTHR11699:SF26 (PANTHER), seg (SEG), tmhmm (TMHMM)
DLAgn_00154040	ALDH9A1A.1	aldh9a1a protein	969	20	1.57088E-125	94.9%	4	C:cytoplasm; P:glycine betaine biosynthetic process from choline; F:betaine-aldehyde dehydrogenase activity; P:oxidation-reduction process	EC:1.2.1.8	IPR015590 (PFAM); IPR016160 (PROSITE); IPR016161 (SUPERFAMILY); IPR016163 (G3DSA:3.40.309.GENE3D); coil (COIL), PTHR11699 (PANTHER), PTHR11699:SF47 (PANTHER), seg (SEG)
DLAgn_00002670	ALDH9A1B	aldehyde dehydrogenase family 9 member a1-b-like	1641	20	0.0	81.35%	11	C:cytosol; F:betaine-aldehyde dehydrogenase activity; P:oxidation-reduction process; P:hormone metabolic process; P:carnitine biosynthetic process; F:3-chloroallyl aldehyde dehydrogenase activity; F:aminobutyraldehyde dehydrogenase activity; P:cellular aldehyde metabolic process; P:neurotransmitter biosynthetic process; P:glycine betaine biosynthetic process from choline; C:plasma membrane	EC:1.2.1.8; EC:1.2.1.19	IPR015590 (PFAM); IPR016160 (PROSITE); IPR016161 (SUPERFAMILY); IPR016162 (G3DSA:3.40.605.GENE3D); IPR016163 (G3DSA:3.40.309.GENE3D); PTHR11699 (PANTHER), PTHR11699:SF47 (PANTHER), seg (SEG), SignalP-NN(euk) (SIGNALP)
DLAgn_00171490	ALKBH3	alpha-ketoglutarate-dependent dioxygenase alkb homolog 3-like	909	20	1.76567E-144	75.65%	5	P:oxidation-reduction process; P:DNA metabolic process; P:single-organism process; F:oxidoreductase activity, acting on paired donors, with incorporation or reduction of molecular oxygen, 2-oxoglutarate as one donor, and incorporation of one atom each of oxygen into both donors; C:intracellular part	EC:1.14.11.0	IPR005123 (PROFILE); IPR027450 (G3DSA:2.60.120.GENE3D); PTHR31212 (PANTHER), SSF51197 (SUPERFAMILY)
DLAgn_00046610	ALKBH4	probable alpha-ketoglutarate-dependent dioxygenase abh4	825	20	7.52925E-120	72.1%	2	F:oxidoreductase activity, acting on paired donors, with incorporation or reduction of molecular oxygen, 2-oxoglutarate as one donor, and incorporation of one atom each of oxygen into both donors; P:oxidation-reduction process	EC:1.14.11.0	IPR027450 (G3DSA:2.60.120.GENE3D); PTHR12463 (PANTHER), seg (SEG), SSF51197 (SUPERFAMILY)
DLAgn_00043650	ALOX5AP	arachidonate 5-lipoxygenase-activating protein	465	20	3.08106E-70	89.0%	15	P:angiogenesis; F:arachidonic acid binding; P:positive regulation of catalytic activity; C:nuclear membrane; F:enzyme activator activity; C:integral to membrane; P:response to stimulus; F:glutathione peroxidase activity; P:leukotriene metabolic process; F:glutathione transferase activity; P:oxidation-reduction process; F:arachidonate 5-lipoxygenase activity; C:endoplasmic reticulum; P:glutathione…	EC:1.11.1.9; EC:2.5.1.18; EC:1.13.11.34; EC:4.4.1.20	IPR001129 (PFAM); IPR001446 (PRINTS); IPR023352 (G3DSA:1.20.120.GENE3D); PTHR10250 (PANTHER), PTHR10250:SF2 (PANTHER), SignalP-NN(euk) (SIGNALP), tmhmm (TMHMM)
DLAgn_00151180	ATP5D	atp synthase subunit mitochondrial-like	483	20	1.33751E-74	87.1%	11	F:proton-transporting ATPase activity, rotational mechanism; C:mitochondrial matrix; F:proton-transporting ATP synthase activity, rotational mechanism; P:mitochondrial ATP synthesis coupled proton transport; F:ADP binding; P:oxidative phosphorylation; P:response to copper ion; C:mitochondrial proton-transporting ATP synthase complex, catalytic core F(1); P:ATP catabolic process; F:ATP binding; P:…	-	IPR001469 (HAMAP); IPR020546 (PRODOM); IPR020547 (SUPERFAMILY); coil (COIL), G3DSA:1.20.5.440 (GENE3D), SignalP-NN(euk) (SIGNALP)
DLAgn_00035820	BCKDHA	branched chain keto acid dehydrogenase alpha polypeptide	1341	20	0.0	91.35%	4	C:mitochondrial matrix; F:metal ion binding; P:oxidation-reduction process; F:3-methyl-2-oxobutanoate dehydrogenase (2-methylpropanoyl-transferring) activity	EC:1.2.4.4	IPR001017 (PFAM); G3DSA:3.40.50.970 (GENE3D), PTHR11516 (PANTHER), PTHR11516:SF1 (PANTHER), SSF52518 (SUPERFAMILY)
DLAgn_00070610	C5H14ORF169	lysine-specific demethylase no66-like	1641	20	0.0	80.55%	12	P:oxidation-reduction process; F:histone demethylase activity (H3-K36 specific); P:histone H3-K4 demethylation; F:histone demethylase activity (H3-K4 specific); C:nucleolus; P:negative regulation of osteoblast differentiation; F:oxidoreductase activity, acting on single donors with incorporation of molecular oxygen, incorporation of two atoms of oxygen; P:histone H3-K36 demethylation; C:nucleopla…	EC:1.14.11.27; EC:1.13.11.0	IPR003347 (PFAM); IPR013109 (PANTHER); G3DSA:2.60.120.650 (GENE3D), PTHR13096:SF0 (PANTHER), seg (SEG), SSF51197 (SUPERFAMILY)
DLAgn_00067230	CALM1	calmodulin 2 (phosphorylase delta)	450	20	1.65841E-79	100.0%	61	P:positive regulation of ryanodine-sensitive calcium-release channel activity; P:detection of calcium ion; P:regulation of heart rate; P:neurotrophin TRK receptor signaling pathway; P:glucose metabolic process; P:regulation of store-operated calcium channel activity; F:phosphatidylinositol 3-kinase binding; F:nitric-oxide synthase binding; P:regulation of cell communication by electrical coupling…	-	IPR001125 (PRINTS); IPR002048 (SMART); IPR011992 (G3DSA:1.10.238.GENE3D); IPR018247 (PROSITE); PTHR23050 (PANTHER), SSF47473 (SUPERFAMILY)
DLAgn_00196580	COIL	coilin p80	1665	20	5.73788E-125	70.5%	10	C:Cajal body; P:oxidation-reduction process; P:Cajal body organization; C:nucleolus; F:protein C-terminus binding; F:identical protein binding; P:spliceosomal snRNP assembly; F:disulfide oxidoreductase activity; C:sphere organelle; C:female germ cell nucleus	-	IPR024822 (PANTHER); PTHR15197:SF0 (PANTHER), seg (SEG), SignalP-NN(euk) (SIGNALP)
DLAgn_00021760	COQ6	ubiquinone biosynthesis monooxygenase coq6	1449	20	0.0	84.65%	6	F:flavin adenine dinucleotide binding; C:Golgi apparatus; F:oxidoreductase activity, acting on paired donors, with incorporation or reduction of molecular oxygen, NAD(P)H as one donor, and incorporation of one atom of oxygen; P:ubiquinone biosynthetic process; P:oxidation-reduction process; C:cell projection	EC:1.14.13.0	IPR000689 (TIGRFAMs); IPR002938 (PFAM); IPR003042 (PRINTS); IPR010971 (TIGRFAMs); IPR018168 (PROSITE); G3DSA:3.50.50.60 (GENE3D), PTHR13789 (PANTHER), PTHR13789:SF5 (PANTHER), seg (SEG), SSF51905 (SUPERFAMILY)
DLAgn_00177440	COQ7	ubiquinone biosynthesis protein coq7 homolog	672	20	7.7549E-105	87.85%	4	P:ubiquinone biosynthetic process; F:transition metal ion binding; F:oxidoreductase activity; P:oxidation-reduction process	-	IPR009078 (SUPERFAMILY); IPR011566 (PANTHER)
DLAgn_00013280	COX15	cytochrome c oxidase assembly protein cox15 homolog	1314	20	0.0	84.55%	6	F:oxidoreductase activity, acting on the CH-CH group of donors; P:oxidation-reduction process; C:mitochondrial inner membrane; C:integral to membrane; P:heme a biosynthetic process; P:respiratory chain complex IV assembly	-	IPR003780 (PFAM); IPR009003 (SUPERFAMILY); IPR023754 (HAMAP); PTHR23289 (PANTHER), seg (SEG), SignalP-NN(euk) (SIGNALP), tmhmm (TMHMM)
DLAgn_00253840	CREG1	protein creg1-like	306	20	1.58643E-50	89.65%	6	P:oxidation-reduction process; P:regulation of transcription, DNA-dependent; C:transcription factor complex; F:oxidoreductase activity; F:transcription factor binding; F:FMN binding	-	IPR012349 (G3DSA:2.30.110.GENE3D); PTHR13343 (PANTHER), PF13883 (PFAM)
DLAgn_00052800	CREG2	protein creg2-like	939	20	6.4404E-137	71.7%	5	C:endoplasmic reticulum; F:oxidoreductase activity; C:Golgi apparatus; P:oxidation-reduction process; F:FMN binding	-	IPR012349 (G3DSA:2.30.110.GENE3D); IPR014631 (PIR); PTHR13343 (PANTHER), PTHR13343:SF4 (PANTHER), PF13883 (PFAM), seg (SEG)
DLAgn_00055550	CRYL1	lambda-crystallin homolog	987	20	3.47239E-144	80.75%	4	F:3-hydroxyacyl-CoA dehydrogenase activity; F:NAD+ binding; P:fatty acid metabolic process; P:oxidation-reduction process	EC:1.1.1.35	IPR006108 (PFAM); IPR006176 (PFAM); IPR006180 (PROSITE); IPR008927 (SUPERFAMILY); IPR013328 (G3DSA:1.10.1040.GENE3D); IPR016040 (G3DSA:3.40.50.GENE3D); IPR022694 (PIR); PTHR23309 (PANTHER), seg (SEG), SignalP-NN(euk) (SIGNALP), tmhmm (TMHMM), SSF51735 (SUPERFAMILY)
DLAgn_00000810	CRYZ	zeta (quinone reductase)	987	20	1.04067E-156	80.2%	4	F:oxidoreductase activity; F:nucleotide binding; P:oxidation-reduction process; F:zinc ion binding	-	IPR002085 (PANTHER); IPR002364 (PROSITE); IPR011032 (G3DSA:3.90.180.GENE3D); IPR013149 (PFAM); IPR013154 (PFAM); IPR016040 (G3DSA:3.40.50.GENE3D); IPR020843 (SMART); PTHR11695:SF228 (PANTHER), seg (SEG), SignalP-NN(euk) (SIGNALP), SSF51735 (SUPERFAMILY)
DLAgn_00016900	CRYZL1	quinone oxidoreductase-like protein 1	1038	20	2.32765E-170	80.65%	3	F:oxidoreductase activity; P:oxidation-reduction process; F:zinc ion binding	-	IPR002085 (PANTHER); IPR011032 (G3DSA:3.90.180.GENE3D); IPR013154 (PFAM); IPR016040 (G3DSA:3.40.50.GENE3D); IPR020843 (SMART); PTHR11695:SF10 (PANTHER), SSF51735 (SUPERFAMILY)
DLAgn_00103350	CTBP2	uncharacterized protein loc101467118 isoform x1	3102	20	0.0	69.3%	12	P:white fat cell differentiation; F:transcription corepressor activity; F:protein binding; F:NAD binding; C:transcriptional repressor complex; C:basolateral plasma membrane; P:negative regulation of transcription, DNA-dependent; F:oxidoreductase activity, acting on the CH-OH group of donors, NAD or NADP as acceptor; P:clustering of voltage-gated calcium channels; P:synapse assembly involved in in…	EC:1.1.1.0	IPR006139 (PFAM); IPR006140 (PFAM); IPR016040 (G3DSA:3.40.50.GENE3D); PTHR10996 (PANTHER), PTHR10996:SF72 (PANTHER), seg (SEG), SSF51735 (SUPERFAMILY), SSF52283 (SUPERFAMILY)
DLAgn_00209380	CYB5R3	nadh-cytochrome b5 reductase 3	900	20	7.32376E-159	89.8%	6	C:mitochondrial inner membrane; F:oxidoreductase activity; C:lipid particle; F:FAD binding; C:endoplasmic reticulum; P:oxidation-reduction process	-	IPR001433 (PFAM); IPR001709 (PRINTS); IPR001834 (PRINTS); IPR008333 (PFAM); IPR017927 (PROFILE); IPR017938 (SUPERFAMILY); G3DSA:2.40.30.10 (GENE3D), G3DSA:3.40.50.80 (GENE3D), PTHR19370 (PANTHER), PTHR19370:SF4 (PANTHER), SignalP-NN(euk) (SIGNALP), SSF52343 (SUPERFAMILY)
DLAgn_00065400	CYB5R4	cytochrome b5 reductase 4-like	1325	20	1.14199E-170	71.65%	4	F:heme binding; F:metal ion binding; F:oxidoreductase activity; P:oxidation-reduction process	-	IPR001199 (PRINTS); IPR007052 (PROFILE); IPR008333 (PFAM); IPR008978 (SUPERFAMILY); IPR017447 (PFAM); IPR017927 (PROFILE); IPR017938 (SUPERFAMILY); IPR018506 (PROSITE); G3DSA:2.40.30.10 (GENE3D), G3DSA:2.60.40.790 (GENE3D), PTHR19370 (PANTHER), PTHR19370:SF1 (PANTHER), seg (SEG)
DLAgn_00050810	CYBRD1	cytochrome b reductase 1	837	20	1.00019E-119	73.35%	3	F:oxidoreductase activity; C:integral to membrane; P:oxidation-reduction process	-	IPR004877 (PFAM); IPR006593 (SMART); PTHR10106 (PANTHER), PTHR10106:SF1 (PANTHER), seg (SEG), SignalP-NN(euk) (SIGNALP), tmhmm (TMHMM)
DLAgn_00136660	CYP20A1	cytochrome p450 20a1-like	1389	20	0.0	85.0%	5	F:heme binding; F:oxidoreductase activity, acting on paired donors, with incorporation or reduction of molecular oxygen; F:iron ion binding; F:electron carrier activity; P:oxidation-reduction process	-	IPR001128 (G3DSA:1.10.630.GENE3D); IPR002401 (PRINTS); PTHR24280 (PANTHER), PTHR24280:SF0 (PANTHER), seg (SEG), SignalP-NN(euk) (SIGNALP), tmhmm (TMHMM)
DLAgn_00053960	CYP27A1	sterol 26- mitochondrial-like	1605	20	0.0	76.85%	6	F:heme binding; F:oxidoreductase activity, acting on paired donors, with incorporation or reduction of molecular oxygen; F:monooxygenase activity; F:iron ion binding; F:electron carrier activity; P:oxidation-reduction process	-	IPR001128 (PRINTS); IPR002401 (PRINTS); IPR017972 (PROSITE); coil (COIL), PTHR24291 (PANTHER), PTHR24291:SF0 (PANTHER)
DLAgn_00190130	CYP2K4	cytochrome p450 2k1-like	1503	20	0.0	82.65%	6	C:endoplasmic reticulum membrane; F:electron carrier activity; F:iron ion binding; F:heme binding; F:aromatase activity; P:oxidation-reduction process	EC:1.14.14.1	IPR001128 (PRINTS); IPR002401 (PRINTS); IPR017972 (PROSITE); coil (COIL), PTHR24300 (PANTHER), PTHR24300:SF47 (PANTHER), SignalP-NN(euk) (SIGNALP), tmhmm (TMHMM)
DLAgn_00202310	CYP51	lanosterol 14-alpha demethylase-like	1500	20	0.0	84.4%	10	P:oxidation-reduction process; F:sterol 14-demethylase activity; C:integral to membrane; F:electron carrier activity; P:methylation; F:heme binding; C:endoplasmic reticulum membrane; F:methyltransferase activity; P:cholesterol biosynthetic process; F:iron ion binding	EC:1.14.13.70; EC:2.1.1.0	IPR001128 (PRINTS); IPR002403 (PRINTS); IPR017972 (PROSITE); PTHR24286 (PANTHER), PTHR24286:SF4 (PANTHER), seg (SEG), tmhmm (TMHMM)
DLAgn_00241650	DECR1	#NAME?	489	20	4.70916E-67	86.7%	7	C:nucleolus; F:2,4-dienoyl-CoA reductase (NADPH) activity; P:fatty acid beta-oxidation; F:NADPH binding; C:mitochondrial matrix; P:protein homotetramerization; F:oxidoreductase activity, acting on NAD(P)H	EC:1.3.1.34	IPR002198 (PFAM); IPR002347 (PRINTS); IPR016040 (G3DSA:3.40.50.GENE3D); PTHR24315 (PANTHER), PTHR24315:SF2 (PANTHER), SSF51735 (SUPERFAMILY)
DLAgn_00247210	DECR1	#NAME?	591	20	3.24463E-71	90.4%	6	C:mitochondrion; F:2,4-dienoyl-CoA reductase (NADPH) activity; P:fatty acid beta-oxidation; F:NADPH binding; P:protein homotetramerization; C:nucleus	EC:1.3.1.34	IPR002347 (PRINTS); IPR016040 (G3DSA:3.40.50.GENE3D); PTHR24315 (PANTHER), PTHR24315:SF2 (PANTHER), PF13561 (PFAM), tmhmm (TMHMM), SSF51735 (SUPERFAMILY)
DLAgn_00100650	DECR2	peroxisomal -dienoyl- reductase	906	20	5.63346E-151	83.25%	7	F:trans-2-enoyl-CoA reductase (NADPH) activity; F:2,4-dienoyl-CoA reductase (NADPH) activity; C:peroxisome; F:receptor binding; P:unsaturated fatty acid biosynthetic process; P:oxidation-reduction process; F:nucleotide binding	EC:1.3.1.38; EC:1.3.1.34	IPR002198 (PRINTS); IPR002347 (PRINTS); IPR016040 (G3DSA:3.40.50.GENE3D); PTHR24315 (PANTHER), PF13561 (PFAM), seg (SEG), SSF51735 (SUPERFAMILY)
DLAgn_00017510	DEGS1	sphingolipid delta -desaturase des1	972	20	0.0	91.5%	7	C:endoplasmic reticulum membrane; P:fatty acid biosynthetic process; P:sphingolipid metabolic process; F:oxidoreductase activity, acting on paired donors, with incorporation or reduction of molecular oxygen; C:integral to membrane; C:mitochondrion; P:oxidation-reduction process	-	IPR005804 (PFAM); IPR011388 (PIR); IPR013866 (PFAM); PTHR12879 (PANTHER), tmhmm (TMHMM)
DLAgn_00192840	DHB14	17-beta-hydroxysteroid dehydrogenase 14	795	20	3.96006E-131	87.2%	6	C:ribosome; F:oxidoreductase activity; F:structural constituent of ribosome; P:translation; P:oxidation-reduction process; F:nucleotide binding	-	IPR002198 (PRINTS); IPR002347 (PRINTS); IPR016040 (G3DSA:3.40.50.GENE3D); IPR020904 (PROSITE); PTHR24316 (PANTHER), PTHR24316:SF61 (PANTHER), SSF51735 (SUPERFAMILY)
DLAgn_00154770	DHCR7	7-dehydrocholesterol reductase	1434	20	0.0	85.4%	12	P:lung development; P:oxidation-reduction process; C:nuclear outer membrane; F:7-dehydrocholesterol reductase activity; C:integral to membrane; P:regulation of cholesterol biosynthetic process; P:multicellular organism growth; P:cell differentiation; P:post-embryonic development; P:regulation of cell proliferation; P:blood vessel development; C:endoplasmic reticulum membrane	EC:1.3.1.21	IPR001171 (PFAM); IPR018083 (PROSITE); PTHR21257 (PANTHER), PTHR21257:SF16 (PANTHER), seg (SEG), tmhmm (TMHMM)
DLAgn_00049670	DHDH	trans- -dihydrobenzene- -diol dehydrogenase-like	1008	20	1.71398E-138	77.15%	3	F:nucleotide binding; P:oxidation-reduction process; F:D-xylose 1-dehydrogenase (NADP+) activity	EC:1.1.1.179	IPR000683 (PFAM); IPR004104 (PFAM); IPR016040 (G3DSA:3.40.50.GENE3D); G3DSA:3.30.360.10 (GENE3D), PTHR22604 (PANTHER), PTHR22604:SF15 (PANTHER), seg (SEG), SSF51735 (SUPERFAMILY), SSF55347 (SUPERFAMILY)
DLAgn_00155870	DHDH	trans- -dihydrobenzene- -diol dehydrogenase-like	1029	20	4.93999E-173	87.1%	3	F:nucleotide binding; P:oxidation-reduction process; F:D-xylose 1-dehydrogenase (NADP+) activity	EC:1.1.1.179	IPR000683 (PFAM); IPR004104 (PFAM); IPR016040 (G3DSA:3.40.50.GENE3D); G3DSA:3.30.360.10 (GENE3D), PTHR22604 (PANTHER), PTHR22604:SF15 (PANTHER), SSF51735 (SUPERFAMILY), SSF55347 (SUPERFAMILY)
DLAgn_00124410	DHFR	dihydrofolate reductase	570	20	4.63703E-93	83.65%	13	F:drug binding; F:mRNA binding; P:tetrahydrofolate biosynthetic process; P:oxidation-reduction process; P:folic acid metabolic process; P:nucleotide biosynthetic process; P:heart looping; P:glycine biosynthetic process; F:dihydrofolate reductase activity; P:heart contraction; F:NADP binding; P:dihydrofolate metabolic process; F:dihydrofolic acid binding	EC:1.5.1.3	IPR001796 (PFAM); IPR012259 (PRINTS); IPR024072 (G3DSA:3.40.430.GENE3D); PTHR11549 (PANTHER), PTHR11549:SF3 (PANTHER)
DLAgn_00034470	DHR11	dehydrogenase reductase sdr family member 11-like	768	20	5.98034E-121	89.8%	2	P:oxidation-reduction process; F:oxidoreductase activity	-	IPR002198 (PRINTS); IPR002347 (PRINTS); IPR016040 (G3DSA:3.40.50.GENE3D); IPR020904 (PROSITE); PTHR24322 (PANTHER), PTHR24322:SF7 (PANTHER), SignalP-NN(euk) (SIGNALP), SSF51735 (SUPERFAMILY)
DLAgn_00122090	DHRS13A.1	retinol dehydrogenase 14-like	927	20	1.22047E-156	71.6%	3	F:nucleotide binding; P:oxidation-reduction process; F:alcohol dehydrogenase (NAD) activity	EC:1.1.1.1	IPR002198 (PFAM); IPR002347 (PRINTS); IPR016040 (G3DSA:3.40.50.GENE3D); PTHR24320 (PANTHER), PTHR24320:SF0 (PANTHER), seg (SEG), SignalP-NN(euk) (SIGNALP), tmhmm (TMHMM), SSF51735 (SUPERFAMILY)
DLAgn_00028250	DHRS13A.2	dehydrogenase reductase sdr family member 13-like	987	20	1.04794E-132	77.55%	2	F:oxidoreductase activity; P:oxidation-reduction process	-	IPR002198 (PRINTS); IPR002347 (PRINTS); IPR016040 (G3DSA:3.40.50.GENE3D); PTHR24320 (PANTHER), PTHR24320:SF0 (PANTHER), seg (SEG), SignalP-NN(euk) (SIGNALP), tmhmm (TMHMM), SSF51735 (SUPERFAMILY)
DLAgn_00121720	DHRS4	3-oxoacyl-acyl-carrier-protein reductase	798	20	1.41898E-128	77.35%	3	F:oxidoreductase activity; P:oxidation-reduction process; F:nucleotide binding	-	IPR002198 (PRINTS); IPR002347 (PRINTS); IPR016040 (G3DSA:3.40.50.GENE3D); IPR020842 (SMART); IPR020904 (PROSITE); PTHR24322 (PANTHER), PTHR24322:SF0 (PANTHER), PF13561 (PFAM), seg (SEG), tmhmm (TMHMM), SSF51735 (SUPERFAMILY)
DLAgn_00186540	DHRS7B	dehydrogenase reductase sdr family member 7b	936	20	3.16387E-152	83.9%	5	F:oxidoreductase activity; C:peroxisomal membrane; C:integral to membrane; P:oxidation-reduction process; F:nucleotide binding	-	IPR002198 (PRINTS); IPR002347 (PRINTS); IPR016040 (G3DSA:3.40.50.GENE3D); IPR020842 (SMART); IPR020904 (PROSITE); PTHR24322 (PANTHER), PTHR24322:SF27 (PANTHER), SignalP-NN(euk) (SIGNALP), tmhmm (TMHMM), SSF51735 (SUPERFAMILY)
DLAgn_00068090	DIO3	type iii iodothyronine deiodinase	402	20	4.4837E-61	82.8%	7	C:plasma membrane; F:thyroxine 5'-deiodinase activity; F:thyroxine 5-deiodinase activity; P:hormone biosynthetic process; C:integral to membrane; C:endosome membrane; P:oxidation-reduction process	EC:1.97.1.10; EC:1.97.1.11	IPR000643 (PANTHER); PTHR11781:SF4 (PANTHER), seg (SEG)
DLAgn_00164640	DLD	dihydrolipoyl mitochondrial	1611	20	0.0	91.75%	11	P:gastrulation; C:mitochondrion; P:cell redox homeostasis; P:sperm capacitation; P:proteolysis; P:mitochondrial electron transport, NADH to ubiquinone; F:flavin adenine dinucleotide binding; C:acrosomal matrix; F:dihydrolipoyl dehydrogenase activity; P:regulation of membrane potential; C:nucleus	EC:1.8.1.4	IPR004099 (G3DSA:3.30.390.GENE3D); IPR006258 (PTHR22912:PANTHER); IPR012999 (PROSITE); IPR013027 (PRINTS); IPR016156 (SUPERFAMILY); IPR023753 (PFAM); PR00411 (PRINTS), G3DSA:3.50.50.60 (GENE3D), PTHR22912 (PANTHER), seg (SEG), SSF51905 (SUPERFAMILY)
DLAgn_00219280	DOHH	deoxyhypusine hydroxylase	936	20	1.33544E-134	81.25%	4	F:metal ion binding; P:peptidyl-lysine modification to hypusine; F:deoxyhypusine monooxygenase activity; P:oxidation-reduction process	EC:1.14.99.29	IPR004155 (PFAM); IPR011989 (G3DSA:1.25.10.GENE3D); IPR016024 (SUPERFAMILY); IPR027517 (HAMAP); PTHR12697 (PANTHER), PF13646 (PFAM), seg (SEG)
DLAgn_00031770	DUS4L	trna-dihydrouridine(20a 20b) synthase	948	20	4.20493E-168	89.4%	4	F:flavin adenine dinucleotide binding; P:tRNA dihydrouridine synthesis; F:tRNA dihydrouridine synthase activity; P:oxidation-reduction process	-	IPR001269 (PIR); IPR013785 (G3DSA:3.20.20.GENE3D); IPR018517 (PROSITE); PTHR11082:SF6 (PANTHER), seg (SEG), SSF51395 (SUPERFAMILY)
DLAgn_00011330	EGLN1	egl nine homolog 1	1122	20	3.66514E-156	71.75%	7	P:heart morphogenesis; F:zinc ion binding; F:oxidoreductase activity, acting on paired donors, with incorporation or reduction of molecular oxygen, 2-oxoglutarate as one donor, and incorporation of one atom each of oxygen into both donors; F:iron ion binding; P:oxidation-reduction process; P:biological regulation; F:L-ascorbic acid binding	EC:1.14.11.0	IPR002893 (PFAM); IPR005123 (PFAM); IPR006620 (SMART); PTHR12907 (PANTHER), seg (SEG), SSF144232 (SUPERFAMILY)
DLAgn_00222770	EGLN3	egl nine homolog 3-like	726	20	8.4869E-119	85.9%	15	C:nucleoplasm; P:regulation of neuron apoptotic process; P:regulation of cell proliferation; F:protein binding; P:response to DNA damage stimulus; P:activation of cysteine-type endopeptidase activity involved in apoptotic process; P:regulation of transcription from RNA polymerase II promoter in response to hypoxia; P:protein hydroxylation; C:cytosol; F:oxidoreductase activity, acting on single do…	EC:1.13.11.0	IPR005123 (PFAM); IPR006620 (SMART); PTHR12907 (PANTHER), seg (SEG)
DLAgn_00050020	EHHADH	peroxisomal bifunctional enzyme-like	2160	20	0.0	77.0%	7	P:fatty acid metabolic process; P:oxidation-reduction process; F:lyase activity; F:3-hydroxyacyl-CoA dehydrogenase activity; P:internal protein amino acid acetylation; F:isomerase activity; F:coenzyme binding	EC:1.1.1.35	IPR001753 (PFAM); IPR006108 (PFAM); IPR006176 (PFAM); IPR006180 (PROSITE); IPR008927 (SUPERFAMILY); IPR013328 (G3DSA:1.10.1040.GENE3D); IPR016040 (G3DSA:3.40.50.GENE3D); IPR018376 (PROSITE); coil (COIL), G3DSA:3.90.226.10 (GENE3D), PTHR23309 (PANTHER), seg (SEG), SSF51735 (SUPERFAMILY), SSF52096 (SUPERFAMILY)
DLAgn_00160070	ERCC3	tfiih basal transcription factor complex helicase xpb subunit	2355	20	0.0	92.4%	31	P:UV protection; P:cell cycle checkpoint; F:protein C-terminus binding; C:core TFIIH complex; F:heme binding; P:transcription-coupled nucleotide-excision repair; F:protein N-terminus binding; F:electron carrier activity; F:GTP binding; P:DNA topological change; P:nucleotide-excision repair, DNA duplex unwinding; F:oxidoreductase activity, acting on paired donors, with incorporation or reduction o…	EC:2.7.11.23	IPR001161 (PRINTS); IPR001650 (PFAM); IPR006935 (PFAM); IPR014001 (SMART); IPR027417 (SUPERFAMILY); G3DSA:3.40.50.300 (GENE3D), PTHR11274 (PANTHER), PF13625 (PFAM), seg (SEG)
DLAgn_00161970	ERO1L	ero1-like protein alpha	1374	20	0.0	81.85%	13	F:flavin adenine dinucleotide binding; C:endoplasmic reticulum lumen; P:brown fat cell differentiation; F:protein disulfide isomerase activity; C:endoplasmic reticulum membrane; P:electron transport chain; P:chaperone mediated protein folding requiring cofactor; F:oxidoreductase activity, acting on a sulfur group of donors, disulfide as acceptor; P:cellular protein modification process; P:respons…	EC:5.3.4.1; EC:1.8.4.0	IPR007266 (PIR); PTHR12613:SF0 (PANTHER), seg (SEG), SignalP-NN(euk) (SIGNALP)
DLAgn_00114060	ETFDH	electron transfer flavoprotein-ubiquinone mitochondrial-like	1869	20	0.0	90.85%	14	P:response to oxidative stress; F:electron-transferring-flavoprotein dehydrogenase activity; F:serine-type endopeptidase inhibitor activity; F:ubiquinone binding; F:metal ion binding; P:fatty acid beta-oxidation using acyl-CoA dehydrogenase; C:integral to mitochondrial inner membrane; F:electron carrier activity; F:DNA binding; F:4 iron, 4 sulfur cluster binding; P:respiratory electron transport …	EC:1.5.5.1; EC:1.16.8.0	IPR007859 (PFAM); IPR017896 (PROFILE); G3DSA:3.50.50.60 (GENE3D), PTHR10617 (PANTHER), PTHR10617:SF1 (PANTHER), PF13450 (PFAM), tmhmm (TMHMM), SSF51905 (SUPERFAMILY), SSF54373 (SUPERFAMILY), SSF54862 (SUPERFAMILY)
DLAgn_00108440	F8	coagulation factor viii	5034	20	0.0	66.3%	5	F:copper ion binding; F:oxidoreductase activity; P:cell adhesion; P:blood coagulation; P:oxidation-reduction process	-	IPR000421 (PFAM); IPR002355 (PROSITE); IPR008972 (G3DSA:2.60.40.GENE3D); IPR008979 (G3DSA:2.60.120.GENE3D); IPR011706 (PFAM); IPR011707 (PFAM); PTHR10127 (PANTHER), PTHR10127:SF472 (PANTHER), seg (SEG)
DLAgn_00045650	FAXDC2	uncharacterized protein c5orf4 homolog	1032	20	1.26518E-168	82.9%	5	P:fatty acid biosynthetic process; F:oxidoreductase activity; F:iron ion binding; C:integral to membrane; P:oxidation-reduction process	-	IPR006694 (PFAM); PTHR11863 (PANTHER), PTHR11863:SF6 (PANTHER), tmhmm (TMHMM)
DLAgn_00138810	FDX1	mitochondrial precursor	498	20	2.96783E-67	87.3%	7	F:metal ion binding; P:steroid biosynthetic process; F:electron carrier activity; C:mitochondrial matrix; P:cholesterol metabolic process; F:2 iron, 2 sulfur cluster binding; P:electron transport chain	-	IPR001041 (PFAM); IPR001055 (PRINTS); IPR012675 (G3DSA:3.10.20.GENE3D); IPR018298 (PROSITE); PTHR23426 (PANTHER), PTHR23426:SF1 (PANTHER), seg (SEG), SignalP-NN(euk) (SIGNALP)
DLAgn_00098300	FDXR	nadph:adrenodoxin mitochondrial-like	1494	20	0.0	83.55%	5	C:mitochondrial inner membrane; F:oxidoreductase activity; C:mitochondrial matrix; P:cholesterol metabolic process; P:electron transport chain	-	IPR016040 (G3DSA:3.40.50.GENE3D); IPR021163 (PIR); PR00419 (PRINTS), G3DSA:3.50.50.60 (GENE3D), PTHR11938 (PANTHER), PTHR11938:SF4 (PANTHER), seg (SEG), SignalP-NN(euk) (SIGNALP), SSF51971 (SUPERFAMILY)
DLAgn_00266830	FMO5	dimethylaniline monooxygenase	1230	20	3.08315E-175	66.0%	5	F:flavin adenine dinucleotide binding; F:N,N-dimethylaniline monooxygenase activity; P:oxidation-reduction process; P:response to chemical stimulus; F:NADP binding	EC:1.14.13.8	IPR000960 (PRINTS); IPR020946 (PFAM); G3DSA:3.50.50.60 (GENE3D), PTHR23023 (PANTHER), seg (SEG), SSF51905 (SUPERFAMILY)
DLAgn_00188470	FOXRED2	fad-dependent oxidoreductase domain-containing protein 2	2055	20	0.0	73.8%	5	F:flavin adenine dinucleotide binding; C:endoplasmic reticulum lumen; F:oxidoreductase activity; P:ER-associated protein catabolic process; P:oxidation-reduction process	-	G3DSA:3.50.50.60 (GENE3D), PTHR23023 (PANTHER), PTHR23023:SF10 (PANTHER), PF13738 (PFAM), seg (SEG), SignalP-NN(euk) (SIGNALP), SSF51971 (SUPERFAMILY)
DLAgn_00128310	G6PD	glucose-6-phosphate 1-dehydrogenase	1545	20	0.0	91.25%	3	F:NADP binding; F:glucose-6-phosphate dehydrogenase activity; P:pentose-phosphate shunt	EC:1.1.1.49	IPR001282 (PRINTS); IPR016040 (G3DSA:3.40.50.GENE3D); IPR019796 (PROSITE); IPR022674 (PFAM); IPR022675 (PFAM); G3DSA:3.30.360.10 (GENE3D), PTHR23429:SF0 (PANTHER), seg (SEG), SSF51735 (SUPERFAMILY), SSF55347 (SUPERFAMILY)
DLAgn_00059000	GAPDH	glyceraldehyde-3-phosphate dehydrogenase	1002	20	0.0	97.3%	5	F:NAD binding; P:glucose metabolic process; F:oxidoreductase activity, acting on the aldehyde or oxo group of donors, NAD or NADP as acceptor; P:oxidation-reduction process; F:NADP binding	EC:1.2.1.0	IPR006424 (TIGRFAMs); IPR016040 (G3DSA:3.40.50.GENE3D); IPR020828 (PFAM); IPR020829 (PFAM); IPR020830 (PROSITE); IPR020831 (PRINTS); G3DSA:3.30.360.10 (GENE3D), SSF51735 (SUPERFAMILY), SSF55347 (SUPERFAMILY)
DLAgn_00063910	GAPDHS	glyceraldehyde-3-phosphate dehydrogenase	1008	20	0.0	97.15%	6	C:cytoplasm; F:NAD binding; F:NADP binding; P:glycolysis; F:glyceraldehyde-3-phosphate dehydrogenase (NAD+) (phosphorylating) activity; P:oxidation-reduction process	EC:1.2.1.12	IPR006424 (TIGRFAMs); IPR016040 (G3DSA:3.40.50.GENE3D); IPR020828 (PFAM); IPR020829 (PFAM); IPR020830 (PROSITE); IPR020831 (PRINTS); G3DSA:3.30.360.10 (GENE3D), SSF51735 (SUPERFAMILY), SSF55347 (SUPERFAMILY)
DLAgn_00177230	GCDH	glutaryl- mitochondrial-like	1398	20	0.0	90.2%	3	F:flavin adenine dinucleotide binding; F:acyl-CoA dehydrogenase activity; P:oxidation-reduction process	EC:1.3.99.3	IPR006089 (PROSITE); IPR006090 (PFAM); IPR006091 (G3DSA:2.40.110.GENE3D); IPR006092 (PFAM); IPR009075 (SUPERFAMILY); IPR009100 (SUPERFAMILY); IPR013786 (G3DSA:1.10.540.GENE3D); G3DSA:1.20.140.10 (GENE3D), PTHR10909 (PANTHER), PTHR10909:SF152 (PANTHER), seg (SEG)
DLAgn_00188130	GCDH	glutaryl- mitochondrial-like	1323	20	0.0	92.45%	3	F:flavin adenine dinucleotide binding; F:acyl-CoA dehydrogenase activity; P:oxidation-reduction process	EC:1.3.99.3	IPR006089 (PROSITE); IPR006090 (PFAM); IPR006091 (G3DSA:2.40.110.GENE3D); IPR006092 (PFAM); IPR009075 (SUPERFAMILY); IPR009100 (SUPERFAMILY); IPR013786 (G3DSA:1.10.540.GENE3D); G3DSA:1.20.140.10 (GENE3D), PTHR10909 (PANTHER), PTHR10909:SF152 (PANTHER)
DLAgn_00187270	GFER	fad-linked sulfhydryl oxidase alr	591	20	3.80618E-96	79.4%	7	C:extracellular matrix; F:flavin-linked sulfhydryl oxidase activity; P:liver development; C:nucleus; C:mitochondrion; F:protein homodimerization activity; P:oxidation-reduction process	-	IPR006863 (G3DSA:1.20.120.GENE3D); IPR017905 (PROFILE); PTHR12645 (PANTHER), PTHR12645:SF0 (PANTHER)
DLAgn_00121300	GLDC	glycine dehydrogenase	3093	20	0.0	85.7%	7	P:glycine catabolic process; F:glycine dehydrogenase (decarboxylating) activity; F:pyridoxal phosphate binding; F:electron carrier activity; F:lyase activity; C:mitochondrion; P:oxidation-reduction process	EC:1.4.4.2	IPR001597 (PFAM); IPR003437 (HAMAP); IPR015421 (G3DSA:3.40.640.GENE3D); IPR015424 (SUPERFAMILY); IPR020580 (PFAM); IPR020581 (PANTHER); PTHR11773:SF0 (PANTHER), seg (SEG)
DLAgn_00239820	GLUD1	glutamate dehydrogenase	1473	20	0.0	94.35%	4	P:cellular amino acid metabolic process; F:nucleotide binding; P:oxidation-reduction process; F:oxidoreductase activity, acting on the CH-NH2 group of donors, NAD or NADP as acceptor	EC:1.4.1.0	IPR006095 (PRINTS); IPR006096 (PFAM); IPR006097 (PFAM); IPR014362 (PIR); IPR016040 (G3DSA:3.40.50.GENE3D); G3DSA:3.40.192.10 (GENE3D), PTHR11606 (PANTHER), PTHR11606:SF2 (PANTHER), seg (SEG), SSF51735 (SUPERFAMILY), SSF53223 (SUPERFAMILY)
DLAgn_00103670	GLUD1B	glutamate dehydrogenase	1629	20	0.0	94.15%	6	F:glutamate dehydrogenase [NAD(P)+] activity; F:GTP binding; C:mitochondrial matrix; F:ATP binding; P:cellular amino acid metabolic process; P:oxidation-reduction process	EC:1.4.1.3	IPR006095 (PRINTS); IPR006096 (PFAM); IPR006097 (PFAM); IPR014362 (PIR); IPR016040 (G3DSA:3.40.50.GENE3D); G3DSA:1.10.287.140 (GENE3D), G3DSA:3.40.192.10 (GENE3D), PTHR11606 (PANTHER), PTHR11606:SF2 (PANTHER), seg (SEG), SSF51735 (SUPERFAMILY), SSF53223 (SUPERFAMILY)
DLAgn_00148660	GNG5	guanine nucleotide-binding protein g g g subunit gamma-5-like	360	20	1.73861E-28	97.0%	9	F:signal transducer activity; P:G-protein coupled receptor signaling pathway; C:heterotrimeric G-protein complex; P:energy reserve metabolic process; P:GTP catabolic process; P:cellular response to glucagon stimulus; P:synaptic transmission; F:GTPase activity; C:mitochondrion	-	IPR001770 (PRINTS); IPR015898 (G3DSA:4.10.260.GENE3D); PTHR13809:SF5 (PANTHER)
DLAgn_00128300	GPD1B	glycerol-3-phosphate dehydrogenase	1137	20	0.0	94.05%	7	P:carbohydrate metabolic process; F:NAD binding; F:glycerol-3-phosphate dehydrogenase [NAD+] activity; P:glycerol-3-phosphate catabolic process; C:glycerol-3-phosphate dehydrogenase complex; F:protein homodimerization activity; P:oxidation-reduction process	EC:1.1.1.8	IPR006109 (PFAM); IPR006168 (PRINTS); IPR008927 (SUPERFAMILY); IPR011128 (PFAM); IPR013328 (G3DSA:1.10.1040.GENE3D); IPR016040 (G3DSA:3.40.50.GENE3D); IPR017751 (TIGRFAMs); seg (SEG), SSF51735 (SUPERFAMILY)
DLAgn_00137150	GPD1L	glycerol-3-phosphate dehydrogenase	1050	20	0.0	90.9%	7	P:carbohydrate metabolic process; F:NAD binding; F:glycerol-3-phosphate dehydrogenase [NAD+] activity; P:glycerol-3-phosphate catabolic process; C:glycerol-3-phosphate dehydrogenase complex; F:protein homodimerization activity; P:oxidation-reduction process	EC:1.1.1.8	IPR006109 (PFAM); IPR006168 (PRINTS); IPR008927 (SUPERFAMILY); IPR011128 (PFAM); IPR013328 (G3DSA:1.10.1040.GENE3D); IPR016040 (G3DSA:3.40.50.GENE3D); IPR017751 (TIGRFAMs); SSF51735 (SUPERFAMILY)
DLAgn_00093110	GPX1	glutathione peroxidase	429	20	7.9038E-74	92.8%	3	F:glutathione peroxidase activity; P:response to oxidative stress; P:oxidation-reduction process	EC:1.11.1.9	IPR000889 (PRINTS); IPR012336 (G3DSA:3.40.30.GENE3D); PTHR11592:SF0 (PANTHER)
DLAgn_00111080	GPX3	glutathione peroxidase 3	417	20	1.19824E-66	80.8%	8	P:hydrogen peroxide catabolic process; P:oxidation-reduction process; F:glutathione peroxidase activity; C:extracellular space; P:glutathione metabolic process; F:glutathione binding; P:protein homotetramerization; F:selenium binding	EC:1.11.1.9	IPR000889 (PRINTS); IPR012336 (G3DSA:3.40.30.GENE3D); PTHR11592:SF0 (PANTHER)
DLAgn_00004360	GPX4B	glutathione peroxidase 4b	429	20	8.50344E-52	91.15%	3	F:glutathione peroxidase activity; P:response to oxidative stress; P:oxidation-reduction process	EC:1.11.1.9	IPR000889 (PRINTS); IPR012336 (G3DSA:3.40.30.GENE3D); PTHR11592:SF0 (PANTHER)
DLAgn_00121030	GPX8	probable glutathione peroxidase 8-like	705	20	8.08004E-111	84.75%	4	F:glutathione peroxidase activity; C:integral to membrane; P:oxidation-reduction process; P:response to oxidative stress	EC:1.11.1.9	IPR000889 (PRINTS); IPR012336 (G3DSA:3.40.30.GENE3D); IPR013376 (TIGRFAMs); PTHR11592:SF0 (PANTHER), tmhmm (TMHMM)
DLAgn_00109460	GRHPR	glyoxylate reductase hydroxypyruvate reductase	987	20	8.7894E-164	85.4%	10	C:cytoplasm; F:NAD binding; F:NADPH binding; F:glyoxylate reductase (NADP) activity; F:hydroxypyruvate reductase activity; P:protein oligomerization; F:glycerate dehydrogenase activity; P:excretion; F:protein homodimerization activity; P:oxidation-reduction process	EC:1.1.1.79; EC:1.1.1.81; EC:1.1.1.29	IPR006139 (PFAM); IPR006140 (PFAM); IPR016040 (G3DSA:3.40.50.GENE3D); PTHR10996 (PANTHER), PTHR10996:SF26 (PANTHER), seg (SEG), tmhmm (TMHMM), SSF51735 (SUPERFAMILY), SSF52283 (SUPERFAMILY)
DLAgn_00058350	GSK3AB	glycogen synthase kinase 3 alpha	1392	20	0.0	88.75%	61	P:hippocampus development; C:neuronal cell body; P:epithelial to mesenchymal transition; P:negative regulation of protein complex assembly; P:positive regulation of stem cell differentiation; C:beta-catenin destruction complex; C:growth cone; P:axonogenesis; P:positive regulation of Rac GTPase activity; P:negative regulation of protein binding; P:re-entry into mitotic cell cycle; P:regulation of …	EC:2.7.11.0; EC:2.7.11.26; EC:2.7.10.0	IPR000719 (PFAM); IPR002290 (SMART); IPR008271 (PROSITE); IPR011009 (SUPERFAMILY); IPR017441 (PROSITE); IPR020635 (SMART); G3DSA:1.10.510.10 (GENE3D), G3DSA:3.30.200.20 (GENE3D), PTHR24057 (PANTHER), seg (SEG)
DLAgn_00106760	GSR	glutathione reductase	1491	20	0.0	88.15%	7	F:flavin adenine dinucleotide binding; F:NADP binding; P:cell redox homeostasis; F:glutathione-disulfide reductase activity; P:glutathione metabolic process; C:mitochondrion; P:oxidation-reduction process	EC:1.8.1.7	IPR004099 (G3DSA:3.30.390.GENE3D); IPR006322 (TIGRFAMs); IPR012999 (PROSITE); IPR013027 (PRINTS); IPR016156 (SUPERFAMILY); IPR023753 (PFAM); PR00411 (PRINTS), G3DSA:3.50.50.60 (GENE3D), PTHR22912 (PANTHER), PTHR22912:SF27 (PANTHER), seg (SEG), SignalP-NN(euk) (SIGNALP), SSF51905 (SUPERFAMILY)
DLAgn_00186460	GYS1	glycogen	2205	20	0.0	88.3%	6	C:cytoplasm; P:glycogen biosynthetic process; C:inclusion body; F:glycogen (starch) synthase activity; P:heart development; F:protein kinase binding	EC:2.4.1.11	IPR008631 (PANTHER); PTHR10176:SF2 (PANTHER), seg (SEG), SSF53756 (SUPERFAMILY)
DLAgn_00061730	HACL1	2-hydroxyacyl- lyase 1	1707	20	0.0	86.15%	8	F:thiamine pyrophosphate binding; P:protein oligomerization; C:peroxisome; F:carbon-carbon lyase activity; F:identical protein binding; P:fatty acid alpha-oxidation; F:receptor binding; F:magnesium ion binding	-	IPR011766 (PFAM); IPR012000 (PFAM); IPR012001 (PFAM); G3DSA:3.40.50.1220 (GENE3D), G3DSA:3.40.50.970 (GENE3D), PTHR18968 (PANTHER), PTHR18968:SF6 (PANTHER), seg (SEG), SSF52467 (SUPERFAMILY), SSF52518 (SUPERFAMILY)
DLAgn_00182900	HADH	hydroxyacyl-coenzyme a mitochondrial precursor	930	20	1.14881E-154	90.35%	4	P:fatty acid metabolic process; F:NAD+ binding; F:3-hydroxyacyl-CoA dehydrogenase activity; P:oxidation-reduction process	EC:1.1.1.35	IPR006108 (PFAM); IPR006176 (PFAM); IPR006180 (PROSITE); IPR008927 (SUPERFAMILY); IPR013328 (G3DSA:1.10.1040.GENE3D); IPR016040 (G3DSA:3.40.50.GENE3D); IPR022694 (PIR); PTHR23309 (PANTHER), SSF51735 (SUPERFAMILY)
DLAgn_00025010	HADHA	trifunctional enzyme subunit mitochondrial-like	2292	20	0.0	85.35%	16	C:mitochondrial fatty acid beta-oxidation multienzyme complex; F:NAD binding; F:long-chain-enoyl-CoA hydratase activity; F:fatty-acyl-CoA binding; C:nucleolus; F:acetyl-CoA C-acyltransferase activity; C:mitochondrial inner membrane; F:protein complex binding; C:mitochondrial nucleoid; P:response to bacterium; F:3-hydroxyacyl-CoA dehydrogenase activity; P:fatty acid beta-oxidation; P:response to i…	EC:4.2.1.74; EC:2.3.1.16; EC:1.1.1.35; EC:1.1.1.211; EC:4.2.1.17	IPR001753 (PFAM); IPR006108 (PFAM); IPR006176 (PFAM); IPR006180 (PROSITE); IPR008927 (SUPERFAMILY); IPR012803 (TIGRFAMs); IPR013328 (G3DSA:1.10.1040.GENE3D); IPR016040 (G3DSA:3.40.50.GENE3D); IPR018376 (PROSITE); G3DSA:3.90.226.10 (GENE3D), PTHR23309 (PANTHER), seg (SEG), SSF51735 (SUPERFAMILY), SSF52096 (SUPERFAMILY)
DLAgn_00042940	HEPHL1	hephaestin-like protein 1	3315	20	0.0	74.2%	3	F:oxidoreductase activity; P:oxidation-reduction process; F:copper ion binding	-	IPR002355 (PROSITE); IPR008972 (G3DSA:2.60.40.GENE3D); IPR011706 (PFAM); IPR011707 (PFAM); PTHR10127 (PANTHER), PTHR10127:SF317 (PANTHER), seg (SEG), SignalP-NN(euk) (SIGNALP)
DLAgn_00061640	HIBADH	3-hydroxyisobutyrate mitochondrial-like	990	20	2.72226E-165	85.5%	5	F:NAD binding; F:3-hydroxyisobutyrate dehydrogenase activity; P:pentose-phosphate shunt; F:phosphogluconate dehydrogenase (decarboxylating) activity; P:valine metabolic process	EC:1.1.1.31; EC:1.1.1.44	IPR002204 (PROSITE); IPR006115 (PFAM); IPR008927 (SUPERFAMILY); IPR011548 (TIGRFAMs); IPR013328 (G3DSA:1.10.1040.GENE3D); IPR015815 (PIR); IPR016040 (G3DSA:3.40.50.GENE3D); PTHR22981:SF7 (PANTHER), seg (SEG), SSF51735 (SUPERFAMILY)
DLAgn_00199590	HIBADH	3-hydroxyisobutyrate mitochondrial-like	1041	20	2.85216E-176	93.9%	5	F:NAD binding; F:3-hydroxyisobutyrate dehydrogenase activity; P:pentose-phosphate shunt; F:phosphogluconate dehydrogenase (decarboxylating) activity; P:valine metabolic process	EC:1.1.1.31; EC:1.1.1.44	IPR002204 (PROSITE); IPR006115 (PFAM); IPR008927 (SUPERFAMILY); IPR011548 (TIGRFAMs); IPR013328 (G3DSA:1.10.1040.GENE3D); IPR015815 (PANTHER); IPR016040 (G3DSA:3.40.50.GENE3D); PTHR22981:SF7 (PANTHER), SSF51735 (SUPERFAMILY)
DLAgn_00124320	HMGCR	3-hydroxy-3-methylglutaryl-coenzyme a reductase a	2664	20	0.0	84.35%	14	P:coenzyme A metabolic process; P:visual learning; P:negative regulation of MAP kinase activity; P:muscle organ development; C:integral to membrane; C:endoplasmic reticulum membrane; F:hydroxymethylglutaryl-CoA reductase (NADPH) activity; P:cholesterol biosynthetic process; P:embryo development; F:NADPH binding; P:oxidation-reduction process; P:protein tetramerization; C:peroxisomal membrane; P:i…	EC:1.1.1.34	IPR000731 (PROFILE); IPR002202 (PRINTS); IPR004554 (TIGRFAMs); IPR004816 (TIGRFAMs); IPR009023 (G3DSA:3.30.70.GENE3D); IPR009029 (SUPERFAMILY); IPR023074 (G3DSA:3.90.770.GENE3D); IPR023076 (PROSITE); IPR023282 (G3DSA:1.10.3270.GENE3D); G3DSA:1.20.1640.10 (GENE3D), PF12349 (PFAM), seg (SEG), SignalP-NN(euk) (SIGNALP), tmhmm (TMHMM), SSF82866 (SUPERFAMILY)
DLAgn_00081670	HMGCRA	3-hydroxy-3-methylglutaryl-coenzyme a reductase	2640	20	0.0	78.3%	9	F:NADP binding; P:muscle organ development; P:response to stimulus; C:integral to membrane; F:hydroxymethylglutaryl-CoA reductase (NADPH) activity; P:coenzyme A metabolic process; P:oxidation-reduction process; P:isoprenoid biosynthetic process; C:endoplasmic reticulum membrane	EC:1.1.1.34	IPR000731 (PROFILE); IPR002202 (PRINTS); IPR004554 (TIGRFAMs); IPR004816 (TIGRFAMs); IPR009023 (G3DSA:3.30.70.GENE3D); IPR009029 (SUPERFAMILY); IPR023074 (G3DSA:3.90.770.GENE3D); IPR023076 (PROSITE); IPR023282 (G3DSA:1.10.3270.GENE3D); G3DSA:1.20.1640.10 (GENE3D), PF12349 (PFAM), seg (SEG), SignalP-NN(euk) (SIGNALP), tmhmm (TMHMM), SSF82866 (SUPERFAMILY)
DLAgn_00180620	HMOX	heme oxygenase-like	840	20	2.90285E-151	82.05%	8	F:metal ion binding; P:heme oxidation; F:heme oxygenase (decyclizing) activity; F:NAPE-specific phospholipase D activity; F:phospholipase D activity; P:response to chemical stimulus; P:response to hypoxia; C:endoplasmic reticulum	EC:1.14.99.3; EC:3.1.4.4	IPR002051 (PRINTS); IPR016053 (PFAM); IPR016084 (G3DSA:1.20.910.GENE3D); IPR018207 (PROSITE); PTHR10720:SF1 (PANTHER), tmhmm (TMHMM)
DLAgn_00188490	HMOX1	heme oxygenase-like	891	20	1.67371E-123	81.35%	8	F:metal ion binding; P:heme oxidation; F:heme oxygenase (decyclizing) activity; F:NAPE-specific phospholipase D activity; F:phospholipase D activity; P:response to chemical stimulus; P:response to hypoxia; C:endoplasmic reticulum	EC:1.14.99.3; EC:3.1.4.4	IPR002051 (PRINTS); IPR016053 (PFAM); IPR016084 (G3DSA:1.20.910.GENE3D); IPR018207 (PROSITE); PTHR10720:SF1 (PANTHER), tmhmm (TMHMM)
DLAgn_00125280	HSD17B10	3-hydroxyacyl- dehydrogenase type-2	816	20	2.69466E-138	95.05%	10	F:7-beta-hydroxysteroid dehydrogenase (NADP+) activity; F:testosterone dehydrogenase (NAD+) activity; F:cholate 7-alpha-dehydrogenase activity; F:3-hydroxyacyl-CoA dehydrogenase activity; F:acetoacetyl-CoA reductase activity; F:testosterone 17-beta-dehydrogenase (NAD+) activity; P:oxidation-reduction process; F:nucleotide binding; F:3-hydroxy-2-methylbutyryl-CoA dehydrogenase activity; F:estradio…	EC:1.1.1.201; EC:1.1.1.239; EC:1.1.1.159; EC:1.1.1.35; EC:1.1.1.36; EC:1.1.1.63; EC:1.1.1.178; EC:1.1.1.62	IPR002198 (PRINTS); IPR002347 (PRINTS); IPR016040 (G3DSA:3.40.50.GENE3D); IPR020904 (PROSITE); PTHR24316 (PANTHER), PTHR24316:SF0 (PANTHER), SSF51735 (SUPERFAMILY)
DLAgn_00171500	HSD17B12A	estradiol 17-beta-dehydrogenase 12-b	993	20	3.46124E-160	85.3%	6	C:endoplasmic reticulum membrane; P:steroid biosynthetic process; F:estradiol 17-beta-dehydrogenase activity; C:integral to membrane; F:nucleotide binding; P:oxidation-reduction process	EC:1.1.1.62	IPR002198 (PRINTS); IPR002347 (PRINTS); IPR016040 (G3DSA:3.40.50.GENE3D); IPR020904 (PROSITE); PTHR24316 (PANTHER), PTHR24316:SF68 (PANTHER), seg (SEG), SignalP-NN(euk) (SIGNALP), tmhmm (TMHMM), SSF51735 (SUPERFAMILY)
DLAgn_00161590	HSD17B12B	estradiol 17-beta-dehydrogenase 12-b	960	20	1.5318E-157	90.25%	6	C:endoplasmic reticulum membrane; P:steroid biosynthetic process; F:estradiol 17-beta-dehydrogenase activity; C:integral to membrane; F:nucleotide binding; P:oxidation-reduction process	EC:1.1.1.62	IPR002198 (PRINTS); IPR002347 (PRINTS); IPR016040 (G3DSA:3.40.50.GENE3D); IPR020904 (PROSITE); PTHR24316 (PANTHER), PTHR24316:SF68 (PANTHER), SignalP-NN(euk) (SIGNALP), tmhmm (TMHMM), SSF51735 (SUPERFAMILY)
DLAgn_00002810	HSD17B7	3-keto-steroid reductase-like	1020	20	5.3959E-164	84.5%	9	F:estradiol 17-beta-dehydrogenase activity; C:plasma membrane; F:prolactin receptor binding; P:cholesterol biosynthetic process; C:integral to membrane; F:3-keto sterol reductase activity; C:endoplasmic reticulum; F:nucleotide binding; P:oxidation-reduction process	EC:1.1.1.62; EC:1.1.1.270	IPR002198 (PFAM); IPR002347 (PRINTS); IPR016040 (G3DSA:3.40.50.GENE3D); PTHR24316 (PANTHER), PTHR24316:SF33 (PANTHER), tmhmm (TMHMM), SSF51735 (SUPERFAMILY)
DLAgn_00151570	HSD17B7	3-keto-steroid reductase-like	1056	20	4.69298E-150	77.8%	6	F:prolactin receptor binding; P:cholesterol biosynthetic process; F:3-keto sterol reductase activity; C:membrane; C:endoplasmic reticulum; P:oxidation-reduction process	EC:1.1.1.270	IPR002198 (PFAM); IPR002347 (PRINTS); IPR016040 (G3DSA:3.40.50.GENE3D); coil (COIL), PTHR24316 (PANTHER), PTHR24316:SF33 (PANTHER), seg (SEG), tmhmm (TMHMM), SSF51735 (SUPERFAMILY)
DLAgn_00215470	HSD17B8	estradiol 17-beta-dehydrogenase 8	843	20	2.66789E-120	84.6%	3	F:oxidoreductase activity; P:oxidation-reduction process; F:nucleotide binding	-	IPR002198 (PRINTS); IPR002347 (PRINTS); IPR016040 (G3DSA:3.40.50.GENE3D); IPR020842 (SMART); IPR020904 (PROSITE); PTHR24316 (PANTHER), PTHR24316:SF3 (PANTHER), seg (SEG), SSF51735 (SUPERFAMILY)
DLAgn_00016880	HSD20B	carbonyl reductase	828	20	6.5957E-140	90.3%	2	P:oxidation-reduction process; F:oxidoreductase activity	-	IPR002198 (PRINTS); IPR002347 (PRINTS); IPR016040 (G3DSA:3.40.50.GENE3D); IPR020904 (PROSITE); PTHR24322 (PANTHER), PTHR24322:SF58 (PANTHER), SSF51735 (SUPERFAMILY)
DLAgn_00193200	HSD3B7	3 beta-hydroxysteroid dehydrogenase type 7-like	1101	20	1.58963E-172	81.45%	5	P:steroid biosynthetic process; F:isomerase activity; F:nucleotide binding; P:oxidation-reduction process; F:3-beta-hydroxy-delta5-steroid dehydrogenase activity	EC:1.1.1.145	IPR002225 (PFAM); IPR016040 (G3DSA:3.40.50.GENE3D); PTHR10366 (PANTHER), PTHR10366:SF20 (PANTHER), SSF51735 (SUPERFAMILY)
DLAgn_00240770	HSDL2	hydroxysteroid dehydrogenase-like protein 2	432	20	5.6846E-48	79.75%	3	F:oxidoreductase activity; F:sterol binding; P:oxidation-reduction process	-	IPR003033 (PFAM); G3DSA:3.30.1050.10 (GENE3D), PTHR25946 (PANTHER), PTHR25946:SF58 (PANTHER), seg (SEG), SignalP-NN(euk) (SIGNALP)
DLAgn_00259240	HSDL2	hydroxysteroid dehydrogenase-like protein 2	583	20	6.2142E-83	77.75%	5	C:cytoplasmic part; F:oxidoreductase activity; F:sterol binding; P:oxidation-reduction process; C:intracellular membrane-bounded organelle	-	IPR016040 (G3DSA:3.40.50.GENE3D); PTHR24322 (PANTHER), PTHR24322:SF43 (PANTHER), seg (SEG), SSF51735 (SUPERFAMILY)
DLAgn_00133520	IMPDH2	inosine-5 -monophosphate dehydrogenase 2	1545	20	0.0	96.2%	9	P:oxidation-reduction process; F:metal ion binding; C:peroxisomal membrane; F:nucleotide binding; P:lymphocyte proliferation; P:GMP biosynthetic process; F:IMP dehydrogenase activity; C:nucleus; F:protein binding	EC:1.1.1.205	IPR000644 (PFAM); IPR001093 (PFAM); IPR005990 (HAMAP); IPR013785 (G3DSA:3.20.20.GENE3D); IPR015875 (PROSITE); PTHR11911 (PANTHER), SSF51412 (SUPERFAMILY)
DLAgn_00209110	JHDM1D	lysine-specific demethylase 7	2625	20	0.0	70.85%	15	F:histone demethylase activity (H4-K20 specific); P:oxidation-reduction process; F:histone demethylase activity (H3-K36 specific); F:zinc ion binding; F:histone demethylase activity (H3-K9 specific); F:histone demethylase activity (H3-K27 specific); P:histone H3-K27 demethylation; P:midbrain development; P:histone H4-K20 demethylation; F:oxidoreductase activity, acting on single donors with incor…	EC:1.14.11.27; EC:1.13.11.0	IPR001965 (SMART); IPR003347 (PFAM); IPR011011 (SUPERFAMILY); IPR013083 (G3DSA:3.30.40.GENE3D); IPR019786 (PROSITE); IPR019787 (PFAM); G3DSA:2.60.120.650 (GENE3D), PTHR23123 (PANTHER), PTHR23123:SF0 (PANTHER), seg (SEG), SSF51197 (SUPERFAMILY)
DLAgn_00207340	KDM5A	lysine-specific demethylase 5a	5298	20	0.0	78.0%	11	P:oxidation-reduction process; F:zinc ion binding; P:single-organism process; F:oxidoreductase activity, acting on paired donors, with incorporation or reduction of molecular oxygen, 2-oxoglutarate as one donor, and incorporation of one atom each of oxygen into both donors; F:DNA binding; F:sequence-specific DNA binding transcription factor activity; C:cyclin-dependent protein kinase activating k…	EC:1.14.11.0	IPR001606 (G3DSA:1.10.150.GENE3D); IPR001965 (SMART); IPR003347 (PFAM); IPR003349 (PFAM); IPR004198 (PFAM); IPR011011 (SUPERFAMILY); IPR013083 (G3DSA:3.30.40.GENE3D); IPR013637 (PFAM); IPR019786 (PROSITE); IPR019787 (PFAM); coil (COIL), PTHR10694 (PANTHER), PTHR10694:SF17 (PANTHER), SM01014 (SMART), seg (SEG), SSF51197 (SUPERFAMILY)
DLAgn_00091910	KDM5B	lysine-specific demethylase 5b	4467	20	0.0	76.25%	10	P:oxidation-reduction process; F:zinc ion binding; F:histone demethylase activity (H3-trimethyl-K4 specific); P:regulation of transcription, DNA-dependent; F:oxidoreductase activity, acting on paired donors, with incorporation or reduction of molecular oxygen, 2-oxoglutarate as one donor, and incorporation of one atom each of oxygen into both donors; P:histone H3-K4 demethylation, trimethyl-H3-K4…	EC:1.14.11.0	IPR001606 (G3DSA:1.10.150.GENE3D); IPR001965 (SMART); IPR003347 (PFAM); IPR003349 (PFAM); IPR004198 (PFAM); IPR011011 (SUPERFAMILY); IPR013083 (G3DSA:3.30.40.GENE3D); IPR013637 (PFAM); IPR019786 (PROSITE); IPR019787 (PFAM); coil (COIL), PTHR10694 (PANTHER), PTHR10694:SF3 (PANTHER), SM01014 (SMART), seg (SEG), SSF51197 (SUPERFAMILY)
DLAgn_00127180	KDM5B	lysine-specific demethylase 5b	4701	20	0.0	75.6%	12	P:oxidation-reduction process; F:zinc ion binding; F:histone demethylase activity (H3-trimethyl-K4 specific); C:nucleolus; F:oxidoreductase activity, acting on paired donors, with incorporation or reduction of molecular oxygen, 2-oxoglutarate as one donor, and incorporation of one atom each of oxygen into both donors; P:histone H3-K4 demethylation, trimethyl-H3-K4-specific; F:histone demethylase …	EC:1.14.11.0	IPR001606 (G3DSA:1.10.150.GENE3D); IPR001965 (SMART); IPR003347 (PFAM); IPR003349 (PFAM); IPR004198 (PFAM); IPR011011 (SUPERFAMILY); IPR013083 (G3DSA:3.30.40.GENE3D); IPR013637 (PFAM); IPR019786 (PROSITE); IPR019787 (PFAM); coil (COIL), PTHR10694 (PANTHER), PTHR10694:SF3 (PANTHER), SM01014 (SMART), seg (SEG), SSF51197 (SUPERFAMILY)
DLAgn_00088620	LEPRE1	prolyl 3-hydroxylase 1	2661	20	0.0	80.75%	11	C:cytoplasm; F:L-ascorbic acid binding; F:iron ion binding; P:cell growth; P:collagen fibril organization; F:oxidoreductase activity, acting on paired donors, with incorporation or reduction of molecular oxygen, 2-oxoglutarate as one donor, and incorporation of one atom each of oxygen into both donors; P:regulation of ossification; C:nucleus; C:basement membrane; P:oxidation-reduction process; F:…	EC:1.14.11.0	IPR005123 (PFAM); IPR006620 (SMART); IPR011990 (G3DSA:1.25.40.GENE3D); PTHR14049 (PANTHER), PTHR14049:SF5 (PANTHER), SSF48452 (SUPERFAMILY)
DLAgn_00148940	LEPREL1	prolyl 3-hydroxylase 2	2046	20	0.0	78.9%	11	P:oxidation-reduction process; F:procollagen-proline 3-dioxygenase activity; C:basement membrane; P:negative regulation of cell proliferation; F:L-ascorbic acid binding; P:peptidyl-proline hydroxylation; P:collagen metabolic process; F:iron ion binding; C:endoplasmic reticulum; C:Golgi apparatus; F:protein binding	EC:1.14.11.7	IPR005123 (PFAM); IPR006620 (SMART); IPR011990 (G3DSA:1.25.40.GENE3D); PTHR14049 (PANTHER), PTHR14049:SF1 (PANTHER), SignalP-NN(euk) (SIGNALP), tmhmm (TMHMM)
DLAgn_00058680	LEPREL2	prolyl 3-hydroxylase 3	2247	20	0.0	65.05%	4	F:oxidoreductase activity, acting on paired donors, with incorporation or reduction of molecular oxygen, 2-oxoglutarate as one donor, and incorporation of one atom each of oxygen into both donors; P:oxidation-reduction process; F:iron ion binding; F:L-ascorbic acid binding	EC:1.14.11.0	IPR005123 (PFAM); IPR006620 (SMART); PTHR14049 (PANTHER), PTHR14049:SF4 (PANTHER), seg (SEG), SignalP-NN(euk) (SIGNALP), tmhmm (TMHMM)
DLAgn_00090730	LOXL2B	lysyl oxidase homolog 2-like	2229	20	0.0	88.55%	24	P:endothelial cell migration; P:positive regulation of chondrocyte differentiation; F:transcription corepressor activity; C:basement membrane; C:membrane; P:epithelial to mesenchymal transition; P:histone modification; P:endothelial cell proliferation; F:protein-lysine 6-oxidase activity; C:extracellular space; P:sprouting angiogenesis; P:protein deamination; P:negative regulation of transcriptio…	EC:1.4.3.13	IPR001190 (PRINTS); IPR001695 (PRINTS); IPR017448 (SMART); IPR019828 (PROSITE); G3DSA:3.10.250.10 (GENE3D), PTHR19331 (PANTHER), PTHR19331:SF77 (PANTHER), SignalP-NN(euk) (SIGNALP)
DLAgn_00086770	MAOA	amine oxidase	1602	20	0.0	61.3%	2	P:oxidation-reduction process; F:oxidoreductase activity	-	IPR001613 (PRINTS); IPR002937 (PFAM); G3DSA:1.10.405.10 (GENE3D), G3DSA:3.50.50.60 (GENE3D), G3DSA:3.90.660.10 (GENE3D), PTHR10742 (PANTHER), PTHR10742:SF108 (PANTHER), seg (SEG), SignalP-NN(euk) (SIGNALP), SSF51905 (SUPERFAMILY), SSF54373 (SUPERFAMILY)
DLAgn_00171010	MDH	malate dehydrogenase	1086	10	0.0	91.1%	2	P:oxidation-reduction process; F:oxidoreductase activity	-	IPR003767 (PANTHER); G3DSA:1.10.1530.10 (GENE3D), G3DSA:3.30.1370.60 (GENE3D), PTHR11091:SF0 (PANTHER)
DLAgn_00064500	ME3	nadp-dependent malic mitochondrial-like	1767	20	0.0	86.95%	5	F:NAD binding; F:metal ion binding; F:malate dehydrogenase (oxaloacetate-decarboxylating) activity; P:malate metabolic process; P:oxidation-reduction process	EC:1.1.1.38	IPR001891 (PRINTS); IPR012301 (G3DSA:3.40.50.GENE3D); IPR012302 (PFAM); IPR015884 (PROSITE); IPR016040 (G3DSA:3.40.50.GENE3D); PTHR23406 (PANTHER), PTHR23406:SF2 (PANTHER), seg (SEG), SSF51735 (SUPERFAMILY), SSF53223 (SUPERFAMILY)
DLAgn_00116580	MGC107841	acyl- dehydrogenase -like	1902	20	0.0	76.4%	2	P:oxidation-reduction process; F:acyl-CoA dehydrogenase activity	EC:1.3.99.3	IPR006090 (PFAM); IPR006091 (G3DSA:2.40.110.GENE3D); IPR009075 (SUPERFAMILY); IPR009100 (SUPERFAMILY); G3DSA:1.20.140.10 (GENE3D), PTHR10909 (PANTHER), PTHR10909:SF158 (PANTHER), seg (SEG)
DLAgn_00011950	MICU1	calcium uptake protein mitochondrial-like	1467	20	0.0	84.95%	8	P:mitochondrial calcium ion homeostasis; F:calcium ion binding; C:mitochondrial inner membrane; P:calcium ion import; P:mitochondrial calcium ion transport; C:integral to mitochondrial membrane; F:L-lactate dehydrogenase activity; P:oxidation-reduction process	EC:1.1.1.27	IPR002048 (PFAM); IPR011992 (G3DSA:1.10.238.GENE3D); IPR018177 (PROSITE); IPR018247 (PROSITE); PTHR12294 (PANTHER), PTHR12294:SF6 (PANTHER), PF13833 (PFAM), seg (SEG), SignalP-NN(euk) (SIGNALP), tmhmm (TMHMM), SSF47473 (SUPERFAMILY)
DLAgn_00118350	MPX	eosinophil peroxidase-like	2217	20	0.0	76.4%	7	C:cytoplasm; P:response to oxidative stress; P:response to bacterium; P:regulation of hydrogen peroxide metabolic process; F:heme binding; F:peroxidase activity; P:oxidation-reduction process	EC:1.11.1.7	IPR002007 (G3DSA:1.10.640.GENE3D); IPR010255 (SUPERFAMILY); IPR019791 (PRINTS); PTHR11475 (PANTHER), PTHR11475:SF14 (PANTHER), seg (SEG), SignalP-NN(euk) (SIGNALP)
DLAgn_00183700	MSMO1	methylsterol monooxygenase 1	876	20	3.45364E-166	87.85%	7	P:fatty acid biosynthetic process; P:oxidation-reduction process; C:integral to membrane; F:C-4 methylsterol oxidase activity; C:endoplasmic reticulum membrane; F:iron ion binding; P:sterol biosynthetic process	EC:1.14.13.72	IPR006694 (PFAM); PTHR11863 (PANTHER), PTHR11863:SF4 (PANTHER), seg (SEG), tmhmm (TMHMM)
DLAgn_00023290	MSRA	mitochondrial peptide methionine sulfoxide reductase-like	786	20	9.57992E-114	81.2%	3	F:peptide-methionine (S)-S-oxide reductase activity; C:mitochondrion; P:oxidation-reduction process	EC:1.8.4.11	IPR002569 (G3DSA:3.30.1060.GENE3D); PTHR10173 (PANTHER), PTHR10173:SF6 (PANTHER), seg (SEG), SignalP-NN(euk) (SIGNALP)
DLAgn_00189450	MSRB1	selenoprotein 1	279	20	2.43548E-43	88.35%	8	C:cytoplasm; F:peptide-methionine (R)-S-oxide reductase activity; F:methionine-R-sulfoxide reductase activity; F:peptide-methionine (S)-S-oxide reductase activity; C:nucleus; F:zinc ion binding; P:protein repair; P:oxidation-reduction process	EC:1.8.4.12; EC:1.8.4.11	IPR002579 (G3DSA:2.170.150.GENE3D); IPR011057 (SUPERFAMILY); PTHR10173 (PANTHER), PTHR10173:SF3 (PANTHER)
DLAgn_00068930	MTFR2	protein fam54a-like	1044	20	8.78952E-109	57.75%	6	C:mitochondrion; F:molecular_function; P:biological_process; P:mitochondrial fission; P:aerobic respiration; P:mitochondrion organization	-	IPR007972 (PANTHER); seg (SEG)
DLAgn_00020750	MTHFD1	c-1-tetrahydrofolate cytoplasmic	2805	20	0.0	87.15%	9	C:cytosol; P:oxidation-reduction process; C:mitochondrion; F:methylenetetrahydrofolate dehydrogenase (NADP+) activity; P:folic acid-containing compound biosynthetic process; F:methenyltetrahydrofolate cyclohydrolase activity; P:one-carbon metabolic process; F:ATP binding; F:formate-tetrahydrofolate ligase activity	EC:1.5.1.5; EC:3.5.4.9; EC:6.3.4.3	IPR000559 (HAMAP); IPR000672 (PRINTS); IPR016040 (G3DSA:3.40.50.GENE3D); IPR020628 (PROSITE); IPR020630 (PFAM); IPR020631 (PFAM); IPR020867 (PROSITE); IPR027417 (SUPERFAMILY); coil (COIL), G3DSA:3.10.410.10 (GENE3D), G3DSA:3.30.1510.10 (GENE3D), G3DSA:3.40.192.10 (GENE3D), G3DSA:3.40.50.300 (GENE3D), PTHR10025 (PANTHER), PTHR10025:SF13 (PANTHER), seg (SEG), SSF51735 (SUPERFAMILY), SSF53223 (SUPER…
DLAgn_00118440	MTHFD2	bifunctional methylenetetrahydrofolate dehydrogenase mitochondrial-like	1113	20	0.0	92.8%	10	C:cytosol; P:oxidation-reduction process; C:mitochondrion; F:methylenetetrahydrofolate dehydrogenase (NAD+) activity; F:methylenetetrahydrofolate dehydrogenase (NADP+) activity; P:folic acid-containing compound biosynthetic process; F:methenyltetrahydrofolate cyclohydrolase activity; P:one-carbon metabolic process; F:nucleotide binding; F:formate-tetrahydrofolate ligase activity	EC:1.5.1.15; EC:1.5.1.5; EC:3.5.4.9; EC:6.3.4.3	IPR000672 (PRINTS); IPR016040 (G3DSA:3.40.50.GENE3D); IPR020630 (PFAM); IPR020631 (PFAM); IPR020867 (PROSITE); G3DSA:3.40.192.10 (GENE3D), PTHR10025 (PANTHER), seg (SEG), SignalP-NN(euk) (SIGNALP), tmhmm (TMHMM), SSF51735 (SUPERFAMILY), SSF53223 (SUPERFAMILY)
DLAgn_00246720	ND1	nadh dehydrogenase subunit 1	972	20	7.17535E-102	64.75%	2	C:membrane; P:oxidation-reduction process	-	IPR001694 (HAMAP); IPR018086 (PROSITE); PTHR11432:SF0 (PANTHER), seg (SEG), SignalP-NN(euk) (SIGNALP), tmhmm (TMHMM)
DLAgn_00185970	NDUA6	nadh dehydrogenase	378	20	8.67994E-57	93.95%	3	C:mitochondrial inner membrane; C:respiratory chain; P:electron transport chain	-	IPR008011 (PFAM); IPR016488 (PIR); PTHR12964 (PANTHER), PTHR12964:SF0 (PANTHER), seg (SEG)
DLAgn_00004760	NDUAD	nadh dehydrogenase 1 alpha subcomplex subunit 13	486	20	1.47247E-60	82.25%	2	P:oxidation-reduction process; F:NADH dehydrogenase (ubiquinone) activity	EC:1.6.5.3	IPR009346 (PANTHER); coil (COIL), PTHR12966:SF0 (PANTHER), seg (SEG), tmhmm (TMHMM)
DLAgn_00189420	NDUBA	nadh dehydrogenase 1 beta subcomplex subunit 10	516	20	2.51596E-83	87.25%	2	P:oxidation-reduction process; F:NADH dehydrogenase (ubiquinone) activity	EC:1.6.5.3	IPR019377 (PFAM); PTHR13094 (PANTHER), PTHR13094:SF0 (PANTHER)
DLAgn_00101770	NDUFA4	nadh dehydrogenase	258	20	7.23112E-43	88.6%	5	F:NADH dehydrogenase (ubiquinone) activity; C:mitochondrial respiratory chain complex IV; P:transport; P:electron transport chain; F:cytochrome-c oxidase activity	EC:1.6.5.3; EC:1.9.3.1	IPR010530 (PANTHER); PTHR14256:SF0 (PANTHER), SignalP-NN(euk) (SIGNALP), tmhmm (TMHMM)
DLAgn_00193360	NDUFA4	nadh dehydrogenase	246	20	1.28738E-39	88.6%	4	C:mitochondrial respiratory chain complex IV; P:transport; P:electron transport chain; F:cytochrome-c oxidase activity	EC:1.9.3.1	IPR010530 (PANTHER); PTHR14256:SF0 (PANTHER), SignalP-NN(euk) (SIGNALP), tmhmm (TMHMM)
DLAgn_00205360	NDUFA5	nadh dehydrogenase 1 alpha subcomplex subunit 5	480	20	3.22486E-57	88.75%	3	F:oxidoreductase activity, acting on NAD(P)H; C:mitochondrial respiratory chain complex I; P:respiratory electron transport chain	-	IPR006806 (PFAM); PTHR12653 (PANTHER)
DLAgn_00147760	NDUFA7	nadh dehydrogenase	360	20	1.36803E-49	80.6%	4	P:mitochondrial electron transport, NADH to ubiquinone; F:NADH dehydrogenase (ubiquinone) activity; P:small molecule metabolic process; C:mitochondrial respiratory chain complex I	EC:1.6.5.3	IPR009947 (PANTHER); PTHR12485:SF0 (PANTHER)
DLAgn_00165150	NDUFA9	nadh dehydrogenase 1 alpha subcomplex subunit mitochondrial precursor	1170	20	0.0	89.55%	5	C:mitochondrial inner membrane; F:NADH dehydrogenase (ubiquinone) activity; P:response to hypoxia; P:oxidation-reduction process; F:nucleotide binding	EC:1.6.5.3	IPR016040 (G3DSA:3.40.50.GENE3D); PTHR12126 (PANTHER), PTHR12126:SF1 (PANTHER), PF13460 (PFAM), seg (SEG), SSF51735 (SUPERFAMILY)
DLAgn_00148850	NDUFB5	nadh dehydrogenase 1 beta subcomplex subunit mitochondrial precursor	585	20	3.47822E-78	79.05%	2	P:oxidation-reduction process; F:NADH dehydrogenase (ubiquinone) activity	EC:1.6.5.3	IPR019173 (PANTHER); seg (SEG), SignalP-NN(euk) (SIGNALP), tmhmm (TMHMM)
DLAgn_00139760	NDUFS1	nadh-ubiquinone oxidoreductase 75 kda mitochondrial-like	2196	20	0.0	91.15%	10	P:ATP metabolic process; F:iron-sulfur cluster binding; F:NADH dehydrogenase (ubiquinone) activity; C:mitochondrial respiratory chain complex I; P:apoptotic process; P:reactive oxygen species metabolic process; F:electron carrier activity; P:ATP synthesis coupled electron transport; P:regulation of mitochondrial membrane potential; C:mitochondrial intermembrane space	EC:1.6.5.3	IPR000283 (PROSITE); IPR001041 (PROFILE); IPR006656 (PFAM); IPR010228 (TIGRFAMs); IPR012675 (G3DSA:3.10.20.GENE3D); IPR015405 (PFAM); IPR019574 (PFAM); G3DSA:3.40.50.740 (GENE3D), PTHR11615 (PANTHER), PTHR11615:SF10 (PANTHER), PF13510 (PFAM), SSF53706 (SUPERFAMILY), SSF54862 (SUPERFAMILY)
DLAgn_00141730	NDUFS2	nadh dehydrogenase	1422	20	0.0	93.8%	9	F:metal ion binding; P:response to oxidative stress; F:NAD binding; F:quinone binding; F:NADH dehydrogenase (ubiquinone) activity; P:transport; C:mitochondrial respiratory chain complex I; F:4 iron, 4 sulfur cluster binding; P:electron transport chain	EC:1.6.5.3	IPR001135 (PFAM); IPR014029 (PROSITE); IPR022885 (HAMAP); G3DSA:1.10.645.10 (GENE3D), PTHR11993 (PANTHER), PTHR11993:SF10 (PANTHER), SSF56762 (SUPERFAMILY)
DLAgn_00162120	NDUFS3	nadh dehydrogenase	780	20	8.4929E-131	89.1%	2	P:oxidation-reduction process; F:NADH dehydrogenase (ubiquinone) activity	EC:1.6.5.3	IPR001268 (PRODOM); IPR010218 (HAMAP); IPR020396 (PROSITE); PTHR10884 (PANTHER), PTHR10884:SF5 (PANTHER), seg (SEG), SignalP-NN(euk) (SIGNALP), SSF143243 (SUPERFAMILY)
DLAgn_00120900	NDUFS4	nadh dehydrogenase	540	20	2.97273E-80	87.3%	11	P:electron transport chain; P:positive regulation of fibroblast proliferation; P:regulation of protein phosphorylation; F:NADH dehydrogenase (ubiquinone) activity; C:mitochondrial respiratory chain complex I; P:brain development; P:cellular respiration; P:reactive oxygen species metabolic process; P:cAMP-mediated signaling; P:mitochondrial respiratory chain complex I assembly; P:response to cAMP	EC:1.6.5.3	IPR006885 (PANTHER); G3DSA:3.30.160.190 (GENE3D), PTHR12219:SF9 (PANTHER), seg (SEG), SignalP-NN(euk) (SIGNALP), tmhmm (TMHMM)
DLAgn_00204690	NDUFS5	nadh dehydrogenase iron-sulfur protein 5	321	20	2.19564E-47	83.9%	6	C:mitochondrial intermembrane space; C:mitochondrial inner membrane; C:respiratory chain; F:NADH dehydrogenase (ubiquinone) activity; P:mitochondrial respiratory chain complex I assembly; P:electron transport chain	EC:1.6.5.3	IPR019342 (PFAM); PTHR15224 (PANTHER)
DLAgn_00198820	NDUFS6	nadh dehydrogenase iron-sulfur protein mitochondrial precursor	390	20	8.27833E-63	90.05%	2	P:oxidation-reduction process; F:NADH dehydrogenase (ubiquinone) activity	EC:1.6.5.3	IPR016668 (PIR); IPR019401 (G3DSA:2.60.260.GENE3D); PTHR13156 (PANTHER)
DLAgn_00147500	NDUFS7	nadh dehydrogenase iron-sulfur protein mitochondrial precursor	660	20	1.85645E-103	81.95%	5	F:metal ion binding; F:4 iron, 4 sulfur cluster binding; P:oxidation-reduction process; F:quinone binding; F:NADH dehydrogenase (ubiquinone) activity	EC:1.6.5.3	IPR006137 (G3DSA:3.40.50.GENE3D); IPR006138 (HAMAP); IPR014406 (PANTHER); PTHR11995:SF2 (PANTHER), seg (SEG), SignalP-NN(euk) (SIGNALP), tmhmm (TMHMM), SSF56770 (SUPERFAMILY)
DLAgn_00175670	NDUFS8A	nadh dehydrogenase	633	20	1.37011E-105	86.6%	7	P:response to oxidative stress; P:oxidation-reduction process; F:NADH dehydrogenase (ubiquinone) activity; C:mitochondrial respiratory chain complex I; F:electron carrier activity; F:4 iron, 4 sulfur cluster binding; P:mitochondrial respiratory chain complex I assembly	EC:1.6.5.3	IPR001450 (PFAM); IPR010226 (HAMAP); IPR012285 (G3DSA:1.10.1060.GENE3D); IPR017896 (PROFILE); IPR017900 (PROSITE); PTHR10849 (PANTHER), seg (SEG), SSF54862 (SUPERFAMILY)
DLAgn_00202480	NDUFV1	nadh dehydrogenase	1476	20	0.0	91.65%	5	F:NAD binding; F:4 iron, 4 sulfur cluster binding; P:oxidation-reduction process; F:NADH dehydrogenase (ubiquinone) activity; F:FMN binding	EC:1.6.5.3	IPR001949 (PROSITE); IPR011537 (TIGRFAMs); IPR011538 (PFAM); IPR019554 (PFAM); IPR019575 (PFAM); PTHR11780 (PANTHER), seg (SEG), SSF140490 (SUPERFAMILY), SSF142019 (SUPERFAMILY), SSF142984 (SUPERFAMILY)
DLAgn_00008390	NDUFV2	nadh dehydrogenase	735	20	4.93677E-122	88.6%	5	P:mitochondrial electron transport, NADH to ubiquinone; F:metal ion binding; F:NADH dehydrogenase (ubiquinone) activity; C:mitochondrial respiratory chain complex I; F:2 iron, 2 sulfur cluster binding	EC:1.6.5.3	IPR002023 (PANTHER); IPR012336 (G3DSA:3.40.30.GENE3D); PTHR10371:SF3 (PANTHER), seg (SEG)
DLAgn_00002690	NKEF	natural killer cell enhancement factor	666	20	4.36273E-108	95.85%	3	P:oxidation-reduction process; F:antioxidant activity; F:peroxiredoxin activity	EC:1.11.1.15	IPR000866 (PFAM); IPR012336 (G3DSA:3.40.30.GENE3D); IPR019479 (PFAM); IPR024706 (PIR); PTHR10681 (PANTHER), PTHR10681:SF44 (PANTHER)
DLAgn_00085480	NNT	nad mitochondrial	3390	20	0.0	86.5%	7	F:NAD(P)+ transhydrogenase (AB-specific) activity; C:mitochondrial inner membrane; F:NADP binding; P:proton transport; C:integral to membrane; P:reactive oxygen species metabolic process; P:oxidation-reduction process	EC:1.6.1.2	IPR007698 (PFAM); IPR007886 (PFAM); IPR008142 (PROSITE); IPR012136 (PFAM); IPR024605 (PFAM); IPR026255 (TIGRFAMs); coil (COIL), G3DSA:3.40.50.1220 (GENE3D), G3DSA:3.40.50.1770 (GENE3D), G3DSA:3.50.50.60 (GENE3D), PTHR10160 (PANTHER), PTHR10160:SF12 (PANTHER), seg (SEG), SignalP-NN(euk) (SIGNALP), tmhmm (TMHMM), SSF51735 (SUPERFAMILY), SSF52283 (SUPERFAMILY), SSF52467 (SUPERFAMILY)
DLAgn_00160840	NNT	nad mitochondrial-like	3216	20	0.0	87.55%	7	F:NAD(P)+ transhydrogenase (AB-specific) activity; C:mitochondrial inner membrane; F:NADP binding; P:proton transport; C:integral to membrane; P:reactive oxygen species metabolic process; P:oxidation-reduction process	EC:1.6.1.2	IPR007698 (PFAM); IPR007886 (PFAM); IPR008142 (PROSITE); IPR008143 (PROSITE); IPR012136 (PFAM); IPR016040 (G3DSA:3.40.50.GENE3D); IPR024605 (PFAM); IPR026255 (TIGRFAMs); G3DSA:3.40.50.1220 (GENE3D), G3DSA:3.40.50.1770 (GENE3D), PTHR10160 (PANTHER), PTHR10160:SF12 (PANTHER), seg (SEG), tmhmm (TMHMM), SSF51735 (SUPERFAMILY), SSF52283 (SUPERFAMILY), SSF52467 (SUPERFAMILY)
DLAgn_00162450	NQO1	nad h dehydrogenase	1005	20	2.81773E-133	77.2%	4	F:NAD(P)H dehydrogenase (quinone) activity; P:oxidation-reduction process; P:response to chemical stimulus; F:cytochrome-b5 reductase activity, acting on NAD(P)H	EC:1.6.5.2; EC:1.6.2.2	IPR003680 (PFAM); G3DSA:3.40.50.360 (GENE3D), PTHR32223 (PANTHER), PTHR32223:SF0 (PANTHER), SSF52218 (SUPERFAMILY)
DLAgn_00110640	NSDHL	sterol-4-alpha-carboxylate 3- decarboxylating-like	1038	20	4.1087E-167	81.8%	7	C:intracellular membrane-bounded organelle; P:oxidation-reduction process; F:3-beta-hydroxy-delta5-steroid dehydrogenase activity; C:cytoplasmic part; P:organ development; F:nucleotide binding; P:steroid biosynthetic process	EC:1.1.1.145	IPR002225 (PFAM); IPR016040 (G3DSA:3.40.50.GENE3D); PTHR10366 (PANTHER), PTHR10366:SF20 (PANTHER), seg (SEG), tmhmm (TMHMM), SSF51735 (SUPERFAMILY)
DLAgn_00219840	ODR4	protein odr-4 homolog	312	20	6.87192E-38	73.85%	3	P:oxidation-reduction process; F:oxidoreductase activity; F:zinc ion binding	-	seg (SEG)
DLAgn_00158000	OGFOD1	2-oxoglutarate and iron-dependent oxygenase domain-containing protein 1-like	1593	20	0.0	72.65%	4	F:L-ascorbic acid binding; F:iron ion binding; F:oxidoreductase activity, acting on paired donors, with incorporation or reduction of molecular oxygen, 2-oxoglutarate as one donor, and incorporation of one atom each of oxygen into both donors; P:oxidation-reduction process	EC:1.14.11.0	IPR005123 (PFAM); IPR006620 (SMART); IPR019601 (PFAM); coil (COIL), PTHR12117 (PANTHER), seg (SEG)
DLAgn_00098360	OGFOD3	pkhd domain-containing transmembrane protein c17orf101 homolog	966	20	3.55263E-170	77.8%	5	C:integral to membrane; F:L-ascorbic acid binding; F:iron ion binding; F:oxidoreductase activity, acting on paired donors, with incorporation or reduction of molecular oxygen, 2-oxoglutarate as one donor, and incorporation of one atom each of oxygen into both donors; P:oxidation-reduction process	EC:1.14.11.0	IPR005123 (PFAM); IPR006620 (SMART); PTHR14650 (PANTHER), PTHR14650:SF0 (PANTHER)
DLAgn_00176320	P4HB	protein disulfide-isomerase-like	1542	20	0.0	89.15%	14	P:glycerol ether metabolic process; F:protein disulfide isomerase activity; P:oxidation-reduction process; P:protein folding; F:procollagen-proline 4-dioxygenase activity; C:endoplasmic reticulum-Golgi intermediate compartment; P:cell redox homeostasis; F:electron carrier activity; C:cell surface; P:peptidyl-proline hydroxylation to 4-hydroxy-L-proline; F:protein heterodimerization activity; C:en…	EC:5.3.4.1; EC:1.14.11.2	IPR005746 (PRINTS); IPR005788 (TIGRFAMs); IPR005792 (TIGRFAMs); IPR012336 (G3DSA:3.40.30.GENE3D); IPR013766 (PFAM); IPR017937 (PROSITE); PTHR18929 (PANTHER), PTHR18929:SF32 (PANTHER), PF13848 (PFAM), seg (SEG), SignalP-NN(euk) (SIGNALP)
DLAgn_00012940	PAOX	peroxisomal n -acetyl-spermine spermidine oxidase-like	1509	20	0.0	74.4%	4	P:polyamine catabolic process; F:oxidoreductase activity, acting on the CH-NH group of donors, oxygen as acceptor; F:binding; P:oxidation-reduction process	EC:1.5.3.0	IPR002937 (PFAM); IPR016040 (G3DSA:3.40.50.GENE3D); G3DSA:3.90.660.10 (GENE3D), PTHR10742 (PANTHER), PTHR10742:SF43 (PANTHER), seg (SEG), SignalP-NN(euk) (SIGNALP), tmhmm (TMHMM), SSF51905 (SUPERFAMILY), SSF54373 (SUPERFAMILY)
DLAgn_00045610	PCBD2	pterin-4-alpha-carbinolamine dehydratase 2-like	417	20	2.95822E-57	86.35%	10	P:protein heterooligomerization; P:oxidation-reduction process; C:mitochondrion; P:tetrahydrobiopterin biosynthetic process; F:protein binding; F:4-alpha-hydroxytetrahydrobiopterin dehydratase activity; P:protein homotetramerization; P:positive regulation of transcription, DNA-dependent; F:phenylalanine 4-monooxygenase activity; C:nucleus	EC:4.2.1.96; EC:1.14.16.1	IPR001533 (G3DSA:3.30.1360.GENE3D); PTHR12599:SF0 (PANTHER), seg (SEG), SignalP-NN(euk) (SIGNALP)
DLAgn_00155140	PDPR	pyruvate dehydrogenase phosphatase regulatory mitochondrial	2679	20	0.0	86.5%	6	P:glycine catabolic process; F:oxidoreductase activity; F:aminomethyltransferase activity; C:mitochondrial matrix; P:oxidation-reduction process; F:protein binding	EC:2.1.2.10	IPR006076 (PFAM); IPR006222 (PFAM); IPR013977 (PFAM); IPR027266 (G3DSA:3.30.1360.GENE3D); G3DSA:2.40.30.110 (GENE3D), G3DSA:3.30.70.1400 (GENE3D), G3DSA:3.30.9.10 (GENE3D), G3DSA:3.50.50.60 (GENE3D), PTHR13847 (PANTHER), PTHR13847:SF17 (PANTHER), seg (SEG), SignalP-NN(euk) (SIGNALP), SSF101790 (SUPERFAMILY), SSF103025 (SUPERFAMILY), SSF51905 (SUPERFAMILY), SSF54373 (SUPERFAMILY)
DLAgn_00001890	PECR	peroxisomal trans-2-enoyl- reductase	897	20	1.37936E-141	82.6%	5	F:oxidoreductase activity; C:intracellular membrane-bounded organelle; C:cytoplasmic part; F:nucleotide binding; P:oxidation-reduction process	-	IPR002198 (PRINTS); IPR002347 (PRINTS); IPR016040 (G3DSA:3.40.50.GENE3D); coil (COIL), PTHR24317 (PANTHER), PTHR24317:SF0 (PANTHER), PF13561 (PFAM), seg (SEG), SSF51735 (SUPERFAMILY)
DLAgn_00232580	PEX7	peroxisomal biogenesis factor 7	1077	20	2.64551E-164	88.5%	10	P:neuron migration; C:cytosol; P:ether lipid biosynthetic process; F:peroxisome matrix targeting signal-2 binding; P:protein import into peroxisome matrix; F:enzyme binding; P:fatty acid beta-oxidation; P:endochondral ossification; F:protein homodimerization activity; C:peroxisomal matrix	-	IPR001680 (PFAM); IPR015943 (G3DSA:2.130.10.GENE3D); IPR017986 (PROFILE); IPR019775 (PROSITE); IPR020472 (PRINTS); PTHR22850 (PANTHER)
DLAgn_00132210	PGD	6-phosphogluconate decarboxylating	1452	20	0.0	93.25%	6	P:pentose biosynthetic process; P:D-gluconate metabolic process; P:pentose-phosphate shunt, oxidative branch; F:phosphogluconate dehydrogenase (decarboxylating) activity; F:NADP binding; C:cytoplasm	EC:1.1.1.44	IPR006113 (PIR); IPR006114 (PFAM); IPR006115 (PFAM); IPR006184 (PROSITE); IPR008927 (SUPERFAMILY); IPR012284 (G3DSA:1.20.5.GENE3D); IPR013328 (G3DSA:1.10.1040.GENE3D); IPR016040 (G3DSA:3.40.50.GENE3D); PR00076 (PRINTS), PTHR11811 (PANTHER), seg (SEG), SSF51735 (SUPERFAMILY)
DLAgn_00045670	PGDH	15-hydroxyprostaglandin dehydrogenase	774	20	4.63072E-97	72.6%	3	P:oxidation-reduction process; F:oxidoreductase activity; F:nucleotide binding	-	IPR002198 (PRINTS); IPR002347 (PRINTS); IPR016040 (G3DSA:3.40.50.GENE3D); IPR020904 (PROSITE); PTHR24310 (PANTHER), PTHR24310:SF0 (PANTHER), seg (SEG), SSF51735 (SUPERFAMILY)
DLAgn_00191320	PGLS	6-phosphogluconolactonase	762	20	4.5063E-121	75.5%	3	P:pentose-phosphate shunt; C:cytosol; F:6-phosphogluconolactonase activity	EC:3.1.1.31	IPR005900 (TIGRFAMs); IPR006148 (PFAM); G3DSA:3.40.50.1360 (GENE3D), PTHR11054 (PANTHER), seg (SEG), SignalP-NN(euk) (SIGNALP), SSF100950 (SUPERFAMILY)
DLAgn_00181530	PGM2	phosphoglucomutase 2	1836	20	0.0	87.25%	10	C:cytosol; P:glycogen catabolic process; P:galactose catabolic process; F:magnesium ion binding; P:deoxyribose phosphate catabolic process; P:glucose metabolic process; F:phosphopentomutase activity; F:phosphoglucomutase activity; P:small molecule metabolic process; P:glycogen biosynthetic process	EC:5.4.2.7; EC:5.4.2.2	IPR005841 (PRINTS); IPR005843 (PFAM); IPR005844 (PFAM); IPR005845 (PFAM); IPR005846 (PFAM); IPR016055 (G3DSA:3.40.120.GENE3D); IPR016066 (PROSITE); G3DSA:3.30.310.50 (GENE3D), PTHR22573 (PANTHER), PTHR22573:SF2 (PANTHER), SSF55957 (SUPERFAMILY)
DLAgn_00050690	PHGDH	d-3-phosphoglycerate dehydrogenase	1590	20	0.0	79.65%	6	F:NAD binding; P:oxidation-reduction process; P:neurogenesis; F:phosphoglycerate dehydrogenase activity; P:cell development; P:L-serine biosynthetic process	EC:1.1.1.95	IPR006139 (PFAM); IPR006140 (PFAM); IPR006236 (PTHR10996:PANTHER); IPR016040 (G3DSA:3.40.50.GENE3D); G3DSA:3.30.1330.90 (GENE3D), PTHR10996 (PANTHER), SSF143548 (SUPERFAMILY), SSF51735 (SUPERFAMILY), SSF52283 (SUPERFAMILY)
DLAgn_00082690	PHYHD1	phytanoyl- dioxygenase domain-containing protein 1-like	876	20	1.08282E-159	86.1%	3	F:metal ion binding; P:oxidation-reduction process; F:oxidoreductase activity, acting on single donors with incorporation of molecular oxygen, incorporation of two atoms of oxygen	EC:1.13.11.0	IPR008775 (PFAM); G3DSA:2.60.120.620 (GENE3D), PTHR20883 (PANTHER), SSF51197 (SUPERFAMILY)
DLAgn_00135090	PLOD1	procollagen- -oxoglutarate 5-dioxygenase 1-like	2199	20	0.0	85.45%	9	P:response to hypoxia; P:oxidation-reduction process; C:collagen; F:oxidoreductase activity, acting on single donors with incorporation of molecular oxygen, incorporation of two atoms of oxygen; F:procollagen-lysine 5-dioxygenase activity; P:fin morphogenesis; F:L-ascorbic acid binding; C:rough endoplasmic reticulum membrane; F:iron ion binding	EC:1.13.11.0; EC:1.14.11.4	IPR001006 (PROSITE); IPR005123 (PFAM); IPR006620 (SMART); PTHR10730 (PANTHER), PTHR10730:SF5 (PANTHER), seg (SEG), SignalP-NN(euk) (SIGNALP), tmhmm (TMHMM), SSF53448 (SUPERFAMILY)
DLAgn_00215240	PLOD3	procollagen- -oxoglutarate 5-dioxygenase 3	2202	20	0.0	85.95%	8	P:oxidation-reduction process; C:collagen; P:motor neuron axon guidance; F:oxidoreductase activity, acting on single donors with incorporation of molecular oxygen, incorporation of two atoms of oxygen; F:procollagen-lysine 5-dioxygenase activity; F:L-ascorbic acid binding; F:iron ion binding; C:endoplasmic reticulum	EC:1.13.11.0; EC:1.14.11.4	IPR001006 (PROSITE); IPR005123 (PFAM); IPR006620 (SMART); PTHR10730 (PANTHER), PTHR10730:SF7 (PANTHER), seg (SEG), SignalP-NN(euk) (SIGNALP), SSF53448 (SUPERFAMILY)
DLAgn_00056210	PNGF	peptide-n4-n-acetyl-beta-d-glucosaminylasparagine amidase f precursor	1878	8	0.0	73.125%	2	F:catalytic activity; P:oxidation-reduction process	-	IPR008977 (SUPERFAMILY); IPR014784 (G3DSA:2.60.120.GENE3D); IPR015196 (PFAM); IPR015197 (PFAM); G3DSA:3.50.30.30 (GENE3D), seg (SEG), SignalP-NN(euk) (SIGNALP), tmhmm (TMHMM)
DLAgn_00031210	POR	nadph--cytochrome p450 reductase	2196	20	0.0	84.95%	9	C:endoplasmic reticulum membrane; P:cellular organofluorine metabolic process; F:NADPH-hemoprotein reductase activity; F:iron ion binding; F:oxidoreductase activity, acting on paired donors, with incorporation or reduction of molecular oxygen, NAD(P)H as one donor, and incorporation of one atom of oxygen; F:FMN binding; P:positive regulation of monooxygenase activity; C:cytosol; P:oxidation-reduc…	EC:1.6.2.4; EC:1.14.13.0	IPR001094 (PRINTS); IPR001433 (PFAM); IPR001709 (PRINTS); IPR003097 (PFAM); IPR008254 (PFAM); IPR017927 (PROFILE); IPR017938 (SUPERFAMILY); IPR023173 (G3DSA:1.20.990.GENE3D); IPR023208 (PIR); G3DSA:2.40.30.10 (GENE3D), G3DSA:3.40.50.360 (GENE3D), G3DSA:3.40.50.80 (GENE3D), PTHR19384 (PANTHER), seg (SEG), SignalP-NN(euk) (SIGNALP), tmhmm (TMHMM), SSF52218 (SUPERFAMILY), SSF52343 (SUPERFAMILY)
DLAgn_00023770	PPP1CB	serine threonine-protein phosphatase pp1-beta catalytic subunit-like isoform 1	1002	20	0.0	99.1%	14	P:regulation of cell adhesion; P:protein dephosphorylation; P:cell cycle; C:nucleolus; P:liver development; F:metal ion binding; P:cell division; C:PTW/PP1 phosphatase complex; F:protein kinase binding; C:MLL5-L complex; F:myosin phosphatase activity; P:glycogen metabolic process; F:myosin-light-chain-phosphatase activity; C:cytoplasm	EC:3.1.3.53	IPR004843 (PFAM); IPR006186 (PRINTS); G3DSA:3.60.21.10 (GENE3D), PTHR11668 (PANTHER), PTHR11668:SF75 (PANTHER), SSF56300 (SUPERFAMILY)
DLAgn_00123870	PPP1CC	serine threonine-protein phosphatase pp1-gamma catalytic subunit	972	20	0.0	99.15%	18	P:angiogenesis; P:regulation of nucleocytoplasmic transport; C:nuclear speck; F:protein kinase binding; P:mitotic nuclear envelope reassembly; C:condensed chromosome kinetochore; P:cell division; P:glycogen metabolic process; C:nucleolus; C:mitochondrial outer membrane; F:metal ion binding; P:mitosis; C:PTW/PP1 phosphatase complex; C:cleavage furrow; C:midbody; C:MLL5-L complex; P:protein dephosp…	-	IPR004843 (PFAM); IPR006186 (PRINTS); G3DSA:3.60.21.10 (GENE3D), PTHR11668 (PANTHER), PTHR11668:SF74 (PANTHER), SSF56300 (SUPERFAMILY)
DLAgn_00177160	PRDX1	peroxiredoxin 2	594	20	3.72121E-107	95.3%	3	P:oxidation-reduction process; F:antioxidant activity; F:peroxiredoxin activity	EC:1.11.1.15	IPR000866 (PFAM); IPR012336 (G3DSA:3.40.30.GENE3D); IPR019479 (PFAM); IPR024706 (PIR); PTHR10681 (PANTHER), PTHR10681:SF44 (PANTHER)
DLAgn_00010830	PRDX3	thioredoxin-dependent peroxide mitochondrial precursor	729	20	5.00828E-127	89.8%	3	P:oxidation-reduction process; F:antioxidant activity; F:peroxiredoxin activity	EC:1.11.1.15	IPR000866 (PFAM); IPR012336 (G3DSA:3.40.30.GENE3D); IPR019479 (PFAM); IPR024706 (PIR); PTHR10681 (PANTHER), PTHR10681:SF45 (PANTHER), SignalP-NN(euk) (SIGNALP)
DLAgn_00042160	PRDX4	peroxiredoxin 4	912	20	1.50701E-135	95.45%	3	P:oxidation-reduction process; F:antioxidant activity; F:peroxiredoxin activity	EC:1.11.1.15	IPR000866 (PFAM); IPR012336 (G3DSA:3.40.30.GENE3D); IPR019479 (PFAM); PTHR10681 (PANTHER), PTHR10681:SF46 (PANTHER), seg (SEG), tmhmm (TMHMM)
DLAgn_00040200	PRDX5	peroxiredoxin 5	573	20	1.56414E-96	86.35%	23	P:hydrogen peroxide catabolic process; P:NADPH oxidation; F:receptor binding; P:negative regulation of apoptotic process; P:negative regulation of oxidoreductase activity; F:cysteine-type endopeptidase inhibitor activity involved in apoptotic process; F:peroxynitrite reductase activity; F:protein dimerization activity; P:fin regeneration; C:cytosol; F:peroxidase activity; P:negative regulation of…	EC:1.11.1.7	IPR012336 (G3DSA:3.40.30.GENE3D); IPR013740 (PFAM); PTHR10430 (PANTHER), PTHR10430:SF5 (PANTHER), SignalP-NN(euk) (SIGNALP)
DLAgn_00151870	PRDX6	peroxiredoxin 6	666	20	2.91282E-120	93.8%	3	P:oxidation-reduction process; F:antioxidant activity; F:peroxiredoxin activity	EC:1.11.1.15	IPR000866 (PFAM); IPR012336 (G3DSA:3.40.30.GENE3D); IPR019479 (PFAM); IPR024706 (PIR); G3DSA:3.30.1020.10 (GENE3D), PTHR10681 (PANTHER)
DLAgn_00093230	PTGIS	prostacyclin synthase-like	1443	20	0.0	75.2%	7	F:heme binding; F:oxidoreductase activity, acting on paired donors, with incorporation or reduction of molecular oxygen; F:monooxygenase activity; F:iron ion binding; F:electron carrier activity; F:isomerase activity; P:oxidation-reduction process	-	IPR001128 (G3DSA:1.10.630.GENE3D); IPR002403 (PRINTS); IPR024204 (PIR); PTHR24295 (PANTHER), PTHR24295:SF0 (PANTHER), SignalP-NN(euk) (SIGNALP)
DLAgn_00144450	PTGR1	prostaglandin reductase 1-like	1107	20	5.5362E-157	84.75%	4	F:oxidoreductase activity; F:nucleotide binding; P:oxidation-reduction process; F:zinc ion binding	-	IPR002085 (PANTHER); IPR011032 (G3DSA:3.90.180.GENE3D); IPR013149 (PFAM); IPR016040 (G3DSA:3.40.50.GENE3D); IPR020843 (SMART); PTHR11695:SF302 (PANTHER), seg (SEG), SSF51735 (SUPERFAMILY)
DLAgn_00082940	PTGS1	prostaglandin g h synthase 1-like	1812	20	0.0	82.9%	9	P:vasculogenesis; P:response to oxidative stress; F:prostaglandin-endoperoxide synthase activity; P:kidney development; F:heme binding; F:peroxidase activity; P:response to chemical stimulus; P:oxidation-reduction process; F:protein binding	EC:1.14.99.1; EC:1.11.1.7	IPR000742 (PROFILE); IPR002007 (G3DSA:1.10.640.GENE3D); IPR010255 (SUPERFAMILY); IPR019791 (PRINTS); G3DSA:2.10.25.10 (GENE3D), PTHR11903 (PANTHER), PTHR11903:SF6 (PANTHER), seg (SEG), SignalP-NN(euk) (SIGNALP), SSF57196 (SUPERFAMILY)
DLAgn_00019000	PXDN	peroxidasin homolog	4464	20	0.0	88.15%	10	C:extracellular space; P:hydrogen peroxide catabolic process; F:extracellular matrix structural constituent; C:extracellular matrix; F:heme binding; F:peroxidase activity; P:extracellular matrix organization; C:endoplasmic reticulum; P:oxidation-reduction process; F:protein binding	EC:1.11.1.7	IPR000483 (SMART); IPR001007 (PFAM); IPR001611 (PFAM); IPR002007 (G3DSA:1.10.640.GENE3D); IPR003591 (SMART); IPR003598 (SMART); IPR003599 (SMART); IPR007110 (PROFILE); IPR010255 (SUPERFAMILY); IPR013098 (PFAM); IPR013783 (G3DSA:2.60.40.GENE3D); IPR019791 (PRINTS); coil (COIL), G3DSA:2.10.70.10 (GENE3D), G3DSA:3.80.10.10 (GENE3D), PTHR11475 (PANTHER), PTHR11475:SF9 (PANTHER), PF13855 (PFAM), seg (…
DLAgn_00190350	PYCR1	pyrroline-5-carboxylate reductase 2-like	1023	20	1.38524E-151	88.6%	4	F:pyrroline-5-carboxylate reductase activity; P:L-proline biosynthetic process; P:oxidation-reduction process; F:nucleotide binding	EC:1.5.1.2	IPR000304 (PANTHER); IPR004455 (PFAM); IPR008927 (SUPERFAMILY); IPR016040 (G3DSA:3.40.50.GENE3D); G3DSA:1.10.3730.10 (GENE3D), seg (SEG), SSF51735 (SUPERFAMILY)
DLAgn_00141100	PYGMA	glycogen muscle form-like	2529	20	0.0	93.1%	3	F:glycogen phosphorylase activity; P:glycogen catabolic process; F:pyridoxal phosphate binding	-	IPR000811 (PIR); IPR011833 (TIGRFAMs); G3DSA:3.40.50.2000 (GENE3D), PTHR11468:SF0 (PANTHER), seg (SEG), SSF53756 (SUPERFAMILY)
DLAgn_00207010	PYROXD1	pyridine nucleotide-disulfide oxidoreductase domain-containing protein 1	1506	20	0.0	80.9%	2	F:oxidoreductase activity; P:oxidation-reduction process	-	IPR013027 (PRINTS); IPR023753 (PFAM); G3DSA:3.50.50.60 (GENE3D), PTHR22912 (PANTHER), PTHR22912:SF31 (PANTHER), seg (SEG), SSF51735 (SUPERFAMILY), SSF51905 (SUPERFAMILY)
DLAgn_00114010	QDPR	dihydropteridine reductase-like	711	20	7.44598E-112	82.35%	6	P:cellular metabolic process; F:6,7-dihydropteridine reductase activity; C:mitochondrion; P:oxidation-reduction process; F:nucleotide binding; F:coenzyme binding	EC:1.5.1.34	IPR002198 (PFAM); IPR016040 (G3DSA:3.40.50.GENE3D); IPR020904 (PROSITE); PTHR15104 (PANTHER), PTHR15104:SF0 (PANTHER), seg (SEG), SSF51735 (SUPERFAMILY)
DLAgn_00149410	QSOX1	sulfhydryl oxidase 1-like	2451	20	0.0	58.05%	4	P:organic substance metabolic process; F:thiol oxidase activity; P:oxidation-reduction process; P:cell redox homeostasis	EC:1.8.3.2	IPR006863 (G3DSA:1.20.120.GENE3D); IPR012336 (G3DSA:3.40.30.GENE3D); IPR013766 (PFAM); IPR017905 (PROFILE); IPR017937 (PROSITE); coil (COIL), PTHR22897 (PANTHER), PTHR22897:SF6 (PANTHER), seg (SEG), SignalP-NN(euk) (SIGNALP), tmhmm (TMHMM)
DLAgn_00233330	RAP1B	ras-related protein rap-1b-like	573	20	1.67502E-90	89.45%	18	C:cell-cell junction; P:platelet activation; P:energy reserve metabolic process; P:cell proliferation; F:GTP binding; P:GTP catabolic process; P:regulation of insulin secretion; C:cytosol; F:Ras GTPase binding; P:small GTPase mediated signal transduction; C:guanyl-nucleotide exchange factor complex; F:GDP binding; C:lipid particle; F:GTPase activity; C:plasma membrane; P:regulation of establishme…	-	IPR001806 (PRINTS); IPR002041 (SMART); IPR003578 (SMART); IPR003579 (SMART); IPR005225 (TIGRFAMs); IPR020849 (PANTHER); IPR027417 (SUPERFAMILY); G3DSA:3.40.50.300 (GENE3D), PTHR24070:SF0 (PANTHER), seg (SEG)
DLAgn_00138370	RDH1	retinol dehydrogenase 3	1024	20	8.19953E-152	85.45%	2	P:oxidation-reduction process; F:oxidoreductase activity	-	IPR002198 (PRINTS); IPR002347 (PRINTS); IPR016040 (G3DSA:3.40.50.GENE3D); IPR020904 (PROSITE); PTHR24316 (PANTHER), PTHR24316:SF39 (PANTHER), seg (SEG), tmhmm (TMHMM), SSF51735 (SUPERFAMILY)
DLAgn_00070560	RDH14	retinol dehydrogenase 14-like	972	20	1.51893E-144	84.1%	4	F:oxidoreductase activity; C:mitochondrion; F:nucleotide binding; P:oxidation-reduction process	-	IPR002198 (PRINTS); IPR002347 (PRINTS); IPR016040 (G3DSA:3.40.50.GENE3D); PTHR24320 (PANTHER), PTHR24320:SF0 (PANTHER), seg (SEG), SignalP-NN(euk) (SIGNALP), tmhmm (TMHMM), SSF51735 (SUPERFAMILY)
DLAgn_00050590	RDH3	retinol dehydrogenase 3	1344	20	0.0	84.8%	9	P:retinal metabolic process; P:skeletal system development; P:digestive tract morphogenesis; P:retinol metabolic process; P:pectoral fin morphogenesis; F:retinol dehydrogenase activity; P:exocrine pancreas development; P:oxidation-reduction process; F:nucleotide binding	EC:1.1.1.105	IPR002198 (PRINTS); IPR002347 (PRINTS); IPR016040 (G3DSA:3.40.50.GENE3D); IPR020904 (PROSITE); PTHR24316 (PANTHER), PTHR24316:SF39 (PANTHER), seg (SEG), SignalP-NN(euk) (SIGNALP), tmhmm (TMHMM), SSF51735 (SUPERFAMILY)
DLAgn_00193570	RETSAT	all-trans-retinol -reductase-like	1908	20	0.0	75.05%	4	C:endoplasmic reticulum membrane; F:all-trans-retinol 13,14-reductase activity; P:retinol metabolic process; P:oxidation-reduction process	EC:1.3.99.23	G3DSA:3.50.50.60 (GENE3D), PTHR10668 (PANTHER), PTHR10668:SF5 (PANTHER), PF13450 (PFAM), seg (SEG), SignalP-NN(euk) (SIGNALP), tmhmm (TMHMM), SSF51905 (SUPERFAMILY)
DLAgn_00105930	RNLS	renalase-like isoform x1	362	20	9.76496E-40	76.65%	3	C:cellular_component; P:oxidation-reduction process; F:oxidoreductase activity	-	G3DSA:3.50.50.60 (GENE3D), PTHR23357 (PANTHER), SignalP-NN(euk) (SIGNALP), tmhmm (TMHMM)
DLAgn_00051760	RPE	ribulose-phosphate 3-epimerase	714	20	2.57089E-128	95.1%	4	F:ribulose-phosphate 3-epimerase activity; F:metal ion binding; P:pentose-phosphate shunt; F:protein homodimerization activity	EC:5.1.3.1	IPR000056 (PANTHER); IPR011060 (SUPERFAMILY); IPR013785 (G3DSA:3.20.20.GENE3D); IPR026019 (PIR)
DLAgn_00032950	RRM1	ribonucleoside-diphosphate reductase large subunit-like	2385	20	0.0	92.2%	7	P:oxidation-reduction process; P:deoxyribonucleotide biosynthetic process; P:DNA replication; P:protein heterotetramerization; F:ATP binding; C:ribonucleoside-diphosphate reductase complex; F:ribonucleoside-diphosphate reductase activity, thioredoxin disulfide as acceptor	EC:1.17.4.1	IPR000788 (PRINTS); IPR005144 (PFAM); IPR008926 (SUPERFAMILY); IPR013346 (TIGRFAMs); IPR013509 (PFAM); G3DSA:3.20.70.20 (GENE3D), PTHR11573 (PANTHER), PTHR11573:SF6 (PANTHER), seg (SEG), SSF51998 (SUPERFAMILY)
DLAgn_00041220	RRM1	ribonucleoside-diphosphate reductase large subunit-like	2388	20	0.0	90.0%	6	P:oxidation-reduction process; P:deoxyribonucleotide biosynthetic process; P:DNA replication; F:ATP binding; C:ribonucleoside-diphosphate reductase complex; F:ribonucleoside-diphosphate reductase activity, thioredoxin disulfide as acceptor	EC:1.17.4.1	IPR000788 (PRINTS); IPR005144 (PFAM); IPR008926 (SUPERFAMILY); IPR013346 (TIGRFAMs); IPR013509 (PFAM); coil (COIL), G3DSA:3.20.70.20 (GENE3D), PTHR11573 (PANTHER), PTHR11573:SF6 (PANTHER), seg (SEG), SSF51998 (SUPERFAMILY)
DLAgn_00073770	RRM2	ribonucleoside-diphosphate reductase subunit m2-like isoform 1	1215	20	0.0	92.7%	6	C:ribonucleoside-diphosphate reductase complex; P:DNA replication; F:transition metal ion binding; P:deoxyribonucleoside diphosphate metabolic process; F:ribonucleoside-diphosphate reductase activity, thioredoxin disulfide as acceptor; P:oxidation-reduction process	EC:1.17.4.1	IPR000358 (PANTHER); IPR009078 (SUPERFAMILY); IPR012348 (G3DSA:1.10.620.GENE3D); PTHR23409:SF6 (PANTHER), seg (SEG), SignalP-NN(euk) (SIGNALP), tmhmm (TMHMM)
DLAgn_00019030	RTN4IP1	reticulon 4 interacting protein 1	1197	20	0.0	83.05%	5	F:oxidoreductase activity; C:mitochondrion; F:nucleotide binding; P:oxidation-reduction process; F:zinc ion binding	-	IPR002085 (PANTHER); IPR002364 (PROSITE); IPR011032 (G3DSA:3.90.180.GENE3D); IPR013154 (PFAM); IPR016040 (G3DSA:3.40.50.GENE3D); IPR020843 (SMART); IPR027061 (PTHR11695:PANTHER); PF13602 (PFAM), SSF51735 (SUPERFAMILY)
DLAgn_00135540	RUXG	small nuclear ribonucleoprotein g	228	20	6.47443E-36	97.0%	7	C:cytoplasm; C:U7 snRNP; F:nucleic acid binding; C:U12-type spliceosomal complex; F:dihydrolipoyl dehydrogenase activity; P:oxidation-reduction process; C:catalytic step 2 spliceosome	EC:1.8.1.4	IPR001163 (PFAM); IPR006649 (SMART); IPR010920 (SUPERFAMILY); G3DSA:2.30.30.100 (GENE3D), PTHR10553 (PANTHER)
DLAgn_00046510	SC5D	lathosterol oxidase	891	20	6.50578E-160	84.4%	5	P:fatty acid biosynthetic process; F:iron ion binding; F:lathosterol oxidase activity; C:integral to membrane; P:oxidation-reduction process	EC:1.14.21.6	IPR006694 (PFAM); PTHR11863 (PANTHER), PTHR11863:SF2 (PANTHER), seg (SEG), SignalP-NN(euk) (SIGNALP), tmhmm (TMHMM)
DLAgn_00156780	SCCPDHB	saccharopine dehydrogenase-like oxidoreductase-like	1284	20	0.0	84.35%	3	F:oxidoreductase activity; P:oxidation-reduction process; F:nucleotide binding	-	IPR005097 (PFAM); IPR016040 (G3DSA:3.40.50.GENE3D); PTHR12286 (PANTHER), PTHR12286:SF0 (PANTHER), seg (SEG), SSF51735 (SUPERFAMILY)
DLAgn_00064020	SDHA	succinate dehydrogenase	2007	20	0.0	90.7%	9	P:transport; P:succinate metabolic process; C:mitochondrial respiratory chain complex II; P:tricarboxylic acid cycle; P:nervous system development; P:respiratory electron transport chain; F:protein binding; F:flavin adenine dinucleotide binding; F:succinate dehydrogenase (ubiquinone) activity	EC:1.3.5.1	IPR003952 (PROSITE); IPR003953 (PFAM); IPR011281 (TIGRFAMs); IPR014006 (PTHR11632:PANTHER); IPR015939 (G3DSA:1.20.58.GENE3D); IPR027477 (G3DSA:3.90.700.GENE3D); G3DSA:3.50.50.60 (GENE3D), G3DSA:4.10.80.40 (GENE3D), PTHR11632 (PANTHER), seg (SEG), SSF51905 (SUPERFAMILY)
DLAgn_00155550	SDR42E1	short-chain dehydrogenase reductase family 42e member 1-like	1218	20	0.0	80.95%	5	P:steroid biosynthetic process; C:integral to membrane; F:nucleotide binding; P:oxidation-reduction process; F:3-beta-hydroxy-delta5-steroid dehydrogenase activity	EC:1.1.1.145	IPR002225 (PFAM); IPR016040 (G3DSA:3.40.50.GENE3D); PTHR10366 (PANTHER), PTHR10366:SF20 (PANTHER), seg (SEG), tmhmm (TMHMM), SSF51735 (SUPERFAMILY)
DLAgn_00187240	SLC25A17	peroxisomal membrane protein pmp34	939	20	2.35402E-155	83.5%	20	P:NAD transport; F:AMP transmembrane transporter activity; F:chaperone binding; P:fatty acid beta-oxidation; P:fatty acid alpha-oxidation; F:ADP transmembrane transporter activity; P:ADP transport; F:NAD transporter activity; F:FMN transmembrane transporter activity; C:mitochondrial inner membrane; F:FAD transmembrane transporter activity; F:ATP transmembrane transporter activity; P:ATP transport…	-	IPR002067 (PRINTS); IPR018108 (PFAM); IPR023395 (G3DSA:1.50.40.GENE3D); PTHR24089 (PANTHER), PTHR24089:SF61 (PANTHER), seg (SEG), tmhmm (TMHMM)
DLAgn_00046770	SLC37A2	sugar phosphate exchanger 2-like	1491	20	0.0	85.45%	7	P:glycerol-3-phosphate transport; P:glycerol-3-phosphate metabolic process; F:glycerol-3-phosphate transmembrane transporter activity; P:glycerophosphate shuttle; P:transmembrane transport; P:carbohydrate transport; C:integral to membrane	-	IPR000849 (PIR); IPR011701 (PFAM); IPR016196 (SUPERFAMILY); IPR020846 (PROFILE); G3DSA:1.20.1250.20 (GENE3D), PTHR11662 (PANTHER), PTHR11662:SF10 (PANTHER), SignalP-NN(euk) (SIGNALP), tmhmm (TMHMM)
DLAgn_00182620	SMOX	spermine oxidase-like	1656	20	0.0	80.8%	5	P:hemopoiesis; C:cytoplasm; F:polyamine oxidase activity; P:spermine catabolic process; P:oxidation-reduction process	EC:1.5.3.11	IPR002937 (PFAM); PR00419 (PRINTS), G3DSA:3.50.50.60 (GENE3D), G3DSA:3.90.660.10 (GENE3D), PTHR10742 (PANTHER), PTHR10742:SF44 (PANTHER), seg (SEG), SSF51905 (SUPERFAMILY), SSF54373 (SUPERFAMILY)
DLAgn_00254710	SNAP25	synaptosomal-associated protein 25	633	20	3.38253E-96	82.75%	35	P:glutamate secretion; C:membrane raft; C:axonal growth cone; C:trans-Golgi network; P:sleep; C:lamellipodium; F:SNAP receptor activity; P:axonogenesis; C:actin cytoskeleton; C:synaptobrevin 2-SNAP-25-syntaxin-1a-complexin I complex; C:filopodium; P:energy reserve metabolic process; F:protein N-terminus binding; C:synaptobrevin 2-SNAP-25-syntaxin-1a-complexin II complex; P:growth hormone secretio…	-	IPR000727 (PFAM); IPR000928 (PFAM); coil (COIL), G3DSA:1.20.5.110 (GENE3D), PTHR19305 (PANTHER), PTHR19305:SF0 (PANTHER)
DLAgn_00067310	SNW1	snw domain-containing protein 1-like	1611	20	0.0	86.85%	23	F:Notch binding; F:oxidoreductase activity, acting on paired donors, with incorporation or reduction of molecular oxygen, 2-oxoglutarate as one donor, and incorporation of one atom each of oxygen into both donors; C:nuclear matrix; F:retinoic acid receptor binding; P:positive regulation of neurogenesis; P:positive regulation of transforming growth factor beta receptor signaling pathway; P:positiv…	EC:1.14.11.0	IPR004015 (PFAM); IPR017862 (PANTHER); coil (COIL), seg (SEG)
DLAgn_00071530	SOD2	manganese superoxide dismutase	756	20	3.50483E-126	95.65%	6	P:response to cadmium ion; F:metal ion binding; P:superoxide metabolic process; F:superoxide dismutase activity; P:response to methylmercury; P:oxidation-reduction process	EC:1.15.1.1	IPR001189 (PRINTS); IPR019831 (PFAM); IPR019832 (PFAM); IPR019833 (PROSITE); G3DSA:1.10.287.990 (GENE3D), PTHR11404:SF5 (PANTHER)
DLAgn_00159060	SORD	sorbitol dehydrogenase	1065	20	1.16101E-180	87.95%	10	F:NAD binding; P:oxidation-reduction process; P:sperm motility; F:zinc ion binding; C:mitochondrial membrane; P:fructose biosynthetic process; P:L-xylitol catabolic process; F:L-iditol 2-dehydrogenase activity; C:motile cilium; P:sorbitol catabolic process	EC:1.1.1.14	IPR002085 (PANTHER); IPR002328 (PROSITE); IPR011032 (G3DSA:3.90.180.GENE3D); IPR013149 (PFAM); IPR013154 (PFAM); IPR016040 (G3DSA:3.40.50.GENE3D); IPR020843 (SMART); PTHR11695:SF38 (PANTHER), seg (SEG), SSF51735 (SUPERFAMILY)
DLAgn_00064780	SQLE	squalene monooxygenase	1716	20	0.0	80.35%	6	F:flavin adenine dinucleotide binding; F:3-hydroxyacyl-CoA dehydrogenase activity; F:squalene monooxygenase activity; P:fatty acid metabolic process; C:integral to membrane; P:oxidation-reduction process	EC:1.1.1.35; EC:1.14.13.132	IPR003042 (PRINTS); IPR006076 (PFAM); IPR013698 (PFAM); G3DSA:3.50.50.60 (GENE3D), PTHR10835 (PANTHER), seg (SEG), SignalP-NN(euk) (SIGNALP), tmhmm (TMHMM), SSF51905 (SUPERFAMILY)
DLAgn_00210890	STEAP2	metalloreductase steap2	1545	20	0.0	81.35%	12	C:cytosol; P:oxidation-reduction process; P:response to hormone stimulus; P:regulated secretory pathway; C:integral to Golgi membrane; F:oxidoreductase activity; C:early endosome; C:trans-Golgi network transport vesicle; P:endocytosis; F:transporter activity; P:Golgi to plasma membrane transport; C:plasma membrane	-	IPR004455 (PFAM); IPR013130 (PFAM); IPR016040 (G3DSA:3.40.50.GENE3D); PTHR14239 (PANTHER), seg (SEG), tmhmm (TMHMM), SSF51735 (SUPERFAMILY)
DLAgn_00047130	STEAP3	metalloreductase steap3	1470	20	3.04537E-135	62.5%	2	F:oxidoreductase activity; P:oxidation-reduction process	-	IPR004455 (PFAM); IPR013130 (PFAM); IPR016040 (G3DSA:3.40.50.GENE3D); PTHR14239 (PANTHER), seg (SEG), tmhmm (TMHMM), SSF51735 (SUPERFAMILY)
DLAgn_00139020	STEAP3	metalloreductase steap3-like	1476	20	0.0	71.7%	3	F:oxidoreductase activity; C:cell part; P:oxidation-reduction process	-	IPR004455 (PFAM); IPR013130 (PFAM); IPR016040 (G3DSA:3.40.50.GENE3D); PTHR14239 (PANTHER), seg (SEG), tmhmm (TMHMM), SSF51735 (SUPERFAMILY)
DLAgn_00092060	SUOX	sulfite mitochondrial-like	1719	20	0.0	80.15%	5	F:heme binding; F:oxidoreductase activity; F:molybdenum ion binding; F:electron carrier activity; P:oxidation-reduction process	-	IPR000572 (G3DSA:3.90.420.GENE3D); IPR001199 (G3DSA:3.10.120.GENE3D); IPR005066 (G3DSA:2.60.40.GENE3D); IPR008335 (PRINTS); IPR014756 (SUPERFAMILY); IPR018506 (PROSITE); PTHR19372 (PANTHER), PTHR19372:SF0 (PANTHER), seg (SEG)
DLAgn_00069170	TDH	l-threonine 3- mitochondrial-like	1170	20	0.0	94.15%	6	F:L-threonine 3-dehydrogenase activity; P:threonine catabolic process; F:coenzyme binding; C:mitochondrion; F:nucleotide binding; P:oxidation-reduction process	EC:1.1.1.103	IPR001509 (PFAM); IPR016040 (G3DSA:3.40.50.GENE3D); G3DSA:3.90.25.10 (GENE3D), PTHR10366 (PANTHER), PTHR10366:SF12 (PANTHER), SignalP-NN(euk) (SIGNALP), SSF51735 (SUPERFAMILY)
DLAgn_00133240	TKT	transketolase-like	1887	20	0.0	85.75%	29	F:protein homodimerization activity; P:positive regulation of fibroblast proliferation; C:peroxisome; F:cofactor binding; P:positive regulation of osteoblast differentiation; P:positive regulation of sequence-specific DNA binding transcription factor activity; P:peptidyl-tyrosine phosphorylation; F:metal ion binding; C:cytosol; P:collagen fibril organization; P:xylulose biosynthetic process; F:tr…	EC:2.2.1.1	IPR005474 (PFAM); IPR005475 (PFAM); IPR005476 (PFAM); IPR009014 (SUPERFAMILY); IPR015941 (G3DSA:3.40.50.GENE3D); IPR020826 (PROSITE); G3DSA:3.40.50.970 (GENE3D), PTHR11624 (PANTHER), PTHR11624:SF2 (PANTHER), seg (SEG), SSF52518 (SUPERFAMILY)
DLAgn_00040140	TM7SF2	delta -sterol reductase-like	1278	20	0.0	81.45%	3	P:oxidation-reduction process; F:oxidoreductase activity, acting on the CH-CH group of donors, NAD or NADP as acceptor; C:membrane	EC:1.3.1.0	IPR001171 (PFAM); IPR018083 (PROSITE); PTHR21257 (PANTHER), PTHR21257:SF14 (PANTHER), seg (SEG), SignalP-NN(euk) (SIGNALP), tmhmm (TMHMM)
DLAgn_00197150	TPI1A	triosephosphate isomerase	747	20	5.81781E-134	94.5%	9	F:voltage-gated potassium channel activity; P:regulation of ion transmembrane transport; P:pentose-phosphate shunt; P:protein homooligomerization; C:voltage-gated potassium channel complex; P:potassium ion transmembrane transport; F:triose-phosphate isomerase activity; P:glycolysis; P:gluconeogenesis	EC:5.3.1.1	IPR000652 (PANTHER); IPR013785 (G3DSA:3.20.20.GENE3D); IPR020861 (PROSITE)
DLAgn_00188280	TXN2	thioredoxin 2	519	20	1.36503E-76	76.85%	7	C:nucleolus; F:electron carrier activity; P:cell redox homeostasis; P:glycerol ether metabolic process; F:protein disulfide oxidoreductase activity; C:mitochondrion; P:electron transport chain	-	IPR005746 (PRINTS); IPR012336 (G3DSA:3.40.30.GENE3D); IPR013766 (PFAM); IPR017937 (PROSITE); PTHR10438:SF13 (PANTHER), seg (SEG), SignalP-NN(euk) (SIGNALP)
DLAgn_00079130	TXNL1	thioredoxin-like protein 1	870	20	1.13533E-161	94.25%	8	C:cytoplasm; F:electron carrier activity; P:cell redox homeostasis; P:glycerol ether metabolic process; C:proteasome complex; C:nucleus; F:protein disulfide oxidoreductase activity; P:electron transport chain	-	IPR005746 (PANTHER); IPR008979 (SUPERFAMILY); IPR010400 (G3DSA:2.60.120.GENE3D); IPR012336 (G3DSA:3.40.30.GENE3D); IPR013766 (PFAM); PTHR10438:SF19 (PANTHER)
DLAgn_00088830	TXNRD1	thioredoxin reductase 3	1803	20	0.0	93.55%	8	C:cytoplasm; F:flavin adenine dinucleotide binding; F:thioredoxin-disulfide reductase activity; F:NADP binding; F:electron carrier activity; P:cell redox homeostasis; F:protein disulfide oxidoreductase activity; P:oxidation-reduction process	EC:1.8.1.9	IPR001327 (PFAM); IPR002109 (PFAM); IPR004099 (G3DSA:3.30.390.GENE3D); IPR006338 (PTHR22912:PANTHER); IPR011767 (PROSITE); IPR011899 (TIGRFAMs); IPR012336 (G3DSA:3.40.30.GENE3D); IPR012999 (PROSITE); IPR013027 (PRINTS); IPR016156 (SUPERFAMILY); IPR023753 (PFAM); PR00411 (PRINTS), G3DSA:3.50.50.60 (GENE3D), PTHR22912 (PANTHER), SSF51905 (SUPERFAMILY)
DLAgn_00123430	TXNRD2	thioredoxin reductase mitochondrial-like	1542	20	0.0	87.85%	17	P:oxidation-reduction process; C:axon; C:mitochondrion; C:dendrite; P:hemopoiesis; P:cell redox homeostasis; P:heart development; F:flavin adenine dinucleotide binding; C:neuronal cell body; P:response to drug; F:NADP binding; F:protein homodimerization activity; P:response to selenium ion; P:response to oxygen radical; P:response to hydrogen peroxide; F:thioredoxin-disulfide reductase activity; …	EC:1.8.1.9	IPR004099 (G3DSA:3.30.390.GENE3D); IPR006338 (PTHR22912:PANTHER); IPR012999 (PROSITE); IPR013027 (PRINTS); IPR016156 (SUPERFAMILY); IPR023753 (PFAM); PR00411 (PRINTS), G3DSA:3.50.50.60 (GENE3D), PTHR22912 (PANTHER), tmhmm (TMHMM), SSF51905 (SUPERFAMILY)
DLAgn_00181640	UGDH	udp-glucose dehydrogenase	1491	20	0.0	94.0%	11	P:gastrulation with mouth forming second; F:UDP-glucose 6-dehydrogenase activity; C:cytosol; F:NAD binding; P:glycosaminoglycan biosynthetic process; P:oxidation-reduction process; P:heart valve formation; P:xenobiotic metabolic process; F:electron carrier activity; P:UDP-glucose metabolic process; P:UDP-glucuronate biosynthetic process	EC:1.1.1.22	IPR001732 (PFAM); IPR008927 (SUPERFAMILY); IPR014026 (PFAM); IPR014027 (PFAM); IPR016040 (G3DSA:3.40.50.GENE3D); IPR017476 (PIR); PTHR11374 (PANTHER), SSF51735 (SUPERFAMILY)
DLAgn_00201410	UQCRB	cytochrome b-c1 complex subunit 7-like	357	20	6.5968E-44	88.55%	3	C:mitochondrial respiratory chain complex III; P:transport; P:mitochondrial electron transport, ubiquinol to cytochrome c	-	IPR003197 (PRODOM); seg (SEG)
DLAgn_00163360	UQCRFS1	cytochrome b-c1 complex subunit mitochondrial precursor	822	20	3.11958E-142	91.75%	7	F:metal ion binding; F:ubiquinol-cytochrome-c reductase activity; C:respiratory chain; P:transport; F:2 iron, 2 sulfur cluster binding; C:mitochondrion; P:electron transport chain	EC:1.10.2.2	IPR004192 (G3DSA:1.20.5.GENE3D); IPR005805 (PRINTS); IPR006317 (TIGRFAMs); IPR011070 (SUPERFAMILY); IPR014349 (PANTHER); IPR015248 (PFAM); IPR017941 (G3DSA:2.102.10.GENE3D); G3DSA:2.10.210.10 (GENE3D), PTHR10134:SF0 (PANTHER), SSF81502 (SUPERFAMILY)
DLAgn_00150300	UQCRH	cytochrome b-c1 complex subunit mitochondrial precursor	294	20	7.2785E-27	71.0%	4	C:membrane; C:mitochondrion; P:electron transport chain; F:ubiquinol-cytochrome-c reductase activity	EC:1.10.2.2	IPR003422 (PANTHER); IPR023184 (G3DSA:1.10.287.GENE3D); seg (SEG)
DLAgn_00166960	WWOX	ww domain-containing oxidoreductase	1239	20	0.0	89.55%	19	P:osteoblast differentiation; P:steroid metabolic process; F:nucleotide binding; C:microvillus; F:oxidoreductase activity; F:protein dimerization activity; C:Golgi apparatus; C:cytosol; P:cellular response to transforming growth factor beta stimulus; P:negative regulation of Wnt receptor signaling pathway; F:coenzyme binding; P:induction of apoptosis; P:oxidation-reduction process; P:positive reg…	-	IPR001202 (PFAM); IPR002198 (PFAM); IPR002347 (PRINTS); IPR016040 (G3DSA:3.40.50.GENE3D); G3DSA:2.20.70.10 (GENE3D), PTHR24316 (PANTHER), PTHR24316:SF43 (PANTHER), SSF51735 (SUPERFAMILY)
DLAgn_00023750	YPEL5	yippee-like 5	366	20	6.71556E-65	100.0%	2	P:oxidation-reduction process; F:peptide-methionine (R)-S-oxide reductase activity	EC:1.8.4.12	IPR004910 (PFAM); PTHR13847 (PANTHER), PTHR13847:SF1 (PANTHER)
DLAgn_00046410	YWHAE	14-3-3 protein epsilon	768	20	6.58144E-136	95.4%	23	P:neuron migration; P:negative regulation of protein dephosphorylation; C:cytoplasmic vesicle membrane; F:histone deacetylase binding; F:phosphoserine binding; P:positive regulation of protein insertion into mitochondrial membrane involved in apoptotic signaling pathway; P:neurotrophin TRK receptor signaling pathway; P:hippocampus development; P:protein targeting; C:melanosome; C:cytosol; P:intri…	-	IPR000308 (PRINTS); IPR023409 (PROSITE); IPR023410 (G3DSA:1.20.190.GENE3D); coil (COIL), PTHR18860:SF0 (PANTHER)
DLAgn_00028850	YWHAE1	14-3-3 protein epsilon	768	20	1.62106E-134	94.1%	23	P:neuron migration; P:negative regulation of protein dephosphorylation; C:cytoplasmic vesicle membrane; F:histone deacetylase binding; F:phosphoserine binding; P:positive regulation of protein insertion into mitochondrial membrane involved in apoptotic signaling pathway; P:neurotrophin TRK receptor signaling pathway; P:hippocampus development; P:protein targeting; C:melanosome; C:cytosol; P:intri…	-	IPR000308 (PRINTS); IPR023409 (PROSITE); IPR023410 (G3DSA:1.20.190.GENE3D); PTHR18860:SF0 (PANTHER)
DLAgn_00064160	ZADH2	zinc binding alcohol dehydrogenase domain containing 2	1215	20	0.0	86.9%	5	C:peroxisome; F:oxidoreductase activity; C:mitochondrion; P:oxidation-reduction process; F:zinc ion binding	-	IPR002085 (PANTHER); IPR002364 (PROSITE); IPR011032 (G3DSA:3.90.180.GENE3D); IPR013149 (PFAM); IPR013154 (PFAM); IPR016040 (G3DSA:3.40.50.GENE3D); IPR020843 (SMART); PTHR11695:SF264 (PANTHER), SSF51735 (SUPERFAMILY)
Organic substance catabolic pathway
Sequence ID	Gene symbol	Seq. Description	Seq. Length	#Hits	min. eValue	mean Similarity	#GOs	GO Term	Enzyme Codes	InterProScan
DLAgn_00001880	RL37A	60s ribosomal protein l37a	276	20	9.55504E-48	98.6%	9	P:translational initiation; P:viral transcription; F:metal ion binding; F:structural constituent of ribosome; P:translational elongation; P:translational termination; P:SRP-dependent cotranslational protein targeting to membrane; C:cytosolic large ribosomal subunit; P:nuclear-transcribed mRNA catabolic process, nonsense-mediated decay	-	IPR002674 (PFAM); IPR011331 (G3DSA:2.20.25.GENE3D); IPR011332 (SUPERFAMILY); PTHR11517 (PANTHER)
DLAgn_00004810	NCAN	neurocan core isoform x1	3717	20	0.0	75.75%	15	P:axon guidance; F:carbohydrate binding; P:chondroitin sulfate catabolic process; P:cell adhesion; F:hyaluronic acid binding; F:calcium ion binding; P:regulation of synapse structural plasticity; C:extracellular region; P:carbohydrate metabolic process; C:Golgi lumen; C:lysosomal lumen; C:plasma membrane; P:chondroitin sulfate biosynthetic process; P:dermatan sulfate biosynthetic process; F:prote…	-	IPR000152 (PROSITE); IPR000436 (PFAM); IPR000538 (PRINTS); IPR000742 (PFAM); IPR001304 (PFAM); IPR001881 (SMART); IPR003596 (SMART); IPR003599 (SMART); IPR007110 (PROFILE); IPR013032 (PROSITE); IPR013106 (PFAM); IPR013783 (G3DSA:2.60.40.GENE3D); IPR016186 (G3DSA:3.10.100.GENE3D); IPR016187 (SUPERFAMILY); IPR018097 (PROSITE); IPR018378 (PROSITE); G3DSA:2.10.25.10 (GENE3D), G3DSA:2.10.70.10 (GENE3D…
DLAgn_00006450	EXOSC4	exosome complex component rrp41-like	804	20	1.59211E-127	89.05%	11	P:nuclear mRNA surveillance; C:exosome (RNase complex); F:AU-rich element binding; P:positive regulation of cell growth; F:exonuclease activity; P:maturation of 5.8S rRNA; C:transcriptionally active chromatin; P:histone mRNA catabolic process; P:defense response to virus; P:DNA deamination; C:nucleus	-	IPR001247 (PFAM); IPR015847 (PFAM); IPR020568 (SUPERFAMILY); IPR027408 (G3DSA:3.30.230.GENE3D); PTHR11953 (PANTHER), seg (SEG)
DLAgn_00006850	IBA57	transferase caf17 mitochondrial-like	1113	20	6.80958E-163	74.5%	4	P:glycine catabolic process; P:heme biosynthetic process; F:aminomethyltransferase activity; C:mitochondrion	EC:2.1.2.10	IPR006222 (PFAM); IPR013977 (PFAM); IPR017703 (TIGRFAMs); G3DSA:3.30.70.1400 (GENE3D), PTHR22602 (PANTHER), PTHR22602:SF0 (PANTHER), SignalP-NN(euk) (SIGNALP), SSF103025 (SUPERFAMILY)
DLAgn_00006980	USP14	ubiquitin carboxyl-terminal hydrolase 14	1467	20	0.0	86.05%	14	P:ubiquitin-dependent protein catabolic process; F:ubiquitin thiolesterase activity; C:proteasome complex; F:cysteine-type peptidase activity; P:regulation of proteasomal protein catabolic process; F:endopeptidase inhibitor activity; C:synapse; P:negative regulation of endopeptidase activity; P:regulation of chemotaxis; C:cell surface; C:cytoplasmic membrane-bounded vesicle; P:synaptic transmissi…	EC:3.1.2.15	IPR000626 (SMART); IPR001394 (PFAM); IPR018200 (PROSITE); IPR019954 (PROSITE); IPR019955 (PROFILE); G3DSA:3.10.20.90 (GENE3D), PTHR24006 (PANTHER), PTHR24006:SF121 (PANTHER), seg (SEG), SSF54001 (SUPERFAMILY), SSF54236 (SUPERFAMILY)
DLAgn_00009840	ZFP36L2	butyrate response factor 2	651	20	4.46472E-70	69.7%	7	F:zinc ion binding; F:nucleic acid binding; P:pronephric nephron tubule development; P:regulation of mRNA stability; P:nuclear-transcribed mRNA catabolic process, deadenylation-dependent decay; C:cytoplasm; C:nucleus	-	IPR000571 (G3DSA:4.10.1000.GENE3D); IPR007635 (PFAM); PTHR12547 (PANTHER), PTHR12547:SF15 (PANTHER), seg (SEG), SSF90229 (SUPERFAMILY)
DLAgn_00010480	IDE	insulin-degrading enzyme	3048	20	0.0	92.9%	22	C:cytosol; P:determination of adult lifespan; F:zinc ion binding; C:peroxisome; C:mitochondrion; P:bradykinin catabolic process; F:glycoprotein binding; P:protein homooligomerization; F:ubiquitin binding; F:insulin binding; P:ubiquitin homeostasis; C:extracellular space; P:proteolysis involved in cellular protein catabolic process; C:cell surface; F:metalloendopeptidase activity; F:receptor bindi…	EC:3.4.24.0	IPR001431 (PROSITE); IPR007863 (PFAM); IPR011237 (G3DSA:3.30.830.GENE3D); IPR011249 (SUPERFAMILY); IPR011765 (PFAM); PTHR11851 (PANTHER), PTHR11851:SF64 (PANTHER), seg (SEG)
DLAgn_00012660	FBXO9	f-box only protein 9	1275	20	0.0	81.65%	6	C:cytoplasm; P:regulation of TOR signaling cascade; P:protein ubiquitination; C:SCF ubiquitin ligase complex; P:SCF-dependent proteasomal ubiquitin-dependent protein catabolic process; F:protein binding	-	IPR001810 (PROFILE); G3DSA:1.20.1280.50 (GENE3D), G3DSA:1.20.58.280 (GENE3D), PTHR12874 (PANTHER), PTHR12874:SF5 (PANTHER), PF12937 (PFAM), seg (SEG)
DLAgn_00012940	PAOX	peroxisomal n -acetyl-spermine spermidine oxidase-like	1509	20	0.0	74.4%	4	P:polyamine catabolic process; F:oxidoreductase activity, acting on the CH-NH group of donors, oxygen as acceptor; F:binding; P:oxidation-reduction process	EC:1.5.3.0	IPR002937 (PFAM); IPR016040 (G3DSA:3.40.50.GENE3D); G3DSA:3.90.660.10 (GENE3D), PTHR10742 (PANTHER), PTHR10742:SF43 (PANTHER), seg (SEG), SignalP-NN(euk) (SIGNALP), tmhmm (TMHMM), SSF51905 (SUPERFAMILY), SSF54373 (SUPERFAMILY)
DLAgn_00018320	GALC	galactocerebrosidase precursor	2034	20	0.0	71.45%	5	C:intracellular membrane-bounded organelle; C:cytoplasmic part; F:galactosylceramidase activity; P:galactosylceramide catabolic process; P:carbohydrate metabolic process	EC:3.2.1.46	IPR001286 (PRINTS); IPR013781 (G3DSA:3.20.20.GENE3D); IPR017853 (SUPERFAMILY); PTHR15172:SF0 (PANTHER), seg (SEG), SignalP-NN(euk) (SIGNALP), tmhmm (TMHMM)
DLAgn_00019610	PSMA6	proteasome subunit alpha type-6-like	861	20	3.49454E-131	96.9%	9	C:nuclear matrix; F:RNA binding; P:ubiquitin-dependent protein catabolic process; C:mitochondrion; F:threonine-type endopeptidase activity; F:NF-kappaB binding; C:proteasome core complex, alpha-subunit complex; C:polysome; P:positive regulation of NF-kappaB transcription factor activity	EC:3.4.25.0	IPR000426 (PFAM); IPR001353 (PFAM); IPR023332 (PROFILE); G3DSA:3.60.20.10 (GENE3D), PTHR11599 (PANTHER), PTHR11599:SF11 (PANTHER), SSF56235 (SUPERFAMILY)
DLAgn_00022420	TPP1	tripeptidyl-peptidase 1 precursor	1683	20	0.0	83.95%	7	F:tripeptidyl-peptidase activity; C:lysosome; P:peptide catabolic process; P:proteolysis; P:nervous system development; F:serine-type endopeptidase activity; P:bone resorption	EC:3.4.21.0	IPR000209 (G3DSA:3.40.50.GENE3D); IPR009020 (SUPERFAMILY); IPR015366 (PFAM); PTHR14218 (PANTHER), seg (SEG), SignalP-NN(euk) (SIGNALP)
DLAgn_00022660	IAH1	isoamyl acetate-hydrolyzing esterase 1 homolog	777	20	7.41679E-111	80.3%	2	P:lipid catabolic process; F:hydrolase activity, acting on ester bonds	-	IPR001087 (PFAM); IPR013831 (G3DSA:3.40.50.GENE3D); PTHR32130 (PANTHER), PTHR32130:SF0 (PANTHER), seg (SEG), SSF52266 (SUPERFAMILY)
DLAgn_00023040	ZMPSTE24	caax prenyl protease 1 homolog	1401	20	0.0	86.8%	9	P:nuclear envelope organization; P:prenylated protein catabolic process; P:CAAX-box protein processing; C:integral to membrane; C:Golgi membrane; F:metal ion binding; F:metalloendopeptidase activity; F:metalloexopeptidase activity; C:endoplasmic reticulum membrane	EC:3.4.24.0	IPR001915 (PFAM); IPR027057 (PTHR10120:PANTHER); G3DSA:3.30.2010.10 (GENE3D), PTHR10120 (PANTHER), seg (SEG), tmhmm (TMHMM)
DLAgn_00025010	HADHA	trifunctional enzyme subunit mitochondrial-like	2292	20	0.0	85.35%	16	C:mitochondrial fatty acid beta-oxidation multienzyme complex; F:NAD binding; F:long-chain-enoyl-CoA hydratase activity; F:fatty-acyl-CoA binding; C:nucleolus; F:acetyl-CoA C-acyltransferase activity; C:mitochondrial inner membrane; F:protein complex binding; C:mitochondrial nucleoid; P:response to bacterium; F:3-hydroxyacyl-CoA dehydrogenase activity; P:fatty acid beta-oxidation; P:response to i…	EC:4.2.1.74; EC:2.3.1.16; EC:1.1.1.35; EC:1.1.1.211; EC:4.2.1.17	IPR001753 (PFAM); IPR006108 (PFAM); IPR006176 (PFAM); IPR006180 (PROSITE); IPR008927 (SUPERFAMILY); IPR012803 (TIGRFAMs); IPR013328 (G3DSA:1.10.1040.GENE3D); IPR016040 (G3DSA:3.40.50.GENE3D); IPR018376 (PROSITE); G3DSA:3.90.226.10 (GENE3D), PTHR23309 (PANTHER), seg (SEG), SSF51735 (SUPERFAMILY), SSF52096 (SUPERFAMILY)
DLAgn_00025070	MAPRE3B	microtubule-associated protein rp eb family member 3-like	825	20	2.92665E-156	89.8%	11	F:microtubule binding; C:dendrite; C:midbody; F:hydrolase activity, acting on carbon-nitrogen (but not peptide) bonds, in cyclic amides; P:cell division; C:cytoplasmic microtubule; P:mitosis; C:neuronal cell body; P:pyrimidine nucleobase catabolic process; C:perinuclear region of cytoplasm; P:positive regulation of transcription, DNA-dependent	EC:3.5.2.0	IPR001715 (G3DSA:1.10.418.GENE3D); IPR004953 (PFAM); IPR027328 (PANTHER); coil (COIL), PTHR10623:SF9 (PANTHER)
DLAgn_00026270	PSEN1	presenilin 1	1638	20	0.0	72.75%	67	C:axon; P:immune response; P:regulation of synaptic transmission; C:neuronal cell body; P:protein processing; P:canonical Wnt receptor signaling pathway; P:organ morphogenesis; P:tissue morphogenesis; P:positive regulation of response to stimulus; P:Notch receptor processing; C:growth cone; P:regulation of MAPK cascade; P:swimming behavior; P:regulation of cellular catabolic process; C:mitochondr…	EC:3.4.23.0	IPR001108 (PRINTS); IPR002031 (PTHR10202:PANTHER); IPR006639 (SMART); seg (SEG), tmhmm (TMHMM)
DLAgn_00030490	RPS25	40s ribosomal protein s25-like	378	20	2.62561E-37	76.5%	11	P:nuclear-transcribed mRNA catabolic process, nonsense-mediated decay; P:translational termination; P:translational initiation; P:ribosomal small subunit assembly; P:translational elongation; C:nucleolus; F:structural constituent of ribosome; F:RNA binding; P:viral transcription; P:SRP-dependent cotranslational protein targeting to membrane; C:cytosolic small ribosomal subunit	-	IPR004977 (PRODOM); seg (SEG)
DLAgn_00035740	DHX34	probable atp-dependent rna helicase dhx34	3477	20	0.0	75.0%	7	F:zinc ion binding; F:nucleic acid binding; C:intracellular; F:ATP binding; F:helicase activity; P:nuclear-transcribed mRNA catabolic process, nonsense-mediated decay; P:embryo development	-	IPR001650 (PFAM); IPR007502 (PFAM); IPR011709 (PFAM); IPR014001 (SMART); IPR027417 (SUPERFAMILY); coil (COIL), G3DSA:3.40.50.300 (GENE3D), PTHR18934 (PANTHER), PTHR18934:SF68 (PANTHER), seg (SEG)
DLAgn_00036530	CAPN3	calpain isoform cra_a	2112	20	0.0	65.5%	16	P:gene expression; P:negative regulation of biological process; P:cellular component organization; P:proteolysis; F:calcium-dependent cysteine-type endopeptidase activity; P:regulation of macromolecule metabolic process; C:cytoplasm; P:regulation of primary metabolic process; P:regulation of cellular metabolic process; F:protein binding; P:cell differentiation; P:positive regulation of cellular p…	-	IPR001300 (PFAM); IPR002048 (PROFILE); IPR011992 (G3DSA:1.10.238.GENE3D); IPR018247 (PROSITE); IPR022682 (PFAM); IPR022683 (SMART); IPR022684 (PRINTS); G3DSA:2.60.120.380 (GENE3D), G3DSA:3.90.70.10 (GENE3D), PTHR10183 (PANTHER), PTHR10183:SF155 (PANTHER), seg (SEG), SSF47473 (SUPERFAMILY), SSF54001 (SUPERFAMILY)
DLAgn_00039040	USP25	ubiquitin carboxyl-terminal hydrolase 25	3237	20	0.0	82.45%	7	F:ubiquitin-specific protease activity; P:dorsal/ventral pattern formation; F:SUMO binding; P:protein K48-linked deubiquitination; P:protein K63-linked deubiquitination; P:ubiquitin-dependent protein catabolic process; F:ubiquitin thiolesterase activity	EC:3.1.2.15	IPR001394 (PFAM); IPR003903 (PFAM); IPR009060 (SUPERFAMILY); IPR018200 (PROSITE); PTHR24006 (PANTHER), PTHR24006:SF111 (PANTHER), seg (SEG), SSF54001 (SUPERFAMILY)
DLAgn_00042740	RL23A	60s ribosomal protein l23a	495	20	4.04495E-69	97.45%	15	P:translational initiation; P:viral transcription; P:regulation of cell cycle; F:rRNA binding; F:structural constituent of ribosome; P:translational elongation; C:TORC2 complex; F:protein binding; F:nucleotide binding; P:translational termination; P:cell proliferation; P:SRP-dependent cotranslational protein targeting to membrane; C:cytosolic large ribosomal subunit; P:nuclear-transcribed mRNA ca…	-	IPR001014 (PROSITE); IPR005633 (PFAM); IPR012677 (G3DSA:3.30.70.GENE3D); IPR012678 (SUPERFAMILY); IPR013025 (PFAM); IPR019985 (TIGRFAMs); PTHR11620 (PANTHER), seg (SEG)
DLAgn_00043080	SMPD1	sphingomyelin phosphodiesterase	1809	20	0.0	73.2%	3	P:sphingomyelin catabolic process; F:sphingomyelin phosphodiesterase activity; P:regulation of cellular process	EC:3.1.4.12	IPR004843 (PFAM); IPR008139 (SMART); IPR011001 (G3DSA:1.10.225.GENE3D); IPR011160 (PIR); G3DSA:3.60.21.10 (GENE3D), PTHR10340 (PANTHER), PTHR10340:SF13 (PANTHER), PS51257 (PROFILE), seg (SEG), SignalP-NN(euk) (SIGNALP), tmhmm (TMHMM), SSF56300 (SUPERFAMILY)
DLAgn_00045490	SKP1	s-phase kinase-associated protein 1a	396	20	2.17448E-47	82.0%	17	C:nucleoplasm; F:kinase activity; P:Notch signaling pathway; P:G1 phase of mitotic cell cycle; F:protein binding; P:positive regulation of ubiquitin-protein ligase activity involved in mitotic cell cycle; P:viral reproduction; P:phosphorylation; C:cytosol; C:SCF ubiquitin ligase complex; F:ubiquitin-protein ligase activity; P:S phase of mitotic cell cycle; P:G1/S transition of mitotic cell cycle;…	EC:6.3.2.19	IPR001232 (PANTHER); IPR011333 (G3DSA:3.30.710.GENE3D); IPR016072 (PFAM); IPR016897 (PIR); PTHR11165:SF46 (PANTHER), seg (SEG), SignalP-NN(euk) (SIGNALP)
DLAgn_00045840	CNOT8	ccr4-not transcription complex subunit 8	858	20	5.86764E-163	95.95%	13	C:cytosol; F:nucleic acid binding; P:nuclear-transcribed mRNA poly(A) tail shortening; P:regulation of transcription, DNA-dependent; C:CCR4-NOT complex; P:negative regulation of cell proliferation; F:poly(A)-specific ribonuclease activity; F:protein binding; F:sequence-specific DNA binding transcription factor activity; P:positive regulation of cell proliferation; C:nucleus; P:exonucleolytic nucl…	EC:3.1.13.4	IPR006941 (PFAM); IPR012337 (SUPERFAMILY); IPR027212 (PTHR10797:PANTHER); G3DSA:3.30.420.10 (GENE3D), PTHR10797 (PANTHER)
DLAgn_00046470	USP2A	ubiquitin carboxyl-terminal hydrolase 2-like	1425	20	0.0	82.85%	3	P:ubiquitin-dependent protein catabolic process; F:cysteine-type peptidase activity; F:ubiquitin thiolesterase activity	EC:3.1.2.15	IPR001394 (PFAM); IPR018200 (PROSITE); PTHR24006 (PANTHER), PTHR24006:SF92 (PANTHER), seg (SEG), SSF54001 (SUPERFAMILY)
DLAgn_00046820	SMG8	protein smg8	2838	20	0.0	77.7%	5	C:cytosol; P:regulation of protein kinase activity; F:protein binding; P:gene expression; P:nuclear-transcribed mRNA catabolic process, nonsense-mediated decay	-	IPR019354 (PFAM); PTHR13091 (PANTHER), PTHR13091:SF0 (PANTHER), seg (SEG)
DLAgn_00047950	HIBCH	3-hydroxyisobutyryl- mitochondrial-like	1149	20	0.0	82.0%	3	F:3-hydroxyisobutyryl-CoA hydrolase activity; P:branched-chain amino acid catabolic process; C:mitochondrion	EC:3.1.2.4	G3DSA:3.90.226.10 (GENE3D), PTHR11941 (PANTHER), PTHR11941:SF9 (PANTHER), PF13766 (PFAM), seg (SEG), SSF52096 (SUPERFAMILY)
DLAgn_00053300	IRG1	immune-responsive gene 1 protein homolog	1425	20	0.0	67.7%	3	F:2-methylcitrate dehydratase activity; P:propionate catabolic process; P:response to lipopolysaccharide	EC:4.2.1.79	IPR005656 (PANTHER); G3DSA:3.30.1330.120 (GENE3D), PTHR16943:SF7 (PANTHER), seg (SEG)
DLAgn_00054180	ESD	s-formylglutathione hydrolase	486	20	7.80769E-62	88.05%	3	F:S-formylglutathione hydrolase activity; F:carboxylesterase activity; P:formaldehyde catabolic process	EC:3.1.2.12; EC:3.1.1.1	IPR000801 (PFAM); IPR014186 (PANTHER); G3DSA:3.40.50.1820 (GENE3D), seg (SEG), SignalP-NN(euk) (SIGNALP), SSF53474 (SUPERFAMILY)
DLAgn_00054250	DNAJC10	dnaj homolog subfamily c member 10	702	20	6.35653E-100	81.8%	12	F:protein disulfide oxidoreductase activity; P:regulation of primary metabolic process; F:protein binding; P:regulation of phosphate metabolic process; F:electron carrier activity; P:cellular protein metabolic process; P:cell redox homeostasis; P:response to endoplasmic reticulum stress; P:glycerol ether metabolic process; P:organic substance catabolic process; C:endoplasmic reticulum; P:cellular…	-	IPR005746 (PRINTS); IPR012336 (G3DSA:3.40.30.GENE3D); IPR013766 (PFAM); IPR017937 (PROSITE); PTHR24078 (PANTHER), PTHR24078:SF26 (PANTHER)
DLAgn_00056530	SMG5	protein smg5	3372	20	0.0	85.55%	6	C:cytoplasm; P:embryo development; F:protein phosphatase 2A binding; P:nuclear-transcribed mRNA catabolic process, nonsense-mediated decay; P:regulation of dephosphorylation; C:nucleus	-	IPR002716 (PFAM); IPR006596 (SMART); IPR018834 (PFAM); IPR019458 (PFAM); coil (COIL), PTHR15696 (PANTHER), seg (SEG), SSF48452 (SUPERFAMILY)
DLAgn_00058670	USP5	ubiquitin carboxyl-terminal hydrolase 5	2490	20	0.0	83.7%	13	P:regulation of autophagy; P:ubiquitin-dependent protein catabolic process; F:ubiquitin thiolesterase activity; F:omega peptidase activity; F:zinc ion binding; P:dorsal/ventral pattern formation; P:regulation of transcription, DNA-dependent; F:ubiquitin binding; P:protein stabilization; P:protein K63-linked deubiquitination; F:cysteine-type endopeptidase activity; F:ubiquitin-specific protease ac…	EC:3.1.2.15; EC:3.4.19.0; EC:3.4.22.0	IPR000449 (PFAM); IPR001394 (PFAM); IPR001607 (PFAM); IPR009060 (SUPERFAMILY); IPR013083 (G3DSA:3.30.40.GENE3D); IPR015940 (SMART); IPR016652 (PIR); IPR018200 (PROSITE); G3DSA:1.10.8.10 (GENE3D), PTHR24006 (PANTHER), PTHR24006:SF149 (PANTHER), seg (SEG), SSF54001 (SUPERFAMILY)
DLAgn_00059640	RPS9	ribosomal protein s9	585	20	1.18992E-94	100.0%	14	P:nuclear-transcribed mRNA catabolic process, nonsense-mediated decay; P:translational termination; P:translational initiation; F:protein binding; P:translational elongation; C:nucleolus; F:translation regulator activity; P:positive regulation of cell proliferation; P:regulation of translation; F:structural constituent of ribosome; P:viral transcription; P:SRP-dependent cotranslational protein ta…	-	IPR001912 (PFAM); IPR002942 (G3DSA:3.10.290.GENE3D); IPR005710 (TIGRFAMs); IPR018079 (PROSITE); IPR022801 (PANTHER); PTHR11831:SF3 (PANTHER), seg (SEG), SSF55174 (SUPERFAMILY)
DLAgn_00061730	HACL1	2-hydroxyacyl- lyase 1	1707	20	0.0	86.15%	8	F:thiamine pyrophosphate binding; P:protein oligomerization; C:peroxisome; F:carbon-carbon lyase activity; F:identical protein binding; P:fatty acid alpha-oxidation; F:receptor binding; F:magnesium ion binding	-	IPR011766 (PFAM); IPR012000 (PFAM); IPR012001 (PFAM); G3DSA:3.40.50.1220 (GENE3D), G3DSA:3.40.50.970 (GENE3D), PTHR18968 (PANTHER), PTHR18968:SF6 (PANTHER), seg (SEG), SSF52467 (SUPERFAMILY), SSF52518 (SUPERFAMILY)
DLAgn_00064410	BCKDHB	2-oxoisovalerate dehydrogenase subunit mitochondrial	1209	20	0.0	87.35%	3	F:alpha-ketoacid dehydrogenase activity; C:mitochondrial alpha-ketoglutarate dehydrogenase complex; P:branched-chain amino acid catabolic process	-	IPR005475 (PFAM); IPR005476 (PFAM); IPR009014 (SUPERFAMILY); IPR015941 (G3DSA:3.40.50.GENE3D); G3DSA:3.40.50.970 (GENE3D), PTHR11624 (PANTHER), PTHR11624:SF21 (PANTHER), seg (SEG), SSF52518 (SUPERFAMILY)
DLAgn_00065180	STT3B	dolichyl-diphosphooligosaccharide--protein glycosyltransferase subunit stt3b	2436	20	0.0	87.55%	8	C:oligosaccharyltransferase complex; P:ER-associated protein catabolic process; P:protein N-linked glycosylation via asparagine; P:glycoprotein catabolic process; P:post-translational protein modification; P:response to unfolded protein; F:dolichyl-diphosphooligosaccharide-protein glycotransferase activity; P:co-translational protein modification	EC:2.4.1.119	IPR003674 (PFAM); PTHR13872 (PANTHER), PTHR13872:SF12 (PANTHER), seg (SEG), SignalP-NN(euk) (SIGNALP), tmhmm (TMHMM)
DLAgn_00065530	NAGA	alpha-n-acetylgalactosaminidase	1311	20	0.0	80.65%	8	C:cytoplasm; F:alpha-N-acetylgalactosaminidase activity; F:alpha-galactosidase activity; P:carbohydrate catabolic process; P:glycosylceramide catabolic process; P:oligosaccharide metabolic process; F:protein homodimerization activity; P:glycoside catabolic process	EC:3.2.1.49; EC:3.2.1.22	IPR000111 (PFAM); IPR002241 (PRINTS); IPR013780 (G3DSA:2.60.40.GENE3D); IPR013785 (G3DSA:3.20.20.GENE3D); IPR017853 (SUPERFAMILY); PTHR11452 (PANTHER), SignalP-NN(euk) (SIGNALP), SSF51011 (SUPERFAMILY)
DLAgn_00067200	PSMA6A	proteasome subunit alpha type-6	741	20	3.24051E-137	98.15%	9	C:nuclear matrix; F:RNA binding; P:ubiquitin-dependent protein catabolic process; C:mitochondrion; F:threonine-type endopeptidase activity; F:NF-kappaB binding; C:proteasome core complex, alpha-subunit complex; C:polysome; P:positive regulation of NF-kappaB transcription factor activity	EC:3.4.25.0	IPR000426 (PFAM); IPR001353 (PFAM); IPR023332 (PROFILE); G3DSA:3.60.20.10 (GENE3D), PTHR11599 (PANTHER), PTHR11599:SF11 (PANTHER), SSF56235 (SUPERFAMILY)
DLAgn_00067230	CALM1	calmodulin 2 (phosphorylase delta)	450	20	1.65841E-79	100.0%	61	P:positive regulation of ryanodine-sensitive calcium-release channel activity; P:detection of calcium ion; P:regulation of heart rate; P:neurotrophin TRK receptor signaling pathway; P:glucose metabolic process; P:regulation of store-operated calcium channel activity; F:phosphatidylinositol 3-kinase binding; F:nitric-oxide synthase binding; P:regulation of cell communication by electrical coupling…	-	IPR001125 (PRINTS); IPR002048 (SMART); IPR011992 (G3DSA:1.10.238.GENE3D); IPR018247 (PROSITE); PTHR23050 (PANTHER), SSF47473 (SUPERFAMILY)
DLAgn_00068030	RPS29	40s ribosomal protein s29	171	20	1.73436E-28	100.0%	10	P:translational initiation; P:viral transcription; F:zinc ion binding; F:structural constituent of ribosome; P:translational elongation; C:cytosolic small ribosomal subunit; P:translational termination; P:SRP-dependent cotranslational protein targeting to membrane; F:hydrolase activity; P:nuclear-transcribed mRNA catabolic process, nonsense-mediated decay	-	IPR001209 (PFAM); IPR018271 (PROSITE); PTHR12010 (PANTHER), PTHR12010:SF2 (PANTHER)
DLAgn_00068700	NAGA	alpha-n-acetylgalactosaminidase	1305	20	0.0	85.05%	8	F:alpha-N-acetylgalactosaminidase activity; F:alpha-galactosidase activity; P:carbohydrate catabolic process; P:glycosylceramide catabolic process; C:lysosome; P:oligosaccharide metabolic process; F:protein homodimerization activity; P:glycoside catabolic process	EC:3.2.1.49; EC:3.2.1.22	IPR000111 (PFAM); IPR002241 (PRINTS); IPR013780 (G3DSA:2.60.40.GENE3D); IPR013785 (G3DSA:3.20.20.GENE3D); IPR017853 (SUPERFAMILY); PTHR11452 (PANTHER), seg (SEG), SignalP-NN(euk) (SIGNALP), tmhmm (TMHMM), SSF51011 (SUPERFAMILY)
DLAgn_00068830	NBAS	neuroblastoma-amplified sequence	7209	20	0.0	77.35%	3	P:embryo development; P:nuclear-transcribed mRNA catabolic process, nonsense-mediated decay; F:protein binding	-	IPR001680 (SMART); IPR013244 (PFAM); IPR015943 (G3DSA:2.130.10.GENE3D); IPR017986 (SUPERFAMILY); coil (COIL), PTHR15922 (PANTHER), PTHR15922:SF5 (PANTHER), seg (SEG), tmhmm (TMHMM)
DLAgn_00069170	TDH	l-threonine 3- mitochondrial-like	1170	20	0.0	94.15%	6	F:L-threonine 3-dehydrogenase activity; P:threonine catabolic process; F:coenzyme binding; C:mitochondrion; F:nucleotide binding; P:oxidation-reduction process	EC:1.1.1.103	IPR001509 (PFAM); IPR016040 (G3DSA:3.40.50.GENE3D); G3DSA:3.90.25.10 (GENE3D), PTHR10366 (PANTHER), PTHR10366:SF12 (PANTHER), SignalP-NN(euk) (SIGNALP), SSF51735 (SUPERFAMILY)
DLAgn_00072250	XRN2	5 -3 exoribonuclease 2-like	2916	20	0.0	83.55%	11	C:aggresome; P:cell growth; F:zinc ion binding; F:nucleic acid binding; F:5'-3' exoribonuclease activity; C:nucleolus; P:regulation of transcription, DNA-dependent; P:spermatogenesis; P:DNA-dependent transcription, termination; P:DNA catabolic process, exonucleolytic; P:mRNA processing	-	IPR001878 (PROFILE); IPR004859 (PFAM); IPR017151 (PIR); seg (SEG), SignalP-NN(euk) (SIGNALP)
DLAgn_00073240	CAD	carbamoyl-phosphate synthetase aspartate and dihydroorotase	6696	20	0.0	84.85%	20	F:aspartate carbamoyltransferase activity; P:'de novo' pyrimidine nucleobase biosynthetic process; F:amino acid binding; P:muscle contraction; F:myosin binding; C:cytosol; F:actin binding; F:metal ion binding; C:myofibril; P:retina development in camera-type eye; F:dihydroorotase activity; P:'de novo' UMP biosynthetic process; C:cytoskeleton; P:glutamine catabolic process; C:nuclear matrix; F:car…	EC:2.1.3.2; EC:3.5.2.3; EC:6.3.5.5	IPR002082 (PRINTS); IPR002195 (PROSITE); IPR002474 (G3DSA:3.50.30.GENE3D); IPR005479 (PFAM); IPR005480 (G3DSA:1.10.1030.GENE3D); IPR005481 (PFAM); IPR005483 (PRINTS); IPR006130 (PRINTS); IPR006131 (PFAM); IPR006132 (PFAM); IPR006274 (HAMAP); IPR006275 (TIGRFAMs); IPR011059 (SUPERFAMILY); IPR011607 (G3DSA:3.40.50.GENE3D); IPR011761 (PROFILE); IPR013815 (G3DSA:3.30.1490.GENE3D); IPR013816 (G3DSA:3.…
DLAgn_00073340	PSMC6	proteasome ( macropain) 26s 6	1170	20	0.0	98.45%	7	C:cytoplasm; F:peptidase activity; P:protein catabolic process; F:ATP binding; C:proteasome complex; F:nucleoside-triphosphatase activity; P:proteolysis	EC:3.6.1.15	IPR003593 (SMART); IPR003959 (PFAM); IPR003960 (PROSITE); IPR005937 (TIGRFAMs); IPR027417 (SUPERFAMILY); coil (COIL), G3DSA:1.10.8.60 (GENE3D), G3DSA:3.40.50.300 (GENE3D), PTHR23073 (PANTHER), PTHR23073:SF10 (PANTHER)
DLAgn_00073440	NT5E	5 -nucleotidase-like	1734	20	0.0	80.75%	10	P:adenosine biosynthetic process; C:extracellular vesicular exosome; F:metal ion binding; F:5'-nucleotidase activity; P:AMP catabolic process; P:response to copper ion; F:nucleotide binding; C:cytoplasm; P:negative regulation of inflammatory response; C:plasma membrane	EC:3.1.3.5	IPR004843 (PFAM); IPR006146 (PROSITE); IPR006179 (PRINTS); IPR008334 (G3DSA:3.90.780.GENE3D); G3DSA:3.60.21.10 (GENE3D), PTHR11575:SF7 (PANTHER), seg (SEG), SignalP-NN(euk) (SIGNALP), tmhmm (TMHMM), SSF56300 (SUPERFAMILY)
DLAgn_00075740	TCEB1	transcription elongation factor b polypeptide 1	339	20	8.43797E-60	100.0%	12	C:nucleoplasm; P:positive regulation of transcription elongation from RNA polymerase II promoter; F:translation elongation factor activity; P:translational elongation; P:regulation of transcription from RNA polymerase II promoter in response to hypoxia; C:cytosol; P:ubiquitin-dependent protein catabolic process; F:ubiquitin-protein ligase activity; P:virus-host interaction; P:positive regulation …	EC:6.3.2.19	IPR001232 (SMART); IPR011333 (G3DSA:3.30.710.GENE3D); IPR016073 (PFAM); PTHR20648 (PANTHER), PTHR20648:SF0 (PANTHER)
DLAgn_00076120	ABHD10	mycophenolic acid acyl-glucuronide mitochondrial	882	20	1.73545E-165	88.85%	4	F:hydrolase activity, hydrolyzing O-glycosyl compounds; P:glucuronoside catabolic process; C:cytosol; C:mitochondrion	EC:3.2.1.0	G3DSA:3.40.50.1820 (GENE3D), PTHR16138 (PANTHER), PF12697 (PFAM), SSF53474 (SUPERFAMILY)
DLAgn_00076180	PAN3	pab-dependent poly -specific ribonuclease subunit 3-like	2148	20	0.0	77.35%	8	F:transferase activity, transferring phosphorus-containing groups; P:deadenylation-dependent decapping of nuclear-transcribed mRNA; C:cytoplasmic mRNA processing body; C:centrosome; P:positive regulation of cytoplasmic mRNA processing body assembly; P:protein targeting; F:nucleic acid binding; F:zinc ion binding	-	IPR000571 (G3DSA:4.10.1000.GENE3D); PTHR12272 (PANTHER), PTHR12272:SF7 (PANTHER), seg (SEG), SSF90229 (SUPERFAMILY)
DLAgn_00076260	USP12	ubiquitin carboxyl-terminal hydrolase 12	1119	20	0.0	98.2%	6	F:ubiquitin-specific protease activity; P:protein deubiquitination; F:protein binding; P:ubiquitin-dependent protein catabolic process; F:ubiquitin thiolesterase activity; F:cysteine-type endopeptidase activity	EC:3.1.2.15; EC:3.4.22.0	IPR001394 (PFAM); IPR018200 (PROSITE); G3DSA:2.20.210.10 (GENE3D), PTHR24006 (PANTHER), PTHR24006:SF123 (PANTHER), SSF54001 (SUPERFAMILY)
DLAgn_00077400	ENOSF1	mitochondrial enolase superfamily member 1	1314	20	0.0	87.15%	4	F:metal ion binding; F:isomerase activity; C:mitochondrion; P:cellular amino acid catabolic process	-	IPR001354 (PANTHER); IPR013341 (PFAM); IPR013342 (PFAM); IPR018110 (PROSITE); G3DSA:3.20.20.120 (GENE3D), G3DSA:3.30.390.10 (GENE3D), PTHR13794:SF2 (PANTHER), PF13378 (PFAM), SSF51604 (SUPERFAMILY), SSF54826 (SUPERFAMILY)
DLAgn_00079010	CUL1	cullin 1a	2331	20	0.0	96.65%	9	P:apoptotic process; C:SCF ubiquitin ligase complex; F:ubiquitin protein ligase binding; P:protein monoubiquitination; P:organ morphogenesis; F:ubiquitin-protein ligase activity; P:virus-host interaction; P:SCF-dependent proteasomal ubiquitin-dependent protein catabolic process; P:cell proliferation	EC:6.3.2.19	IPR001373 (PFAM); IPR011991 (G3DSA:1.10.10.GENE3D); IPR016157 (PROSITE); IPR016158 (SMART); IPR016159 (SUPERFAMILY); IPR019559 (PFAM); coil (COIL), G3DSA:1.20.1310.10 (GENE3D), G3DSA:4.10.1030.10 (GENE3D), PTHR11932 (PANTHER), PTHR11932:SF19 (PANTHER), seg (SEG), SSF46785 (SUPERFAMILY)
DLAgn_00079590	LRSAM1	e3 ubiquitin-protein ligase lrsam1-like	2199	20	0.0	70.65%	12	F:zinc ion binding; P:protein polyubiquitination; F:ubiquitin-protein ligase activity; F:protein binding; C:membrane part; P:protein autoubiquitination; P:negative regulation of endocytosis; P:neuron development; P:non-lytic virus budding; P:ubiquitin-dependent endocytosis; P:protein catabolic process; C:cytoplasm	EC:6.3.2.19	IPR001611 (PFAM); IPR001660 (SMART); IPR001841 (SMART); IPR003591 (SMART); IPR011510 (PFAM); IPR013083 (G3DSA:3.30.40.GENE3D); IPR013761 (G3DSA:1.10.150.GENE3D); coil (COIL), G3DSA:3.80.10.10 (GENE3D), PTHR23155 (PANTHER), PTHR23155:SF13 (PANTHER), PF13855 (PFAM), PF13920 (PFAM), SM00364 (SMART), seg (SEG), SSF52058 (SUPERFAMILY), SSF57850 (SUPERFAMILY)
DLAgn_00080530	HPSE	heparanase isoform 1	1644	20	0.0	75.4%	16	P:positive regulation of osteoblast proliferation; C:membrane; P:cell-matrix adhesion; F:beta-glucuronidase activity; F:heparanase activity; P:glycosaminoglycan catabolic process; F:syndecan binding; P:heparan sulfate proteoglycan catabolic process; F:protein dimerization activity; P:carbohydrate metabolic process; P:positive regulation vascular endothelial growth factor production; P:positive re…	EC:3.2.1.31	IPR005199 (PANTHER); IPR013781 (G3DSA:3.20.20.GENE3D); IPR017853 (SUPERFAMILY); PTHR14363:SF1 (PANTHER), seg (SEG), SignalP-NN(euk) (SIGNALP)
DLAgn_00081890	BHMT	betaine--homocysteine s-methyltransferase 1-like	1203	20	0.0	93.2%	9	P:amino-acid betaine catabolic process; P:methionine biosynthetic process; F:zinc ion binding; F:betaine-homocysteine S-methyltransferase activity; P:methylation; P:digestive system development; F:homocysteine S-methyltransferase activity; P:type B pancreatic cell development; C:cytoplasm	EC:2.1.1.5; EC:2.1.1.10	IPR003726 (G3DSA:3.20.20.GENE3D); IPR017226 (PIR); PTHR21091 (PANTHER), PTHR21091:SF5 (PANTHER)
DLAgn_00082310	HEXB	beta-hexosaminidase subunit beta-like	1677	20	0.0	84.25%	26	P:skeletal system development; P:angiogenesis; C:acrosomal vesicle; P:ganglioside catabolic process; P:sensory perception of sound; P:locomotory behavior; P:regulation of cell shape; C:membrane; P:cellular calcium ion homeostasis; P:lysosome organization; F:beta-N-acetylhexosaminidase activity; C:lysosome; P:cellular protein metabolic process; P:male courtship behavior; F:protein heterodimerizati…	EC:3.2.1.52	IPR013781 (G3DSA:3.20.20.GENE3D); IPR015882 (PFAM); IPR015883 (PFAM); IPR017853 (SUPERFAMILY); IPR025705 (PRINTS); G3DSA:3.30.379.10 (GENE3D), PTHR22600 (PANTHER), seg (SEG), SignalP-NN(euk) (SIGNALP), SSF55545 (SUPERFAMILY)
DLAgn_00088400	ALDH1L1	cytosolic 10-formyltetrahydrofolate dehydrogenase	2706	20	0.0	91.5%	11	P:10-formyltetrahydrofolate catabolic process; P:oxidation-reduction process; F:oxidoreductase activity, acting on the aldehyde or oxo group of donors, NAD or NADP as acceptor; P:biosynthetic process; F:hydroxymethyl-, formyl- and related transferase activity; F:formyltetrahydrofolate dehydrogenase activity; P:methylation; P:one-carbon metabolic process; C:cytoplasm; F:hydrolase activity; F:methy…	EC:1.2.1.0; EC:2.1.2.0; EC:1.5.1.6; EC:2.1.1.0	IPR001555 (PROSITE); IPR002376 (G3DSA:3.40.50.GENE3D); IPR005793 (G3DSA:3.10.25.GENE3D); IPR009081 (G3DSA:1.10.1200.GENE3D); IPR011034 (SUPERFAMILY); IPR011407 (PIR); IPR015590 (PFAM); IPR016160 (PROSITE); IPR016161 (SUPERFAMILY); IPR016162 (G3DSA:3.40.605.GENE3D); IPR016163 (G3DSA:3.40.309.GENE3D); PTHR11699 (PANTHER), PTHR11699:SF46 (PANTHER), seg (SEG)
DLAgn_00089500	CYLD	ubiquitin carboxyl-terminal hydrolase cyld isoform 2	2136	20	0.0	65.6%	5	P:single-organism cellular process; C:cell part; P:regulation of cellular process; F:ubiquitin thiolesterase activity; P:ubiquitin-dependent protein catabolic process	EC:3.1.2.15	IPR000938 (G3DSA:2.30.30.GENE3D); IPR001394 (PFAM); PTHR11830 (PANTHER), PTHR11830:SF1 (PANTHER), seg (SEG), SSF54001 (SUPERFAMILY)
DLAgn_00091450	PSMA5	proteasome subunit alpha type-5	726	20	5.125E-132	99.45%	5	C:cytoplasm; C:proteasome core complex, alpha-subunit complex; P:ubiquitin-dependent protein catabolic process; C:nucleus; F:threonine-type endopeptidase activity	EC:3.4.25.0	IPR000426 (PFAM); IPR001353 (PFAM); IPR023332 (PROFILE); G3DSA:3.60.20.10 (GENE3D), PTHR11599 (PANTHER), PTHR11599:SF14 (PANTHER), SSF56235 (SUPERFAMILY)
DLAgn_00092930	RAB7	ras-related protein rab-7a-like	624	20	1.43038E-115	99.2%	16	P:phagosome acidification; C:phagocytic vesicle; F:GTP binding; C:lysosome; P:GTP catabolic process; C:Golgi apparatus; C:late endosome; P:small GTPase mediated signal transduction; P:endosome to lysosome transport; P:protein targeting to lysosome; P:early endosome to late endosome transport; F:GTPase activity; P:epidermal growth factor catabolic process; P:phagosome-lysosome fusion; P:nucleocyto…	-	IPR001806 (PRINTS); IPR002041 (SMART); IPR003578 (SMART); IPR003579 (SMART); IPR005225 (TIGRFAMs); IPR020849 (SMART); IPR027417 (SUPERFAMILY); G3DSA:3.40.50.300 (GENE3D), PTHR24073 (PANTHER), PTHR24073:SF57 (PANTHER), PS51419 (PROFILE), SignalP-NN(euk) (SIGNALP)
DLAgn_00093100	USP4	ubiquitin carboxyl-terminal hydrolase 4-like	3069	20	0.0	78.05%	10	P:ubiquitin-dependent protein catabolic process; F:ubiquitin thiolesterase activity; F:binding; P:protein localization to cell surface; P:regulation of protein stability; F:ubiquitin-specific protease activity; P:negative regulation of protein ubiquitination; P:protein deubiquitination; C:cytoplasm; C:nucleus	EC:3.1.2.15	IPR001394 (PFAM); IPR006615 (PFAM); IPR018200 (PROSITE); G3DSA:3.30.2230.10 (GENE3D), PTHR24006 (PANTHER), PTHR24006:SF34 (PANTHER), seg (SEG), SSF143791 (SUPERFAMILY), SSF54001 (SUPERFAMILY)
DLAgn_00093430	USP49	ubiquitin carboxyl-terminal hydrolase 49	2034	20	0.0	77.5%	5	F:peptidase activity; C:intracellular part; F:ubiquitin thiolesterase activity; P:ubiquitin-dependent protein catabolic process; F:zinc ion binding	EC:3.1.2.15	IPR001394 (PFAM); IPR001607 (PFAM); IPR013083 (G3DSA:3.30.40.GENE3D); IPR018200 (PROSITE); coil (COIL), PTHR24006 (PANTHER), PTHR24006:SF63 (PANTHER), seg (SEG), SSF54001 (SUPERFAMILY)
DLAgn_00097590	DNSL3	deoxyribonuclease gamma precursor	936	20	1.29348E-129	83.65%	4	F:endonuclease activity; P:nucleic acid phosphodiester bond hydrolysis; P:DNA catabolic process; F:deoxyribonuclease activity	-	IPR005135 (G3DSA:3.60.10.GENE3D); IPR008185 (PRINTS); IPR016202 (PANTHER); PTHR11371:SF6 (PANTHER), SignalP-NN(euk) (SIGNALP)
DLAgn_00097600	DNSL3	deoxyribonuclease gamma precursor	771	20	7.89881E-97	83.5%	4	F:endonuclease activity; P:nucleic acid phosphodiester bond hydrolysis; P:DNA catabolic process; F:deoxyribonuclease activity	-	IPR005135 (G3DSA:3.60.10.GENE3D); IPR008185 (PRINTS); IPR016202 (PANTHER); PTHR11371:SF6 (PANTHER), seg (SEG)
DLAgn_00102520	RPL19	60s ribosomal protein l19-like	639	20	2.76388E-69	70.85%	9	P:translational initiation; P:viral transcription; F:RNA binding; F:structural constituent of ribosome; P:translational elongation; P:translational termination; P:SRP-dependent cotranslational protein targeting to membrane; C:cytosolic large ribosomal subunit; P:nuclear-transcribed mRNA catabolic process, nonsense-mediated decay	-	IPR000196 (PFAM); IPR015972 (G3DSA:1.10.1650.GENE3D); IPR015974 (G3DSA:1.10.1200.GENE3D); IPR023638 (PROSITE); IPR027547 (HAMAP); coil (COIL), PTHR10722 (PANTHER), seg (SEG), SignalP-NN(euk) (SIGNALP)
DLAgn_00103540	FBXO11	f-box only protein 11-like	2676	20	0.0	96.75%	11	P:ubiquitin-dependent protein catabolic process; F:zinc ion binding; C:nucleolus; F:protein-arginine N-methyltransferase activity; P:peptidyl-arginine N-methylation; F:ubiquitin-protein ligase activity; P:protein ubiquitination; F:protein binding; C:ubiquitin ligase complex; P:sensory perception of sound; C:cytoplasm	EC:6.3.2.19	IPR001810 (SMART); IPR003126 (PFAM); IPR006626 (SMART); IPR006633 (SMART); IPR007742 (PFAM); IPR011050 (SUPERFAMILY); IPR012334 (G3DSA:2.160.20.GENE3D); IPR013993 (SMART); IPR022441 (TIGRFAMs); G3DSA:1.20.1280.50 (GENE3D), PTHR22990 (PANTHER), PTHR22990:SF6 (PANTHER), PF12937 (PFAM), PF13229 (PFAM), seg (SEG)
DLAgn_00103720	USP54	inactive ubiquitin carboxyl-terminal hydrolase 54-like	2814	20	0.0	83.6%	2	P:ubiquitin-dependent protein catabolic process; F:ubiquitin thiolesterase activity	EC:3.1.2.15	IPR001394 (PFAM); coil (COIL), PTHR22975 (PANTHER), PTHR22975:SF2 (PANTHER), seg (SEG), SSF54001 (SUPERFAMILY)
DLAgn_00104210	RPL38	ribosomal protein l38	219	20	9.49771E-19	72.0%	17	P:skeletal system development; P:nuclear-transcribed mRNA catabolic process, nonsense-mediated decay; P:translational termination; P:translational initiation; P:sensory perception of sound; P:translational elongation; P:ossification; P:axial mesoderm development; C:cytosolic large ribosomal subunit; P:90S preribosome assembly; P:middle ear morphogenesis; P:regulation of translation; F:structural …	-	IPR002675 (PRODOM); seg (SEG)
DLAgn_00106500	CCRN4L	ccr4 carbon catabolite repression 4-like ( cerevisiae)	1407	20	0.0	70.45%	4	P:cytoplasmic mRNA processing body assembly; P:deadenylation-dependent decapping of nuclear-transcribed mRNA; F:protein binding; C:cytoplasmic mRNA processing body	-	IPR005135 (G3DSA:3.60.10.GENE3D); PTHR12121 (PANTHER), PTHR12121:SF7 (PANTHER), seg (SEG)
DLAgn_00106960	RPL36A	60s ribosomal protein l36a	360	20	1.01455E-44	87.45%	10	P:translational initiation; P:viral transcription; P:regulation of cell cycle; F:structural constituent of ribosome; P:translational elongation; P:translational termination; P:SRP-dependent cotranslational protein targeting to membrane; C:cytosolic large ribosomal subunit; P:nuclear-transcribed mRNA catabolic process, nonsense-mediated decay; P:embryo development	-	IPR000552 (PRODOM); IPR011332 (SUPERFAMILY); seg (SEG)
DLAgn_00107080	RPL39	ribosomal protein l39	153	20	2.13518E-23	100.0%	9	P:translational initiation; P:viral transcription; F:RNA binding; F:structural constituent of ribosome; P:translational elongation; P:translational termination; P:SRP-dependent cotranslational protein targeting to membrane; C:cytosolic large ribosomal subunit; P:nuclear-transcribed mRNA catabolic process, nonsense-mediated decay	-	IPR000077 (HAMAP); IPR020083 (PROSITE); IPR023626 (G3DSA:1.10.1620.GENE3D); PD007914 (PRODOM), PTHR19970:SF0 (PANTHER)
DLAgn_00109280	ETF1	eukaryotic translation termination factor 1	1332	20	0.0	98.0%	4	C:cytoplasm; P:nuclear-transcribed mRNA catabolic process, nonsense-mediated decay; P:translational termination; F:translation release factor activity, codon specific	-	IPR004403 (PANTHER); IPR005140 (PFAM); IPR005141 (PFAM); IPR005142 (PFAM); IPR024049 (G3DSA:3.30.960.GENE3D); G3DSA:3.30.1330.30 (GENE3D), G3DSA:3.30.420.60 (GENE3D), SSF53137 (SUPERFAMILY), SSF55315 (SUPERFAMILY)
DLAgn_00110300	GNPDA1	glucosamine-6-phosphate isomerase 1-like	903	20	4.18344E-154	95.95%	9	C:cytoplasm; P:acrosome reaction; F:glucosamine-6-phosphate deaminase activity; P:fructose 6-phosphate metabolic process; P:fructose biosynthetic process; P:N-acetylglucosamine metabolic process; F:hydrolase activity; P:glucosamine catabolic process; P:generation of precursor metabolites and energy	EC:3.5.99.6	IPR004547 (HAMAP); IPR006148 (PFAM); IPR018321 (PROSITE); G3DSA:3.40.50.1360 (GENE3D), PTHR11280:SF0 (PANTHER), SSF100950 (SUPERFAMILY)
DLAgn_00112280	UBE2D2	ubiquitin-conjugating enzyme e2 d2	444	20	1.27791E-84	99.15%	11	C:nucleoplasm; F:protein binding; P:protein K48-linked ubiquitination; P:toll-like receptor 4 signaling pathway; P:regulation of transcription from RNA polymerase II promoter in response to hypoxia; P:TRIF-dependent toll-like receptor signaling pathway; C:cytosol; P:ubiquitin-dependent protein catabolic process; F:ubiquitin-protein ligase activity; P:toll-like receptor 3 signaling pathway; F:ATP …	EC:6.3.2.19	IPR000608 (PFAM); IPR016135 (G3DSA:3.10.110.GENE3D); IPR023313 (PROSITE); PTHR24068 (PANTHER), SM00212 (SMART)
DLAgn_00112580	DCPS	m7 diphosphatase	996	20	1.04744E-156	80.35%	8	P:deadenylation-dependent decapping of nuclear-transcribed mRNA; F:m7G(5')pppN diphosphatase activity; F:RNA 7-methylguanosine cap binding; P:mRNA cis splicing, via spliceosome; P:negative regulation of programmed cell death; P:cellular response to menadione; C:cytoplasm; C:nucleus	EC:3.6.1.30	IPR008594 (PIR); IPR011145 (SUPERFAMILY); IPR011146 (G3DSA:3.30.428.GENE3D); PTHR12978:SF0 (PANTHER), PF11969 (PFAM)
DLAgn_00113620	NCBP1	nuclear cap-binding protein subunit 1-like	2388	20	0.0	91.35%	16	P:mRNA cleavage; C:mRNA cap binding complex; C:nuclear cap binding complex; P:positive regulation of mRNA 3'-end processing; F:RNA cap binding; F:DNA binding; P:gene silencing by RNA; P:7-methylguanosine mRNA capping; P:mRNA cis splicing, via spliceosome; P:regulation of translational initiation; P:mRNA export from nucleus; C:ribonucleoprotein complex; C:cytoplasm; P:nuclear-transcribed mRNA cata…	-	IPR003890 (PFAM); IPR015172 (PFAM); IPR015174 (PFAM); IPR016021 (G3DSA:1.25.40.GENE3D); IPR016024 (SUPERFAMILY); IPR027159 (PANTHER); coil (COIL), PTHR12412:SF8 (PANTHER), seg (SEG)
DLAgn_00114060	ETFDH	electron transfer flavoprotein-ubiquinone mitochondrial-like	1869	20	0.0	90.85%	14	P:response to oxidative stress; F:electron-transferring-flavoprotein dehydrogenase activity; F:serine-type endopeptidase inhibitor activity; F:ubiquinone binding; F:metal ion binding; P:fatty acid beta-oxidation using acyl-CoA dehydrogenase; C:integral to mitochondrial inner membrane; F:electron carrier activity; F:DNA binding; F:4 iron, 4 sulfur cluster binding; P:respiratory electron transport …	EC:1.5.5.1; EC:1.16.8.0	IPR007859 (PFAM); IPR017896 (PROFILE); G3DSA:3.50.50.60 (GENE3D), PTHR10617 (PANTHER), PTHR10617:SF1 (PANTHER), PF13450 (PFAM), tmhmm (TMHMM), SSF51905 (SUPERFAMILY), SSF54373 (SUPERFAMILY), SSF54862 (SUPERFAMILY)
DLAgn_00115600	LSM1	u6 snrna-associated sm-like protein lsm1	402	20	2.90625E-60	86.0%	3	C:cytoplasm; P:histone mRNA catabolic process; C:nucleus	-	IPR001163 (PFAM); IPR006649 (SMART); IPR010920 (SUPERFAMILY); G3DSA:2.30.30.100 (GENE3D), PTHR15588 (PANTHER), PTHR15588:SF5 (PANTHER), seg (SEG)
DLAgn_00121300	GLDC	glycine dehydrogenase	3093	20	0.0	85.7%	7	P:glycine catabolic process; F:glycine dehydrogenase (decarboxylating) activity; F:pyridoxal phosphate binding; F:electron carrier activity; F:lyase activity; C:mitochondrion; P:oxidation-reduction process	EC:1.4.4.2	IPR001597 (PFAM); IPR003437 (HAMAP); IPR015421 (G3DSA:3.40.640.GENE3D); IPR015424 (SUPERFAMILY); IPR020580 (PFAM); IPR020581 (PANTHER); PTHR11773:SF0 (PANTHER), seg (SEG)
DLAgn_00124120	SFRP1	secreted frizzled-related protein 1	930	20	1.83837E-144	74.65%	70	F:PDZ domain binding; P:cellular response to heparin; P:cellular response to starvation; F:cysteine-type endopeptidase activity; P:negative regulation of Wnt receptor signaling pathway involved in dorsal/ventral axis specification; P:axis elongation; P:hematopoietic progenitor cell differentiation; P:negative regulation of androgen receptor signaling pathway; P:branching involved in prostate glan…	EC:3.4.22.0	IPR001134 (PROFILE); IPR008993 (SUPERFAMILY); IPR015526 (PANTHER); IPR018933 (PFAM); IPR020067 (G3DSA:1.10.2000.GENE3D); IPR026559 (PTHR11309:PANTHER); G3DSA:2.40.50.120 (GENE3D), PS51257 (PROFILE), seg (SEG), SignalP-NN(euk) (SIGNALP)
DLAgn_00127000	PAN2	pab-dependent poly -specific ribonuclease subunit 2-like	3645	20	0.0	86.1%	8	P:ubiquitin-dependent protein catabolic process; F:ubiquitin thiolesterase activity; F:nucleic acid binding; C:cytoplasmic mRNA processing body; F:poly(A)-specific ribonuclease activity; P:nuclear-transcribed mRNA catabolic process, nonsense-mediated decay; C:nucleus; F:protein binding	EC:3.1.2.15; EC:3.1.13.4	IPR001394 (PROFILE); IPR006055 (SMART); IPR012337 (SUPERFAMILY); IPR013520 (PFAM); IPR015943 (G3DSA:2.130.10.GENE3D); IPR017986 (SUPERFAMILY); G3DSA:3.30.420.10 (GENE3D), PTHR15728 (PANTHER), PTHR15728:SF0 (PANTHER), PF13423 (PFAM), seg (SEG), SSF54001 (SUPERFAMILY)
DLAgn_00128300	GPD1B	glycerol-3-phosphate dehydrogenase	1137	20	0.0	94.05%	7	P:carbohydrate metabolic process; F:NAD binding; F:glycerol-3-phosphate dehydrogenase [NAD+] activity; P:glycerol-3-phosphate catabolic process; C:glycerol-3-phosphate dehydrogenase complex; F:protein homodimerization activity; P:oxidation-reduction process	EC:1.1.1.8	IPR006109 (PFAM); IPR006168 (PRINTS); IPR008927 (SUPERFAMILY); IPR011128 (PFAM); IPR013328 (G3DSA:1.10.1040.GENE3D); IPR016040 (G3DSA:3.40.50.GENE3D); IPR017751 (TIGRFAMs); seg (SEG), SSF51735 (SUPERFAMILY)
DLAgn_00132170	UBE4B	ubiquitin conjugation factor e4 b	4125	20	0.0	86.15%	12	P:response to UV; P:ubiquitin-dependent protein catabolic process; P:response to endoplasmic reticulum stress; P:protein polyubiquitination; P:apoptotic process; P:ventricular trabecula myocardium morphogenesis; P:neuron projection development; F:enzyme binding; C:ubiquitin ligase complex; F:ubiquitin-ubiquitin ligase activity; C:cytoplasm; C:nucleus	-	IPR003613 (PFAM); IPR013083 (G3DSA:3.30.40.GENE3D); IPR019474 (PFAM); coil (COIL), PTHR13931 (PANTHER), PTHR13931:SF2 (PANTHER), seg (SEG), SSF57850 (SUPERFAMILY)
DLAgn_00132300	EXOSC10	exosome component 10	2682	20	0.0	79.35%	10	C:nuclear exosome (RNase complex); P:nuclear mRNA surveillance; P:RNA processing; F:nucleic acid binding; C:intracellular non-membrane-bounded organelle; F:3'-5' exonuclease activity; F:transferase activity; F:nucleotide binding; P:ncRNA catabolic process; P:rRNA metabolic process	-	IPR002121 (PFAM); IPR002562 (PFAM); IPR010997 (SUPERFAMILY); IPR012337 (SUPERFAMILY); IPR012588 (PFAM); coil (COIL), G3DSA:3.30.420.10 (GENE3D), PTHR12124 (PANTHER), PTHR12124:SF2 (PANTHER), seg (SEG)
DLAgn_00135220	RENBP	n-acylglucosamine 2-epimerase	1260	20	0.0	79.4%	10	P:N-acetylmannosamine metabolic process; P:mannose metabolic process; P:negative regulation of endopeptidase activity; F:mannose-6-phosphate isomerase activity; P:N-acetylneuraminate catabolic process; F:enzyme inhibitor activity; F:ATP binding; F:N-acylglucosamine 2-epimerase activity; P:N-acetylglucosamine metabolic process; F:protein homodimerization activity	EC:5.3.1.8; EC:5.1.3.8	IPR008928 (SUPERFAMILY); IPR010819 (PFAM); IPR012341 (G3DSA:1.50.10.GENE3D); PTHR15108 (PANTHER), seg (SEG)
DLAgn_00136820	KYNU	kynureninase isoform x1	1392	20	0.0	82.9%	13	P:quinolinate biosynthetic process; C:cytosol; P:response to vitamin B6; P:de novo NAD biosynthetic process from tryptophan; F:pyridoxal phosphate binding; P:tryptophan catabolic process; P:response to interferon-gamma; F:kynureninase activity; P:L-kynurenine catabolic process; F:protein homodimerization activity; P:anthranilate metabolic process; C:nucleus; C:mitochondrion	EC:3.7.1.3	IPR000192 (PFAM); IPR010111 (HAMAP); IPR015421 (G3DSA:3.40.640.GENE3D); IPR015422 (G3DSA:3.90.1150.GENE3D); IPR015424 (SUPERFAMILY)
DLAgn_00137150	GPD1L	glycerol-3-phosphate dehydrogenase	1050	20	0.0	90.9%	7	P:carbohydrate metabolic process; F:NAD binding; F:glycerol-3-phosphate dehydrogenase [NAD+] activity; P:glycerol-3-phosphate catabolic process; C:glycerol-3-phosphate dehydrogenase complex; F:protein homodimerization activity; P:oxidation-reduction process	EC:1.1.1.8	IPR006109 (PFAM); IPR006168 (PRINTS); IPR008927 (SUPERFAMILY); IPR011128 (PFAM); IPR013328 (G3DSA:1.10.1040.GENE3D); IPR016040 (G3DSA:3.40.50.GENE3D); IPR017751 (TIGRFAMs); SSF51735 (SUPERFAMILY)
DLAgn_00137210	ACADL	long-chain specific acyl- mitochondrial-like	1311	20	0.0	90.0%	15	P:negative regulation of fatty acid oxidation; F:flavin adenine dinucleotide binding; P:protein homotetramerization; P:temperature homeostasis; C:mitochondrial matrix; P:regulation of cholesterol metabolic process; F:palmitoyl-CoA oxidase activity; C:mitochondrial membrane; F:fatty-acyl-CoA binding; P:fatty acid beta-oxidation using acyl-CoA dehydrogenase; F:long-chain-acyl-CoA dehydrogenase acti…	EC:1.3.99.13	IPR006089 (PROSITE); IPR006090 (PFAM); IPR006091 (G3DSA:2.40.110.GENE3D); IPR006092 (PFAM); IPR009075 (SUPERFAMILY); IPR009100 (SUPERFAMILY); IPR013786 (G3DSA:1.10.540.GENE3D); G3DSA:1.20.140.10 (GENE3D), PTHR10909 (PANTHER), PTHR10909:SF143 (PANTHER), seg (SEG)
DLAgn_00137710	CBS	cystathionine beta-synthase-like	1773	20	0.0	86.85%	25	P:maternal process involved in female pregnancy; P:cartilage development involved in endochondral bone morphogenesis; P:regulation of JUN kinase activity; P:L-cysteine catabolic process; P:response to folic acid; P:cysteine biosynthetic process via cystathionine; F:heme binding; F:transferase activity; F:cysteine synthase activity; P:homocysteine catabolic process; C:nucleolus; C:cytosol; P:cyste…	EC:2.5.1.47; EC:4.2.1.22	IPR000644 (PFAM); IPR001216 (PROSITE); IPR001926 (PFAM); IPR005857 (TIGRFAMs); G3DSA:3.10.580.10 (GENE3D), G3DSA:3.40.50.1100 (GENE3D), PTHR10314 (PANTHER), PTHR10314:SF18 (PANTHER), seg (SEG), SSF54631 (SUPERFAMILY)
DLAgn_00141100	PYGMA	glycogen muscle form-like	2529	20	0.0	93.1%	3	F:glycogen phosphorylase activity; P:glycogen catabolic process; F:pyridoxal phosphate binding	-	IPR000811 (PIR); IPR011833 (TIGRFAMs); G3DSA:3.40.50.2000 (GENE3D), PTHR11468:SF0 (PANTHER), seg (SEG), SSF53756 (SUPERFAMILY)
DLAgn_00141580	PPP1CB	serine threonine-protein phosphatase pp1-beta catalytic subunit	984	20	0.0	99.05%	18	P:regulation of glycogen catabolic process; P:negative regulation of transforming growth factor beta receptor signaling pathway; F:protein kinase binding; F:myosin phosphatase activity; P:regulation of cell adhesion; P:cell division; C:protein phosphatase type 1 complex; F:myosin-light-chain-phosphatase activity; P:triglyceride catabolic process; C:nucleolus; F:metal ion binding; C:PTW/PP1 phosph…	EC:3.1.3.53	IPR004843 (PFAM); IPR006186 (PRINTS); G3DSA:3.60.21.10 (GENE3D), PTHR11668 (PANTHER), PTHR11668:SF75 (PANTHER), SSF56300 (SUPERFAMILY)
DLAgn_00143000	USP53	inactive ubiquitin carboxyl-terminal hydrolase 53	3135	20	0.0	61.25%	2	F:ubiquitin thiolesterase activity; P:ubiquitin-dependent protein catabolic process	EC:3.1.2.15	IPR001394 (PFAM); PTHR22975 (PANTHER), PTHR22975:SF2 (PANTHER), seg (SEG), tmhmm (TMHMM), SSF54001 (SUPERFAMILY)
DLAgn_00143710	ACADVL	very long-chain specific acyl- mitochondrial isoform 1	1965	20	0.0	86.0%	8	F:acyl-CoA dehydrogenase activity; P:temperature homeostasis; P:negative regulation of fatty acid oxidation; C:mitochondrion; P:regulation of cholesterol metabolic process; P:fatty acid beta-oxidation using acyl-CoA dehydrogenase; P:negative regulation of fatty acid biosynthetic process; F:flavin adenine dinucleotide binding	EC:1.3.99.3	IPR006089 (PROSITE); IPR006090 (PFAM); IPR006091 (G3DSA:2.40.110.GENE3D); IPR006092 (PFAM); IPR009075 (SUPERFAMILY); IPR009100 (SUPERFAMILY); IPR013786 (G3DSA:1.10.540.GENE3D); G3DSA:1.20.140.10 (GENE3D), PTHR10909 (PANTHER), PTHR10909:SF121 (PANTHER), seg (SEG)
DLAgn_00144150	-	ubiquitin carboxyl-terminal hydrolase 64e-like	1062	20	3.55328E-105	65.15%	2	F:ubiquitin thiolesterase activity; P:ubiquitin-dependent protein catabolic process	EC:3.1.2.15	IPR001394 (PFAM); IPR018200 (PROSITE); PTHR24006 (PANTHER), SSF54001 (SUPERFAMILY)
DLAgn_00146200	NCBP2	nuclear cap-binding protein subunit 2	495	20	8.66756E-88	94.9%	14	P:gene silencing by RNA; P:nuclear-transcribed mRNA catabolic process, nonsense-mediated decay; C:nucleoplasm; P:7-methylguanosine mRNA capping; P:mRNA transport; F:nucleotide binding; P:positive regulation of RNA export from nucleus; P:snRNA export from nucleus; F:RNA 7-methylguanosine cap binding; C:cytoplasm; C:mRNA cap binding complex; P:mRNA cis splicing, via spliceosome; P:regulation of tra…	-	IPR000504 (PFAM); IPR012677 (G3DSA:3.30.70.GENE3D); IPR027157 (PANTHER); SSF54928 (SUPERFAMILY)
DLAgn_00147280	UBA52	ubiquitin-60s ribosomal protein l40-like	387	20	3.36484E-69	100.0%	60	P:neurotrophin TRK receptor signaling pathway; P:negative regulation of ubiquitin-protein ligase activity involved in mitotic cell cycle; P:positive regulation of I-kappaB kinase/NF-kappaB cascade; F:structural constituent of ribosome; P:antigen processing and presentation of exogenous peptide antigen via MHC class I, TAP-dependent; P:DNA repair; P:toll-like receptor 3 signaling pathway; P:apopto…	-	IPR000626 (PFAM); IPR001975 (PFAM); IPR019954 (PROSITE); IPR019955 (PROFILE); IPR019956 (PRINTS); G3DSA:3.10.20.90 (GENE3D), PTHR10666 (PANTHER), SSF54236 (SUPERFAMILY)
DLAgn_00148680	CTBS	di-n-acetylchitobiase precursor	1083	20	0.0	84.1%	3	P:carbohydrate metabolic process; F:chitinase activity; P:chitin catabolic process	EC:3.2.1.14	IPR001223 (PFAM); IPR001579 (PROSITE); IPR011583 (SMART); IPR013781 (G3DSA:3.20.20.GENE3D); IPR017853 (SUPERFAMILY); PTHR11177 (PANTHER), PTHR11177:SF8 (PANTHER), SignalP-NN(euk) (SIGNALP)
DLAgn_00150630	EDEM3	er degradation mannosidase alpha-like 3	2691	20	0.0	79.6%	7	F:glycoprotein endo-alpha-1,2-mannosidase activity; C:endoplasmic reticulum lumen; F:mannosyl-oligosaccharide 1,2-alpha-mannosidase activity; F:calcium ion binding; P:glycoprotein catabolic process; P:proteasomal ubiquitin-dependent protein catabolic process; C:membrane	EC:3.2.1.130; EC:3.2.1.113	IPR001382 (PRINTS); IPR003137 (PFAM); G3DSA:3.50.30.30 (GENE3D), PTHR11742:SF8 (PANTHER), seg (SEG), SignalP-NN(euk) (SIGNALP), SSF52025 (SUPERFAMILY)
DLAgn_00151980	ITPA	inosine triphosphate pyrophosphatase	639	20	1.89198E-110	93.35%	7	P:ITP catabolic process; P:chromosome organization; F:metal ion binding; F:dITP diphosphatase activity; F:nucleotide binding; P:deoxyribonucleoside triphosphate catabolic process; C:cytoplasm	-	IPR002637 (PANTHER); IPR027502 (HAMAP); G3DSA:3.90.950.10 (GENE3D), PTHR11067:SF7 (PANTHER), SignalP-NN(euk) (SIGNALP), SSF52972 (SUPERFAMILY)
DLAgn_00152130	PCSK9	proprotein convertase subtilisin kexin type 9	2001	20	0.0	69.85%	31	F:apolipoprotein receptor binding; P:negative regulation of catalytic activity; F:sodium channel inhibitor activity; F:serine-type endopeptidase activity; P:negative regulation of low-density lipoprotein particle clearance; F:protein self-association; P:negative regulation of receptor recycling; C:extracellular space; P:low-density lipoprotein particle receptor catabolic process; C:lysosome; F:lo…	EC:3.4.21.0	IPR000209 (G3DSA:3.40.50.GENE3D); IPR009020 (SUPERFAMILY); IPR015500 (PRINTS); G3DSA:3.30.70.80 (GENE3D), PTHR10795:SF25 (PANTHER), seg (SEG), SignalP-NN(euk) (SIGNALP), tmhmm (TMHMM)
DLAgn_00152610	SPATA18	mitochondria-eating protein	1491	20	0.0	76.8%	4	P:mitochondrial protein catabolic process; P:mitochondrion degradation by induced vacuole formation; C:mitochondrial outer membrane; P:response to DNA damage stimulus	-	IPR026169 (PANTHER); coil (COIL), PTHR21771:SF0 (PANTHER), seg (SEG)
DLAgn_00152750	FBXL5	f-box lrr-repeat protein 5 isoform 1	2103	20	0.0	77.85%	7	P:iron ion homeostasis; F:iron ion binding; P:protein ubiquitination; C:SCF ubiquitin ligase complex; P:SCF-dependent proteasomal ubiquitin-dependent protein catabolic process; C:perinuclear region of cytoplasm; F:protein binding	-	IPR001611 (PFAM); IPR001810 (SMART); IPR006553 (SMART); IPR012312 (PFAM); G3DSA:1.20.120.520 (GENE3D), G3DSA:3.80.10.10 (GENE3D), PTHR23125 (PANTHER), PTHR23125:SF135 (PANTHER), PF12937 (PFAM), PF13516 (PFAM), seg (SEG), SSF52047 (SUPERFAMILY)
DLAgn_00153460	LSM2	u6 snrna-associated sm-like protein lsm2-like	366	20	2.73916E-50	95.1%	7	F:RNA binding; P:mRNA catabolic process; F:protein kinase binding; C:U4/U6 x U5 tri-snRNP complex; C:catalytic step 2 spliceosome; C:cytoplasm; P:assembly of spliceosomal tri-snRNP	-	IPR001163 (PFAM); IPR006649 (SMART); IPR010920 (SUPERFAMILY); IPR016654 (PANTHER); G3DSA:2.30.30.100 (GENE3D), SignalP-NN(euk) (SIGNALP), tmhmm (TMHMM)
DLAgn_00154080	MAGOH	protein mago nashi homolog	444	20	2.25572E-81	99.85%	8	F:RNA binding; P:regulation of translation; C:nuclear speck; P:RNA splicing; P:mRNA processing; C:cytoplasm; P:nuclear-transcribed mRNA catabolic process, nonsense-mediated decay; P:mRNA transport	-	IPR004023 (G3DSA:3.30.1560.GENE3D); PTHR12638:SF0 (PANTHER)
DLAgn_00155140	PDPR	pyruvate dehydrogenase phosphatase regulatory mitochondrial	2679	20	0.0	86.5%	6	P:glycine catabolic process; F:oxidoreductase activity; F:aminomethyltransferase activity; C:mitochondrial matrix; P:oxidation-reduction process; F:protein binding	EC:2.1.2.10	IPR006076 (PFAM); IPR006222 (PFAM); IPR013977 (PFAM); IPR027266 (G3DSA:3.30.1360.GENE3D); G3DSA:2.40.30.110 (GENE3D), G3DSA:3.30.70.1400 (GENE3D), G3DSA:3.30.9.10 (GENE3D), G3DSA:3.50.50.60 (GENE3D), PTHR13847 (PANTHER), PTHR13847:SF17 (PANTHER), seg (SEG), SignalP-NN(euk) (SIGNALP), SSF101790 (SUPERFAMILY), SSF103025 (SUPERFAMILY), SSF51905 (SUPERFAMILY), SSF54373 (SUPERFAMILY)
DLAgn_00155650	CYLD	ubiquitin carboxyl-terminal hydrolase cyld-like	2754	20	0.0	72.85%	6	C:intracellular part; P:ubiquitin-dependent protein catabolic process; P:central nervous system morphogenesis; F:ubiquitin thiolesterase activity; P:regulation of signal transduction; F:binding	EC:3.1.2.15	IPR000938 (G3DSA:2.30.30.GENE3D); IPR001394 (PFAM); IPR018200 (PROSITE); PTHR11830 (PANTHER), PTHR11830:SF1 (PANTHER), seg (SEG), SSF54001 (SUPERFAMILY)
DLAgn_00157000	PSMC3	26s protease regulatory subunit 6a-like	1284	20	0.0	99.0%	11	F:peptidase activity; F:nucleoside-triphosphatase activity; C:cytoplasmic mRNA processing body; C:proteasome accessory complex; P:proteolysis; F:ATP binding; F:protein binding; P:blastocyst development; C:perinuclear region of cytoplasm; P:protein catabolic process; C:nucleus	EC:3.6.1.15	IPR003593 (SMART); IPR003959 (PFAM); IPR003960 (PROSITE); IPR005937 (TIGRFAMs); IPR027417 (SUPERFAMILY); G3DSA:1.10.8.60 (GENE3D), G3DSA:3.40.50.300 (GENE3D), PTHR23073 (PANTHER), PTHR23073:SF7 (PANTHER)
DLAgn_00157650	AFG3L1P	afg3-like protein 1-like	2394	20	0.0	83.05%	7	F:metalloendopeptidase activity; P:protein catabolic process; F:ATP binding; C:integral to membrane; F:nucleoside-triphosphatase activity; P:proteolysis; F:zinc ion binding	EC:3.4.24.0; EC:3.6.1.15	IPR000642 (PFAM); IPR003593 (SMART); IPR003959 (PFAM); IPR003960 (PROSITE); IPR005936 (HAMAP); IPR011546 (PFAM); IPR027417 (SUPERFAMILY); coil (COIL), G3DSA:1.10.8.60 (GENE3D), G3DSA:3.40.50.300 (GENE3D), PTHR23076 (PANTHER), PTHR23076:SF11 (PANTHER), seg (SEG), tmhmm (TMHMM), SSF140990 (SUPERFAMILY)
DLAgn_00158480	GCSHB	glycine cleavage system h mitochondrial precursor	525	20	3.15777E-84	83.9%	2	C:glycine cleavage complex; P:glycine decarboxylation via glycine cleavage system	-	IPR002930 (HAMAP); IPR003016 (PROSITE); IPR011053 (SUPERFAMILY); IPR017453 (TIGRFAMs); G3DSA:2.40.50.100 (GENE3D), PTHR11715:SF0 (PANTHER)
DLAgn_00159060	SORD	sorbitol dehydrogenase	1065	20	1.16101E-180	87.95%	10	F:NAD binding; P:oxidation-reduction process; P:sperm motility; F:zinc ion binding; C:mitochondrial membrane; P:fructose biosynthetic process; P:L-xylitol catabolic process; F:L-iditol 2-dehydrogenase activity; C:motile cilium; P:sorbitol catabolic process	EC:1.1.1.14	IPR002085 (PANTHER); IPR002328 (PROSITE); IPR011032 (G3DSA:3.90.180.GENE3D); IPR013149 (PFAM); IPR013154 (PFAM); IPR016040 (G3DSA:3.40.50.GENE3D); IPR020843 (SMART); PTHR11695:SF38 (PANTHER), seg (SEG), SSF51735 (SUPERFAMILY)
DLAgn_00162130	PTPMT1	phosphatidylglycerophosphatase and protein-tyrosine phosphatase 1	492	20	8.19533E-83	86.9%	8	P:inositol phosphate dephosphorylation; P:peptidyl-tyrosine dephosphorylation; C:mitochondrial inner membrane; F:phosphatidylinositol-4,5-bisphosphate 5-phosphatase activity; F:protein tyrosine phosphatase activity; F:protein tyrosine/serine/threonine phosphatase activity; F:phosphatidylglycerophosphatase activity; P:cardiolipin biosynthetic process	EC:3.1.3.36; EC:3.1.3.48; EC:3.1.3.27	IPR000340 (PFAM); IPR000387 (PROFILE); IPR016130 (PROSITE); IPR020422 (SMART); IPR024950 (PANTHER); G3DSA:3.90.190.10 (GENE3D), PTHR10159:SF5 (PANTHER), SignalP-NN(euk) (SIGNALP), SSF52799 (SUPERFAMILY)
DLAgn_00162610	DIS3L	dis3-like exonuclease 1-like	3276	20	0.0	78.85%	7	C:cytoplasmic exosome (RNase complex); P:rRNA catabolic process; F:RNA binding; C:centrosome; F:enzyme binding; F:3'-5'-exoribonuclease activity; C:plasma membrane	-	IPR001900 (PFAM); IPR022966 (PROSITE); coil (COIL), PTHR23355 (PANTHER), PTHR23355:SF14 (PANTHER), seg (SEG)
DLAgn_00163940	FAH	fumarylacetoacetase	1257	20	0.0	86.55%	7	F:fumarylacetoacetase activity; F:metal ion binding; P:tyrosine catabolic process; P:arginine catabolic process; P:cellular nitrogen compound metabolic process; C:cytosol; P:L-phenylalanine catabolic process	EC:3.7.1.2	IPR002529 (PFAM); IPR005959 (PTHR11820:PANTHER); IPR011234 (G3DSA:3.90.850.GENE3D); IPR015377 (G3DSA:2.30.30.GENE3D); PTHR11820 (PANTHER)
DLAgn_00164480	AFG3L1	afg3-like protein 1-like	2334	20	0.0	85.65%	11	P:mitochondrial protein processing; F:nucleoside-triphosphatase activity; F:zinc ion binding; C:mitochondrion; P:mitochondrial fusion; C:integral to membrane; F:metalloendopeptidase activity; P:proteolysis; F:ATP binding; P:protein catabolic process; P:cristae formation	EC:3.6.1.15; EC:3.4.24.0	IPR000642 (PFAM); IPR003593 (SMART); IPR003959 (PFAM); IPR003960 (PROSITE); IPR005936 (HAMAP); IPR011546 (PFAM); IPR027417 (SUPERFAMILY); G3DSA:1.10.8.60 (GENE3D), G3DSA:3.40.50.300 (GENE3D), PTHR23076 (PANTHER), PTHR23076:SF11 (PANTHER), seg (SEG), SignalP-NN(euk) (SIGNALP), SSF140990 (SUPERFAMILY)
DLAgn_00165190	CECR1A	adenosine deaminase cecr1-a-like	1713	20	0.0	79.55%	11	C:cytosol; F:adenosine deaminase activity; F:zinc ion binding; P:hypoxanthine salvage; C:extracellular space; P:purine ribonucleoside monophosphate biosynthetic process; F:proteoglycan binding; P:adenosine catabolic process; F:adenosine receptor binding; F:growth factor activity; P:inosine biosynthetic process	EC:3.5.4.4	IPR001365 (PFAM); IPR006331 (TIGRFAMs); IPR013659 (PFAM); coil (COIL), G3DSA:3.20.20.140 (GENE3D), PTHR11409 (PANTHER), PTHR11409:SF5 (PANTHER), seg (SEG), SignalP-NN(euk) (SIGNALP), SSF51556 (SUPERFAMILY)
DLAgn_00166090	TSG101	tumor susceptibility gene 101 protein	1173	20	0.0	86.3%	16	F:transcription corepressor activity; P:regulation of cell growth; P:non-lytic virus budding; F:calcium-dependent protein binding; P:protein transport; P:negative regulation of transcription, DNA-dependent; C:nucleolus; C:late endosome; P:negative regulation of cell proliferation; P:cell cycle arrest; F:ubiquitin protein ligase binding; C:early endosome; P:cellular protein modification process; P…	-	IPR008883 (PFAM); IPR016135 (G3DSA:3.10.110.GENE3D); IPR017916 (PFAM); coil (COIL), PTHR23306 (PANTHER), PTHR23306:SF10 (PANTHER), SM00212 (SMART), seg (SEG), SSF140111 (SUPERFAMILY)
DLAgn_00167390	GCSHA	glycine cleavage system h mitochondrial precursor	534	20	3.12944E-82	84.3%	3	F:aminomethyltransferase activity; C:glycine cleavage complex; P:glycine decarboxylation via glycine cleavage system	EC:2.1.2.10	IPR002930 (HAMAP); IPR003016 (PROSITE); IPR011053 (SUPERFAMILY); IPR017453 (TIGRFAMs); G3DSA:2.40.50.100 (GENE3D), PTHR11715:SF0 (PANTHER), SignalP-NN(euk) (SIGNALP)
DLAgn_00171310	PSA4	proteasome subunit alpha type-4	786	20	2.3487E-128	98.8%	5	C:cytoplasm; C:proteasome core complex, alpha-subunit complex; P:ubiquitin-dependent protein catabolic process; C:nucleus; F:threonine-type endopeptidase activity	EC:3.4.25.0	IPR000426 (PFAM); IPR001353 (PFAM); IPR016050 (PROSITE); IPR023332 (PROFILE); coil (COIL), G3DSA:3.60.20.10 (GENE3D), PTHR11599 (PANTHER), PTHR11599:SF13 (PANTHER), seg (SEG), SSF56235 (SUPERFAMILY)
DLAgn_00171610	RPS13	40s ribosomal protein s13	507	20	1.46797E-80	99.6%	13	P:nuclear-transcribed mRNA catabolic process, nonsense-mediated decay; P:translational termination; P:translational initiation; F:protein binding; P:translational elongation; F:hydrolase activity; C:nucleolus; P:negative regulation of RNA splicing; F:structural constituent of ribosome; P:viral transcription; P:SRP-dependent cotranslational protein targeting to membrane; F:mRNA binding; C:cytosoli…	-	IPR000589 (PFAM); IPR009068 (SUPERFAMILY); IPR012606 (PFAM); PTHR11885 (PANTHER)
DLAgn_00172450	SPAM1	hyaluronidase ph-20-like	1338	20	0.0	69.95%	3	P:carbohydrate metabolic process; F:hyalurononglucosaminidase activity; P:hyaluronan catabolic process	EC:3.2.1.35	IPR013785 (G3DSA:3.20.20.GENE3D); IPR017853 (SUPERFAMILY); IPR018155 (PRINTS); SignalP-NN(euk) (SIGNALP), tmhmm (TMHMM)
DLAgn_00173150	PLA2G15	group xv phospholipase a2	1263	20	0.0	86.75%	10	C:lysosome; F:calcium-independent phospholipase A2 activity; C:mitochondrion; F:phospholipid binding; P:phosphatidylcholine metabolic process; P:fatty acid catabolic process; F:O-acyltransferase activity; P:ceramide metabolic process; C:extracellular region; F:lysophospholipase activity	EC:3.1.1.5	IPR003386 (PANTHER); G3DSA:3.40.50.1820 (GENE3D), PTHR11440:SF14 (PANTHER), seg (SEG), SignalP-NN(euk) (SIGNALP), tmhmm (TMHMM), SSF53474 (SUPERFAMILY)
DLAgn_00175070	HOGA1	probable 4-hydroxy-2-oxoglutarate mitochondrial-like	1017	20	5.04926E-146	77.3%	3	C:mitochondrion; F:4-hydroxy-2-oxoglutarate aldolase activity; P:glyoxylate catabolic process	EC:4.1.3.16	IPR002220 (PRINTS); IPR013785 (G3DSA:3.20.20.GENE3D); IPR020625 (PROSITE); PTHR12128:SF10 (PANTHER), seg (SEG), SignalP-NN(euk) (SIGNALP), tmhmm (TMHMM), SSF51569 (SUPERFAMILY)
DLAgn_00175110	USP34	ubiquitin carboxyl-terminal hydrolase 34	7557	20	0.0	88.65%	6	F:ubiquitin-specific protease activity; P:protein K48-linked deubiquitination; P:ubiquitin-dependent protein catabolic process; F:ubiquitin thiolesterase activity; F:cysteine-type endopeptidase activity; P:positive regulation of canonical Wnt receptor signaling pathway	EC:3.1.2.15; EC:3.4.22.0	IPR001394 (PFAM); IPR018200 (PROSITE); coil (COIL), G3DSA:2.20.210.10 (GENE3D), PTHR24006 (PANTHER), PTHR24006:SF97 (PANTHER), seg (SEG), SSF54001 (SUPERFAMILY)
DLAgn_00175810	PATL1	protein pat1 homolog 1	2505	20	6.26642E-161	65.8%	8	F:poly(U) RNA binding; P:deadenylation-dependent decapping of nuclear-transcribed mRNA; C:nuclear body; C:CCR4-NOT complex; C:cytoplasmic mRNA processing body; P:cytoplasmic mRNA processing body assembly; F:poly(G) RNA binding; F:protein binding	-	IPR019167 (PFAM); coil (COIL), PTHR21551 (PANTHER), seg (SEG)
DLAgn_00179040	XPNPEP1	xaa-pro aminopeptidase 1	1890	20	0.0	91.6%	5	C:cytoplasm; F:metalloaminopeptidase activity; F:manganese ion binding; F:protein homodimerization activity; P:bradykinin catabolic process	-	IPR000587 (PFAM); IPR000994 (G3DSA:3.90.230.GENE3D); G3DSA:3.40.350.10 (GENE3D), PTHR10804 (PANTHER), PTHR10804:SF49 (PANTHER), SSF53092 (SUPERFAMILY)
DLAgn_00181530	PGM2	phosphoglucomutase 2	1836	20	0.0	87.25%	10	C:cytosol; P:glycogen catabolic process; P:galactose catabolic process; F:magnesium ion binding; P:deoxyribose phosphate catabolic process; P:glucose metabolic process; F:phosphopentomutase activity; F:phosphoglucomutase activity; P:small molecule metabolic process; P:glycogen biosynthetic process	EC:5.4.2.7; EC:5.4.2.2	IPR005841 (PRINTS); IPR005843 (PFAM); IPR005844 (PFAM); IPR005845 (PFAM); IPR005846 (PFAM); IPR016055 (G3DSA:3.40.120.GENE3D); IPR016066 (PROSITE); G3DSA:3.30.310.50 (GENE3D), PTHR22573 (PANTHER), PTHR22573:SF2 (PANTHER), SSF55957 (SUPERFAMILY)
DLAgn_00182620	SMOX	spermine oxidase-like	1656	20	0.0	80.8%	5	P:hemopoiesis; C:cytoplasm; F:polyamine oxidase activity; P:spermine catabolic process; P:oxidation-reduction process	EC:1.5.3.11	IPR002937 (PFAM); PR00419 (PRINTS), G3DSA:3.50.50.60 (GENE3D), G3DSA:3.90.660.10 (GENE3D), PTHR10742 (PANTHER), PTHR10742:SF44 (PANTHER), seg (SEG), SSF51905 (SUPERFAMILY), SSF54373 (SUPERFAMILY)
DLAgn_00183600	UCHL1	ubiquitin carboxyl-terminal hydrolase isozyme l1	735	20	1.70463E-106	82.6%	10	F:peptidase activity, acting on L-amino acid peptides; C:neuron part; F:protein binding; P:axonogenesis; C:cytoplasm; P:ubiquitin-dependent protein catabolic process; P:behavior; P:cell communication; F:ubiquitin thiolesterase activity; P:cellular protein modification process	EC:3.1.2.15	IPR001578 (PRINTS); PTHR10589:SF19 (PANTHER), SSF54001 (SUPERFAMILY)
DLAgn_00186450	POLD1	dna polymerase delta catalytic subunit-like	3411	20	0.0	89.4%	17	P:S phase of mitotic cell cycle; F:DNA-directed DNA polymerase activity; F:metal ion binding; C:delta DNA polymerase complex; P:DNA replication, removal of RNA primer; P:nucleotide-excision repair, DNA gap filling; F:DNA binding; F:4 iron, 4 sulfur cluster binding; F:3'-5' exonuclease activity; P:DNA synthesis involved in DNA repair; P:DNA replication proofreading; P:base-excision repair, gap-fil…	EC:2.7.7.7	IPR004578 (TIGRFAMs); IPR006133 (PFAM); IPR006134 (PFAM); IPR006172 (PRINTS); IPR012337 (SUPERFAMILY); IPR017964 (PROSITE); IPR023211 (G3DSA:3.90.1600.GENE3D); IPR025687 (PFAM); G3DSA:1.10.287.690 (GENE3D), G3DSA:3.30.420.10 (GENE3D), PTHR10322 (PANTHER), PTHR10322:SF11 (PANTHER), seg (SEG), SSF56672 (SUPERFAMILY)
DLAgn_00187240	SLC25A17	peroxisomal membrane protein pmp34	939	20	2.35402E-155	83.5%	20	P:NAD transport; F:AMP transmembrane transporter activity; F:chaperone binding; P:fatty acid beta-oxidation; P:fatty acid alpha-oxidation; F:ADP transmembrane transporter activity; P:ADP transport; F:NAD transporter activity; F:FMN transmembrane transporter activity; C:mitochondrial inner membrane; F:FAD transmembrane transporter activity; F:ATP transmembrane transporter activity; P:ATP transport…	-	IPR002067 (PRINTS); IPR018108 (PFAM); IPR023395 (G3DSA:1.50.40.GENE3D); PTHR24089 (PANTHER), PTHR24089:SF61 (PANTHER), seg (SEG), tmhmm (TMHMM)
DLAgn_00187710	SHMT1	serine cytosolic-like	1449	20	0.0	91.65%	14	C:cytosol; P:L-serine catabolic process; P:glycine metabolic process; C:mitochondrion; P:purine nucleobase biosynthetic process; P:folic acid metabolic process; P:methylation; P:tetrahydrofolate interconversion; P:protein tetramerization; F:glycine hydroxymethyltransferase activity; F:protein homodimerization activity; F:pyridoxal phosphate binding; F:methyltransferase activity; C:nucleus	EC:2.1.2.1; EC:2.1.1.0	IPR001085 (HAMAP); IPR015421 (G3DSA:3.40.640.GENE3D); IPR015422 (G3DSA:3.90.1150.GENE3D); IPR015424 (SUPERFAMILY); IPR019798 (PROSITE); PTHR11680:SF0 (PANTHER)
DLAgn_00187800	RBX1	e3 ubiquitin-protein ligase rbx1-like	327	20	1.07807E-62	99.1%	23	C:nucleoplasm; P:Notch signaling pathway; F:zinc ion binding; P:protein monoubiquitination; C:anaphase-promoting complex; C:Cul4A-RING ubiquitin ligase complex; P:regulation of transcription from RNA polymerase II promoter in response to hypoxia; C:cytosol; C:SCF ubiquitin ligase complex; C:Cul5-RING ubiquitin ligase complex; P:protein neddylation; F:ubiquitin protein ligase binding; F:ubiquitin-…	EC:6.3.2.19	IPR001841 (SMART); IPR013083 (G3DSA:3.30.40.GENE3D); IPR024766 (PFAM); PTHR11210 (PANTHER), SSF57850 (SUPERFAMILY)
DLAgn_00192700	CNP	2 -cyclic-nucleotide 3 -phosphodiesterase	2130	20	0.0	61.75%	5	C:intracellular; F:catalytic activity; P:cyclic nucleotide catabolic process; C:membrane; P:RNA metabolic process	-	IPR008431 (PANTHER); IPR009097 (SUPERFAMILY); IPR027417 (SUPERFAMILY); G3DSA:3.40.50.300 (GENE3D), PTHR10156:SF0 (PANTHER), seg (SEG)
DLAgn_00194520	ANAPC2	anaphase-promoting complex subunit 2	2715	20	0.0	70.35%	3	C:cullin-RING ubiquitin ligase complex; P:ubiquitin-dependent protein catabolic process; F:ubiquitin protein ligase binding	-	IPR001373 (PFAM); IPR011991 (G3DSA:1.10.10.GENE3D); IPR014786 (PFAM); IPR016158 (SMART); coil (COIL), G3DSA:1.20.1310.10 (GENE3D), G3DSA:4.10.1030.10 (GENE3D), PTHR11932 (PANTHER), PTHR11932:SF5 (PANTHER), seg (SEG), SSF46785 (SUPERFAMILY)
DLAgn_00196780	PLA2G4C	cytosolic phospholipase a2 gamma-like	1749	20	0.0	57.7%	4	P:glycerophospholipid metabolic process; P:small molecule metabolic process; F:phospholipase activity; P:phospholipid catabolic process	-	IPR002642 (PFAM); IPR016035 (SUPERFAMILY); G3DSA:3.40.1090.10 (GENE3D), PTHR10728 (PANTHER), PTHR10728:SF14 (PANTHER), seg (SEG), SignalP-NN(euk) (SIGNALP), tmhmm (TMHMM)
DLAgn_00197940	NGLY1	peptide-n -(n-acetyl-beta-glucosaminyl)asparagine amidase-like	1944	20	0.0	71.6%	4	C:cytoplasm; P:glycoprotein catabolic process; F:hydrolase activity; F:protein binding	-	IPR002931 (PFAM); IPR006567 (SMART); IPR006588 (PFAM); IPR008979 (SUPERFAMILY); IPR018997 (PFAM); PTHR12143 (PANTHER), PTHR12143:SF2 (PANTHER), seg (SEG), SSF143503 (SUPERFAMILY), SSF54001 (SUPERFAMILY)
DLAgn_00199320	FUCA1	tissue alpha-l-fucosidase-like	1383	20	0.0	78.15%	4	C:cytoplasm; P:glycosaminoglycan catabolic process; P:fucose metabolic process; F:alpha-L-fucosidase activity	EC:3.2.1.51	IPR000933 (PANTHER); IPR013780 (G3DSA:2.60.40.GENE3D); IPR013781 (G3DSA:3.20.20.GENE3D); IPR016286 (PRINTS); IPR017853 (SUPERFAMILY); IPR018526 (PROSITE); PTHR10030:SF2 (PANTHER), seg (SEG), SignalP-NN(euk) (SIGNALP), tmhmm (TMHMM)
DLAgn_00202440	RPS19	40s ribosomal protein s19	456	20	8.70304E-81	95.6%	25	P:brain segmentation; P:positive regulation of cellular component movement; F:protein homodimerization activity; P:ribosomal small subunit assembly; F:structural constituent of ribosome; P:regulation of erythrocyte differentiation; P:embryo development; P:translational elongation; F:fibroblast growth factor binding; P:negative regulation of respiratory burst involved in inflammatory response; P:t…	-	IPR001266 (PRODOM); IPR011991 (G3DSA:1.10.10.GENE3D); IPR018277 (PROSITE); PTHR11710:SF0 (PANTHER), SSF46785 (SUPERFAMILY)
DLAgn_00202780	RPS27	40s ribosomal protein s27	255	20	6.57424E-36	85.0%	16	P:nuclear-transcribed mRNA catabolic process, nonsense-mediated decay; P:translational termination; P:translational initiation; F:protein binding; F:zinc ion binding; P:mitotic prometaphase; P:cell proliferation; P:translational elongation; F:DNA binding; F:structural constituent of ribosome; P:mitotic anaphase; P:viral transcription; P:SRP-dependent cotranslational protein targeting to membrane;…	-	IPR000592 (PRODOM); IPR011332 (SUPERFAMILY); IPR023407 (G3DSA:2.20.25.GENE3D); PTHR11594:SF0 (PANTHER), seg (SEG)
DLAgn_00203710	PPT1	palmitoyl-protein thioesterase 1 precursor	954	20	1.20074E-154	91.2%	29	C:membrane raft; P:cellular protein catabolic process; F:palmitoyl-(protein) hydrolase activity; P:cofactor transport; P:neurotransmitter secretion; P:grooming behavior; P:lipid catabolic process; C:extracellular space; C:lysosome; P:positive regulation of pinocytosis; P:protein transport; P:associative learning; C:Golgi apparatus; C:dendrite; P:lysosomal lumen acidification; P:brain development;…	EC:3.1.2.22	IPR002472 (PRINTS); G3DSA:3.40.50.1820 (GENE3D), PTHR11247 (PANTHER), PTHR11247:SF8 (PANTHER), seg (SEG), SignalP-NN(euk) (SIGNALP), tmhmm (TMHMM), SSF53474 (SUPERFAMILY)
DLAgn_00205940	PSMC2	26s protease regulatory subunit 7	1302	20	0.0	93.0%	9	F:peptidase activity; P:ubiquitin-dependent protein catabolic process; F:TBP-class protein binding; C:proteasome accessory complex; P:ATP catabolic process; F:ATP binding; F:ATPase activity; C:cytoplasm; C:nucleus	EC:3.6.1.3	IPR003593 (SMART); IPR003959 (PFAM); IPR003960 (PROSITE); IPR005937 (TIGRFAMs); IPR027417 (SUPERFAMILY); coil (COIL), G3DSA:1.10.8.60 (GENE3D), G3DSA:3.40.50.300 (GENE3D), PTHR23073 (PANTHER), PTHR23073:SF13 (PANTHER), seg (SEG)
DLAgn_00210290	LTA4H	leukotriene a-4 hydrolase	1908	20	0.0	86.35%	10	F:zinc ion binding; P:leukotriene biosynthetic process; P:inflammatory response; P:peptide catabolic process; F:aminopeptidase activity; P:proteolysis; F:metallopeptidase activity; F:leukotriene-A4 hydrolase activity; C:cytoplasm; C:nucleus	EC:3.4.11.0; EC:3.3.2.6	IPR001930 (PANTHER); IPR012777 (TIGRFAMs); IPR014782 (PRINTS); IPR015211 (PFAM); IPR016024 (SUPERFAMILY); G3DSA:1.10.390.10 (GENE3D), PTHR11533:SF4 (PANTHER), seg (SEG), SSF55486 (SUPERFAMILY), SSF63737 (SUPERFAMILY)
DLAgn_00211430	EIF4A3	eukaryotic initiation factor 4a-iii	1221	20	0.0	96.0%	10	F:RNA binding; P:regulation of translation; F:ATP-dependent helicase activity; C:nuclear speck; P:RNA splicing; F:ATP binding; P:mRNA processing; C:cytoplasm; P:nuclear-transcribed mRNA catabolic process, nonsense-mediated decay; P:mRNA transport	-	IPR000629 (PROSITE); IPR001650 (PFAM); IPR011545 (PFAM); IPR014001 (SMART); IPR027417 (SUPERFAMILY); G3DSA:3.40.50.300 (GENE3D), PTHR24031 (PANTHER), PTHR24031:SF57 (PANTHER), seg (SEG)
DLAgn_00212350	AFG3L2	afg3-like protein 2	820	20	7.22533E-147	96.75%	18	F:zinc ion binding; F:nucleoside-triphosphatase activity; P:righting reflex; P:axonogenesis; C:mitochondrial inner membrane; C:integral to membrane; P:cristae formation; P:neuromuscular junction development; P:mitochondrial protein processing; F:metalloendopeptidase activity; P:death; P:mitochondrial fusion; P:nerve development; P:protein catabolic process; P:proteolysis; P:myelination; P:regulat…	EC:3.6.1.15; EC:3.4.24.0	IPR000642 (PFAM); IPR027417 (SUPERFAMILY); G3DSA:1.10.8.60 (GENE3D), G3DSA:3.40.50.300 (GENE3D), PTHR23076 (PANTHER), PTHR23076:SF11 (PANTHER), SSF140990 (SUPERFAMILY)
DLAgn_00219680	RPL23	ribosomal protein l23	423	20	1.00656E-68	94.0%	11	P:translational initiation; P:viral transcription; C:nucleolus; F:structural constituent of ribosome; P:translational elongation; F:protein binding; P:translational termination; P:SRP-dependent cotranslational protein targeting to membrane; P:ribosomal protein import into nucleus; C:cytosolic large ribosomal subunit; P:nuclear-transcribed mRNA catabolic process, nonsense-mediated decay	-	IPR000218 (PANTHER); IPR019972 (PROSITE); IPR023571 (G3DSA:2.40.150.GENE3D); PTHR11761:SF4 (PANTHER), seg (SEG)
DLAgn_00224500	DNASE1L3	deoxyribonuclease gamma-like	948	20	2.0544E-106	68.1%	2	F:deoxyribonuclease activity; P:DNA catabolic process	-	IPR005135 (G3DSA:3.60.10.GENE3D); IPR008185 (PRINTS); IPR016202 (PANTHER); IPR018057 (PROSITE); PTHR11371:SF6 (PANTHER), seg (SEG), SignalP-NN(euk) (SIGNALP), tmhmm (TMHMM)
DLAgn_00224600	USP11	ubiquitin carboxyl-terminal hydrolase 11-like	3069	20	0.0	65.85%	4	F:cysteine-type peptidase activity; C:intracellular part; F:ubiquitin thiolesterase activity; P:ubiquitin-dependent protein catabolic process	EC:3.1.2.15	IPR001394 (PFAM); IPR006615 (PFAM); IPR018200 (PROSITE); coil (COIL), G3DSA:3.30.2230.10 (GENE3D), PTHR24006 (PANTHER), PTHR24006:SF34 (PANTHER), seg (SEG), tmhmm (TMHMM), SSF143791 (SUPERFAMILY), SSF54001 (SUPERFAMILY)
DLAgn_00227070	RPS14	ribosomal protein s14	213	20	2.42194E-22	100.0%	17	P:nuclear-transcribed mRNA catabolic process, nonsense-mediated decay; F:mRNA 5'-UTR binding; P:translational initiation; P:translational termination; P:negative regulation of transcription from RNA polymerase II promoter; P:ribosomal small subunit assembly; P:translational elongation; C:nucleolus; F:translation regulator activity; P:maturation of SSU-rRNA; P:regulation of translation; P:erythroc…	-	IPR001971 (G3DSA:3.30.420.GENE3D); PTHR11759:SF1 (PANTHER)
DLAgn_00227700	ABCD1	atp-binding cassette sub-family d member 1	1476	20	0.0	81.75%	14	P:fatty acid beta-oxidation; F:peroxisomal fatty-acyl-CoA transporter activity; P:peroxisomal long-chain fatty acid import; F:ATPase activity, coupled to transmembrane movement of substances; P:very long-chain fatty acid catabolic process; P:transmembrane transport; C:perinuclear region of cytoplasm; F:protein homodimerization activity; P:ATP catabolic process; C:integral to peroxisomal membrane;…	EC:3.6.3.47	IPR010509 (PFAM); IPR011527 (SUPERFAMILY); IPR017940 (PROFILE); coil (COIL), PTHR11384 (PANTHER), PTHR11384:SF12 (PANTHER), seg (SEG), tmhmm (TMHMM)
DLAgn_00228760	LIPA	lysosomal acid lipase cholesteryl ester hydrolase precursor	870	20	1.49314E-137	87.5%	3	F:hydrolase activity, acting on ester bonds; P:response to hypoxia; P:lipid catabolic process	-	IPR000073 (PFAM); G3DSA:3.40.50.1820 (GENE3D), PTHR11005 (PANTHER), PTHR11005:SF0 (PANTHER), SSF53474 (SUPERFAMILY)
DLAgn_00232040	CNOT11	upf0760 protein c2orf29-like	783	20	8.63851E-99	84.9%	5	P:cell proliferation; F:protein binding; C:CCR4-NOT complex; P:nuclear-transcribed mRNA poly(A) tail shortening; C:cytosol	-	IPR019312 (PANTHER); seg (SEG)
DLAgn_00232580	PEX7	peroxisomal biogenesis factor 7	1077	20	2.64551E-164	88.5%	10	P:neuron migration; C:cytosol; P:ether lipid biosynthetic process; F:peroxisome matrix targeting signal-2 binding; P:protein import into peroxisome matrix; F:enzyme binding; P:fatty acid beta-oxidation; P:endochondral ossification; F:protein homodimerization activity; C:peroxisomal matrix	-	IPR001680 (PFAM); IPR015943 (G3DSA:2.130.10.GENE3D); IPR017986 (PROFILE); IPR019775 (PROSITE); IPR020472 (PRINTS); PTHR22850 (PANTHER)
DLAgn_00234780	SQSTM1	sequestosome 1	756	20	9.3092E-95	62.1%	19	F:protein kinase C binding; C:nucleoplasm; C:autophagic vacuole; P:negative regulation of apoptotic process; F:receptor tyrosine kinase binding; P:neurotrophin TRK receptor signaling pathway; P:endosomal transport; F:ubiquitin binding; C:cytosol; P:ubiquitin-dependent protein catabolic process; F:SH2 domain binding; P:apoptotic signaling pathway; F:identical protein binding; P:protein localizatio…	-	IPR009060 (SUPERFAMILY); IPR015940 (SMART); G3DSA:1.10.8.10 (GENE3D), PTHR15090 (PANTHER), PTHR15090:SF0 (PANTHER), seg (SEG)
DLAgn_00237400	ESD	s-formylglutathione hydrolase	447	20	2.27422E-41	93.4%	5	C:Golgi apparatus; F:carboxylesterase activity; F:S-formylglutathione hydrolase activity; C:nucleus; P:formaldehyde catabolic process	EC:3.1.1.1; EC:3.1.2.12	IPR000801 (PFAM); IPR014186 (PANTHER); G3DSA:3.40.50.1820 (GENE3D), SSF53474 (SUPERFAMILY)
DLAgn_00238250	DTD2	probable d-tyrosyl-trna deacylase 2	489	20	2.57802E-73	84.75%	3	C:cytoplasm; F:hydrolase activity, acting on ester bonds; P:D-amino acid catabolic process	-	IPR003732 (PANTHER); IPR023509 (G3DSA:3.50.80.GENE3D); PTHR10472:SF1 (PANTHER)
DLAgn_00238690	PSA3	proteasome subunit alpha type-3	594	20	7.0179E-106	98.9%	5	C:cytoplasm; C:proteasome core complex, alpha-subunit complex; P:ubiquitin-dependent protein catabolic process; C:nucleus; F:threonine-type endopeptidase activity	EC:3.4.25.0	IPR000426 (PFAM); IPR001353 (PFAM); IPR023332 (PROFILE); G3DSA:3.60.20.10 (GENE3D), PTHR11599 (PANTHER), PTHR11599:SF10 (PANTHER), SSF56235 (SUPERFAMILY)
DLAgn_00241650	DECR1	#NAME?	489	20	4.70916E-67	86.7%	7	C:nucleolus; F:2,4-dienoyl-CoA reductase (NADPH) activity; P:fatty acid beta-oxidation; F:NADPH binding; C:mitochondrial matrix; P:protein homotetramerization; F:oxidoreductase activity, acting on NAD(P)H	EC:1.3.1.34	IPR002198 (PFAM); IPR002347 (PRINTS); IPR016040 (G3DSA:3.40.50.GENE3D); PTHR24315 (PANTHER), PTHR24315:SF2 (PANTHER), SSF51735 (SUPERFAMILY)
DLAgn_00246780	CNOT11	upf0760 protein c2orf29 homolog	363	20	2.4184E-30	99.9%	5	P:cell proliferation; F:protein binding; C:CCR4-NOT complex; P:nuclear-transcribed mRNA poly(A) tail shortening; C:cytosol	-	IPR019312 (PANTHER); seg (SEG), SignalP-NN(euk) (SIGNALP)
DLAgn_00247210	DECR1	#NAME?	591	20	3.24463E-71	90.4%	6	C:mitochondrion; F:2,4-dienoyl-CoA reductase (NADPH) activity; P:fatty acid beta-oxidation; F:NADPH binding; P:protein homotetramerization; C:nucleus	EC:1.3.1.34	IPR002347 (PRINTS); IPR016040 (G3DSA:3.40.50.GENE3D); PTHR24315 (PANTHER), PTHR24315:SF2 (PANTHER), PF13561 (PFAM), tmhmm (TMHMM), SSF51735 (SUPERFAMILY)
DLAgn_00249330	AFG3L2	afg3-like protein 2	240	20	3.17724E-35	92.8%	18	F:zinc ion binding; F:nucleoside-triphosphatase activity; P:righting reflex; P:axonogenesis; C:mitochondrial inner membrane; C:integral to membrane; P:cristae formation; P:neuromuscular junction development; P:mitochondrial protein processing; F:metalloendopeptidase activity; P:death; P:mitochondrial fusion; P:nerve development; P:protein catabolic process; P:proteolysis; P:myelination; P:regulat…	EC:3.6.1.15; EC:3.4.24.0	PTHR23076 (PANTHER), PTHR23076:SF11 (PANTHER)
DLAgn_00253740	CUL9	cullin-9-like isoform x3	6147	20	0.0	70.3%	3	P:ubiquitin-dependent protein catabolic process; C:cullin-RING ubiquitin ligase complex; F:ubiquitin protein ligase binding	-	IPR001373 (PFAM); IPR004939 (PFAM); IPR008979 (G3DSA:2.60.120.GENE3D); IPR011991 (G3DSA:1.10.10.GENE3D); IPR014722 (G3DSA:2.30.30.GENE3D); IPR016024 (SUPERFAMILY); IPR016158 (PROFILE); IPR019559 (PFAM); IPR021097 (PFAM); coil (COIL), PTHR22771 (PANTHER), PTHR22771:SF0 (PANTHER), seg (SEG), SignalP-NN(euk) (SIGNALP), SSF46785 (SUPERFAMILY)
DLAgn_00260600	AFG3L2	afg3-like protein 2	396	20	3.01735E-57	85.8%	19	F:zinc ion binding; F:nucleoside-triphosphatase activity; P:righting reflex; P:axonogenesis; C:mitochondrial inner membrane; C:integral to membrane; P:cristae formation; P:neuromuscular junction development; P:mitochondrial protein processing; F:metalloendopeptidase activity; F:unfolded protein binding; P:mitochondrial fusion; P:nerve development; P:cell death; P:protein catabolic process; P:prot…	EC:3.6.1.15; EC:3.4.24.0	IPR003959 (PFAM); IPR027417 (SUPERFAMILY); G3DSA:3.40.50.300 (GENE3D), PTHR23076 (PANTHER), PTHR23076:SF11 (PANTHER), seg (SEG), SignalP-NN(euk) (SIGNALP)
DLAgn_00261700	DNAJC10	dnaj homolog subfamily c member 10	574	20	1.98002E-78	76.65%	12	F:protein disulfide oxidoreductase activity; P:regulation of primary metabolic process; F:protein binding; P:regulation of phosphate metabolic process; F:electron carrier activity; P:cellular protein metabolic process; C:endoplasmic reticulum part; P:cell redox homeostasis; P:response to endoplasmic reticulum stress; P:glycerol ether metabolic process; P:organic substance catabolic process; P:cel…	-	IPR012336 (SUPERFAMILY); PTHR24078 (PANTHER), PTHR24078:SF26 (PANTHER)
DLAgn_00263040	ESD	s-formylglutathione hydrolase	441	20	9.31823E-35	81.3%	7	F:methylumbelliferyl-acetate deacetylase activity; C:Golgi apparatus; F:carboxylesterase activity; C:cytoplasmic membrane-bounded vesicle; F:S-formylglutathione hydrolase activity; C:nucleus; P:formaldehyde catabolic process	EC:3.1.1.56; EC:3.1.1.1; EC:3.1.2.12	IPR000801 (PFAM); IPR014186 (PANTHER); G3DSA:3.40.50.1820 (GENE3D), seg (SEG), SSF53474 (SUPERFAMILY)
DLAgn_00263490	OGDH	oxoglutarate (alpha-ketoglutarate) dehydrogenase	2853	20	0.0	91.8%	21	P:pyramidal neuron development; F:chaperone binding; P:succinyl-CoA metabolic process; C:mitochondrial matrix; P:striatum development; P:hippocampus development; C:oxoglutarate dehydrogenase complex; C:mitochondrial membrane; P:olfactory bulb mitral cell layer development; P:tricarboxylic acid cycle; F:heat shock protein binding; P:glycolysis; P:lysine catabolic process; F:oxoglutarate dehydrogen…	EC:1.2.4.2	IPR001017 (PFAM); IPR005475 (PFAM); IPR011603 (PIR); coil (COIL), G3DSA:3.40.50.970 (GENE3D), PTHR23152:SF0 (PANTHER), seg (SEG), SSF52518 (SUPERFAMILY)
DLAgn_00264000	OGDH	2-oxoglutarate mitochondrial	303	20	1.26748E-39	85.6%	21	P:pyramidal neuron development; F:chaperone binding; P:succinyl-CoA metabolic process; C:mitochondrial matrix; P:striatum development; P:hippocampus development; C:oxoglutarate dehydrogenase complex; C:mitochondrial membrane; P:olfactory bulb mitral cell layer development; P:tricarboxylic acid cycle; F:heat shock protein binding; P:glycolysis; P:lysine catabolic process; F:oxoglutarate dehydrogen…	EC:1.2.4.2	PTHR11493 (PANTHER), PTHR11493:SF1 (PANTHER), SignalP-NN(euk) (SIGNALP)
DLAgn_00264350	LIPM	lysosomal acid lipase cholesteryl ester hydrolase precursor	338	20	3.30789E-56	86.55%	3	F:hydrolase activity, acting on ester bonds; P:response to hypoxia; P:lipid catabolic process	-	IPR006693 (PFAM); G3DSA:3.40.50.1820 (GENE3D), PTHR11005 (PANTHER), PTHR11005:SF0 (PANTHER), SSF53474 (SUPERFAMILY)
mRNA catabolic pathway
Sequence ID	Gene symbol	Seq. Description	Seq. Length	#Hits	min. eValue	mean Similarity	#GOs	GO Term	Enzyme Codes	InterProScan
DLAgn_00106500	CCRN4L	ccr4 carbon catabolite repression 4-like ( cerevisiae)	1407	20	0.0	70.45%	4	P:cytoplasmic mRNA processing body assembly; P:deadenylation-dependent decapping of nuclear-transcribed mRNA; F:protein binding; C:cytoplasmic mRNA processing body	-	IPR005135 (G3DSA:3.60.10.GENE3D); PTHR12121 (PANTHER), PTHR12121:SF7 (PANTHER), seg (SEG)
DLAgn_00232040	CNOT11	upf0760 protein c2orf29-like	783	20	8.63851E-99	84.9%	5	P:cell proliferation; F:protein binding; C:CCR4-NOT complex; P:nuclear-transcribed mRNA poly(A) tail shortening; C:cytosol	-	IPR019312 (PANTHER); seg (SEG)
DLAgn_00246780	CNOT11	upf0760 protein c2orf29 homolog	363	20	2.4184E-30	99.9%	5	P:cell proliferation; F:protein binding; C:CCR4-NOT complex; P:nuclear-transcribed mRNA poly(A) tail shortening; C:cytosol	-	IPR019312 (PANTHER); seg (SEG), SignalP-NN(euk) (SIGNALP)
DLAgn_00045840	CNOT8	ccr4-not transcription complex subunit 8	858	20	5.86764E-163	95.95%	13	C:cytosol; F:nucleic acid binding; P:nuclear-transcribed mRNA poly(A) tail shortening; P:regulation of transcription, DNA-dependent; C:CCR4-NOT complex; P:negative regulation of cell proliferation; F:poly(A)-specific ribonuclease activity; F:protein binding; F:sequence-specific DNA binding transcription factor activity; P:positive regulation of cell proliferation; C:nucleus; P:exonucleolytic nucl…	EC:3.1.13.4	IPR006941 (PFAM); IPR012337 (SUPERFAMILY); IPR027212 (PTHR10797:PANTHER); G3DSA:3.30.420.10 (GENE3D), PTHR10797 (PANTHER)
DLAgn_00112580	DCPS	m7 diphosphatase	996	20	1.04744E-156	80.35%	8	P:deadenylation-dependent decapping of nuclear-transcribed mRNA; F:m7G(5')pppN diphosphatase activity; F:RNA 7-methylguanosine cap binding; P:mRNA cis splicing, via spliceosome; P:negative regulation of programmed cell death; P:cellular response to menadione; C:cytoplasm; C:nucleus	EC:3.6.1.30	IPR008594 (PIR); IPR011145 (SUPERFAMILY); IPR011146 (G3DSA:3.30.428.GENE3D); PTHR12978:SF0 (PANTHER), PF11969 (PFAM)
DLAgn_00035740	DHX34	probable atp-dependent rna helicase dhx34	3477	20	0.0	75.0%	7	F:zinc ion binding; F:nucleic acid binding; C:intracellular; F:ATP binding; F:helicase activity; P:nuclear-transcribed mRNA catabolic process, nonsense-mediated decay; P:embryo development	-	IPR001650 (PFAM); IPR007502 (PFAM); IPR011709 (PFAM); IPR014001 (SMART); IPR027417 (SUPERFAMILY); coil (COIL), G3DSA:3.40.50.300 (GENE3D), PTHR18934 (PANTHER), PTHR18934:SF68 (PANTHER), seg (SEG)
DLAgn_00211430	EIF4A3	eukaryotic initiation factor 4a-iii	1221	20	0.0	96.0%	10	F:RNA binding; P:regulation of translation; F:ATP-dependent helicase activity; C:nuclear speck; P:RNA splicing; F:ATP binding; P:mRNA processing; C:cytoplasm; P:nuclear-transcribed mRNA catabolic process, nonsense-mediated decay; P:mRNA transport	-	IPR000629 (PROSITE); IPR001650 (PFAM); IPR011545 (PFAM); IPR014001 (SMART); IPR027417 (SUPERFAMILY); G3DSA:3.40.50.300 (GENE3D), PTHR24031 (PANTHER), PTHR24031:SF57 (PANTHER), seg (SEG)
DLAgn_00109280	ETF1	eukaryotic translation termination factor 1	1332	20	0.0	98.0%	4	C:cytoplasm; P:nuclear-transcribed mRNA catabolic process, nonsense-mediated decay; P:translational termination; F:translation release factor activity, codon specific	-	IPR004403 (PANTHER); IPR005140 (PFAM); IPR005141 (PFAM); IPR005142 (PFAM); IPR024049 (G3DSA:3.30.960.GENE3D); G3DSA:3.30.1330.30 (GENE3D), G3DSA:3.30.420.60 (GENE3D), SSF53137 (SUPERFAMILY), SSF55315 (SUPERFAMILY)
DLAgn_00132300	EXOSC10	exosome component 10	2682	20	0.0	79.35%	10	C:nuclear exosome (RNase complex); P:nuclear mRNA surveillance; P:RNA processing; F:nucleic acid binding; C:intracellular non-membrane-bounded organelle; F:3'-5' exonuclease activity; F:transferase activity; F:nucleotide binding; P:ncRNA catabolic process; P:rRNA metabolic process	-	IPR002121 (PFAM); IPR002562 (PFAM); IPR010997 (SUPERFAMILY); IPR012337 (SUPERFAMILY); IPR012588 (PFAM); coil (COIL), G3DSA:3.30.420.10 (GENE3D), PTHR12124 (PANTHER), PTHR12124:SF2 (PANTHER), seg (SEG)
DLAgn_00006450	EXOSC4	exosome complex component rrp41-like	804	20	1.59211E-127	89.05%	11	P:nuclear mRNA surveillance; C:exosome (RNase complex); F:AU-rich element binding; P:positive regulation of cell growth; F:exonuclease activity; P:maturation of 5.8S rRNA; C:transcriptionally active chromatin; P:histone mRNA catabolic process; P:defense response to virus; P:DNA deamination; C:nucleus	-	IPR001247 (PFAM); IPR015847 (PFAM); IPR020568 (SUPERFAMILY); IPR027408 (G3DSA:3.30.230.GENE3D); PTHR11953 (PANTHER), seg (SEG)
DLAgn_00115600	LSM1	u6 snrna-associated sm-like protein lsm1	402	20	2.90625E-60	86.0%	3	C:cytoplasm; P:histone mRNA catabolic process; C:nucleus	-	IPR001163 (PFAM); IPR006649 (SMART); IPR010920 (SUPERFAMILY); G3DSA:2.30.30.100 (GENE3D), PTHR15588 (PANTHER), PTHR15588:SF5 (PANTHER), seg (SEG)
DLAgn_00153460	LSM2	u6 snrna-associated sm-like protein lsm2-like	366	20	2.73916E-50	95.1%	7	F:RNA binding; P:mRNA catabolic process; F:protein kinase binding; C:U4/U6 x U5 tri-snRNP complex; C:catalytic step 2 spliceosome; C:cytoplasm; P:assembly of spliceosomal tri-snRNP	-	IPR001163 (PFAM); IPR006649 (SMART); IPR010920 (SUPERFAMILY); IPR016654 (PANTHER); G3DSA:2.30.30.100 (GENE3D), SignalP-NN(euk) (SIGNALP), tmhmm (TMHMM)
DLAgn_00154080	MAGOH	protein mago nashi homolog	444	20	2.25572E-81	99.85%	8	F:RNA binding; P:regulation of translation; C:nuclear speck; P:RNA splicing; P:mRNA processing; C:cytoplasm; P:nuclear-transcribed mRNA catabolic process, nonsense-mediated decay; P:mRNA transport	-	IPR004023 (G3DSA:3.30.1560.GENE3D); PTHR12638:SF0 (PANTHER)
DLAgn_00068830	NBAS	neuroblastoma-amplified sequence	7209	20	0.0	77.35%	3	P:embryo development; P:nuclear-transcribed mRNA catabolic process, nonsense-mediated decay; F:protein binding	-	IPR001680 (SMART); IPR013244 (PFAM); IPR015943 (G3DSA:2.130.10.GENE3D); IPR017986 (SUPERFAMILY); coil (COIL), PTHR15922 (PANTHER), PTHR15922:SF5 (PANTHER), seg (SEG), tmhmm (TMHMM)
DLAgn_00113620	NCBP1	nuclear cap-binding protein subunit 1-like	2388	20	0.0	91.35%	16	P:mRNA cleavage; C:mRNA cap binding complex; C:nuclear cap binding complex; P:positive regulation of mRNA 3'-end processing; F:RNA cap binding; F:DNA binding; P:gene silencing by RNA; P:7-methylguanosine mRNA capping; P:mRNA cis splicing, via spliceosome; P:regulation of translational initiation; P:mRNA export from nucleus; C:ribonucleoprotein complex; C:cytoplasm; P:nuclear-transcribed mRNA cata…	-	IPR003890 (PFAM); IPR015172 (PFAM); IPR015174 (PFAM); IPR016021 (G3DSA:1.25.40.GENE3D); IPR016024 (SUPERFAMILY); IPR027159 (PANTHER); coil (COIL), PTHR12412:SF8 (PANTHER), seg (SEG)
DLAgn_00146200	NCBP2	nuclear cap-binding protein subunit 2	495	20	8.66756E-88	94.9%	14	P:gene silencing by RNA; P:nuclear-transcribed mRNA catabolic process, nonsense-mediated decay; C:nucleoplasm; P:7-methylguanosine mRNA capping; P:mRNA transport; F:nucleotide binding; P:positive regulation of RNA export from nucleus; P:snRNA export from nucleus; F:RNA 7-methylguanosine cap binding; C:cytoplasm; C:mRNA cap binding complex; P:mRNA cis splicing, via spliceosome; P:regulation of tra…	-	IPR000504 (PFAM); IPR012677 (G3DSA:3.30.70.GENE3D); IPR027157 (PANTHER); SSF54928 (SUPERFAMILY)
DLAgn_00127000	PAN2	pab-dependent poly -specific ribonuclease subunit 2-like	3645	20	0.0	86.1%	8	P:ubiquitin-dependent protein catabolic process; F:ubiquitin thiolesterase activity; F:nucleic acid binding; C:cytoplasmic mRNA processing body; F:poly(A)-specific ribonuclease activity; P:nuclear-transcribed mRNA catabolic process, nonsense-mediated decay; C:nucleus; F:protein binding	EC:3.1.2.15; EC:3.1.13.4	IPR001394 (PROFILE); IPR006055 (SMART); IPR012337 (SUPERFAMILY); IPR013520 (PFAM); IPR015943 (G3DSA:2.130.10.GENE3D); IPR017986 (SUPERFAMILY); G3DSA:3.30.420.10 (GENE3D), PTHR15728 (PANTHER), PTHR15728:SF0 (PANTHER), PF13423 (PFAM), seg (SEG), SSF54001 (SUPERFAMILY)
DLAgn_00076180	PAN3	pab-dependent poly -specific ribonuclease subunit 3-like	2148	20	0.0	77.35%	8	F:transferase activity, transferring phosphorus-containing groups; P:deadenylation-dependent decapping of nuclear-transcribed mRNA; C:cytoplasmic mRNA processing body; C:centrosome; P:positive regulation of cytoplasmic mRNA processing body assembly; P:protein targeting; F:nucleic acid binding; F:zinc ion binding	-	IPR000571 (G3DSA:4.10.1000.GENE3D); PTHR12272 (PANTHER), PTHR12272:SF7 (PANTHER), seg (SEG), SSF90229 (SUPERFAMILY)
DLAgn_00175810	PATL1	protein pat1 homolog 1	2505	20	6.26642E-161	65.8%	8	F:poly(U) RNA binding; P:deadenylation-dependent decapping of nuclear-transcribed mRNA; C:nuclear body; C:CCR4-NOT complex; C:cytoplasmic mRNA processing body; P:cytoplasmic mRNA processing body assembly; F:poly(G) RNA binding; F:protein binding	-	IPR019167 (PFAM); coil (COIL), PTHR21551 (PANTHER), seg (SEG)
DLAgn_00042740	RL23A	60s ribosomal protein l23a	495	20	4.04495E-69	97.45%	15	P:translational initiation; P:viral transcription; P:regulation of cell cycle; F:rRNA binding; F:structural constituent of ribosome; P:translational elongation; C:TORC2 complex; F:protein binding; F:nucleotide binding; P:translational termination; P:cell proliferation; P:SRP-dependent cotranslational protein targeting to membrane; C:cytosolic large ribosomal subunit; P:nuclear-transcribed mRNA ca…	-	IPR001014 (PROSITE); IPR005633 (PFAM); IPR012677 (G3DSA:3.30.70.GENE3D); IPR012678 (SUPERFAMILY); IPR013025 (PFAM); IPR019985 (TIGRFAMs); PTHR11620 (PANTHER), seg (SEG)
DLAgn_00001880	RL37A	60s ribosomal protein l37a	276	20	9.55504E-48	98.6%	9	P:translational initiation; P:viral transcription; F:metal ion binding; F:structural constituent of ribosome; P:translational elongation; P:translational termination; P:SRP-dependent cotranslational protein targeting to membrane; C:cytosolic large ribosomal subunit; P:nuclear-transcribed mRNA catabolic process, nonsense-mediated decay	-	IPR002674 (PFAM); IPR011331 (G3DSA:2.20.25.GENE3D); IPR011332 (SUPERFAMILY); PTHR11517 (PANTHER)
DLAgn_00102520	RPL19	60s ribosomal protein l19-like	639	20	2.76388E-69	70.85%	9	P:translational initiation; P:viral transcription; F:RNA binding; F:structural constituent of ribosome; P:translational elongation; P:translational termination; P:SRP-dependent cotranslational protein targeting to membrane; C:cytosolic large ribosomal subunit; P:nuclear-transcribed mRNA catabolic process, nonsense-mediated decay	-	IPR000196 (PFAM); IPR015972 (G3DSA:1.10.1650.GENE3D); IPR015974 (G3DSA:1.10.1200.GENE3D); IPR023638 (PROSITE); IPR027547 (HAMAP); coil (COIL), PTHR10722 (PANTHER), seg (SEG), SignalP-NN(euk) (SIGNALP)
DLAgn_00219680	RPL23	ribosomal protein l23	423	20	1.00656E-68	94.0%	11	P:translational initiation; P:viral transcription; C:nucleolus; F:structural constituent of ribosome; P:translational elongation; F:protein binding; P:translational termination; P:SRP-dependent cotranslational protein targeting to membrane; P:ribosomal protein import into nucleus; C:cytosolic large ribosomal subunit; P:nuclear-transcribed mRNA catabolic process, nonsense-mediated decay	-	IPR000218 (PANTHER); IPR019972 (PROSITE); IPR023571 (G3DSA:2.40.150.GENE3D); PTHR11761:SF4 (PANTHER), seg (SEG)
DLAgn_00106960	RPL36A	60s ribosomal protein l36a	360	20	1.01455E-44	87.45%	10	P:translational initiation; P:viral transcription; P:regulation of cell cycle; F:structural constituent of ribosome; P:translational elongation; P:translational termination; P:SRP-dependent cotranslational protein targeting to membrane; C:cytosolic large ribosomal subunit; P:nuclear-transcribed mRNA catabolic process, nonsense-mediated decay; P:embryo development	-	IPR000552 (PRODOM); IPR011332 (SUPERFAMILY); seg (SEG)
DLAgn_00104210	RPL38	ribosomal protein l38	219	20	9.49771E-19	72.0%	17	P:skeletal system development; P:nuclear-transcribed mRNA catabolic process, nonsense-mediated decay; P:translational termination; P:translational initiation; P:sensory perception of sound; P:translational elongation; P:ossification; P:axial mesoderm development; C:cytosolic large ribosomal subunit; P:90S preribosome assembly; P:middle ear morphogenesis; P:regulation of translation; F:structural …	-	IPR002675 (PRODOM); seg (SEG)
DLAgn_00107080	RPL39	ribosomal protein l39	153	20	2.13518E-23	100.0%	9	P:translational initiation; P:viral transcription; F:RNA binding; F:structural constituent of ribosome; P:translational elongation; P:translational termination; P:SRP-dependent cotranslational protein targeting to membrane; C:cytosolic large ribosomal subunit; P:nuclear-transcribed mRNA catabolic process, nonsense-mediated decay	-	IPR000077 (HAMAP); IPR020083 (PROSITE); IPR023626 (G3DSA:1.10.1620.GENE3D); PD007914 (PRODOM), PTHR19970:SF0 (PANTHER)
DLAgn_00171610	RPS13	40s ribosomal protein s13	507	20	1.46797E-80	99.6%	13	P:nuclear-transcribed mRNA catabolic process, nonsense-mediated decay; P:translational termination; P:translational initiation; F:protein binding; P:translational elongation; F:hydrolase activity; C:nucleolus; P:negative regulation of RNA splicing; F:structural constituent of ribosome; P:viral transcription; P:SRP-dependent cotranslational protein targeting to membrane; F:mRNA binding; C:cytosoli…	-	IPR000589 (PFAM); IPR009068 (SUPERFAMILY); IPR012606 (PFAM); PTHR11885 (PANTHER)
DLAgn_00227070	RPS14	ribosomal protein s14	213	20	2.42194E-22	100.0%	17	P:nuclear-transcribed mRNA catabolic process, nonsense-mediated decay; F:mRNA 5'-UTR binding; P:translational initiation; P:translational termination; P:negative regulation of transcription from RNA polymerase II promoter; P:ribosomal small subunit assembly; P:translational elongation; C:nucleolus; F:translation regulator activity; P:maturation of SSU-rRNA; P:regulation of translation; P:erythroc…	-	IPR001971 (G3DSA:3.30.420.GENE3D); PTHR11759:SF1 (PANTHER)
DLAgn_00202440	RPS19	40s ribosomal protein s19	456	20	8.70304E-81	95.6%	25	P:brain segmentation; P:positive regulation of cellular component movement; F:protein homodimerization activity; P:ribosomal small subunit assembly; F:structural constituent of ribosome; P:regulation of erythrocyte differentiation; P:embryo development; P:translational elongation; F:fibroblast growth factor binding; P:negative regulation of respiratory burst involved in inflammatory response; P:t…	-	IPR001266 (PRODOM); IPR011991 (G3DSA:1.10.10.GENE3D); IPR018277 (PROSITE); PTHR11710:SF0 (PANTHER), SSF46785 (SUPERFAMILY)
DLAgn_00030490	RPS25	40s ribosomal protein s25-like	378	20	2.62561E-37	76.5%	11	P:nuclear-transcribed mRNA catabolic process, nonsense-mediated decay; P:translational termination; P:translational initiation; P:ribosomal small subunit assembly; P:translational elongation; C:nucleolus; F:structural constituent of ribosome; F:RNA binding; P:viral transcription; P:SRP-dependent cotranslational protein targeting to membrane; C:cytosolic small ribosomal subunit	-	IPR004977 (PRODOM); seg (SEG)
DLAgn_00202780	RPS27	40s ribosomal protein s27	255	20	6.57424E-36	85.0%	16	P:nuclear-transcribed mRNA catabolic process, nonsense-mediated decay; P:translational termination; P:translational initiation; F:protein binding; F:zinc ion binding; P:mitotic prometaphase; P:cell proliferation; P:translational elongation; F:DNA binding; F:structural constituent of ribosome; P:mitotic anaphase; P:viral transcription; P:SRP-dependent cotranslational protein targeting to membrane;…	-	IPR000592 (PRODOM); IPR011332 (SUPERFAMILY); IPR023407 (G3DSA:2.20.25.GENE3D); PTHR11594:SF0 (PANTHER), seg (SEG)
DLAgn_00068030	RPS29	40s ribosomal protein s29	171	20	1.73436E-28	100.0%	10	P:translational initiation; P:viral transcription; F:zinc ion binding; F:structural constituent of ribosome; P:translational elongation; C:cytosolic small ribosomal subunit; P:translational termination; P:SRP-dependent cotranslational protein targeting to membrane; F:hydrolase activity; P:nuclear-transcribed mRNA catabolic process, nonsense-mediated decay	-	IPR001209 (PFAM); IPR018271 (PROSITE); PTHR12010 (PANTHER), PTHR12010:SF2 (PANTHER)
DLAgn_00059640	RPS9	ribosomal protein s9	585	20	1.18992E-94	100.0%	14	P:nuclear-transcribed mRNA catabolic process, nonsense-mediated decay; P:translational termination; P:translational initiation; F:protein binding; P:translational elongation; C:nucleolus; F:translation regulator activity; P:positive regulation of cell proliferation; P:regulation of translation; F:structural constituent of ribosome; P:viral transcription; P:SRP-dependent cotranslational protein ta…	-	IPR001912 (PFAM); IPR002942 (G3DSA:3.10.290.GENE3D); IPR005710 (TIGRFAMs); IPR018079 (PROSITE); IPR022801 (PANTHER); PTHR11831:SF3 (PANTHER), seg (SEG), SSF55174 (SUPERFAMILY)
DLAgn_00056530	SMG5	protein smg5	3372	20	0.0	85.55%	6	C:cytoplasm; P:embryo development; F:protein phosphatase 2A binding; P:nuclear-transcribed mRNA catabolic process, nonsense-mediated decay; P:regulation of dephosphorylation; C:nucleus	-	IPR002716 (PFAM); IPR006596 (SMART); IPR018834 (PFAM); IPR019458 (PFAM); coil (COIL), PTHR15696 (PANTHER), seg (SEG), SSF48452 (SUPERFAMILY)
DLAgn_00046820	SMG8	protein smg8	2838	20	0.0	77.7%	5	C:cytosol; P:regulation of protein kinase activity; F:protein binding; P:gene expression; P:nuclear-transcribed mRNA catabolic process, nonsense-mediated decay	-	IPR019354 (PFAM); PTHR13091 (PANTHER), PTHR13091:SF0 (PANTHER), seg (SEG)
DLAgn_00147280	UBA52	ubiquitin-60s ribosomal protein l40-like	387	20	3.36484E-69	100.0%	60	P:neurotrophin TRK receptor signaling pathway; P:negative regulation of ubiquitin-protein ligase activity involved in mitotic cell cycle; P:positive regulation of I-kappaB kinase/NF-kappaB cascade; F:structural constituent of ribosome; P:antigen processing and presentation of exogenous peptide antigen via MHC class I, TAP-dependent; P:DNA repair; P:toll-like receptor 3 signaling pathway; P:apopto…	-	IPR000626 (PFAM); IPR001975 (PFAM); IPR019954 (PROSITE); IPR019955 (PROFILE); IPR019956 (PRINTS); G3DSA:3.10.20.90 (GENE3D), PTHR10666 (PANTHER), SSF54236 (SUPERFAMILY)
DLAgn_00009840	ZFP36L2	butyrate response factor 2	651	20	4.46472E-70	69.7%	7	F:zinc ion binding; F:nucleic acid binding; P:pronephric nephron tubule development; P:regulation of mRNA stability; P:nuclear-transcribed mRNA catabolic process, deadenylation-dependent decay; C:cytoplasm; C:nucleus	-	IPR000571 (G3DSA:4.10.1000.GENE3D); IPR007635 (PFAM); PTHR12547 (PANTHER), PTHR12547:SF15 (PANTHER), seg (SEG), SSF90229 (SUPERFAMILY)
Viral process
Sequence ID	Gene symbol	Seq. Description	Seq. Length	#Hits	min. eValue	mean Similarity	#GOs	GO Term	Enzyme Codes	InterProScan
DLAgn_00042740	RL23A	60s ribosomal protein l23a	495	20	4.04495E-69	97.45%	15	P:translational initiation; P:viral transcription; P:regulation of cell cycle; F:rRNA binding; F:structural constituent of ribosome; P:translational elongation; C:TORC2 complex; F:protein binding; F:nucleotide binding; P:translational termination; P:cell proliferation; P:SRP-dependent cotranslational protein targeting to membrane; C:cytosolic large ribosomal subunit; P:nuclear-transcribed mRNA ca…	-	IPR001014 (PROSITE); IPR005633 (PFAM); IPR012677 (G3DSA:3.30.70.GENE3D); IPR012678 (SUPERFAMILY); IPR013025 (PFAM); IPR019985 (TIGRFAMs); PTHR11620 (PANTHER), seg (SEG)
DLAgn_00001880	RL37A	60s ribosomal protein l37a	276	20	9.55504E-48	98.6%	9	P:translational initiation; P:viral transcription; F:metal ion binding; F:structural constituent of ribosome; P:translational elongation; P:translational termination; P:SRP-dependent cotranslational protein targeting to membrane; C:cytosolic large ribosomal subunit; P:nuclear-transcribed mRNA catabolic process, nonsense-mediated decay	-	IPR002674 (PFAM); IPR011331 (G3DSA:2.20.25.GENE3D); IPR011332 (SUPERFAMILY); PTHR11517 (PANTHER)
DLAgn_00102520	RPL19	60s ribosomal protein l19-like	639	20	2.76388E-69	70.85%	9	P:translational initiation; P:viral transcription; F:RNA binding; F:structural constituent of ribosome; P:translational elongation; P:translational termination; P:SRP-dependent cotranslational protein targeting to membrane; C:cytosolic large ribosomal subunit; P:nuclear-transcribed mRNA catabolic process, nonsense-mediated decay	-	IPR000196 (PFAM); IPR015972 (G3DSA:1.10.1650.GENE3D); IPR015974 (G3DSA:1.10.1200.GENE3D); IPR023638 (PROSITE); IPR027547 (HAMAP); coil (COIL), PTHR10722 (PANTHER), seg (SEG), SignalP-NN(euk) (SIGNALP)
DLAgn_00219680	RPL23	ribosomal protein l23	423	20	1.00656E-68	94.0%	11	P:translational initiation; P:viral transcription; C:nucleolus; F:structural constituent of ribosome; P:translational elongation; F:protein binding; P:translational termination; P:SRP-dependent cotranslational protein targeting to membrane; P:ribosomal protein import into nucleus; C:cytosolic large ribosomal subunit; P:nuclear-transcribed mRNA catabolic process, nonsense-mediated decay	-	IPR000218 (PANTHER); IPR019972 (PROSITE); IPR023571 (G3DSA:2.40.150.GENE3D); PTHR11761:SF4 (PANTHER), seg (SEG)
DLAgn_00106960	RPL36A	60s ribosomal protein l36a	360	20	1.01455E-44	87.45%	10	P:translational initiation; P:viral transcription; P:regulation of cell cycle; F:structural constituent of ribosome; P:translational elongation; P:translational termination; P:SRP-dependent cotranslational protein targeting to membrane; C:cytosolic large ribosomal subunit; P:nuclear-transcribed mRNA catabolic process, nonsense-mediated decay; P:embryo development	-	IPR000552 (PRODOM); IPR011332 (SUPERFAMILY); seg (SEG)
DLAgn_00104210	RPL38	ribosomal protein l38	219	20	9.49771E-19	72.0%	17	P:skeletal system development; P:nuclear-transcribed mRNA catabolic process, nonsense-mediated decay; P:translational termination; P:translational initiation; P:sensory perception of sound; P:translational elongation; P:ossification; P:axial mesoderm development; C:cytosolic large ribosomal subunit; P:90S preribosome assembly; P:middle ear morphogenesis; P:regulation of translation; F:structural …	-	IPR002675 (PRODOM); seg (SEG)
DLAgn_00107080	RPL39	ribosomal protein l39	153	20	2.13518E-23	100.0%	9	P:translational initiation; P:viral transcription; F:RNA binding; F:structural constituent of ribosome; P:translational elongation; P:translational termination; P:SRP-dependent cotranslational protein targeting to membrane; C:cytosolic large ribosomal subunit; P:nuclear-transcribed mRNA catabolic process, nonsense-mediated decay	-	IPR000077 (HAMAP); IPR020083 (PROSITE); IPR023626 (G3DSA:1.10.1620.GENE3D); PD007914 (PRODOM), PTHR19970:SF0 (PANTHER)
DLAgn_00171610	RPS13	40s ribosomal protein s13	507	20	1.46797E-80	99.6%	13	P:nuclear-transcribed mRNA catabolic process, nonsense-mediated decay; P:translational termination; P:translational initiation; F:protein binding; P:translational elongation; F:hydrolase activity; C:nucleolus; P:negative regulation of RNA splicing; F:structural constituent of ribosome; P:viral transcription; P:SRP-dependent cotranslational protein targeting to membrane; F:mRNA binding; C:cytosoli…	-	IPR000589 (PFAM); IPR009068 (SUPERFAMILY); IPR012606 (PFAM); PTHR11885 (PANTHER)
DLAgn_00227070	RPS14	ribosomal protein s14	213	20	2.42194E-22	100.0%	17	P:nuclear-transcribed mRNA catabolic process, nonsense-mediated decay; F:mRNA 5'-UTR binding; P:translational initiation; P:translational termination; P:negative regulation of transcription from RNA polymerase II promoter; P:ribosomal small subunit assembly; P:translational elongation; C:nucleolus; F:translation regulator activity; P:maturation of SSU-rRNA; P:regulation of translation; P:erythroc…	-	IPR001971 (G3DSA:3.30.420.GENE3D); PTHR11759:SF1 (PANTHER)
DLAgn_00202440	RPS19	40s ribosomal protein s19	456	20	8.70304E-81	95.6%	25	P:brain segmentation; P:positive regulation of cellular component movement; F:protein homodimerization activity; P:ribosomal small subunit assembly; F:structural constituent of ribosome; P:regulation of erythrocyte differentiation; P:embryo development; P:translational elongation; F:fibroblast growth factor binding; P:negative regulation of respiratory burst involved in inflammatory response; P:t…	-	IPR001266 (PRODOM); IPR011991 (G3DSA:1.10.10.GENE3D); IPR018277 (PROSITE); PTHR11710:SF0 (PANTHER), SSF46785 (SUPERFAMILY)
DLAgn_00030490	RPS25	40s ribosomal protein s25-like	378	20	2.62561E-37	76.5%	11	P:nuclear-transcribed mRNA catabolic process, nonsense-mediated decay; P:translational termination; P:translational initiation; P:ribosomal small subunit assembly; P:translational elongation; C:nucleolus; F:structural constituent of ribosome; F:RNA binding; P:viral transcription; P:SRP-dependent cotranslational protein targeting to membrane; C:cytosolic small ribosomal subunit	-	IPR004977 (PRODOM); seg (SEG)
DLAgn_00202780	RPS27	40s ribosomal protein s27	255	20	6.57424E-36	85.0%	16	P:nuclear-transcribed mRNA catabolic process, nonsense-mediated decay; P:translational termination; P:translational initiation; F:protein binding; F:zinc ion binding; P:mitotic prometaphase; P:cell proliferation; P:translational elongation; F:DNA binding; F:structural constituent of ribosome; P:mitotic anaphase; P:viral transcription; P:SRP-dependent cotranslational protein targeting to membrane;…	-	IPR000592 (PRODOM); IPR011332 (SUPERFAMILY); IPR023407 (G3DSA:2.20.25.GENE3D); PTHR11594:SF0 (PANTHER), seg (SEG)
DLAgn_00068030	RPS29	40s ribosomal protein s29	171	20	1.73436E-28	100.0%	10	P:translational initiation; P:viral transcription; F:zinc ion binding; F:structural constituent of ribosome; P:translational elongation; C:cytosolic small ribosomal subunit; P:translational termination; P:SRP-dependent cotranslational protein targeting to membrane; F:hydrolase activity; P:nuclear-transcribed mRNA catabolic process, nonsense-mediated decay	-	IPR001209 (PFAM); IPR018271 (PROSITE); PTHR12010 (PANTHER), PTHR12010:SF2 (PANTHER)
DLAgn_00059640	RPS9	ribosomal protein s9	585	20	1.18992E-94	100.0%	14	P:nuclear-transcribed mRNA catabolic process, nonsense-mediated decay; P:translational termination; P:translational initiation; F:protein binding; P:translational elongation; C:nucleolus; F:translation regulator activity; P:positive regulation of cell proliferation; P:regulation of translation; F:structural constituent of ribosome; P:viral transcription; P:SRP-dependent cotranslational protein ta…	-	IPR001912 (PFAM); IPR002942 (G3DSA:3.10.290.GENE3D); IPR005710 (TIGRFAMs); IPR018079 (PROSITE); IPR022801 (PANTHER); PTHR11831:SF3 (PANTHER), seg (SEG), SSF55174 (SUPERFAMILY)
DLAgn_00147280	UBA52	ubiquitin-60s ribosomal protein l40-like	387	20	3.36484E-69	100.0%	60	P:neurotrophin TRK receptor signaling pathway; P:negative regulation of ubiquitin-protein ligase activity involved in mitotic cell cycle; P:positive regulation of I-kappaB kinase/NF-kappaB cascade; F:structural constituent of ribosome; P:antigen processing and presentation of exogenous peptide antigen via MHC class I, TAP-dependent; P:DNA repair; P:toll-like receptor 3 signaling pathway; P:apopto…	-	IPR000626 (PFAM); IPR001975 (PFAM); IPR019954 (PROSITE); IPR019955 (PROFILE); IPR019956 (PRINTS); G3DSA:3.10.20.90 (GENE3D), PTHR10666 (PANTHER), SSF54236 (SUPERFAMILY)
Cell division
Sequence ID	Gene symbol	Seq. Description	Seq. Length	#Hits	min. eValue	mean Similarity	#GOs	GO Term	Enzyme Codes	InterProScan
DLAgn_00016170	ACTR2B	actin-related protein 2-a	1185	20	0.0	94.9%	16	P:establishment or maintenance of cell polarity; C:actin cap; P:meiotic cell cycle; P:cellular component movement; P:cytoplasmic transport; P:Arp2/3 complex-mediated actin nucleation; P:asymmetric cell division; C:cytosol; F:actin binding; C:Arp2/3 protein complex; P:Fc-gamma receptor signaling pathway involved in phagocytosis; P:cytokinesis after meiosis; C:cell projection; P:spindle localizatio…	-	IPR004000 (PRINTS); IPR020902 (PROSITE); IPR027306 (PTHR11937:PANTHER); G3DSA:3.30.420.40 (GENE3D), G3DSA:3.90.640.10 (GENE3D), seg (SEG), SSF53067 (SUPERFAMILY)
DLAgn_00137120	ACTR3	actin-related protein 3-like	1257	20	0.0	99.15%	26	P:positive regulation of dendrite morphogenesis; C:hemidesmosome; C:lamellipodium; C:Golgi membrane; P:establishment or maintenance of cell polarity; P:cilium morphogenesis; P:response to antibiotic; P:meiotic cell cycle; P:cellular component movement; P:Arp2/3 complex-mediated actin nucleation; P:asymmetric cell division; C:cytosol; P:regulation of myosin II filament organization; F:actin bindin…	-	IPR004000 (PANTHER); IPR015623 (PTHR11937:PANTHER); IPR020902 (PROSITE); G3DSA:3.30.420.40 (GENE3D), G3DSA:3.90.640.10 (GENE3D), SSF53067 (SUPERFAMILY)
DLAgn_00133290	ACTR8	actin-related protein 8	1932	20	0.0	83.7%	7	C:Ino80 complex; P:DNA recombination; P:DNA repair; P:regulation of transcription, DNA-dependent; P:cell division; F:ATP binding; P:mitosis	-	IPR004000 (PANTHER); G3DSA:3.30.420.40 (GENE3D), PTHR11937:SF13 (PANTHER), seg (SEG), SSF53067 (SUPERFAMILY)
DLAgn_00176300	ANAPC11	anaphase-promoting complex subunit 11-like	255	20	3.7158E-47	90.35%	8	C:cytoplasm; P:mitosis; F:ubiquitin-protein ligase activity; F:zinc ion binding; C:anaphase-promoting complex; P:protein K11-linked ubiquitination; P:cell division; F:protein binding	EC:6.3.2.19	IPR001841 (PROFILE); IPR013083 (G3DSA:3.30.40.GENE3D); IPR024991 (PFAM); PTHR11210 (PANTHER), PTHR11210:SF7 (PANTHER), seg (SEG), SSF57850 (SUPERFAMILY)
DLAgn_00164860	ANAPC13	anaphase-promoting complex subunit 13	225	20	4.98505E-36	96.4%	4	P:mitosis; C:anaphase-promoting complex; P:protein K11-linked ubiquitination; P:cell division	-	IPR008401 (PFAM)
DLAgn_00123830	ANAPC7	anaphase-promoting complex subunit 7	1698	20	0.0	91.15%	5	P:mitosis; F:protein phosphatase binding; C:anaphase-promoting complex; P:protein K11-linked ubiquitination; P:cell division	-	IPR011990 (G3DSA:1.25.40.GENE3D); IPR013026 (PROFILE); IPR013105 (PFAM); IPR019734 (PFAM); PTHR12558 (PANTHER), PTHR12558:SF8 (PANTHER), PF13414 (PFAM), seg (SEG), SSF48452 (SUPERFAMILY)
DLAgn_00075290	BMI1A	polycomb complex protein bmi-1-like	1002	20	3.07124E-164	78.9%	22	P:negative regulation of transcription from RNA polymerase II promoter; F:zinc ion binding; P:negative regulation of apoptotic process; P:humoral immune response; C:ubiquitin ligase complex; P:histone ubiquitination; C:nuclear body; F:ubiquitin-protein ligase activity; P:somatic stem cell division; F:sequence-specific DNA binding; P:cerebellum development; P:positive regulation of ubiquitin-prote…	EC:6.3.2.19	IPR001841 (SMART); IPR013083 (G3DSA:3.30.40.GENE3D); IPR017907 (PROSITE); IPR018957 (PFAM); PTHR10825 (PANTHER), PTHR10825:SF13 (PANTHER), SSF57850 (SUPERFAMILY)
DLAgn_00103230	BUB3	mitotic checkpoint protein bub3	987	20	0.0	95.25%	9	P:attachment of spindle microtubules to kinetochore; P:mitotic sister chromatid segregation; P:meiosis; P:regulation of chromosome segregation; P:spindle assembly checkpoint; C:nucleus; C:condensed chromosome kinetochore; P:cell division; F:protein binding	-	IPR001680 (PFAM); IPR015943 (G3DSA:2.130.10.GENE3D); IPR017986 (PROFILE); IPR020472 (PRINTS); PTHR10971 (PANTHER), PTHR10971:SF5 (PANTHER)
DLAgn_00113940	CCNA2	cyclin a2	1314	20	0.0	75.9%	5	P:regulation of cyclin-dependent protein serine/threonine kinase activity; P:cell division; F:protein kinase binding; P:retina development in camera-type eye; C:nucleus	-	IPR004367 (PFAM); IPR006671 (PFAM); IPR013763 (G3DSA:1.10.472.GENE3D); IPR014400 (PIR); PTHR10177 (PANTHER), PTHR10177:SF69 (PANTHER), seg (SEG)
DLAgn_00087220	CCNB1	cyclin b1	1209	20	0.0	82.8%	5	P:mitosis; P:regulation of cyclin-dependent protein serine/threonine kinase activity; F:protein kinase binding; C:nucleus; P:cell division	-	IPR004367 (PFAM); IPR006671 (PFAM); IPR013763 (G3DSA:1.10.472.GENE3D); IPR014400 (PIR); PTHR10177 (PANTHER), PTHR10177:SF64 (PANTHER), seg (SEG)
DLAgn_00162510	CCNB2	g2 mitotic-specific cyclin-b2-like	1398	20	3.23864E-163	78.7%	4	P:regulation of cyclin-dependent protein serine/threonine kinase activity; F:protein kinase binding; C:nucleus; P:cell division	-	IPR004367 (PFAM); IPR006671 (PFAM); IPR013763 (G3DSA:1.10.472.GENE3D); IPR014400 (PIR); PTHR10177 (PANTHER), PTHR10177:SF64 (PANTHER), seg (SEG), SignalP-NN(euk) (SIGNALP)
DLAgn_00154530	CCNE1	cyclin e	1305	20	0.0	83.25%	5	P:regulation of cyclin-dependent protein serine/threonine kinase activity; P:cell division; F:kinase activity; F:protein kinase binding; C:nucleus	-	IPR004367 (PFAM); IPR006671 (PFAM); IPR013763 (G3DSA:1.10.472.GENE3D); IPR014400 (PIR); PTHR10177 (PANTHER), PTHR10177:SF71 (PANTHER)
DLAgn_00215160	CCNE2	g1 s-specific cyclin-e2-like	1197	20	0.0	76.0%	6	P:regulation of cyclin-dependent protein serine/threonine kinase activity; P:cell division; P:DNA replication initiation; F:protein kinase binding; F:cyclin-dependent protein serine/threonine kinase regulator activity; C:nucleus	-	IPR004367 (PFAM); IPR006671 (PFAM); IPR013763 (G3DSA:1.10.472.GENE3D); IPR014400 (PIR); PTHR10177 (PANTHER), PTHR10177:SF70 (PANTHER)
DLAgn_00206590	CDC123	cell division cycle protein 123 homolog	1053	20	1.13999E-180	88.55%	3	C:cytoplasm; P:cell cycle; P:cell division	-	IPR009772 (PANTHER); IPR016525 (PIR); coil (COIL), seg (SEG)
DLAgn_00053530	CDC16	cell division cycle protein 16 homolog	1860	20	0.0	88.9%	8	C:cytoplasm; P:cell cycle; C:centrosome; C:anaphase-promoting complex; C:spindle microtubule; P:protein K11-linked ubiquitination; P:cell division; F:protein binding	-	IPR011990 (G3DSA:1.25.40.GENE3D); IPR013026 (PROFILE); IPR019734 (PFAM); PTHR12558 (PANTHER), PTHR12558:SF9 (PANTHER), PF12895 (PFAM), PF13414 (PFAM), seg (SEG), SSF48452 (SUPERFAMILY)
DLAgn_00017690	CDC2	serine threonine kinase cdc2	972	20	6.54293E-172	98.15%	11	C:microtubule organizing center; P:protein phosphorylation; F:RNA polymerase II carboxy-terminal domain kinase activity; P:regulation of mitotic cell cycle, embryonic; P:cell division; F:ATP binding; F:cyclin-dependent protein serine/threonine kinase activity; P:mitosis; C:cytoplasm; C:nucleus; F:protein tyrosine kinase activity	EC:2.7.11.23; EC:2.7.11.22; EC:2.7.10.0	IPR000719 (PFAM); IPR002290 (SMART); IPR008271 (PROSITE); IPR011009 (SUPERFAMILY); IPR017441 (PROSITE); IPR020635 (SMART); G3DSA:1.10.510.10 (GENE3D), G3DSA:3.30.200.20 (GENE3D), PTHR24056 (PANTHER)
DLAgn_00005690	CDC20	cell division cycle protein 20 homolog	1503	20	0.0	78.35%	7	P:regulation of multicellular organismal process; P:regulation of biological quality; P:cellular protein metabolic process; P:cell division; P:positive regulation of cellular process; P:synaptic transmission; F:protein binding	-	IPR001680 (PFAM); IPR015943 (G3DSA:2.130.10.GENE3D); IPR017986 (PROFILE); IPR019775 (PROSITE); PTHR19918 (PANTHER), PTHR19918:SF0 (PANTHER), seg (SEG)
DLAgn_00004490	CDC34	ubiquitin-conjugating enzyme e2 r1-like	717	20	1.86364E-118	93.55%	2	F:acid-amino acid ligase activity; P:cell division	EC:6.3.2.0	IPR000608 (PFAM); IPR016135 (G3DSA:3.10.110.GENE3D); IPR023313 (PROSITE); PTHR24067 (PANTHER), PTHR24067:SF65 (PANTHER), SM00212 (SMART), seg (SEG)
DLAgn_00072020	CDC40	cell division cycle 40 homolog	1770	20	0.0	87.5%	8	P:termination of RNA polymerase II transcription; P:mRNA splicing, via spliceosome; P:mRNA 3'-end processing; P:cell division; P:mRNA export from nucleus; C:catalytic step 2 spliceosome; C:nucleoplasm; F:protein binding	-	IPR001680 (PFAM); IPR015943 (G3DSA:2.130.10.GENE3D); IPR017986 (PROFILE); IPR019775 (PROSITE); PTHR19852 (PANTHER), seg (SEG)
DLAgn_00088770	CDC42	cell division control protein 42 homolog isoform 1	576	20	1.99978E-107	99.7%	9	F:GTP binding; C:intracellular; P:cell migration involved in gastrulation; C:membrane; P:small GTPase mediated signal transduction; P:cell division; P:protein transport; F:GTPase activity; P:GTP catabolic process	-	IPR001806 (PRINTS); IPR003578 (SMART); IPR003579 (SMART); IPR005225 (TIGRFAMs); IPR020849 (SMART); IPR027417 (SUPERFAMILY); G3DSA:3.40.50.300 (GENE3D), PTHR24072 (PANTHER)
DLAgn_00050930	CDCA7	cell division cycle-associated protein 7-like	1272	20	1.01208E-160	66.35%	5	F:molecular_function; C:cellular_component; P:regulation of cell proliferation; C:nucleus; P:cell division	-	IPR018866 (PFAM); PTHR31169 (PANTHER), PTHR31169:SF0 (PANTHER), seg (SEG)
DLAgn_00092000	CDK2	cyclin-dependent kinase 2	897	20	2.76646E-158	92.1%	32	C:chromosome, telomeric region; C:X chromosome; P:Ras protein signal transduction; C:Cajal body; P:response to electrical stimulus; C:microtubule organizing center; P:cellular response to insulin stimulus; F:cyclin-dependent protein serine/threonine kinase activity; P:cell division; P:positive regulation of DNA-dependent DNA replication initiation; C:Y chromosome; F:histone kinase activity; C:cyt…	EC:2.7.11.22; EC:2.7.10.0	IPR000719 (PFAM); IPR002290 (SMART); IPR008271 (PROSITE); IPR011009 (SUPERFAMILY); IPR017441 (PROSITE); IPR020635 (SMART); G3DSA:1.10.510.10 (GENE3D), G3DSA:3.30.200.20 (GENE3D), PTHR24056 (PANTHER), PTHR24056:SF123 (PANTHER), seg (SEG)
DLAgn_00079610	CDK9	cyclin-dependent kinase 9	1182	20	0.0	93.45%	16	P:regulation of histone modification; C:PML body; F:cyclin-dependent protein serine/threonine kinase activity; P:negative regulation of cell cycle arrest; P:regulation of transcription, DNA-dependent; P:replication fork arrest; F:snRNA binding; P:cell division; C:positive transcription elongation factor complex b; F:transcription regulatory region DNA binding; P:protein phosphorylation; P:regulat…	EC:2.7.11.22; EC:2.7.11.23; EC:2.7.10.0	IPR000719 (PFAM); IPR002290 (SMART); IPR008271 (PROSITE); IPR011009 (SUPERFAMILY); IPR017441 (PROSITE); IPR020635 (SMART); G3DSA:1.10.510.10 (GENE3D), G3DSA:3.30.200.20 (GENE3D), PTHR24056 (PANTHER), PTHR24056:SF34 (PANTHER), seg (SEG)
DLAgn_00080680	CETN3	centrin-3	516	20	8.66732E-76	87.85%	10	F:G-protein beta/gamma-subunit complex binding; F:microtubule binding; C:photoreceptor connecting cilium; P:mitosis; C:intermediate filament cytoskeleton; F:calcium ion binding; P:centrosome cycle; C:microtubule basal body; P:cell division; C:centriole	-	IPR002048 (SMART); IPR011992 (G3DSA:1.10.238.GENE3D); IPR018247 (PROSITE); coil (COIL), PTHR23050 (PANTHER), PTHR23050:SF91 (PANTHER), seg (SEG), SSF47473 (SUPERFAMILY)
DLAgn_00150020	CKS1B	cyclin-dependent kinases regulatory subunit 1	231	20	1.39379E-38	96.15%	10	P:S phase of mitotic cell cycle; P:regulation of cyclin-dependent protein serine/threonine kinase activity; P:cell division; P:G1 phase of mitotic cell cycle; F:protein binding; F:kinase activity; P:G1/S transition of mitotic cell cycle; C:nucleoplasm; P:cell proliferation; F:cyclin-dependent protein serine/threonine kinase regulator activity	-	IPR000789 (PRINTS); PTHR23415 (PANTHER)
DLAgn_00113290	CSNK1A1	casein kinase i isoform alpha-like	1062	20	0.0	90.2%	16	P:peptidyl-serine phosphorylation; C:cytosol; P:Wnt receptor signaling pathway; F:protein serine/threonine kinase activity; C:nucleolus; P:cell morphogenesis; C:nuclear speck; P:heart development; C:centrosome; P:cell division; F:ATP binding; F:protein binding; P:mitosis; C:ribonucleoprotein complex; C:condensed chromosome kinetochore; C:mRNA cleavage and polyadenylation specificity factor complex	EC:2.7.11.0	IPR000719 (PFAM); IPR002290 (SMART); IPR008271 (PROSITE); IPR011009 (SUPERFAMILY); IPR017441 (PROSITE); G3DSA:1.10.510.10 (GENE3D), G3DSA:3.30.200.20 (GENE3D), PTHR11909 (PANTHER), PTHR11909:SF25 (PANTHER), seg (SEG)
DLAgn_00104800	DHX8	deah (asp-glu-ala-his) box polypeptide 8	3579	20	0.0	83.2%	10	F:RNA binding; F:ATP-dependent RNA helicase activity; C:nucleolus; P:primitive hemopoiesis; P:mRNA splicing, via spliceosome; P:cell division; F:ATP binding; F:protein binding; P:mRNA splicing, via endonucleolytic cleavage and ligation; C:catalytic step 2 spliceosome	-	IPR001650 (PFAM); IPR002464 (PROSITE); IPR003029 (PFAM); IPR007502 (PFAM); IPR011545 (PFAM); IPR011709 (PFAM); IPR012340 (G3DSA:2.40.50.GENE3D); IPR014001 (SMART); IPR022967 (SMART); IPR027417 (SUPERFAMILY); coil (COIL), G3DSA:3.40.50.300 (GENE3D), PTHR18934 (PANTHER), seg (SEG)
DLAgn_00104810	DHX8	atp-dependent rna helicase dhx8	3711	20	0.0	93.2%	10	F:RNA binding; F:ATP-dependent RNA helicase activity; C:nucleolus; P:primitive hemopoiesis; P:mRNA splicing, via spliceosome; P:cell division; F:ATP binding; F:protein binding; P:mRNA splicing, via endonucleolytic cleavage and ligation; C:catalytic step 2 spliceosome	-	IPR001650 (PFAM); IPR002464 (PROSITE); IPR003029 (PFAM); IPR007502 (PFAM); IPR011545 (PFAM); IPR011709 (PFAM); IPR012340 (G3DSA:2.40.50.GENE3D); IPR014001 (SMART); IPR022967 (SMART); IPR027417 (SUPERFAMILY); coil (COIL), G3DSA:3.40.50.300 (GENE3D), PTHR18934 (PANTHER), seg (SEG)
DLAgn_00071750	DYNLT1	dynein light chain tctex-type 1	348	20	4.44308E-53	92.95%	17	P:regulation of Rac GTPase activity; P:viral entry into host cell; P:intracellular transport of viral proteins in host cell; P:neuron projection morphogenesis; P:regulation of cytoskeleton organization; P:establishment of mitotic spindle orientation; P:cell division; C:Golgi apparatus; C:microtubule; F:microtubule motor activity; C:spindle; P:mitosis; F:identical protein binding; P:regulation of …	-	IPR005334 (PANTHER); PTHR21255:SF4 (PANTHER)
DLAgn_00002530	FZR1	fizzy-related protein homolog	1512	20	0.0	87.9%	21	C:nucleoplasm; P:protein K11-linked ubiquitination; F:protein binding; P:positive regulation of ubiquitin-protein ligase activity involved in mitotic cell cycle; C:nuclear membrane; P:G2 DNA damage checkpoint; C:anaphase-promoting complex; P:negative regulation of ubiquitin-protein ligase activity involved in mitotic cell cycle; P:lens fiber cell differentiation; P:cell division; C:nucleolus; C:c…	-	IPR001680 (PFAM); IPR015943 (G3DSA:2.130.10.GENE3D); IPR017986 (PROFILE); IPR019775 (PROSITE); PTHR19918 (PANTHER), PTHR19918:SF0 (PANTHER), seg (SEG)
DLAgn_00004670	FZR1	fizzy-related protein homolog	1491	20	0.0	90.8%	12	C:nuclear membrane; P:G2 DNA damage checkpoint; P:negative regulation of cell aging; P:cell division; P:anaphase-promoting complex-dependent proteasomal ubiquitin-dependent protein catabolic process; P:positive regulation of protein catabolic process; P:positive regulation of cell proliferation; P:activation of anaphase-promoting complex activity; P:regulation of meiosis; P:lens fiber cell differ…	-	IPR001680 (PFAM); IPR015943 (G3DSA:2.130.10.GENE3D); IPR017986 (PROFILE); IPR019775 (PROSITE); PTHR19918 (PANTHER), PTHR19918:SF0 (PANTHER), seg (SEG)
DLAgn_00166710	GNAI1	guanine nucleotide-binding protein g subunit alpha-1-like	1065	20	0.0	95.25%	15	F:G-protein coupled serotonin receptor binding; F:signal transducer activity; P:adenylate cyclase-inhibiting G-protein coupled receptor signaling pathway; C:heterotrimeric G-protein complex; F:GTP binding; P:cell division; P:GTP catabolic process; C:cytoplasm; F:metal ion binding; F:G-protein beta/gamma-subunit complex binding; C:centrosome; C:midbody; F:GTPase activity; C:nucleus; P:cell cycle	-	IPR001019 (PRINTS); IPR001408 (PRINTS); IPR011025 (G3DSA:1.10.400.GENE3D); IPR027417 (SUPERFAMILY); G3DSA:3.40.50.300 (GENE3D), PTHR10218:SF128 (PANTHER), seg (SEG)
DLAgn_00209150	GNAI1	guanine nucleotide-binding protein g subunit alpha-1-like	1065	20	0.0	96.1%	23	F:G-protein coupled serotonin receptor binding; C:membrane raft; F:signal transducer activity; P:platelet activation; P:adenylate cyclase-inhibiting G-protein coupled receptor signaling pathway; F:GTPase activating protein binding; C:heterotrimeric G-protein complex; P:vesicle fusion; F:GTP binding; P:cell division; P:GTP catabolic process; C:Golgi apparatus; F:metal ion binding; P:response to pe…	-	IPR001019 (PRINTS); IPR001408 (PRINTS); IPR011025 (G3DSA:1.10.400.GENE3D); IPR027417 (SUPERFAMILY); G3DSA:3.40.50.300 (GENE3D), PTHR10218:SF128 (PANTHER), seg (SEG)
DLAgn_00161060	KIF23	kinesin-like protein kif23-like	2637	20	0.0	81.35%	11	F:microtubule motor activity; P:embryonic cleavage; C:microtubule associated complex; C:mitotic spindle; P:cytokinesis; C:microtubule; F:ATP binding; P:microtubule-based movement; C:cleavage furrow; C:cytoplasm; C:nucleus	-	IPR001752 (PRINTS); IPR019821 (PROSITE); IPR027417 (SUPERFAMILY); coil (COIL), PTHR24115 (PANTHER), PTHR24115:SF88 (PANTHER), seg (SEG)
DLAgn_00168780	KIF23	kinesin family member 23	2700	20	0.0	81.8%	11	F:microtubule motor activity; P:embryonic cleavage; C:microtubule associated complex; C:mitotic spindle; P:cytokinesis; C:microtubule; F:ATP binding; P:microtubule-based movement; C:cleavage furrow; C:cytoplasm; C:nucleus	-	IPR001752 (PRINTS); IPR019821 (PROSITE); IPR027417 (SUPERFAMILY); coil (COIL), PTHR24115 (PANTHER), PTHR24115:SF88 (PANTHER), seg (SEG)
DLAgn_00044250	LIS1A	lissencephaly-1 homolog b	1233	20	0.0	97.85%	15	C:microtubule organizing center; P:apical protein localization; P:transport; C:microtubule associated complex; P:establishment of nucleus localization; C:microtubule; P:brain morphogenesis; P:photoreceptor cell maintenance; P:cell division; F:dynein binding; P:cell differentiation; P:mitosis; P:cellular component movement; P:establishment of mitotic spindle orientation; C:cytoplasm	-	IPR001680 (PFAM); IPR006594 (SMART); IPR013720 (PFAM); IPR015943 (G3DSA:2.130.10.GENE3D); IPR017252 (HAMAP); IPR017986 (PROFILE); IPR019775 (PROSITE); IPR020472 (PRINTS); coil (COIL), PTHR22847 (PANTHER), SSF109925 (SUPERFAMILY)
DLAgn_00114350	MAEA	macrophage erythroblast attacher-like isoform 1	1203	20	0.0	91.7%	12	P:enucleate erythrocyte development; C:nuclear matrix; P:cell cycle; P:erythrocyte maturation; P:cytoskeleton organization; P:negative regulation of myeloid cell apoptotic process; C:actomyosin contractile ring; P:cell division; P:cell adhesion; F:actin binding; C:spindle; C:integral to plasma membrane	-	IPR006594 (SMART); IPR006595 (SMART); IPR013144 (SMART); IPR024964 (PFAM); IPR027370 (PFAM); PTHR12170 (PANTHER), PTHR12170:SF2 (PANTHER), seg (SEG), SSF57850 (SUPERFAMILY)
DLAgn_00025070	MAPRE3B	microtubule-associated protein rp eb family member 3-like	825	20	2.92665E-156	89.8%	11	F:microtubule binding; C:dendrite; C:midbody; F:hydrolase activity, acting on carbon-nitrogen (but not peptide) bonds, in cyclic amides; P:cell division; C:cytoplasmic microtubule; P:mitosis; C:neuronal cell body; P:pyrimidine nucleobase catabolic process; C:perinuclear region of cytoplasm; P:positive regulation of transcription, DNA-dependent	EC:3.5.2.0	IPR001715 (G3DSA:1.10.418.GENE3D); IPR004953 (PFAM); IPR027328 (PANTHER); coil (COIL), PTHR10623:SF9 (PANTHER)
DLAgn_00151270	MAU2	mau2 chromatid cohesion factor homolog	1797	20	0.0	95.5%	6	C:chromatin; C:SMC loading complex; C:nucleoplasm; F:protein N-terminus binding; P:maintenance of mitotic sister chromatid cohesion; P:cell division	-	IPR011990 (G3DSA:1.25.40.GENE3D); IPR019440 (PFAM); PTHR21394 (PANTHER), seg (SEG), SSF48452 (SUPERFAMILY)
DLAgn_00010660	MCMBP	mini-chromosome maintenance complex-binding protein	1902	20	0.0	82.25%	8	P:DNA-dependent DNA replication; P:S phase of mitotic cell cycle; F:chromatin binding; P:sister chromatid cohesion; P:mitosis; C:MCM complex; C:nucleus; P:cell division	-	IPR019140 (PANTHER); PTHR13489:SF0 (PANTHER), PF13615 (PFAM), seg (SEG)
DLAgn_00059020	NCAPD2	condensin complex subunit 1-like	4203	20	0.0	69.45%	4	P:mitotic chromosome condensation; C:nucleus; P:cell division; F:binding	-	IPR007673 (PIR); IPR011989 (G3DSA:1.25.10.GENE3D); IPR016024 (SUPERFAMILY); IPR024324 (PFAM); IPR026971 (PANTHER); coil (COIL), PTHR14222:SF0 (PANTHER), PF10363 (PFAM), PF12717 (PFAM), seg (SEG)
DLAgn_00123980	NCAPH	condensin complex subunit 2	2073	20	0.0	65.15%	10	P:mitotic cell cycle; P:vesicle-mediated transport; C:microtubule cytoskeleton; C:integral to membrane; P:mitotic chromosome condensation; P:cell division; P:cell cycle phase; C:condensin complex; F:protein binding; C:cytoplasm	-	IPR022816 (PIR); PTHR13108 (PANTHER), PTHR13108:SF11 (PANTHER), seg (SEG)
DLAgn_00201710	PARD6G	partitioning defective 6 homolog gamma-like	1374	20	3.25484E-176	77.2%	15	P:cloaca development; P:apical protein localization; C:protein complex; P:spinal cord development; C:tight junction; P:cell cycle; P:neural tube formation; P:cell division; C:cleavage furrow; P:embryonic heart tube development; C:apical plasma membrane; C:cytoplasm; P:pronephros development; C:nucleus; F:protein binding	-	IPR000270 (PFAM); IPR001478 (PFAM); G3DSA:2.30.42.10 (GENE3D), G3DSA:3.10.20.240 (GENE3D), PTHR14102 (PANTHER), PTHR14102:SF3 (PANTHER), seg (SEG), SSF54277 (SUPERFAMILY)
DLAgn_00181680	PDS5A	sister chromatid cohesion protein pds5 homolog a	4020	20	0.0	91.45%	7	P:negative regulation of DNA replication; P:cell division; F:DNA binding; C:chromatin; P:mitosis; C:nucleus; C:plasma membrane	-	IPR011989 (G3DSA:1.25.10.GENE3D); IPR016024 (SUPERFAMILY); PTHR12663 (PANTHER), PTHR12663:SF0 (PANTHER), seg (SEG)
DLAgn_00043580	PDS5B	sister chromatid cohesion protein pds5 homolog b	4215	20	0.0	86.55%	6	C:chromatin; P:negative regulation of cell proliferation; F:DNA binding; C:nucleus; P:cell division; P:mitotic sister chromatid cohesion	-	IPR011989 (G3DSA:1.25.10.GENE3D); IPR016024 (SUPERFAMILY); coil (COIL), PTHR12663 (PANTHER), PTHR12663:SF0 (PANTHER), seg (SEG)
DLAgn_00101580	PELO	protein pelota homolog	1158	20	0.0	94.25%	8	F:endonuclease activity; P:cell cycle; F:metal ion binding; C:cytoplasm; P:chromosome organization; C:nucleus; P:cell division; P:cell proliferation	-	IPR004405 (PANTHER); IPR005140 (PFAM); IPR005141 (PFAM); IPR005142 (PFAM); G3DSA:3.30.1330.30 (GENE3D), SSF55315 (SUPERFAMILY)
DLAgn_00023770	PPP1CB	serine threonine-protein phosphatase pp1-beta catalytic subunit-like isoform 1	1002	20	0.0	99.1%	14	P:regulation of cell adhesion; P:protein dephosphorylation; P:cell cycle; C:nucleolus; P:liver development; F:metal ion binding; P:cell division; C:PTW/PP1 phosphatase complex; F:protein kinase binding; C:MLL5-L complex; F:myosin phosphatase activity; P:glycogen metabolic process; F:myosin-light-chain-phosphatase activity; C:cytoplasm	EC:3.1.3.53	IPR004843 (PFAM); IPR006186 (PRINTS); G3DSA:3.60.21.10 (GENE3D), PTHR11668 (PANTHER), PTHR11668:SF75 (PANTHER), SSF56300 (SUPERFAMILY)
DLAgn_00141580	PPP1CB	serine threonine-protein phosphatase pp1-beta catalytic subunit	984	20	0.0	99.05%	18	P:regulation of glycogen catabolic process; P:negative regulation of transforming growth factor beta receptor signaling pathway; F:protein kinase binding; F:myosin phosphatase activity; P:regulation of cell adhesion; P:cell division; C:protein phosphatase type 1 complex; F:myosin-light-chain-phosphatase activity; P:triglyceride catabolic process; C:nucleolus; F:metal ion binding; C:PTW/PP1 phosph…	EC:3.1.3.53	IPR004843 (PFAM); IPR006186 (PRINTS); G3DSA:3.60.21.10 (GENE3D), PTHR11668 (PANTHER), PTHR11668:SF75 (PANTHER), SSF56300 (SUPERFAMILY)
DLAgn_00123870	PPP1CC	serine threonine-protein phosphatase pp1-gamma catalytic subunit	972	20	0.0	99.15%	18	P:angiogenesis; P:regulation of nucleocytoplasmic transport; C:nuclear speck; F:protein kinase binding; P:mitotic nuclear envelope reassembly; C:condensed chromosome kinetochore; P:cell division; P:glycogen metabolic process; C:nucleolus; C:mitochondrial outer membrane; F:metal ion binding; P:mitosis; C:PTW/PP1 phosphatase complex; C:cleavage furrow; C:midbody; C:MLL5-L complex; P:protein dephosp…	-	IPR004843 (PFAM); IPR006186 (PRINTS); G3DSA:3.60.21.10 (GENE3D), PTHR11668 (PANTHER), PTHR11668:SF74 (PANTHER), SSF56300 (SUPERFAMILY)
DLAgn_00136150	RCC2	protein rcc2 homolog	1485	20	0.0	89.1%	3	C:nucleolus; P:mitosis; P:cell division	-	IPR000408 (PRINTS); IPR009091 (G3DSA:2.130.10.GENE3D); PTHR22870 (PANTHER), PTHR22870:SF18 (PANTHER), seg (SEG)
DLAgn_00092890	RUVBL1	ruvb-like 1-like	1374	20	0.0	93.8%	17	P:histone H4 acetylation; P:DNA duplex unwinding; P:DNA recombination; P:regulation of transcription, DNA-dependent; F:ATP-dependent 5'-3' DNA helicase activity; P:cell division; C:Golgi apparatus; C:nucleolus; P:mitosis; C:Ino80 complex; C:NuA4 histone acetyltransferase complex; P:histone H2A acetylation; F:ATP binding; P:regulation of heart growth; C:ribonucleoprotein complex; C:MLL1 complex; P…	-	IPR003593 (SMART); IPR010339 (PFAM); IPR012340 (SUPERFAMILY); IPR027238 (PANTHER); IPR027417 (SUPERFAMILY); G3DSA:1.10.8.60 (GENE3D), G3DSA:3.40.50.300 (GENE3D), PTHR11093:SF3 (PANTHER), seg (SEG)
DLAgn_00065100	SEH1L	nucleoporin seh1-like	1152	20	0.0	88.3%	19	P:transmembrane transport; C:cytosol; P:nuclear pore organization; C:nuclear pore outer ring; P:attachment of spindle microtubules to kinetochore involved in mitotic sister chromatid segregation; P:mitotic metaphase plate congression; P:viral reproductive process; P:carbohydrate metabolic process; P:M phase of mitotic cell cycle; P:cytokine-mediated signaling pathway; P:cell division; P:mitotic a…	-	IPR001680 (PFAM); IPR015943 (G3DSA:2.130.10.GENE3D); IPR017986 (PROFILE); IPR020472 (PRINTS); PTHR11024 (PANTHER), seg (SEG)
DLAgn_00100110	TOP2A	dna topoisomerase 2-alpha	4743	20	0.0	76.8%	34	P:positive regulation of apoptotic process; F:ubiquitin binding; F:protein kinase C binding; F:protein homodimerization activity; F:protein C-terminus binding; P:DNA-dependent DNA replication; P:resolution of meiotic recombination intermediates; P:DNA ligation; P:sister chromatid segregation; P:mitotic recombination; C:nucleoplasm; P:ATP catabolic process; F:magnesium ion binding; P:mitotic DNA i…	EC:5.99.1.3	IPR001154 (PRINTS); IPR001241 (PRINTS); IPR002205 (PFAM); IPR003594 (G3DSA:3.30.565.GENE3D); IPR006171 (PFAM); IPR012542 (PFAM); IPR013506 (PFAM); IPR013757 (G3DSA:1.10.268.GENE3D); IPR013758 (G3DSA:3.90.199.GENE3D); IPR013759 (G3DSA:3.40.50.GENE3D); IPR013760 (SUPERFAMILY); IPR014721 (G3DSA:3.30.230.GENE3D); IPR018522 (PROSITE); IPR020568 (SUPERFAMILY); IPR024946 (G3DSA:3.30.1360.GENE3D); coil (…
DLAgn_00153380	TP63	tumor protein 63-like isoform 1	2007	20	0.0	84.4%	57	P:embryonic limb morphogenesis; P:replicative cell aging; C:nuclear chromatin; P:positive regulation of mesenchymal cell proliferation; P:hair follicle morphogenesis; P:epithelial cell development; C:rough endoplasmic reticulum; P:epidermal cell division; P:response to X-ray; P:protein homotetramerization; P:prostatic bud formation; P:skeletal system development; F:double-stranded DNA binding; P:…	-	IPR001660 (SMART); IPR002117 (PRINTS); IPR008967 (SUPERFAMILY); IPR010991 (G3DSA:4.10.170.GENE3D); IPR011510 (PFAM); IPR011615 (PFAM); IPR012346 (G3DSA:2.60.40.GENE3D); IPR013761 (G3DSA:1.10.150.GENE3D); PTHR11447:SF8 (PANTHER), seg (SEG), SignalP-NN(euk) (SIGNALP)
DLAgn_00266180	TUBA1A	tuba1 protein	867	20	1.05591E-159	100.0%	14	P:microtubule cytoskeleton organization; P:cytoskeleton-dependent intracellular transport; F:GTP binding; P:cell division; P:GTP catabolic process; C:cytoplasmic microtubule; C:cytosol; F:protein heterodimerization activity; F:protein domain specific binding; P:protein polymerization; F:GTPase activity; P:'de novo' posttranslational protein folding; P:G2/M transition of mitotic cell cycle; F:stru…	-	IPR000217 (PRINTS); IPR002452 (PRINTS); IPR003008 (G3DSA:3.40.50.GENE3D); IPR008280 (SUPERFAMILY); IPR018316 (G3DSA:3.30.1330.GENE3D); IPR023123 (G3DSA:1.10.287.GENE3D); seg (SEG)
DLAgn_00126550	TUBA1B	tubulin alpha-1b chain-like	1356	20	0.0	97.0%	12	P:microtubule cytoskeleton organization; F:protein binding; P:cellular response to interleukin-4; P:cytoskeleton-dependent intracellular transport; F:GTP binding; P:cell division; P:GTP catabolic process; C:cytoplasmic microtubule; P:protein polymerization; F:GTPase activity; P:'de novo' posttranslational protein folding; F:structural constituent of cytoskeleton	-	IPR000217 (PRINTS); IPR002452 (PRINTS); IPR003008 (G3DSA:3.40.50.GENE3D); IPR008280 (SUPERFAMILY); IPR017975 (PROSITE); IPR018316 (G3DSA:3.30.1330.GENE3D); IPR023123 (G3DSA:1.10.287.GENE3D); seg (SEG)
DLAgn_00260910	TUBA1B	alpha tubulin	1344	20	0.0	97.0%	12	P:microtubule cytoskeleton organization; F:protein binding; P:cellular response to interleukin-4; P:cytoskeleton-dependent intracellular transport; F:GTP binding; P:cell division; P:GTP catabolic process; C:cytoplasmic microtubule; P:protein polymerization; F:GTPase activity; P:'de novo' posttranslational protein folding; F:structural constituent of cytoskeleton	-	IPR000217 (PRINTS); IPR002452 (PRINTS); IPR003008 (G3DSA:3.40.50.GENE3D); IPR008280 (SUPERFAMILY); IPR017975 (PROSITE); IPR018316 (G3DSA:3.30.1330.GENE3D); IPR023123 (G3DSA:1.10.287.GENE3D); seg (SEG)
DLAgn_00047710	TUBA1C	alpha 1c	1374	20	0.0	96.0%	10	P:microtubule-based process; P:cytoskeleton-dependent intracellular transport; F:GTP binding; P:cell division; P:GTP catabolic process; C:cytoplasmic microtubule; P:protein polymerization; F:GTPase activity; P:'de novo' posttranslational protein folding; F:structural constituent of cytoskeleton	-	IPR000217 (PRINTS); IPR002452 (PRINTS); IPR003008 (G3DSA:3.40.50.GENE3D); IPR008280 (SUPERFAMILY); IPR017975 (PROSITE); IPR018316 (G3DSA:3.30.1330.GENE3D); IPR023123 (G3DSA:1.10.287.GENE3D); coil (COIL), seg (SEG)
DLAgn_00125500	TUBA1C	alpha 1c	1356	20	0.0	97.0%	10	P:microtubule-based process; P:cytoskeleton-dependent intracellular transport; F:GTP binding; P:cell division; P:GTP catabolic process; C:cytoplasmic microtubule; P:protein polymerization; F:GTPase activity; P:'de novo' posttranslational protein folding; F:structural constituent of cytoskeleton	-	IPR000217 (PRINTS); IPR002452 (PRINTS); IPR003008 (G3DSA:3.40.50.GENE3D); IPR008280 (SUPERFAMILY); IPR017975 (PROSITE); IPR018316 (G3DSA:3.30.1330.GENE3D); IPR023123 (G3DSA:1.10.287.GENE3D); coil (COIL), seg (SEG)
DLAgn_00058550	TUBB	beta 5-tubulin	1395	20	0.0	95.0%	22	P:natural killer cell mediated cytotoxicity; C:tubulin complex; F:GTPase activating protein binding; P:cellular component movement; P:cytoskeleton-dependent intracellular transport; C:cell body; C:nuclear envelope lumen; F:GTP binding; P:cell division; F:MHC class I protein binding; P:GTP catabolic process; P:spindle assembly; C:cytosol; C:microtubule; F:protein domain specific binding; P:protein…	-	IPR000217 (PRINTS); IPR002453 (PRINTS); IPR003008 (G3DSA:3.40.50.GENE3D); IPR008280 (SUPERFAMILY); IPR017975 (PROSITE); IPR018316 (G3DSA:3.30.1330.GENE3D); IPR023123 (G3DSA:1.10.287.GENE3D); coil (COIL), seg (SEG)
DLAgn_00191070	TUBB4B	tubulin beta chain-like	1335	20	0.0	95.0%	21	P:natural killer cell mediated cytotoxicity; F:GTPase activating protein binding; P:cellular component movement; P:cytoskeleton-dependent intracellular transport; C:cell body; C:nuclear envelope lumen; F:GTP binding; P:cell division; F:MHC class I protein binding; P:GTP catabolic process; P:spindle assembly; C:cytosol; C:microtubule; F:protein domain specific binding; P:protein polymerization; C:…	-	IPR000217 (PRINTS); IPR002453 (PRINTS); IPR003008 (G3DSA:3.40.50.GENE3D); IPR008280 (SUPERFAMILY); IPR013838 (PROSITE); IPR017975 (PROSITE); IPR018316 (G3DSA:3.30.1330.GENE3D); IPR023123 (G3DSA:1.10.287.GENE3D); coil (COIL), seg (SEG)
DLAgn_00100410	UBC9	sumo-conjugating enzyme ubc9	477	20	2.54496E-91	100.0%	25	C:fibrillar center; P:negative regulation of transcription from RNA polymerase II promoter; P:proteasomal ubiquitin-dependent protein catabolic process; P:multicellular organismal development; F:protein C-terminus binding; C:PML body; P:positive regulation of intracellular steroid hormone receptor signaling pathway; F:SUMO ligase activity; P:positive regulation of sequence-specific DNA binding tr…	EC:6.3.2.19	IPR000608 (PFAM); IPR016135 (G3DSA:3.10.110.GENE3D); IPR023313 (PROSITE); IPR027230 (PTHR24067:PANTHER); PTHR24067 (PANTHER), SM00212 (SMART)
