# Supplementary material for: The extensive transgenerational transcriptomic effects of ocean acidification on the olfactory epithelium of a marine fish are associated with a better viral resistance
Source: BMC Genomics. 2022 Jun 17;23:448. doi: 10.1186/s12864-022-08647-w (PMC9204966; doi:10.1186/s12864-022-08647-w)
Supplement: Supplementary file 15 — Additional file 15. Cell Component Gene Ontologies enriched (p-value ≤ 0.01) within the genes that were down-expressed (p-value ≤ 0.01) by OA. [file 12864_2022_8647_MOESM15_ESM.xlsx]

## Sheet: additional file 15
Additional file 15. Cell Component Gene Ontologies enriched (p-value ≤ 0.01) within the genes that were down-expressed (p-value ≤ 0.01) by OA.
GO Term	Study #	Study Freq.	Pop. Freq.	p-value	q-value	Gene description	Sequence ID
GO:1990904	166	5.9%	2.4%	4.93E-34	3.59E-31	ribonucleoprotein complex	DLAgn_00093620,DLAgn_00226240,DLAgn_00195090,DLAgn_00125660,DLAgn_00202950,DLAgn_00092890,DLAgn_00097940,DLAgn_00116700,DLAgn_00114650,DLAgn_00142830,DLAgn_00188310,DLAgn_00036820,DLAgn_00153460,DLAgn_00246490,DLAgn_00109500,DLAgn_00248030,DLAgn_00199060,DLAgn_00068030,DLAgn_00192250,DLAgn_00171690,DLAgn_00064050,DLAgn_00104210,DLAgn_00023640,DLAgn_00144870,DLAgn_00096440,DLAgn_00171610,DLAgn_002…
GO:0005840	87	3.1%	0.91%	1.14E-32	4.16E-30	ribosome	DLAgn_00121380,DLAgn_00016980,DLAgn_00202390,DLAgn_00071710,DLAgn_00240340,DLAgn_00200490,DLAgn_00057970,DLAgn_00158470,DLAgn_00011800,DLAgn_00192810,DLAgn_00082840,DLAgn_00076250,DLAgn_00192770,DLAgn_00123950,DLAgn_00137090,DLAgn_00060050,DLAgn_00067980,DLAgn_00155160,DLAgn_00044200,DLAgn_00174880,DLAgn_00198950,DLAgn_00229660,DLAgn_00153880,DLAgn_00090700,DLAgn_00143460,DLAgn_00202360,DLAgn_000…
GO:0032991	734	0.26	0.18	1.21E-29	2.93E-27	protein-containing complex	DLAgn_00093620,DLAgn_00148660,DLAgn_00095800,DLAgn_00101450,DLAgn_00103750,DLAgn_00102540,DLAgn_00093500,DLAgn_00226240,DLAgn_00125660,DLAgn_00243930,DLAgn_00092890,DLAgn_00055110,DLAgn_00116700,DLAgn_00116710,DLAgn_00080300,DLAgn_00059700,DLAgn_00114650,DLAgn_00056310,DLAgn_00185840,DLAgn_00011400,DLAgn_00036820,DLAgn_00183300,DLAgn_00252640,DLAgn_00248030,DLAgn_00164900,DLAgn_00067100,DLAgn_001…
GO:0044391	58	2.0%	0.56%	1.69E-25	3.08E-23	ribosomal subunit	DLAgn_00093620,DLAgn_00125660,DLAgn_00030490,DLAgn_00107080,DLAgn_00142830,DLAgn_00188310,DLAgn_00053640,DLAgn_00036820,DLAgn_00052830,DLAgn_00246490,DLAgn_00068030,DLAgn_00060050,DLAgn_00192250,DLAgn_00064050,DLAgn_00104210,DLAgn_00042740,DLAgn_00171610,DLAgn_00182300,DLAgn_00202440,DLAgn_00202840,DLAgn_00072370,DLAgn_00183480,DLAgn_00077550,DLAgn_00026560,DLAgn_00189410,DLAgn_00003860,DLAgn_001…
GO:0043229	1333	0.47	0.4	6.7E-20	9.76E-18	intracellular organelle	DLAgn_00166090,DLAgn_00148660,DLAgn_00103750,DLAgn_00261000,DLAgn_00024840,DLAgn_00226240,DLAgn_00070500,DLAgn_00022420,DLAgn_00072920,DLAgn_00261240,DLAgn_00035980,DLAgn_00054260,DLAgn_00002810,DLAgn_00158470,DLAgn_00080300,DLAgn_00059700,DLAgn_00134020,DLAgn_00114650,DLAgn_00185840,DLAgn_00262580,DLAgn_00113560,DLAgn_00045790,DLAgn_00009450,DLAgn_00196730,DLAgn_00193220,DLAgn_00192370,DLAgn_000…
GO:0043226	1348	0.48	0.4	9.94E-19	1.21E-16	organelle	DLAgn_00166090,DLAgn_00148660,DLAgn_00151830,DLAgn_00103750,DLAgn_00261000,DLAgn_00024840,DLAgn_00226240,DLAgn_00070500,DLAgn_00022420,DLAgn_00072920,DLAgn_00261240,DLAgn_00035980,DLAgn_00054260,DLAgn_00002810,DLAgn_00158470,DLAgn_00080300,DLAgn_00059700,DLAgn_00134020,DLAgn_00114650,DLAgn_00185840,DLAgn_00262580,DLAgn_00113560,DLAgn_00045790,DLAgn_00009450,DLAgn_00196730,DLAgn_00193220,DLAgn_001…
GO:0005739	217	7.7%	4.5%	1.86E-17	1.93E-15	mitochondrion	DLAgn_00148660,DLAgn_00253180,DLAgn_00025810,DLAgn_00180830,DLAgn_00202390,DLAgn_00070500,DLAgn_00017510,DLAgn_00071710,DLAgn_00261240,DLAgn_00053290,DLAgn_00103190,DLAgn_00054260,DLAgn_00134020,DLAgn_00029500,DLAgn_00032100,DLAgn_00045790,DLAgn_00009450,DLAgn_00121610,DLAgn_00026590,DLAgn_00094820,DLAgn_00044200,DLAgn_00191180,DLAgn_00102430,DLAgn_00047950,DLAgn_00042820,DLAgn_00196070,DLAgn_001…
GO:1902494	228	8.0%	5.0%	2.51E-15	2.29E-13	catalytic complex	DLAgn_00148660,DLAgn_00095800,DLAgn_00166890,DLAgn_00243930,DLAgn_00202950,DLAgn_00092890,DLAgn_00074540,DLAgn_00056310,DLAgn_00072490,DLAgn_00106470,DLAgn_00183300,DLAgn_00006980,DLAgn_00153460,DLAgn_00109500,DLAgn_00001290,DLAgn_00133290,DLAgn_00204580,DLAgn_00023640,DLAgn_00016530,DLAgn_00050320,DLAgn_00204340,DLAgn_00019240,DLAgn_00039550,DLAgn_00189780,DLAgn_00073340,DLAgn_00004670,DLAgn_002…
GO:0015935	30	1.1%	0.29%	5.97E-14	4.84E-12	small ribosomal subunit	DLAgn_00227070,DLAgn_00222180,DLAgn_00125660,DLAgn_00074240,DLAgn_00030490,DLAgn_00188310,DLAgn_00036820,DLAgn_00246490,DLAgn_00068030,DLAgn_00236870,DLAgn_00060050,DLAgn_00082420,DLAgn_00192250,DLAgn_00203190,DLAgn_00171610,DLAgn_00182300,DLAgn_00202440,DLAgn_00202780,DLAgn_00202840,DLAgn_00072370,DLAgn_00059640,DLAgn_00183480,DLAgn_00026560,DLAgn_00189410,DLAgn_00003860,DLAgn_00177460,DLAgn_000…
GO:0015934	28	0.99%	0.26%	2.29E-13	1.67E-11	large ribosomal subunit	DLAgn_00093620,DLAgn_00102520,DLAgn_00095020,DLAgn_00168650,DLAgn_00107080,DLAgn_00099470,DLAgn_00142830,DLAgn_00053640,DLAgn_00058910,DLAgn_00052830,DLAgn_00023060,DLAgn_00064050,DLAgn_00104210,DLAgn_00042740,DLAgn_00202140,DLAgn_00147280,DLAgn_00077550,DLAgn_00082950,DLAgn_00080970,DLAgn_00131480,DLAgn_00219680,DLAgn_00264770,DLAgn_00011210,DLAgn_00001880,DLAgn_00111290,DLAgn_00106960,DLAgn_000…
GO:0098798	39	1.4%	0.47%	1.98E-12	1.31E-10	mitochondrial protein complex	DLAgn_00205360,DLAgn_00093620,DLAgn_00176730,DLAgn_00101770,DLAgn_00234240,DLAgn_00222180,DLAgn_00039520,DLAgn_00179190,DLAgn_00120900,DLAgn_00011400,DLAgn_00106470,DLAgn_00114690,DLAgn_00058910,DLAgn_00109440,DLAgn_00107100,DLAgn_00064410,DLAgn_00175670,DLAgn_00042480,DLAgn_00193360,DLAgn_00147760,DLAgn_00131870,DLAgn_00103060,DLAgn_00164240,DLAgn_00202840,DLAgn_00201410,DLAgn_00026560,DLAgn_001…
GO:0043232	387	0.14	0.1	6.8E-12	4.13E-10	intracellular non-membrane-bounded organelle	DLAgn_00166090,DLAgn_00093500,DLAgn_00226240,DLAgn_00202390,DLAgn_00071710,DLAgn_00261240,DLAgn_00092890,DLAgn_00158470,DLAgn_00116710,DLAgn_00082840,DLAgn_00239680,DLAgn_00183300,DLAgn_00252640,DLAgn_00192370,DLAgn_00068670,DLAgn_00193580,DLAgn_00171690,DLAgn_00073900,DLAgn_00044200,DLAgn_00093610,DLAgn_00111130,DLAgn_00115610,DLAgn_00135360,DLAgn_00023770,DLAgn_00218850,DLAgn_00193230,DLAgn_002…
GO:0043228	387	0.14	0.1	6.8E-12	4.13E-10	non-membrane-bounded organelle	DLAgn_00166090,DLAgn_00093500,DLAgn_00226240,DLAgn_00202390,DLAgn_00071710,DLAgn_00261240,DLAgn_00092890,DLAgn_00158470,DLAgn_00116710,DLAgn_00082840,DLAgn_00239680,DLAgn_00183300,DLAgn_00252640,DLAgn_00192370,DLAgn_00068670,DLAgn_00193580,DLAgn_00171690,DLAgn_00073900,DLAgn_00044200,DLAgn_00093610,DLAgn_00111130,DLAgn_00115610,DLAgn_00135360,DLAgn_00023770,DLAgn_00218850,DLAgn_00193230,DLAgn_002…
GO:0005681	54	1.9%	0.83%	1.14E-10	5.92E-9	spliceosomal complex	DLAgn_00206550,DLAgn_00104800,DLAgn_00202950,DLAgn_00097940,DLAgn_00116700,DLAgn_00031970,DLAgn_00153460,DLAgn_00109500,DLAgn_00199060,DLAgn_00198050,DLAgn_00041130,DLAgn_00201270,DLAgn_00023640,DLAgn_00083190,DLAgn_00144870,DLAgn_00096440,DLAgn_00072210,DLAgn_00052270,DLAgn_00019680,DLAgn_00078750,DLAgn_00142920,DLAgn_00109690,DLAgn_00115410,DLAgn_00099000,DLAgn_00200850,DLAgn_00164770,DLAgn_002…
GO:0022627	19	0.67%	0.17%	1.47E-10	7.14E-9	cytosolic small ribosomal subunit	DLAgn_00227070,DLAgn_00203190,DLAgn_00125660,DLAgn_00171610,DLAgn_00182300,DLAgn_00202440,DLAgn_00202780,DLAgn_00072370,DLAgn_00030490,DLAgn_00059640,DLAgn_00183480,DLAgn_00188310,DLAgn_00189410,DLAgn_00003860,DLAgn_00177460,DLAgn_00008690,DLAgn_00068030,DLAgn_00080770,DLAgn_00192250
GO:0031966	100	3.5%	2.0%	2.85E-10	1.3E-8	mitochondrial membrane	DLAgn_00176730,DLAgn_00123360,DLAgn_00204690,DLAgn_00264000,DLAgn_00061500,DLAgn_00103900,DLAgn_00120400,DLAgn_00093610,DLAgn_00224170,DLAgn_00224290,DLAgn_00123870,DLAgn_00153200,DLAgn_00039830,DLAgn_00225020,DLAgn_00187240,DLAgn_00165150,DLAgn_00187510,DLAgn_00185970,DLAgn_00107790,DLAgn_00077390,DLAgn_00212350,DLAgn_00193750,DLAgn_00192780,DLAgn_00238520,DLAgn_00211780,DLAgn_00171460,DLAgn_000…
GO:1905368	24	0.85%	0.25%	4.09E-10	1.75E-8	peptidase complex	DLAgn_00204580,DLAgn_00043440,DLAgn_00125680,DLAgn_00175610,DLAgn_00042810,DLAgn_00132410,DLAgn_00079130,DLAgn_00091370,DLAgn_00201850,DLAgn_00204340,DLAgn_00242200,DLAgn_00162380,DLAgn_00074540,DLAgn_00181160,DLAgn_00073340,DLAgn_00200610,DLAgn_00116740,DLAgn_00008640,DLAgn_00006440,DLAgn_00006980,DLAgn_00250890,DLAgn_00145500,DLAgn_00101910,DLAgn_00029040
GO:1990204	29	1.0%	0.35%	1.28E-9	5.17E-8	oxidoreductase complex	DLAgn_00009090,DLAgn_00041220,DLAgn_00205360,DLAgn_00104900,DLAgn_00257160,DLAgn_00073770,DLAgn_00120900,DLAgn_00263490,DLAgn_00106470,DLAgn_00264000,DLAgn_00107100,DLAgn_00064410,DLAgn_00175670,DLAgn_00137150,DLAgn_00042480,DLAgn_00167390,DLAgn_00147760,DLAgn_00128300,DLAgn_00103060,DLAgn_00201410,DLAgn_00032950,DLAgn_00243890,DLAgn_00141730,DLAgn_00139760,DLAgn_00197190,DLAgn_00021450,DLAgn_000…
GO:1905369	19	0.67%	0.19%	8.58E-9	3.29E-7	endopeptidase complex	DLAgn_00204580,DLAgn_00125680,DLAgn_00042810,DLAgn_00132410,DLAgn_00079130,DLAgn_00201850,DLAgn_00242200,DLAgn_00162380,DLAgn_00074540,DLAgn_00181160,DLAgn_00073340,DLAgn_00200610,DLAgn_00116740,DLAgn_00008640,DLAgn_00006440,DLAgn_00006980,DLAgn_00145500,DLAgn_00101910,DLAgn_00029040
GO:0098800	22	0.78%	0.24%	1.21E-8	4.41E-7	inner mitochondrial membrane protein complex	DLAgn_00205360,DLAgn_00101770,DLAgn_00147760,DLAgn_00131870,DLAgn_00103060,DLAgn_00164240,DLAgn_00039520,DLAgn_00201410,DLAgn_00179190,DLAgn_00141730,DLAgn_00120900,DLAgn_00007220,DLAgn_00106470,DLAgn_00139760,DLAgn_00114690,DLAgn_00197190,DLAgn_00139360,DLAgn_00107100,DLAgn_00175670,DLAgn_00008390,DLAgn_00193360,DLAgn_00085540
GO:0022625	14	0.49%	0.12%	3.26E-8	1.13E-6	cytosolic large ribosomal subunit	DLAgn_00102520,DLAgn_00104210,DLAgn_00042740,DLAgn_00095020,DLAgn_00168650,DLAgn_00202140,DLAgn_00147280,DLAgn_00107080,DLAgn_00142830,DLAgn_00082950,DLAgn_00131480,DLAgn_00219680,DLAgn_00001880,DLAgn_00106960
GO:0071013	32	1.1%	0.45%	3.38E-8	1.13E-6	catalytic step 2 spliceosome	DLAgn_00067310,DLAgn_00104800,DLAgn_00129760,DLAgn_00202950,DLAgn_00097940,DLAgn_00072020,DLAgn_00115760,DLAgn_00031970,DLAgn_00193720,DLAgn_00153460,DLAgn_00109500,DLAgn_00053700,DLAgn_00191460,DLAgn_00185700,DLAgn_00198050,DLAgn_00104810,DLAgn_00201270,DLAgn_00023640,DLAgn_00083190,DLAgn_00072210,DLAgn_00052270,DLAgn_00081620,DLAgn_00201920,DLAgn_00200850,DLAgn_00137720,DLAgn_00164770,DLAgn_001…
GO:0043231	935	0.33	0.29	4.08E-8	1.29E-6	intracellular membrane-bounded organelle	DLAgn_00148660,DLAgn_00103750,DLAgn_00261000,DLAgn_00024840,DLAgn_00070500,DLAgn_00022420,DLAgn_00072920,DLAgn_00261240,DLAgn_00035980,DLAgn_00054260,DLAgn_00002810,DLAgn_00080300,DLAgn_00059700,DLAgn_00134020,DLAgn_00114650,DLAgn_00185840,DLAgn_00262580,DLAgn_00113560,DLAgn_00045790,DLAgn_00009450,DLAgn_00196730,DLAgn_00193220,DLAgn_00081870,DLAgn_00132080,DLAgn_00044200,DLAgn_00102430,DLAgn_001…
GO:0098803	17	0.6%	0.18%	2.97E-7	9.01E-6	respiratory chain complex	DLAgn_00009090,DLAgn_00205360,DLAgn_00101770,DLAgn_00147760,DLAgn_00103060,DLAgn_00201410,DLAgn_00141730,DLAgn_00120900,DLAgn_00106470,DLAgn_00139760,DLAgn_00114690,DLAgn_00197190,DLAgn_00107100,DLAgn_00175670,DLAgn_00008390,DLAgn_00193360,DLAgn_00085540
GO:0043227	995	0.35	0.31	3.69E-7	1.08E-5	membrane-bounded organelle	DLAgn_00166090,DLAgn_00148660,DLAgn_00103750,DLAgn_00261000,DLAgn_00024840,DLAgn_00070500,DLAgn_00022420,DLAgn_00072920,DLAgn_00261240,DLAgn_00035980,DLAgn_00054260,DLAgn_00002810,DLAgn_00080300,DLAgn_00059700,DLAgn_00134020,DLAgn_00114650,DLAgn_00185840,DLAgn_00262580,DLAgn_00113560,DLAgn_00045790,DLAgn_00009450,DLAgn_00196730,DLAgn_00193220,DLAgn_00081870,DLAgn_00132080,DLAgn_00044200,DLAgn_001…
GO:0000502	15	0.53%	0.15%	4.61E-7	1.29E-5	proteasome complex	DLAgn_00204580,DLAgn_00125680,DLAgn_00079130,DLAgn_00201850,DLAgn_00242200,DLAgn_00162380,DLAgn_00074540,DLAgn_00181160,DLAgn_00073340,DLAgn_00200610,DLAgn_00116740,DLAgn_00006980,DLAgn_00145500,DLAgn_00101910,DLAgn_00029040
GO:0033178	12	0.42%	0.11%	2.19E-6	5.91E-5	proton-transporting two-sector ATPase complex, catalytic domain	DLAgn_00076370,DLAgn_00042110,DLAgn_00119890,DLAgn_00050620,DLAgn_00018050,DLAgn_00138380,DLAgn_00208900,DLAgn_00064830,DLAgn_00007460,DLAgn_00126040,DLAgn_00210350,DLAgn_00209730
GO:0005743	65	2.3%	1.3%	2.6E-6	6.78E-5	mitochondrial inner membrane	DLAgn_00176730,DLAgn_00204690,DLAgn_00085480,DLAgn_00171520,DLAgn_00048060,DLAgn_00138380,DLAgn_00209380,DLAgn_00116590,DLAgn_00103900,DLAgn_00194990,DLAgn_00120400,DLAgn_00107800,DLAgn_00157580,DLAgn_00026270,DLAgn_00093610,DLAgn_00224170,DLAgn_00127750,DLAgn_00153200,DLAgn_00098300,DLAgn_00039830,DLAgn_00225020,DLAgn_00167010,DLAgn_00187240,DLAgn_00165150,DLAgn_00004230,DLAgn_00185970,DLAgn_001…
GO:0005643	22	0.78%	0.3%	3.48E-6	8.74E-5	nuclear pore	DLAgn_00229140,DLAgn_00174760,DLAgn_00171150,DLAgn_00175100,DLAgn_00083290,DLAgn_00046720,DLAgn_00093260,DLAgn_00242610,DLAgn_00002520,DLAgn_00143460,DLAgn_00050880,DLAgn_00186370,DLAgn_00165280,DLAgn_00209830,DLAgn_00141410,DLAgn_00139810,DLAgn_00095480,DLAgn_00220170,DLAgn_00158730,DLAgn_00084450,DLAgn_00122840,DLAgn_00164900
GO:0005847	8	0.28%	0.06%	4.44E-6	1.08E-4	mRNA cleavage and polyadenylation specificity factor complex	DLAgn_00263080,DLAgn_00187700,DLAgn_00107350,DLAgn_00070630,DLAgn_00100050,DLAgn_00113290,DLAgn_00198490,DLAgn_00022680
GO:0019866	68	2.4%	1.5%	5.28E-6	1.24E-4	organelle inner membrane	DLAgn_00176730,DLAgn_00204690,DLAgn_00085480,DLAgn_00171520,DLAgn_00048060,DLAgn_00139750,DLAgn_00138380,DLAgn_00209380,DLAgn_00116590,DLAgn_00103900,DLAgn_00194990,DLAgn_00120400,DLAgn_00107800,DLAgn_00157580,DLAgn_00026270,DLAgn_00093610,DLAgn_00224170,DLAgn_00127750,DLAgn_00153200,DLAgn_00098300,DLAgn_00039830,DLAgn_00225020,DLAgn_00167010,DLAgn_00187240,DLAgn_00165150,DLAgn_00004230,DLAgn_001…
GO:0005730	162	5.7%	4.2%	6.39E-6	1.46E-4	nucleolus	DLAgn_00166090,DLAgn_00196580,DLAgn_00061190,DLAgn_00068820,DLAgn_00226240,DLAgn_00188280,DLAgn_00092890,DLAgn_00096850,DLAgn_00187620,DLAgn_00030560,DLAgn_00137010,DLAgn_00072490,DLAgn_00183300,DLAgn_00000120,DLAgn_00047330,DLAgn_00252640,DLAgn_00085830,DLAgn_00178240,DLAgn_00171690,DLAgn_00073900,DLAgn_00017500,DLAgn_00145560,DLAgn_00123870,DLAgn_00016530,DLAgn_00171610,DLAgn_00202440,DLAgn_000…
GO:0016282	12	0.42%	0.12%	7.03E-6	1.55E-4	eukaryotic 43S preinitiation complex	DLAgn_00101360,DLAgn_00063610,DLAgn_00063620,DLAgn_00193960,DLAgn_00036520,DLAgn_00184190,DLAgn_00011030,DLAgn_00009160,DLAgn_00157340,DLAgn_00198680,DLAgn_00064320,DLAgn_00010800
GO:0033290	12	0.42%	0.12%	7.03E-6	1.55E-4	eukaryotic 48S preinitiation complex	DLAgn_00101360,DLAgn_00063610,DLAgn_00063620,DLAgn_00193960,DLAgn_00036520,DLAgn_00184190,DLAgn_00011030,DLAgn_00009160,DLAgn_00157340,DLAgn_00198680,DLAgn_00064320,DLAgn_00010800
GO:0005849	9	0.32%	0.08%	7.67E-6	1.6E-4	mRNA cleavage factor complex	DLAgn_00263080,DLAgn_00158010,DLAgn_00187700,DLAgn_00107350,DLAgn_00070630,DLAgn_00100050,DLAgn_00113290,DLAgn_00198490,DLAgn_00022680
GO:0031090	279	9.8%	7.8%	7.83E-6	1.6E-4	organelle membrane	DLAgn_00123360,DLAgn_00204690,DLAgn_00101690,DLAgn_00017510,DLAgn_00145390,DLAgn_00111020,DLAgn_00007950,DLAgn_00134140,DLAgn_00134020,DLAgn_00029740,DLAgn_00087730,DLAgn_00164900,DLAgn_00120400,DLAgn_00124320,DLAgn_00093610,DLAgn_00224170,DLAgn_00224290,DLAgn_00152230,DLAgn_00126980,DLAgn_00153200,DLAgn_00242610,DLAgn_00050200,DLAgn_00225020,DLAgn_00053280,DLAgn_00241760,DLAgn_00151820,DLAgn_000…
GO:0005737	487	0.17	0.15	7.86E-6	1.6E-4	cytoplasm	DLAgn_00104600,DLAgn_00024840,DLAgn_00072920,DLAgn_00235190,DLAgn_00204330,DLAgn_00116710,DLAgn_00080300,DLAgn_00114650,DLAgn_00239680,DLAgn_00183420,DLAgn_00262580,DLAgn_00113560,DLAgn_00137530,DLAgn_00010550,DLAgn_00069520,DLAgn_00157020,DLAgn_00193580,DLAgn_00101100,DLAgn_00166080,DLAgn_00101580,DLAgn_00103880,DLAgn_00197940,DLAgn_00242610,DLAgn_00262320,DLAgn_00235180,DLAgn_00034660,DLAgn_000…
GO:0120114	15	0.53%	0.18%	1.6E-5	3.07E-4	Sm-like protein family complex	DLAgn_00201270,DLAgn_00096440,DLAgn_00059690,DLAgn_00059960,DLAgn_00030430,DLAgn_00032830,DLAgn_00111340,DLAgn_00099000,DLAgn_00115760,DLAgn_00135540,DLAgn_00031970,DLAgn_00004650,DLAgn_00153460,DLAgn_00252740,DLAgn_00243090
GO:0005747	12	0.42%	0.13%	1.92E-5	3.59E-4	mitochondrial respiratory chain complex I	DLAgn_00205360,DLAgn_00141730,DLAgn_00120900,DLAgn_00147760,DLAgn_00106470,DLAgn_00139760,DLAgn_00197190,DLAgn_00107100,DLAgn_00103060,DLAgn_00175670,DLAgn_00008390,DLAgn_00085540
GO:0070993	12	0.42%	0.13%	1.92E-5	3.59E-4	translation preinitiation complex	DLAgn_00101360,DLAgn_00063610,DLAgn_00063620,DLAgn_00193960,DLAgn_00036520,DLAgn_00184190,DLAgn_00011030,DLAgn_00009160,DLAgn_00157340,DLAgn_00198680,DLAgn_00064320,DLAgn_00010800
GO:0005852	12	0.42%	0.13%	1.92E-5	3.59E-4	eukaryotic translation initiation factor 3 complex	DLAgn_00101360,DLAgn_00063610,DLAgn_00063620,DLAgn_00193960,DLAgn_00036520,DLAgn_00184190,DLAgn_00011030,DLAgn_00009160,DLAgn_00157340,DLAgn_00198680,DLAgn_00064320,DLAgn_00010800
GO:0045271	12	0.42%	0.13%	1.92E-5	3.59E-4	respiratory chain complex I	DLAgn_00205360,DLAgn_00141730,DLAgn_00120900,DLAgn_00147760,DLAgn_00106470,DLAgn_00139760,DLAgn_00197190,DLAgn_00107100,DLAgn_00103060,DLAgn_00175670,DLAgn_00008390,DLAgn_00085540
GO:0030964	12	0.42%	0.13%	1.92E-5	3.59E-4	NADH dehydrogenase complex	DLAgn_00205360,DLAgn_00141730,DLAgn_00120900,DLAgn_00147760,DLAgn_00106470,DLAgn_00139760,DLAgn_00197190,DLAgn_00107100,DLAgn_00103060,DLAgn_00175670,DLAgn_00008390,DLAgn_00085540
GO:0005832	7	0.25%	0.05%	2.07E-5	3.59E-4	chaperonin-containing T-complex	DLAgn_00075570,DLAgn_00251910,DLAgn_00174660,DLAgn_00210180,DLAgn_00071500,DLAgn_00213670,DLAgn_00142380
GO:0101031	7	0.25%	0.05%	2.07E-5	3.59E-4	chaperone complex	DLAgn_00075570,DLAgn_00251910,DLAgn_00174660,DLAgn_00210180,DLAgn_00071500,DLAgn_00213670,DLAgn_00142380
GO:0030532	14	0.49%	0.17%	2.31E-5	3.66E-4	small nuclear ribonucleoprotein complex	DLAgn_00201270,DLAgn_00096440,DLAgn_00059690,DLAgn_00059960,DLAgn_00030430,DLAgn_00111340,DLAgn_00099000,DLAgn_00115760,DLAgn_00135540,DLAgn_00031970,DLAgn_00004650,DLAgn_00153460,DLAgn_00252740,DLAgn_00243090
GO:0016592	17	0.6%	0.23%	2.69E-5	4.17E-4	mediator complex	DLAgn_00068620,DLAgn_00106910,DLAgn_00102540,DLAgn_00100140,DLAgn_00206370,DLAgn_00226030,DLAgn_00093440,DLAgn_00036670,DLAgn_00057880,DLAgn_00183680,DLAgn_00028210,DLAgn_00053620,DLAgn_00190210,DLAgn_00237440,DLAgn_00025870,DLAgn_00108810,DLAgn_00068420
GO:1990234	101	3.6%	2.5%	4.51E-5	6.85E-4	transferase complex	DLAgn_00166890,DLAgn_00092890,DLAgn_00056310,DLAgn_00072490,DLAgn_00164860,DLAgn_00264000,DLAgn_00109500,DLAgn_00001290,DLAgn_00251710,DLAgn_00179450,DLAgn_00088300,DLAgn_00089770,DLAgn_00148830,DLAgn_00016530,DLAgn_00152750,DLAgn_00172820,DLAgn_00050320,DLAgn_00204340,DLAgn_00019240,DLAgn_00039550,DLAgn_00092000,DLAgn_00189780,DLAgn_00004670,DLAgn_00009960,DLAgn_00001560,DLAgn_00002530,DLAgn_002…
GO:0005759	29	1.0%	0.51%	4.78E-5	7.11E-4	mitochondrial matrix	DLAgn_00126850,DLAgn_00103670,DLAgn_00153650,DLAgn_00241650,DLAgn_00257160,DLAgn_00138810,DLAgn_00137210,DLAgn_00263490,DLAgn_00054830,DLAgn_00264000,DLAgn_00097050,DLAgn_00061500,DLAgn_00155140,DLAgn_00151180,DLAgn_00020230,DLAgn_00098300,DLAgn_00039830,DLAgn_00141480,DLAgn_00170800,DLAgn_00184780,DLAgn_00243890,DLAgn_00244560,DLAgn_00054840,DLAgn_00009420,DLAgn_00077390,DLAgn_00035820,DLAgn_000…
GO:0030120	19	0.67%	0.28%	5.78E-5	8.43E-4	vesicle coat	DLAgn_00103750,DLAgn_00260990,DLAgn_00208240,DLAgn_00177520,DLAgn_00122110,DLAgn_00257390,DLAgn_00262000,DLAgn_00039510,DLAgn_00135940,DLAgn_00028660,DLAgn_00030450,DLAgn_00008910,DLAgn_00110780,DLAgn_00113640,DLAgn_00158850,DLAgn_00143980,DLAgn_00179330,DLAgn_00004170,DLAgn_00029240
GO:0005839	11	0.39%	0.12%	6.4E-5	9.15E-4	proteasome core complex	DLAgn_00080300,DLAgn_00001390,DLAgn_00215420,DLAgn_00176150,DLAgn_00156990,DLAgn_00262320,DLAgn_00080060,DLAgn_00215400,DLAgn_00203660,DLAgn_00215410,DLAgn_00197560
GO:0022624	9	0.32%	0.09%	1.1E-4	1.54E-3	proteasome accessory complex	DLAgn_00196030,DLAgn_00057070,DLAgn_00090190,DLAgn_00205940,DLAgn_00157000,DLAgn_00101910,DLAgn_00148370,DLAgn_00104860,DLAgn_00067240
GO:0045263	8	0.28%	0.08%	1.31E-4	1.8E-3	proton-transporting ATP synthase complex, coupling factor F(o)	DLAgn_00179190,DLAgn_00051030,DLAgn_00007220,DLAgn_00159610,DLAgn_00139360,DLAgn_00131870,DLAgn_00039520,DLAgn_00196320
GO:0070013	72	2.5%	1.7%	1.34E-4	1.8E-3	intracellular organelle lumen	DLAgn_00204690,DLAgn_00126350,DLAgn_00103670,DLAgn_00153650,DLAgn_00138810,DLAgn_00200970,DLAgn_00054780,DLAgn_00137210,DLAgn_00264000,DLAgn_00061500,DLAgn_00089830,DLAgn_00171450,DLAgn_00040200,DLAgn_00145000,DLAgn_00098300,DLAgn_00039830,DLAgn_00142130,DLAgn_00053280,DLAgn_00141480,DLAgn_00170800,DLAgn_00244560,DLAgn_00054840,DLAgn_00139760,DLAgn_00077390,DLAgn_00035820,DLAgn_00030530,DLAgn_000…
GO:0099513	96	3.4%	2.4%	1.37E-4	1.82E-3	polymeric cytoskeletal fiber	DLAgn_00177820,DLAgn_00101450,DLAgn_00069830,DLAgn_00049700,DLAgn_00211700,DLAgn_00126550,DLAgn_00095440,DLAgn_00226880,DLAgn_00071750,DLAgn_00235190,DLAgn_00260910,DLAgn_00129380,DLAgn_00038570,DLAgn_00091000,DLAgn_00017150,DLAgn_00056950,DLAgn_00251910,DLAgn_00026550,DLAgn_00095290,DLAgn_00210180,DLAgn_00134660,DLAgn_00196610,DLAgn_00213330,DLAgn_00105540,DLAgn_00213130,DLAgn_00266180,DLAgn_001…
GO:0043233	72	2.5%	1.7%	1.56E-4	2.03E-3	organelle lumen	DLAgn_00204690,DLAgn_00126350,DLAgn_00103670,DLAgn_00153650,DLAgn_00138810,DLAgn_00200970,DLAgn_00054780,DLAgn_00137210,DLAgn_00264000,DLAgn_00061500,DLAgn_00089830,DLAgn_00171450,DLAgn_00040200,DLAgn_00145000,DLAgn_00098300,DLAgn_00039830,DLAgn_00142130,DLAgn_00053280,DLAgn_00141480,DLAgn_00170800,DLAgn_00244560,DLAgn_00054840,DLAgn_00139760,DLAgn_00077390,DLAgn_00035820,DLAgn_00030530,DLAgn_000…
GO:0031974	72	2.5%	1.7%	1.56E-4	2.03E-3	membrane-enclosed lumen	DLAgn_00204690,DLAgn_00126350,DLAgn_00103670,DLAgn_00153650,DLAgn_00138810,DLAgn_00200970,DLAgn_00054780,DLAgn_00137210,DLAgn_00264000,DLAgn_00061500,DLAgn_00089830,DLAgn_00171450,DLAgn_00040200,DLAgn_00145000,DLAgn_00098300,DLAgn_00039830,DLAgn_00142130,DLAgn_00053280,DLAgn_00141480,DLAgn_00170800,DLAgn_00244560,DLAgn_00054840,DLAgn_00139760,DLAgn_00077390,DLAgn_00035820,DLAgn_00030530,DLAgn_000…
GO:0033177	13	0.46%	0.17%	2.52E-4	3.17E-3	proton-transporting two-sector ATPase complex, proton-transporting domain	DLAgn_00018050,DLAgn_00162080,DLAgn_00131870,DLAgn_00039520,DLAgn_00179190,DLAgn_00051030,DLAgn_00109490,DLAgn_00007220,DLAgn_00111280,DLAgn_00186620,DLAgn_00159610,DLAgn_00139360,DLAgn_00196320
GO:0099080	122	4.3%	3.2%	2.79E-4	3.45E-3	supramolecular complex	DLAgn_00177820,DLAgn_00101450,DLAgn_00068820,DLAgn_00103230,DLAgn_00211700,DLAgn_00226880,DLAgn_00235190,DLAgn_00209500,DLAgn_00038570,DLAgn_00056950,DLAgn_00210180,DLAgn_00134660,DLAgn_00196610,DLAgn_00213330,DLAgn_00105540,DLAgn_00192370,DLAgn_00178240,DLAgn_00090980,DLAgn_00123870,DLAgn_00047710,DLAgn_00235180,DLAgn_00226510,DLAgn_00168780,DLAgn_00134670,DLAgn_00212590,DLAgn_00103910,DLAgn_000…
GO:0030127	9	0.32%	0.1%	2.9E-4	3.52E-3	COPII vesicle coat	DLAgn_00110780,DLAgn_00103750,DLAgn_00113640,DLAgn_00260990,DLAgn_00177520,DLAgn_00122110,DLAgn_00257390,DLAgn_00262000,DLAgn_00135940
GO:0097525	9	0.32%	0.1%	2.9E-4	3.52E-3	spliceosomal snRNP complex	DLAgn_00099000,DLAgn_00115760,DLAgn_00031970,DLAgn_00153460,DLAgn_00096440,DLAgn_00252740,DLAgn_00243090,DLAgn_00059690,DLAgn_00059960
GO:0031080	5	0.18%	0.04%	4.52E-4	5.32E-3	nuclear pore outer ring	DLAgn_00065100,DLAgn_00233660,DLAgn_00249740,DLAgn_00209500,DLAgn_00189120
GO:0033180	7	0.25%	0.07%	4.93E-4	5.71E-3	proton-transporting V-type ATPase, V1 domain	DLAgn_00076370,DLAgn_00042110,DLAgn_00018050,DLAgn_00064830,DLAgn_00007460,DLAgn_00126040,DLAgn_00210350
GO:0000152	15	0.53%	0.23%	5.06E-4	5.76E-3	nuclear ubiquitin ligase complex	DLAgn_00176300,DLAgn_00262910,DLAgn_00241100,DLAgn_00152700,DLAgn_00019240,DLAgn_00004670,DLAgn_00053530,DLAgn_00262390,DLAgn_00009960,DLAgn_00075290,DLAgn_00002530,DLAgn_00187800,DLAgn_00164860,DLAgn_00123830,DLAgn_00015920
GO:0005853	6	0.21%	0.05%	5.53E-4	6.21E-3	eukaryotic translation elongation factor 1 complex	DLAgn_00108580,DLAgn_00007330,DLAgn_00145640,DLAgn_00244810,DLAgn_00176010,DLAgn_00029130
GO:0099081	101	3.6%	2.7%	6.33E-4	6.99E-3	supramolecular polymer	DLAgn_00177820,DLAgn_00101450,DLAgn_00211700,DLAgn_00226880,DLAgn_00235190,DLAgn_00038570,DLAgn_00056950,DLAgn_00210180,DLAgn_00134660,DLAgn_00196610,DLAgn_00213330,DLAgn_00105540,DLAgn_00192370,DLAgn_00090980,DLAgn_00047710,DLAgn_00235180,DLAgn_00226510,DLAgn_00168780,DLAgn_00134670,DLAgn_00212590,DLAgn_00103910,DLAgn_00067230,DLAgn_00042030,DLAgn_00124710,DLAgn_00191070,DLAgn_00177840,DLAgn_001…
GO:0099512	101	3.6%	2.7%	6.33E-4	6.99E-3	supramolecular fiber	DLAgn_00177820,DLAgn_00101450,DLAgn_00211700,DLAgn_00226880,DLAgn_00235190,DLAgn_00038570,DLAgn_00056950,DLAgn_00210180,DLAgn_00134660,DLAgn_00196610,DLAgn_00213330,DLAgn_00105540,DLAgn_00192370,DLAgn_00090980,DLAgn_00047710,DLAgn_00235180,DLAgn_00226510,DLAgn_00168780,DLAgn_00134670,DLAgn_00212590,DLAgn_00103910,DLAgn_00067230,DLAgn_00042030,DLAgn_00124710,DLAgn_00191070,DLAgn_00177840,DLAgn_001…
GO:0005680	12	0.42%	0.17%	6.78E-4	7.27E-3	anaphase-promoting complex	DLAgn_00176300,DLAgn_00004670,DLAgn_00262910,DLAgn_00053530,DLAgn_00262390,DLAgn_00002530,DLAgn_00187800,DLAgn_00164860,DLAgn_00123830,DLAgn_00241100,DLAgn_00015920,DLAgn_00152700
GO:0016604	44	1.6%	0.98%	0.0007	7.39E-3	nuclear body	DLAgn_00196580,DLAgn_00068820,DLAgn_00010580,DLAgn_00059690,DLAgn_00158010,DLAgn_00079610,DLAgn_00164700,DLAgn_00114990,DLAgn_00078050,DLAgn_00031970,DLAgn_00193720,DLAgn_00109500,DLAgn_00252740,DLAgn_00027480,DLAgn_00211430,DLAgn_00100410,DLAgn_00175810,DLAgn_00180840,DLAgn_00123870,DLAgn_00100050,DLAgn_00096440,DLAgn_00186170,DLAgn_00050120,DLAgn_00206200,DLAgn_00052270,DLAgn_00059960,DLAgn_000…
GO:0031248	24	0.85%	0.45%	8.51E-4	8.86E-3	protein acetyltransferase complex	DLAgn_00089770,DLAgn_00174750,DLAgn_00153940,DLAgn_00043440,DLAgn_00148830,DLAgn_00016530,DLAgn_00226460,DLAgn_00203740,DLAgn_00149060,DLAgn_00019280,DLAgn_00125480,DLAgn_00092890,DLAgn_00204340,DLAgn_00162490,DLAgn_00227830,DLAgn_00002470,DLAgn_00078540,DLAgn_00072490,DLAgn_00026840,DLAgn_00177680,DLAgn_00252410,DLAgn_00009320,DLAgn_00139180,DLAgn_00089410
GO:0000123	24	0.85%	0.45%	8.51E-4	8.86E-3	histone acetyltransferase complex	DLAgn_00089770,DLAgn_00174750,DLAgn_00153940,DLAgn_00043440,DLAgn_00148830,DLAgn_00016530,DLAgn_00226460,DLAgn_00203740,DLAgn_00149060,DLAgn_00019280,DLAgn_00125480,DLAgn_00092890,DLAgn_00204340,DLAgn_00162490,DLAgn_00227830,DLAgn_00002470,DLAgn_00078540,DLAgn_00072490,DLAgn_00026840,DLAgn_00177680,DLAgn_00252410,DLAgn_00009320,DLAgn_00139180,DLAgn_00089410
GO:1902493	24	0.85%	0.45%	8.51E-4	8.86E-3	acetyltransferase complex	DLAgn_00089770,DLAgn_00174750,DLAgn_00153940,DLAgn_00043440,DLAgn_00148830,DLAgn_00016530,DLAgn_00226460,DLAgn_00203740,DLAgn_00149060,DLAgn_00019280,DLAgn_00125480,DLAgn_00092890,DLAgn_00204340,DLAgn_00162490,DLAgn_00227830,DLAgn_00002470,DLAgn_00078540,DLAgn_00072490,DLAgn_00026840,DLAgn_00177680,DLAgn_00252410,DLAgn_00009320,DLAgn_00139180,DLAgn_00089410
GO:0015030	10	0.35%	0.13%	8.79E-4	8.86E-3	Cajal body	DLAgn_00196580,DLAgn_00137720,DLAgn_00193720,DLAgn_00096440,DLAgn_00252740,DLAgn_00243090,DLAgn_00059690,DLAgn_00052270,DLAgn_00019680,DLAgn_00092000
GO:0042555	8	0.28%	0.09%	9.49E-4	9.34E-3	MCM complex	DLAgn_00188500,DLAgn_00006620,DLAgn_00022960,DLAgn_00098040,DLAgn_00010660,DLAgn_00001940,DLAgn_00106630,DLAgn_00066880
