# Supplementary material for: The extensive transgenerational transcriptomic effects of ocean acidification on the olfactory epithelium of a marine fish are associated with a better viral resistance
Source: BMC Genomics. 2022 Jun 17;23:448. doi: 10.1186/s12864-022-08647-w (PMC9204966; doi:10.1186/s12864-022-08647-w)
Supplement: Supplementary file 16 — Additional file 16. Expanded version of Table 2 showing some significantly (p ≤ 0.01) differentially expressed genes related with innate antiviral immunity (not rigorous list) of the first generation (F1) of European Sea Bass (Dicentrarchus labrax) exposed for 2 years to intergenerational ocean acidification (OA; F0: 4-year OA-exposure). PRR: germline-encoded Pattern Recognition Receptors; ISG: Interferon-Stimulated Genes. FC: fold change expressed as Log2 FC. ↑: upregulated genes; ↓: downregulated genes. P-adjusted are p-values corrected for FDR with the Benjamini-Hochberg method. In the colum GO (Gene Ontology) term, F: molecular function, P: biological process; C: cellular component. Note: not every gene sequence possess an annotated Gene symbol. [file 12864_2022_8647_MOESM16_ESM.xlsx]

## Sheet: additional file 16
Additional file 16. Expanded version of Table 2 showing some significantly (p ≤ 0.01) differentially expressed genes related with innate antiviral immunity (not rigorous list) of the first generation (F1) of European Sea Bass (Dicentrarchus labrax) exposed for 2 years to intergenerational ocean acidification (OA; F0: 4-year OA-exposure). PRR: germline-encoded Pattern Recognition Receptors; ISG: I…
			Sequence ID	Gene symbol	Base Mean	log2 FC	regulation under OA	p-adjusted	Sequence Description	GO Term
PRRs	NLR		DLAgn_00244700	-	7.4	-5.82	↑	≤ 0.001	protein nlrc3-like	-
PRRs	NLR		DLAgn_00265820	-	9.6	-5.77	↑	≤ 0.001	lrr and pyd domains-containing protein 3-like	F:protein binding; P:regulation of apoptotic process
PRRs	NLR		DLAgn_00234590	-	9.6	-5.09	↑	≤ 0.001	protein nlrc3-like	F:protein binding
PRRs	NLR		DLAgn_00072410	-	56.5	-4.1	↑	0.004	protein nlrc3-like	F:ATP binding
PRRs	NLR		DLAgn_00072420	-	22	-4.06	↑	≤ 0.001	protein nlrc3-like	F:protein binding
PRRs	NLR		DLAgn_00262950	-	19.5	-3.12	↑	≤ 0.001	protein nlrc3-like	F:ATP binding; F:protein binding
PRRs	NLR		DLAgn_00259110	NLRP4E	183.5	-2.96	↑	≤ 0.001	lrr and pyd domains-containing protein 3-like	F:cysteine-type endopeptidase activity; P:proteolysis
PRRs	NLR		DLAgn_00242340	NLRC5	26.7	-2.91	↑	≤ 0.001	protein nlrc5	-
PRRs	NLR		DLAgn_00232160	-	110.2	-2.83	↑	≤ 0.001	protein nlrc3-like	-
PRRs	NLR		DLAgn_00243710	NLRC5	15.8	-2.74	↑	≤ 0.001	protein nlrc5-like	P:regulation of cellular process; P:innate immune response
PRRs	NLR		DLAgn_00236530	NLRP1B	160.3	-2.54	↑	≤ 0.001	lrr and pyd domains-containing protein 1-like	P:cell death; F:protein binding; P:regulation of cellular process
PRRs	NLR		DLAgn_00186990	-	200	-2.47	↑	≤ 0.001	lrr and pyd domains-containing protein 12-like	F:protein binding; C:intracellular; P:regulation of apoptotic process
PRRs	NLR		DLAgn_00223620	-	99.5	-2.35	↑	≤ 0.001	protein nlrc3-like	F:ATP binding
PRRs	NLR		DLAgn_00221960	-	123.1	-2.34	↑	≤ 0.001	lrr and pyd domains-containing protein 1-like isoform x1	F:protein binding; P:regulation of apoptotic process
PRRs	NLR		DLAgn_00264640	-	21.2	-2.33	↑	≤ 0.001	lrr and pyd domains-containing protein 3-like	F:protein binding; P:regulation of apoptotic process
PRRs	NLR		DLAgn_00196560	-	32.2	-2.33	↑	≤ 0.001	protein nlrc3-like	F:nucleotide binding; F:protein binding
PRRs	NLR		DLAgn_00222210	-	138.1	-2.24	↑	≤ 0.001	lrr and pyd domains-containing protein 3-like	F:protein binding; P:regulation of apoptotic process
PRRs	NLR		DLAgn_00250920	-	65.6	-2.22	↑	≤ 0.001	protein nlrc3-like	F:ATP binding; F:zinc ion binding
PRRs	NLR		DLAgn_00242910	-	24.7	-2.21	↑	≤ 0.001	lrr and pyd domains-containing protein 3-like	F:protein binding; P:regulation of apoptotic process; F:cysteine-type endopeptidase activity; P:proteolysis
PRRs	NLR		DLAgn_00239280	-	20.6	-2.09	↑	≤ 0.001	protein nlrc3-like	F:ATP binding
PRRs	NLR		DLAgn_00216360	-	207.9	-1.95	↑	≤ 0.001	protein nlrc3-like	F:nucleotide binding; F:protein binding
PRRs	NLR		DLAgn_00225030	-	17	-1.95	↑	0.003	protein nlrc3-like	F:nucleotide binding; F:protein binding
PRRs	NLR		DLAgn_00256200	-	37.7	-1.95	↑	0.002	lrr and pyd domains-containing protein 12-like	F:protein binding; P:regulation of apoptotic process
PRRs	NLR		DLAgn_00256890	-	132.2	-1.9	↑	≤ 0.001	lrr and pyd domains-containing protein 3-like	-
PRRs	NLR		DLAgn_00054300	-	580.5	-1.88	↑	≤ 0.001	lrr and pyd domains-containing protein 12-like	F:protein binding
PRRs	NLR		DLAgn_00234600	-	75.3	-1.84	↑	≤ 0.001	protein nlrc3-like	F:nucleotide binding
PRRs	NLR		DLAgn_00222500	-	103.4	-1.78	↑	0.003	protein nlrc3-like	F:ATP binding; F:zinc ion binding
PRRs	NLR		DLAgn_00235140	-	36.4	-1.75	↑	≤ 0.001	lrr and pyd domains-containing protein 12-like	-
PRRs	NLR		DLAgn_00023550	-	19.1	-1.71	↑	≤ 0.001	protein nlrc3-like	F:RNA binding; F:RNA-directed DNA polymerase activity; P:RNA-dependent DNA replication
PRRs	NLR		DLAgn_00063870	-	44	-1.7	↑	≤ 0.001	protein nlrc3-like	F:protein binding
PRRs	NLR		DLAgn_00063860	-	454.6	-1.69	↑	≤ 0.001	protein nlrc3-like	F:ATP binding; F:protein binding
PRRs	NLR		DLAgn_00246380	-	487.2	-1.65	↑	≤ 0.001	lrr and pyd domains-containing protein 1-like	F:protein binding; C:intracellular; P:regulation of apoptotic process; F:cysteine-type endopeptidase activity; P:proteolysis
PRRs	NLR		DLAgn_00136570	NLRC5	319.2	-1.63	↑	≤ 0.001	protein nlrc5-like	F:protein binding; C:intracellular; P:regulation of apoptotic process; F:nucleotide binding; F:nucleoside-triphosphatase activity
PRRs	NLR		DLAgn_00257130	-	44.8	-1.56	↑	≤ 0.001	lrr and pyd domains-containing protein 12-like	-
PRRs	NLR		DLAgn_00221570	-	48.3	-1.54	↑	≤ 0.001	protein nlrc3-like	F:ATP binding
PRRs	NLR		DLAgn_00257320	-	11.7	-1.53	↑	0.008	protein nlrc3-like	F:ATP binding
PRRs	NLR		DLAgn_00225950	-	84.2	-1.52	↑	0.009	protein nlrc3-like	F:ATP binding; F:protein binding
PRRs	NLR		DLAgn_00010130	-	154.6	-1.48	↑	≤ 0.001	protein nlrc3-like	F:ATP binding; F:protein binding
PRRs	NLR		DLAgn_00236600	-	192.7	-1.42	↑	≤ 0.001	protein nlrc3-like	F:ATP binding
PRRs	NLR		DLAgn_00036990	-	257.4	-1.39	↑	≤ 0.001	lrr and pyd domains-containing protein 3-like	F:ATP binding; F:zinc ion binding; F:protein binding
PRRs	NLR		DLAgn_00225580	-	38.9	-1.38	↑	≤ 0.001	protein nlrc3-like	F:nucleotide binding; F:protein binding
PRRs	NLR		DLAgn_00222590	-	2137.8	-1.37	↑	0.002	protein nlrc3-like	F:nucleotide binding; F:protein binding
PRRs	NLR		DLAgn_00225300	TRPM2	83.5	-1.36	↑	≤ 0.001	protein nlrc3-like	F:protein binding
PRRs	NLR		DLAgn_00110080	NLRP1B	270	-1.34	↑	≤ 0.001	nacht- lrr- and pyd-containing protein 1 paralog b	F:protein binding; C:intracellular; P:regulation of apoptotic process; F:cysteine-type endopeptidase activity; P:proteolysis
PRRs	NLR		DLAgn_00256950	-	103.3	-1.34	↑	≤ 0.001	lrr and pyd domains-containing protein 3-like	-
PRRs	NLR		DLAgn_00238540	-	61.7	-1.34	↑	≤ 0.001	protein nlrc3-like	F:ATP binding; F:nucleotide binding
PRRs	NLR		DLAgn_00261570	NLRC5	75.6	-1.33	↑	≤ 0.001	protein nlrc5-like	P:immune system process; P:regulation of cellular process; P:defense response
PRRs	NLR		DLAgn_00241780	-	27.7	-1.32	↑	0.002	protein nlrc3-like	F:ATP binding; F:nucleotide binding
PRRs	NLR		DLAgn_00092150	SPRYD3	1269.1	-1.28	↑	≤ 0.001	spry domain-containing protein 3	F:protein binding
PRRs	NLR		DLAgn_00243410	NLRC5	68.1	-1.27	↑	≤ 0.001	protein nlrc5-like	F:ATP binding; C:cytoplasm; F:nucleotide binding; P:innate immune response; P:negative regulation of type I interferon-mediated signaling pathway; P:positive regulation of transcription from RNA polymerase II promoter; P:positive regulation of type I interferon-mediated signaling pathway; C:nucleus; P:positive regulation of interferon-gamma-mediated signaling pathway; P:negative regulation of NF-…
PRRs	NLR		DLAgn_00242620	-	29.2	-1.26	↑	0.006	protein nlrc3-like	F:ATP binding
PRRs	NLR		DLAgn_00252490	-	888	-1.21	↑	≤ 0.001	protein nlrc3-like	F:nucleotide binding; F:protein binding
PRRs	NLR		DLAgn_00211050	-	71.9	-1.21	↑	≤ 0.001	protein nlrc3-like	F:ATP binding
PRRs	NLR		DLAgn_00235970	NLRC5	14.2	-1.2	↑	0.005	protein nlrc5-like	F:ATP binding; C:cytoplasm; F:nucleotide binding; P:innate immune response
PRRs	NLR		DLAgn_00238790	-	81.8	-1.2	↑	0.002	protein nlrc3-like	F:ATP binding
PRRs	NLR		DLAgn_00243510	-	45.6	-1.2	↑	0.002	protein nlrc3-like	F:ATP binding
PRRs	NLR		DLAgn_00036980	-	2714.2	-1.19	↑	≤ 0.001	protein nlrc3-like	F:metal ion binding; F:nucleotide binding; F:protein binding
PRRs	NLR		DLAgn_00227230	-	62.8	-1.19	↑	0.009	protein nlrc3-like	F:ATP binding; F:nucleotide binding
PRRs	NLR		DLAgn_00224040	-	53.5	-1.16	↑	0.003	protein nlrc3-like	F:ATP binding
PRRs	NLR		DLAgn_00249410	-	69.2	-1.16	↑	≤ 0.001	protein nlrc3-like	F:nucleotide binding; F:protein binding
PRRs	NLR		DLAgn_00226640	-	381.9	-1.15	↑	0.006	protein nlrc3-like	F:ATP binding
PRRs	NLR		DLAgn_00258630	-	228.9	-1.15	↑	0.006	protein nlrc3-like	F:nucleotide binding; F:protein binding
PRRs	NLR		DLAgn_00216780	-	199.4	-1.14	↑	0.007	protein nlrc3-like	F:ATP binding
PRRs	NLR		DLAgn_00162900	-	126.2	-1.14	↑	≤ 0.001	protein nlrc3-like	F:ATP binding; F:protein binding
PRRs	NLR		DLAgn_00232600	-	207	-1.14	↑	≤ 0.001	protein nlrc3-like	F:ATP binding; F:nucleotide binding
PRRs	NLR		DLAgn_00254470	-	100.1	-1.14	↑	≤ 0.001	lrr and pyd domains-containing protein 3-like	F:cysteine-type endopeptidase activity; P:proteolysis
PRRs	NLR		DLAgn_00249020	NLRC5	22.1	-1.13	↑	0.004	protein nlrc5	F:ATP binding; C:cytoplasm; F:nucleotide binding; P:innate immune response; P:negative regulation of type I interferon-mediated signaling pathway; P:positive regulation of type I interferon-mediated signaling pathway; P:positive regulation of transcription from RNA polymerase II promoter; C:nucleus; P:positive regulation of interferon-gamma-mediated signaling pathway; P:negative regulation of NF-…
PRRs	NLR		DLAgn_00218420	-	261.3	-1.11	↑	0.003	protein nlrc3-like	F:ATP binding
PRRs	NLR		DLAgn_00163030	-	420.7	-1.11	↑	≤ 0.001	protein nlrc3-like	F:ATP binding; F:protein binding
PRRs	NLR		DLAgn_00248640	-	112.3	-1.1	↑	≤ 0.001	protein nlrc3-like	F:zinc ion binding
PRRs	NLR		DLAgn_00225250	-	548.6	-1.1	↑	≤ 0.001	lrr and pyd domains-containing protein 12-like	-
PRRs	NLR		DLAgn_00249430	-	16.1	-1.08	↑	0.007	protein nlrc3-like	-
PRRs	NLR		DLAgn_00262340	-	103.7	-1.08	↑	≤ 0.001	protein nlrc3-like	-
PRRs	NLR		DLAgn_00254340	TRPM2	50.5	-1.04	↑	≤ 0.001	protein nlrc3-like	C:integral to membrane; F:hydrolase activity; C:membrane; P:transmembrane transport; F:ion channel activity; P:ion transport; P:transport
PRRs	NLR		DLAgn_00216370	NLRC5	77.6	-1.04	↑	0.003	protein nlrc5	F:heterocyclic compound binding; C:intracellular part; P:regulation of cellular process; F:organic cyclic compound binding; P:innate immune response
PRRs	NLR		DLAgn_00259390	-	673.6	-1.04	↑	≤ 0.001	lrr and pyd domains-containing protein 1- partial	F:protein binding; C:intracellular; P:regulation of apoptotic process; F:cysteine-type endopeptidase activity; P:proteolysis
PRRs	NLR		DLAgn_00263440	-	424.9	-1.02	↑	≤ 0.001	protein nlrc3-like	F:nucleotide binding; F:protein binding
PRRs	NLR		DLAgn_00246870	-	422.5	-1.02	↑	≤ 0.001	protein nlrc3-like	F:nucleotide binding; F:protein binding
PRRs	NLR		DLAgn_00046020	SPRY2	300.5	-1.01	↑	≤ 0.001	sprouty homolog 2	P:negative regulation of MAPK cascade; P:negative regulation of cellular response to growth factor stimulus; P:regulation of protein serine/threonine kinase activity; P:negative regulation of protein phosphorylation; P:regulation of Ras protein signal transduction; P:positive regulation of protein phosphorylation; P:peptidyl-amino acid modification; P:positive regulation of intracellular protein …
PRRs	NLR		DLAgn_00147700	-	53	-0.99	↑	0.007	protein nlrc3-like	-
PRRs	NLR		DLAgn_00233870	-	39.3	-0.97	↑	≤ 0.001	protein nlrc3-like	F:ATP binding
PRRs	NLR		DLAgn_00253620	-	27	-0.97	↑	0.004	protein nlrc3-like	F:ATP binding
PRRs	NLR		DLAgn_00196530	-	426.3	-0.97	↑	0.004	protein nlrc3-like	F:nucleotide binding; F:protein binding
PRRs	NLR		DLAgn_00219050	-	101.9	-0.96	↑	0.002	protein nlrc3-like	F:nucleotide binding; F:protein binding
PRRs	NLR		DLAgn_00216530	-	55.9	-0.96	↑	0.002	lrr and pyd domains-containing protein 12-like	F:metal ion binding; F:protein binding
PRRs	NLR		DLAgn_00258950	-	223.5	-0.95	↑	0.002	protein nlrc3-like	F:ATP binding
PRRs	NLR		DLAgn_00235860	TRPM2	4212.3	-0.93	↑	≤ 0.001	protein nlrc3-like	F:protein binding
PRRs	NLR		DLAgn_00255920	-	39.7	-0.93	↑	≤ 0.001	lrr and pyd domains-containing protein 1- partial	-
PRRs	NLR		DLAgn_00239790	-	340.3	-0.92	↑	≤ 0.001	protein nlrc3-like	F:ATP binding
PRRs	NLR		DLAgn_00242550	-	299	-0.9	↑	≤ 0.001	protein nlrc3-like	-
PRRs	NLR		DLAgn_00251400	-	326.5	-0.89	↑	0.002	protein nlrc3-like	F:nucleotide binding; F:protein binding
PRRs	NLR		DLAgn_00113330	-	110.8	-0.89	↑	0.008	protein nlrc3-like	F:nucleotide binding; F:protein binding
PRRs	NLR		DLAgn_00220570	NLRC5	204.5	-0.88	↑	0.002	protein nlrc5	P:immune system process; P:regulation of cellular process; P:defense response
PRRs	NLR		DLAgn_00184960	-	238.4	-0.86	↑	0.004	protein nlrc3-like	F:zinc ion binding; F:protein binding; C:intracellular; P:regulation of apoptotic process
PRRs	NLR		DLAgn_00254480	-	95.1	-0.85	↑	0.003	protein nlrc3-like	F:nucleotide binding
PRRs	NLR		DLAgn_00243490	-	93.1	-0.83	↑	0.005	protein nlrc3-like	F:ATP binding
PRRs	NLR		DLAgn_00252770	-	567.6	-0.81	↑	≤ 0.001	protein nlrc3-like	F:ATP binding; F:zinc ion binding
PRRs	NLR		DLAgn_00196740	-	164	-0.79	↑	0.007	protein nlrc3-like	F:protein binding
PRRs	NLR		DLAgn_00176000	-	430	-0.79	↑	≤ 0.001	lrr and pyd domains-containing protein 12-like	F:protein binding
PRRs	NLR		DLAgn_00256220	-	289.1	-0.77	↑	0.009	lrr and pyd domains-containing protein 1-like	F:protein binding; C:intracellular; P:regulation of apoptotic process; F:cysteine-type endopeptidase activity; P:proteolysis
PRRs	NLR		DLAgn_00172620	NLRC5	243.7	-0.73	↑	0.006	protein nlrc5-like	P:regulation of biological process; P:immune system process; P:defense response
PRRs	NLR		DLAgn_00230520	-	100.5	-0.73	↑	0.008	protein nlrc3-like	F:zinc ion binding
PRRs	NLR		DLAgn_00238650	-	135.7	-0.72	↑	0.009	protein nlrc3-like	F:ATP binding
PRRs	NLR		DLAgn_00257700	-	176.7	-0.66	↑	≤ 0.001	protein nlrc3-like	F:nucleotide binding; F:protein binding
PRRs	NLR		DLAgn_00213900	-	1078.9	-0.62	↑	0.006	protein nlrc3-like	F:nucleotide binding; F:protein binding
PRRs	NLR		DLAgn_00236550	-	110.4	-0.61	↑	0.006	protein nlrc3-like	F:ATP binding
PRRs	NLR		DLAgn_00248680	NWD1	20324.9	-0.6	↑	0.004	nacht and wd repeat domain-containing protein 1	F:protein binding
PRRs	NLR		DLAgn_00078310	-	410.5	-0.49	↑	0.003	protein nlrc3-like	F:ATP binding; F:zinc ion binding; F:protein binding
PRRs	NLR		DLAgn_00155640	NOD2	192.7	-0.28	↑	0.152	nucleotide-binding oligomerization domain-2	P:regulation of apoptotic process; P:defense response to bacterium; C:intracellular; F:protein binding
PRRs	NLR		DLAgn_00046440	-	8.7	3.54	↓	0.004	lrr and pyd domains-containing protein 12-like	F:protein binding; P:regulation of apoptotic process
PRRs	NLR		DLAgn_00237080	-	28.4	1.25	↓	≤ 0.001	protein nlrc3-like	F:zinc ion binding
PRRs	NLR		DLAgn_00184910	CASP	892.1	1.24	↓	≤ 0.001	lrr and pyd domains-containing protein 3-like	-
PRRs	NLR		DLAgn_00084150	BSPRY	279.5	1.12	↓	≤ 0.001	b box and spry domain-containing protein	C:cytoplasm; C:nucleus; F:zinc ion binding
PRRs	NLR		DLAgn_00113750	SPRY1	1926.9	0.7	↓	≤ 0.001	protein sprouty homolog 1-like	P:system development; P:negative regulation of signal transduction; P:intracellular signal transduction; C:membrane
PRRs	NLR		DLAgn_00065300	NOD1	346.7	0.19	↓	0.141	nucleotide-binding oligomerization domain-containing protein 1	F:protein binding; P:regulation of apoptotic process; P:response to bacterium; P:cytokine production; C:intracellular; P:response to stress; P:positive regulation of MAPK cascade; P:metabolic process
PRRs	CLR		DLAgn_00228510	ILLR3	4.8	-3.1	↑	0.002	c-type lectin domain family 4 member e-like	F:carbohydrate binding
PRRs	CLR		DLAgn_00241000	-	7	-2.29	↑	0.003	c-type lectin receptor	-
PRRs	CLR		DLAgn_00220330	CD209	10.3	-1.94	↑	0.004	c-type lectin receptor	F:carbohydrate binding
PRRs	CLR		DLAgn_00236160	ILLR3	8.2	-1.51	↑	0.003	c-type lectin domain family 4 member e-like	F:carbohydrate binding
PRRs	CLR		DLAgn_00212750	CD209	21.1	-1.49	↑	≤ 0.001	c-type lectin receptor	F:carbohydrate binding
PRRs	CLR		DLAgn_00058630	CD209	360.9	-1.39	↑	≤ 0.001	c-type lectin domain family 4 member e	F:carbohydrate binding
PRRs	CLR		DLAgn_00262370	C209D	9.8	-1.34	↑	0.009	c-type lectin domain family 4 member e-like	F:carbohydrate binding
PRRs	CLR		DLAgn_00214700	C209D	55	-1.09	↑	≤ 0.001	c-type lectin domain family 4 member m-like	F:carbohydrate binding
PRRs	CLR		DLAgn_00219790	CLEC10A	347.4	0.56	↓	0.01	c-type lectin domain family 10 member a-like	F:carbohydrate binding
PRRs	TLR		DLAgn_00078370	TLR22	169.8	-2.41	↑	≤ 0.001	toll-like receptor 3	F:protein binding; P:signal transduction
PRRs	TLR		DLAgn_00204950	TLR1	112.3	-2.19	↑	≤ 0.001	toll-like receptor 1-like	P:macrophage activation; C:integral to membrane; P:detection of triacyl bacterial lipopeptide; P:inflammatory response; P:MyD88-dependent toll-like receptor signaling pathway; P:regulation of cytokine secretion; F:transmembrane signaling receptor activity; P:toll-like receptor 1 signaling pathway; F:protein binding
PRRs	TLR		DLAgn_00130020	-	174.5	-0.77	↑	≤ 0.001	toll-like receptor 9	C:integral to membrane; P:signal transduction; F:protein binding
PRRs	TLR		DLAgn_00184010	TLR2-1	766.8	-0.68	↑	0.004	toll-like receptor 2	P:response to molecule of bacterial origin; F:protein binding; P:MyD88-dependent toll-like receptor signaling pathway; C:integral to membrane; P:toll-like receptor 2 signaling pathway; P:regulation of cytokine secretion; P:positive regulation of inflammatory response
PRRs	TLR		DLAgn_00058280	TLR21	207	-0.67	↑	0.003	toll-like receptor 21	P:signal transduction; P:pathogen-associated molecular pattern dependent induction by symbiont of host innate immune response; F:protein binding
PRRs	TLR		DLAgn_00183840	-	1583.9	-0.47	↑	≤ 0.001	toll-like receptor 3	P:MyD88-independent toll-like receptor signaling pathway; C:integral to membrane; F:transmembrane signaling receptor activity; P:positive regulation of inflammatory response; P:response to bacterium; F:double-stranded RNA binding; P:toll-like receptor 3 signaling pathway; P:positive regulation of chemokine production; P:response to exogenous dsRNA; P:defense response to virus; F:protein binding
PRRs	RLR		DLAgn_00189350	RAI1	188.6	-1.67	↑	≤ 0.001	retinoic acid-induced protein 1	P:skeletal system development; P:negative regulation of multicellular organism growth; F:molecular_function; F:zinc ion binding; P:biological_process; P:regulation of transcription from RNA polymerase II promoter; C:nucleus; C:cellular_component; F:metal ion binding; C:cytoplasm
Cytokines		Interleukin-associated genes	DLAgn_00257190	IL1RL1	7	-2.74	↑	≤ 0.001	interleukin-18 receptor 1	P:signal transduction
Cytokines		Interleukin-associated genes	DLAgn_00246000	IL1RL1	67.1	-2.17	↑	≤ 0.001	interleukin-1 receptor-like 1-like	P:signal transduction; F:interleukin-1 receptor activity; P:positive regulation of macrophage activation; P:positive regulation of interleukin-5 production; C:external side of plasma membrane; P:positive regulation of chemokine secretion; P:positive regulation of inflammatory response; F:interleukin-33 receptor activity; P:negative regulation of I-kappaB kinase/NF-kappaB cascade; F:interleukin-33…
Cytokines		Interleukin-associated genes	DLAgn_00247450	IL1R1	207.1	-1.99	↑	≤ 0.001	interleukin-1 receptor type 1 precursor	P:signal transduction; F:protein binding
Cytokines		Interleukin-associated genes	DLAgn_00091610	IL20	7.3	-1.92	↑	0.003	interleukin 20 precursor	P:positive regulation of osteoclast differentiation; F:cytokine activity; C:extracellular space; F:interleukin-20 receptor binding; F:interleukin-22 receptor binding
Cytokines		Interleukin-associated genes	DLAgn_00147730	IL6ST	115.6	-1.88	↑	≤ 0.001	interleukin-31 receptor subunit alpha-like	F:protein binding
Cytokines		Interleukin-associated genes	DLAgn_00162970	IL-17A/F-1	51.6	-1.87	↑	≤ 0.001	interleukin-17a f-1	C:extracellular region; P:inflammatory response; F:cytokine activity
Cytokines		Interleukin-associated genes	DLAgn_00147710	IL12RB1	131.2	-1.79	↑	≤ 0.001	interleukin-12 receptor subunit beta-1	P:regulation of adaptive immune response based on somatic recombination of immune receptors built from immunoglobulin superfamily domains; P:regulation of immune effector process; P:signal transduction; P:cellular response to cytokine stimulus; P:positive regulation of immune system process; F:protein binding
Cytokines		Interleukin-associated genes	DLAgn_00070540	IL31R	82.3	-1.67	↑	≤ 0.001	interleukin-31 receptor a precursor	F:protein binding
Cytokines		Interleukin-associated genes	DLAgn_00070550	IL6ST	30.4	-1.57	↑	≤ 0.001	interleukin-6 receptor subunit beta	F:protein binding
Cytokines		Interleukin-associated genes	DLAgn_00226900	IL18R1	241.7	-1.42	↑	≤ 0.001	interleukin-18 receptor 1	F:protein binding; P:signal transduction
Cytokines		Interleukin-associated genes	DLAgn_00147720	-	105.1	-1.39	↑	≤ 0.001	interleukin-12 receptor subunit beta-1-like	-
Cytokines		Interleukin-associated genes	DLAgn_00164750	IL-34	179.6	-1.38	↑	≤ 0.001	interleukin-34 precursor	P:positive regulation of cell proliferation; C:extracellular space; F:macrophage colony-stimulating factor receptor binding; P:positive regulation of protein phosphorylation
Cytokines		Interleukin-associated genes	DLAgn_00266460	IL7R	2730.5	-1.36	↑	≤ 0.001	interleukin-7 receptor subunit alpha	P:T cell differentiation; P:regulation of biological process; F:cytokine receptor activity; C:membrane; F:protein binding
Cytokines		Interleukin-associated genes	DLAgn_00251780	IL4R	40.5	-1.16	↑	≤ 0.001	interleukin-4 receptor alpha chain precursor	F:protein binding
Cytokines		Interleukin-associated genes	DLAgn_00057450	IL20RA	1036.5	-1.03	↑	≤ 0.001	interleukin-20 receptor subunit alpha	F:protein binding
Cytokines		Interleukin-associated genes	DLAgn_00141750	IL13RA1	1754.5	-0.88	↑	≤ 0.001	interleukin-13 receptor subunit alpha-2	F:cytokine receptor activity; C:membrane; P:cytokine-mediated signaling pathway
Cytokines		Interleukin-associated genes	DLAgn_00086530	IL11RA	4575.4	-0.85	↑	≤ 0.001	interleukin-11 receptor subunit alpha-like	F:cytokine receptor activity; C:membrane; F:protein binding
Cytokines		Interleukin-associated genes	DLAgn_00123100	IL6ST	487.2	-0.71	↑	0.009	interleukin-6 receptor subunit beta-like	F:cytokine receptor activity; C:cell part; P:cytokine-mediated signaling pathway; P:positive regulation of cellular process; F:protein binding
Cytokines		Interleukin-associated genes	DLAgn_00068410	IL20RA	3069.6	-0.6	↑	0.004	interleukin-20 receptor subunit alpha	F:protein binding
Cytokines		Interleukin-associated genes	DLAgn_00233850	IL1RL2	219.1	-0.58	↑	0.002	interleukin-1 receptor type 1-like	F:protein binding; P:signal transduction
Cytokines		Interleukin-associated genes	DLAgn_00254740	IL6ST	828.3	-0.57	↑	≤ 0.001	interleukin-6 receptor subunit beta-like	F:protein binding; C:membrane; F:cytokine receptor activity; C:cell part; P:cytokine-mediated signaling pathway; P:positive regulation of cellular process
Cytokines		Tumoiur Necrosis Factor-associated genes	DLAgn_00080230	NFIL3	441.6	-0.46	↑	≤ 0.001	nuclear factor interleukin-3-regulated protein	P:regulation of transcription, DNA-dependent; P:heart development; F:RNA polymerase II regulatory region sequence-specific DNA binding; F:sequence-specific DNA binding transcription factor activity; P:transcription from RNA polymerase II promoter; C:nucleus; P:circadian rhythm
Cytokines		Tumoiur Necrosis Factor-associated genes	DLAgn_00241630	C1QL4L	69.1	-3.59	↑	≤ 0.001	complement c1q tumor necrosis factor-related protein 3-like	P:defense response to bacterium; F:cysteine-type endopeptidase inhibitor activity involved in apoptotic process; P:negative regulation of apoptotic process; P:negative regulation of mitotic cell cycle; P:blood vessel morphogenesis; F:protein binding
Cytokines		Tumoiur Necrosis Factor-associated genes	DLAgn_00236900	C1QL2	14.2	-2.48	↑	≤ 0.001	complement c1q tumor necrosis factor-related protein 3-like	F:protein binding
Cytokines		Tumoiur Necrosis Factor-associated genes	DLAgn_00236910	C1QL2	7.9	-2.19	↑	≤ 0.001	complement c1q tumor necrosis factor-related protein 3-like	F:protein binding
Cytokines		Tumoiur Necrosis Factor-associated genes	DLAgn_00191900	LITAF	21.6	-1.51	↑	0.002	lipopolysaccharide-induced tumor necrosis factor-alpha factor homolog	P:response to stimulus; P:single-organism process
Cytokines		Tumoiur Necrosis Factor-associated genes	DLAgn_00124860	TNFSF15	340.3	-1.48	↑	≤ 0.001	tumor necrosis factor ligand superfamily member 15	P:regulation of biological process; F:tumor necrosis factor receptor binding; P:immune response; C:membrane
Cytokines		Tumoiur Necrosis Factor-associated genes	DLAgn_00037630	TNFSF10L	3109.8	-1.3	↑	≤ 0.001	tumor necrosis factor ligand superfamily member 10-like	C:extracellular space; P:induction of apoptosis; F:cytokine activity; C:membrane; F:tumor necrosis factor receptor binding; P:immune response
Cytokines		Tumoiur Necrosis Factor-associated genes	DLAgn_00101860	P75NTRA	739.5	-1.26	↑	≤ 0.001	tumor necrosis factor receptor superfamily member 16-like	P:organ development; P:single-organism developmental process; P:nervous system development; F:protein binding; P:signal transduction
Cytokines		Tumoiur Necrosis Factor-associated genes	DLAgn_00058960	CD40	234.7	-1.21	↑	≤ 0.001	tumor necrosis factor receptor superfamily member partial	P:positive regulation of cellular metabolic process; C:cell part; P:regulation of signal transduction; P:regulation of immune system process; P:regulation of nucleobase-containing compound metabolic process; P:cellular macromolecule metabolic process; P:regulation of phosphate metabolic process; P:positive regulation of macromolecule metabolic process; F:protein binding
Cytokines		Tumoiur Necrosis Factor-associated genes	DLAgn_00058840	CD40	397.7	-1.1	↑	≤ 0.001	tumor necrosis factor receptor superfamily member 5-like	C:cell surface; P:positive regulation of molecular function; P:regulation of immune response; P:regulation of signal transduction; P:regulation of immunoglobulin production; P:defense response; P:cellular macromolecule metabolic process; P:nucleic acid metabolic process; P:single-multicellular organism process; P:positive regulation of nucleobase-containing compound metabolic process; C:plasma me…
Cytokines		Tumoiur Necrosis Factor-associated genes	DLAgn_00230340	C1QTNF1	311.2	-1.1	↑	≤ 0.001	complement c1q tumor necrosis factor-related protein 1	P:protein oligomerization; C:collagen; P:positive regulation of intracellular protein kinase cascade; F:protein binding
Cytokines		Tumoiur Necrosis Factor-associated genes	DLAgn_00144000	TNFSF12	679.2	-0.94	↑	≤ 0.001	tumor necrosis factor ligand superfamily member 12-like	P:cell death; F:cytokine activity; C:extracellular space; P:immune response; F:tumor necrosis factor receptor binding; C:membrane
Cytokines		Tumoiur Necrosis Factor-associated genes	DLAgn_00094220	-	427.5	-0.76	↑	0.002	tumor necrosis factor receptor superfamily member 4	F:protein binding; F:transmembrane signaling receptor activity; P:apoptotic process; P:immune response; P:signal transduction; C:membrane
Cytokines		Tumoiur Necrosis Factor-associated genes	DLAgn_00249800	TNAP2	472.8	-0.75	↑	0.002	tumor necrosis factor alpha-induced protein 2-like	C:exocyst; P:exocytosis
Cytokines		Tumoiur Necrosis Factor-associated genes	DLAgn_00058950	TNFRSF1A	2290.7	-0.67	↑	0.004	tumor necrosis factor receptor superfamily member 1a	P:signal transduction; P:defense response; F:protein binding; F:transmembrane signaling receptor activity; P:apoptotic process; P:immune response; C:membrane
Cytokines		Tumoiur Necrosis Factor-associated genes	DLAgn_00082080	HDR	1428.4	-0.52	↑	≤ 0.001	tumor necrosis factor receptor superfamily member 10b-like	P:positive regulation of apoptotic process; F:protein binding; P:signal transduction
Cytokines		Tumoiur Necrosis Factor-associated genes	DLAgn_00166530	C1QTNF4	266.9	1.47	↓	0.007	complement c1q tumor necrosis factor-related protein 4-like	F:protein binding
Cytokines		Tumoiur Necrosis Factor-associated genes	DLAgn_00262200	ZNF107	435	1.02	↓	≤ 0.001	endothelial zinc finger protein induced by tumor necrosis factor alpha-like isoform x1	F:zinc ion binding; F:nucleic acid binding
Cytokines		Tumoiur Necrosis Factor-associated genes	DLAgn_00151830	FASLG	228.6	0.89	↓	≤ 0.001	tumor necrosis factor ligand superfamily member 6	C:intracellular part; C:membrane part; P:positive regulation of apoptotic process; P:signal transduction; C:extracellular region part; C:plasma membrane; C:organelle; F:tumor necrosis factor receptor binding; P:immune response
Cytokines		Tumoiur Necrosis Factor-associated genes	DLAgn_00052130	TNFSF13B	1280.7	0.71	↓	≤ 0.001	tumor necrosis factor ligand superfamily member 13b	F:tumor necrosis factor receptor binding; P:immune response; C:membrane
Cytokines		Tumoiur Necrosis Factor-associated genes	DLAgn_00157990	TRADD	1010	0.7	↓	≤ 0.001	tumor necrosis factor receptor type 1-associated death domain	P:induction of apoptosis; C:cytoskeleton; F:signal transducer activity; P:positive regulation of I-kappaB kinase/NF-kappaB cascade; C:cytoplasm; C:nucleus; F:protein binding
Cytokines		Tumoiur Necrosis Factor-associated genes	DLAgn_00197260	TNFRSF6B	154	0.7	↓	0.005	tumor necrosis factor receptor superfamily member 6b-like	F:protein binding
Cytokines		Tumoiur Necrosis Factor-associated genes	DLAgn_00188800	-	2708.9	0.66	↓	≤ 0.001	lipopolysaccharide-induced tumor necrosis factor-alpha factor homolog	-
Cytokines		Tumoiur Necrosis Factor-associated genes	DLAgn_00094700	TNFRSF1B	664	0.33	↓	0.009	tumor necrosis factor receptor superfamily member 1b	F:protein binding; F:transmembrane signaling receptor activity; P:apoptotic process; P:immune response; P:signal transduction; C:membrane
ISGs	Membrane proteins	GTPase imap family	DLAgn_00260450	-	10.2	-6.7	↑	≤ 0.001	gtpase imap family member 8- partial	F:GTP binding
ISGs	Membrane proteins	GTPase imap family	DLAgn_00216180	-	10.5	-5.9	↑	≤ 0.001	gtpase imap family member 4- partial	F:GTP binding
ISGs	Membrane proteins	GTPase imap family	DLAgn_00038350	-	45.4	-4.91	↑	≤ 0.001	gtpase imap family member 7-like	F:GTP binding
ISGs	Membrane proteins	GTPase imap family	DLAgn_00228810	-	16.9	-4.66	↑	≤ 0.001	gtpase imap family member 8- partial	F:GTP binding
ISGs	Membrane proteins	GTPase imap family	DLAgn_00241150	-	229.4	-4.17	↑	≤ 0.001	gtpase imap family member 8- partial	F:GTP binding
ISGs	Membrane proteins	GTPase imap family	DLAgn_00253300	-	171.3	-3.87	↑	≤ 0.001	gtpase imap family member 8- partial	F:GTP binding
ISGs	Membrane proteins	GTPase imap family	DLAgn_00233960	-	6.6	-3.7	↑	≤ 0.001	gtpase imap family member 8- partial	F:GTP binding
ISGs	Membrane proteins	GTPase imap family	DLAgn_00253960	-	20.3	-3.65	↑	≤ 0.001	gtpase imap family member 8- partial	F:GTP binding
ISGs	Membrane proteins	GTPase imap family	DLAgn_00216630	-	507.5	-3.39	↑	≤ 0.001	gtpase imap family member 8- partial	F:GTP binding
ISGs	Membrane proteins	GTPase imap family	DLAgn_00258210	-	45.9	-3.33	↑	≤ 0.001	gtpase imap family member 7-like	F:GTP binding
ISGs	Membrane proteins	GTPase imap family	DLAgn_00038360	-	160.1	-3.24	↑	0.002	gtpase imap family member 7-like	F:GTP binding
ISGs	Membrane proteins	GTPase imap family	DLAgn_00266330	-	5.2	-3.17	↑	≤ 0.001	gtpase imap family member 8- partial	F:GTP binding
ISGs	Membrane proteins	GTPase imap family	DLAgn_00241710	-	8.8	-3.05	↑	≤ 0.001	gtpase imap family member 8- partial	F:GTP binding
ISGs	Membrane proteins	GTPase imap family	DLAgn_00049110	-	7.5	-2.97	↑	≤ 0.001	gtpase imap family member 8-like	F:GTP binding
ISGs	Membrane proteins	GTPase imap family	DLAgn_00219730	GIMAP7	24.2	-2.9	↑	0.003	gtpase imap family member 7-like	F:GTP binding; P:biological_process; C:cellular_component
ISGs	Membrane proteins	GTPase imap family	DLAgn_00259470	-	90.5	-2.88	↑	0.003	gtpase imap family member 8- partial	F:GTP binding
ISGs	Membrane proteins	GTPase imap family	DLAgn_00226580	-	11.8	-2.83	↑	≤ 0.001	gtpase imap family member 8- partial	F:GTP binding
ISGs	Membrane proteins	GTPase imap family	DLAgn_00004120	-	7.8	-2.79	↑	≤ 0.001	gtpase imap family member 8-like	F:GTP binding
ISGs	Membrane proteins	GTPase imap family	DLAgn_00218490	-	11.7	-2.7	↑	0.004	gtpase imap family member 8- partial	F:GTP binding
ISGs	Membrane proteins	GTPase imap family	DLAgn_00262470	-	12.8	-2.63	↑	≤ 0.001	gtpase imap family member 4- partial	F:GTP binding
ISGs	Membrane proteins	GTPase imap family	DLAgn_00103710	-	32.2	-2.6	↑	≤ 0.001	gtpase imap family member 8-like	F:GTP binding
ISGs	Membrane proteins	GTPase imap family	DLAgn_00193410	-	14.9	-2.58	↑	≤ 0.001	gtpase imap family member 8-like	F:GTP binding
ISGs	Membrane proteins	GTPase imap family	DLAgn_00266480	-	10	-2.53	↑	0.002	gtpase imap family member 8- partial	F:GTP binding
ISGs	Membrane proteins	GTPase imap family	DLAgn_00229460	-	18	-2.38	↑	0.004	gtpase imap family member 8-like	F:GTP binding
ISGs	Membrane proteins	GTPase imap family	DLAgn_00031650	-	29.1	-2.24	↑	≤ 0.001	gtpase imap family member 7	F:GTP binding
ISGs	Membrane proteins	GTPase imap family	DLAgn_00229470	-	25.5	-1.63	↑	0.002	gtpase imap family member 8- partial	F:GTP binding
ISGs	Membrane proteins	GTPase imap family	DLAgn_00178550	-	45.9	-1.46	↑	≤ 0.001	gtpase imap family member 4-like	F:GTP binding
ISGs	Membrane proteins	GTPase imap family	DLAgn_00038270	-	107.6	-1.27	↑	≤ 0.001	gtpase imap family member 7-like	F:GTP binding
ISGs	Membrane proteins	GTPase imap family	DLAgn_00178530	-	132.1	-1.24	↑	0.002	gtpase imap family member 7-like	F:GTP binding
ISGs	Membrane proteins	GTPase imap family	DLAgn_00188950	-	199.7	-1.21	↑	≤ 0.001	gtpase imap family member 8-like	F:GTP binding
ISGs	Membrane proteins	GTPase imap family	DLAgn_00178540	-	522.3	-1.13	↑	0.002	gtpase imap family member 7-like	F:GTP binding
ISGs	Membrane proteins	GTPase imap family	DLAgn_00250360	-	168	-1.1	↑	≤ 0.001	gtpase imap family member 8-like	F:GTP binding
ISGs	Membrane proteins	GTPase imap family	DLAgn_00037910	-	131.9	-1.09	↑	0.006	gtpase imap family member 4-like	F:GTP binding
ISGs	Membrane proteins	GTPase imap family	DLAgn_00038280	-	221.4	-1.05	↑	≤ 0.001	gtpase imap family member 7-like	F:GTP binding
ISGs	Membrane proteins	GTPase imap family	DLAgn_00152360	-	584.1	-0.95	↑	0.003	gtpase imap family member 8-like	F:GTP binding
ISGs	Membrane proteins	GTPase imap family	DLAgn_00038250	-	2267.6	-0.82	↑	≤ 0.001	gtpase imap family member 7-like	F:GTP binding
ISGs	Membrane proteins	GTPase imap family	DLAgn_00261880	-	152.1	3.45	↓	0.003	gtpase imap family member 8- partial	F:GTP binding
ISGs	Membrane proteins	GTPase imap family	DLAgn_00265700	-	26.8	1.02	↓	0.005	gtpase imap family member 8-like	F:GTP binding
ISGs	Membrane proteins	GTPase imap family	DLAgn_00216270	-	588	0.46	↓	≤ 0.001	gtpase imap family member 8-like	F:GTP binding
ISGs	Membrane proteins	GTPase imap family	DLAgn_00077220	-	3253.8	0.39	↓	≤ 0.001	gtpase imap family member 4-like	F:GTP binding
ISGs	Membrane proteins	very large GTPase	DLAgn_00162830	-	25.9	-7.63	↑	≤ 0.001	interferon-induced very large gtpase 1-like	F:GTPase activity; F:GTP binding
ISGs	Membrane proteins	very large GTPase	DLAgn_00251080	-	105	-3.97	↑	≤ 0.001	interferon-induced very large gtpase 1-like	-
ISGs	Membrane proteins	very large GTPase	DLAgn_00142050	-	362.9	-3.41	↑	≤ 0.001	interferon-induced very large gtpase 1-like	-
ISGs	Membrane proteins	very large GTPase	DLAgn_00025720	-	55	-3.26	↑	≤ 0.001	interferon-induced very large gtpase 1-like	-
ISGs	Membrane proteins	very large GTPase	DLAgn_00196690	GVINP1	167.1	-2.85	↑	0.003	interferon-induced very large gtpase 1-like	-
ISGs	Membrane proteins	very large GTPase	DLAgn_00025520	-	37.3	-2.83	↑	≤ 0.001	interferon-induced very large gtpase 1-like	F:GTPase activity; F:GTP binding
ISGs	Membrane proteins	very large GTPase	DLAgn_00263740	-	338.8	-2.75	↑	≤ 0.001	interferon-induced very large gtpase 1-like	-
ISGs	Membrane proteins	very large GTPase	DLAgn_00195650	-	341.8	-2.49	↑	≤ 0.001	interferon-induced very large gtpase 1-like	-
ISGs	Membrane proteins	very large GTPase	DLAgn_00242150	-	136.1	-2.27	↑	0.004	interferon-induced very large gtpase 1-like	F:GTPase activity; F:GTP binding
ISGs	Membrane proteins	protein GIG1	DLAgn_00189070	-	279.5	-1.38	↑	≤ 0.001	interferon-inducible protein gig1	-
ISGs	Membrane proteins	protein GIG1	DLAgn_00065380	-	616.8	0.65	↓	≤ 0.001	interferon-inducible protein gig1	-
ISGs	Membrane proteins	IFIT	DLAgn_00145040	IFIT2	2436.8	-0.75	↑	≤ 0.001	interferon-induced protein with tetratricopeptide repeats 1-like	F:protein binding
ISGs	Membrane proteins	IFN-induced transmembrane protein	DLAgn_00171070	-	373.8	1.74	↓	≤ 0.001	interferon-induced transmembrane protein 2-like	P:response to biotic stimulus; C:integral to membrane
ISGs	Membrane proteins	MHC class I	DLAgn_00236680	-	13.6	-3.59	↑	≤ 0.001	mhc class i antigen	P:immune response; P:antigen processing and presentation; C:MHC class I protein complex
ISGs	Membrane proteins	MHC class I	DLAgn_00257200	-	9.9	-2.97	↑	≤ 0.001	mhc class i antigen	P:immune response; P:antigen processing and presentation; C:MHC class I protein complex
ISGs	Membrane proteins	MHC class I	DLAgn_00148140	-	88.8	-2.58	↑	≤ 0.001	mhc class i antigen	P:immune response; P:antigen processing and presentation; C:MHC class I protein complex
ISGs	Membrane proteins	MHC class I	DLAgn_00248400	-	869.8	-2.29	↑	≤ 0.001	mhc class ia antigen	P:immune response; P:antigen processing and presentation; C:MHC class I protein complex; F:protein binding
ISGs	Membrane proteins	MHC class I	DLAgn_00242310	-	1739.6	-2.23	↑	≤ 0.001	mhc class ia antigen	P:immune response; P:antigen processing and presentation; C:MHC class I protein complex; F:protein binding
ISGs	Membrane proteins	MHC class I	DLAgn_00259350	-	660.5	-2.13	↑	≤ 0.001	mhc class i antigen	F:protein binding
ISGs	Membrane proteins	MHC class I	DLAgn_00252210	-	882.5	-2.09	↑	0.002	mhc class ia antigen	-
ISGs	Membrane proteins	MHC class I	DLAgn_00212850	-	7781.3	-1.82	↑	0.005	mhc class ia antigen	P:immune response; P:antigen processing and presentation; C:MHC class I protein complex
ISGs	Membrane proteins	MHC class I	DLAgn_00259070	-	31.1	-1.76	↑	≤ 0.001	mhc class i antigen	F:protein binding
ISGs	Membrane proteins	MHC class I	DLAgn_00260280	-	52.6	-1.66	↑	0.009	mhc class i antigen	P:immune response; P:antigen processing and presentation; C:MHC class I protein complex; F:protein binding
ISGs	Membrane proteins	MHC class I	DLAgn_00263630	-	76.3	-1.33	↑	0.005	mhc class i antigen	P:immune response; P:antigen processing and presentation; C:MHC class I protein complex; F:protein binding
ISGs	Membrane proteins	MHC class I	DLAgn_00245230	-	2640.3	-1.08	↑	≤ 0.001	mhc class ia antigen	F:protein binding
ISGs	Membrane proteins	MHC class I	DLAgn_00260880	-	5596.1	-0.88	↑	0.007	mhc class ia antigen	P:immune response; P:antigen processing and presentation; C:MHC class I protein complex; F:protein binding
ISGs	Membrane proteins	CD9	DLAgn_00130210	CD9	3845.5	-0.77	↑	≤ 0.001	cd9 antigen	C:integral to membrane
ISGs	Membrane proteins	CD9	DLAgn_00210230	CD9B	3420.1	0.86	↓	≤ 0.001	cd9 antigen	C:integral to membrane; P:posterior lateral line development
ISGs	Membrane proteins	CD40	DLAgn_00058960	CD40	234.7	-1.21	↑	≤ 0.001	tumor necrosis factor receptor superfamily member partial	P:positive regulation of cellular metabolic process; C:cell part; P:regulation of signal transduction; P:regulation of immune system process; P:regulation of nucleobase-containing compound metabolic process; P:cellular macromolecule metabolic process; P:regulation of phosphate metabolic process; P:positive regulation of macromolecule metabolic process; F:protein binding
ISGs	Membrane proteins	CD40	DLAgn_00058840	CD40	397.7	-1.1	↑	≤ 0.001	tumor necrosis factor receptor superfamily member 5-like	C:cell surface; P:positive regulation of molecular function; P:regulation of immune response; P:regulation of signal transduction; P:regulation of immunoglobulin production; P:defense response; P:cellular macromolecule metabolic process; P:nucleic acid metabolic process; P:single-multicellular organism process; P:positive regulation of nucleobase-containing compound metabolic process; C:plasma me…
ISGs	Enzymes	Mx GTPase	DLAgn_00225500	-	50.7	-1.22	↑	0.005	interferon inducible mx protein	-
ISGs	Enzymes	TRIM-like	DLAgn_00217190	-	17.2	-2.08	↑	≤ 0.001	tripartite motif-containing protein 16-like	F:zinc ion binding; C:intracellular; F:protein binding
ISGs	Enzymes	TRIM-like	DLAgn_00208410	-	101.4	-2.06	↑	≤ 0.001	tripartite motif-containing protein 39-like	F:zinc ion binding; C:intracellular; F:protein binding
ISGs	Enzymes	TRIM-like	DLAgn_00087540	-	113.2	-1.73	↑	≤ 0.001	tripartite motif-containing protein 16-like	F:zinc ion binding; C:intracellular; F:protein binding
ISGs	Enzymes	TRIM-like	DLAgn_00174450	BTR01	728.7	-1.72	↑	≤ 0.001	e3 ubiquitin-protein ligase trim21-like	C:intracellular; F:zinc ion binding; F:protein binding
ISGs	Enzymes	TRIM-like	DLAgn_00038020	BTY	5812.6	-1.58	↑	≤ 0.001	tripartite motif-containing protein 39-like	P:erythrocyte differentiation; C:intracellular; F:zinc ion binding; F:protein binding
ISGs	Enzymes	TRIM-like	DLAgn_00236920	-	37.2	-1.45	↑	≤ 0.001	tripartite motif-containing protein 16-like	F:zinc ion binding; C:intracellular
ISGs	Enzymes	TRIM-like	DLAgn_00087510	-	84.2	-1.44	↑	≤ 0.001	tripartite motif-containing protein 16-like	F:zinc ion binding; C:intracellular; F:protein binding
ISGs	Enzymes	TRIM-like	DLAgn_00257640	-	24.6	-1.41	↑	0.002	tripartite motif-containing protein 16-like	F:zinc ion binding; C:intracellular; F:protein binding
ISGs	Enzymes	TRIM-like	DLAgn_00027470	BTR06	475.8	-1.4	↑	≤ 0.001	zinc-binding protein a33-like	C:intracellular; F:zinc ion binding; F:protein binding
ISGs	Enzymes	TRIM-like	DLAgn_00103770	TRIM35-36	131.9	-1.38	↑	≤ 0.001	uncharacterized protein	F:protein binding; F:zinc ion binding
ISGs	Enzymes	TRIM-like	DLAgn_00266070	-	34.3	-1.33	↑	0.007	tripartite motif-containing protein 16-like	F:zinc ion binding; C:intracellular
ISGs	Enzymes	TRIM-like	DLAgn_00087520	-	180.2	-1.25	↑	0.003	tripartite motif-containing protein 16-like	C:intracellular; F:zinc ion binding; F:protein binding
ISGs	Enzymes	TRIM-like	DLAgn_00214330	TRIM2	255	-1.19	↑	≤ 0.001	tripartite motif-containing protein 2	C:intracellular; F:zinc ion binding; F:protein binding
ISGs	Enzymes	TRIM-like	DLAgn_00047700	TRIM63	24.3	-1.17	↑	0.006	muscle ring finger 1	F:zinc ion binding; C:intracellular; F:protein binding
ISGs	Enzymes	TRIM-like	DLAgn_00113200	-	576.3	-1.17	↑	≤ 0.001	tripartite motif-containing protein 16-like	C:intracellular; F:zinc ion binding; F:protein binding
ISGs	Enzymes	TRIM-like	DLAgn_00236280	-	40.9	-1.14	↑	0.009	e3 ubiquitin isg15 ligase trim25-like	F:zinc ion binding; C:intracellular; F:protein binding
ISGs	Enzymes	TRIM-like	DLAgn_00009650	-	16.6	-1.12	↑	0.003	tripartite motif-containing protein 16-like	F:zinc ion binding; C:intracellular; F:protein binding
ISGs	Enzymes	TRIM-like	DLAgn_00261950	-	69.4	-0.89	↑	0.004	tripartite motif-containing protein 16-like	F:zinc ion binding; C:intracellular; F:protein binding
ISGs	Enzymes	TRIM-like	DLAgn_00227680	-	104.1	-0.75	↑	≤ 0.001	tripartite motif-containing protein 16-like	F:zinc ion binding; C:intracellular; F:protein binding
ISGs	Enzymes	TRIM-like	DLAgn_00171730	TRIM66	6103.9	-0.71	↑	0.009	tripartite motif-containing protein 66	F:protein kinase activity; F:protein binding; F:zinc ion binding
ISGs	Enzymes	TRIM-like	DLAgn_00266080	-	82.4	-0.69	↑	≤ 0.001	e3 ubiquitin isg15 ligase trim25-like	F:zinc ion binding; C:intracellular; F:protein binding
ISGs	Enzymes	TRIM-like	DLAgn_00083950	TRIM32	832	-0.68	↑	≤ 0.001	e3 ubiquitin-protein ligase trim32	P:protein polyubiquitination; P:positive regulation of neurogenesis; P:positive regulation of cell growth; P:melanosome transport; F:zinc ion binding; P:negative regulation of apoptotic process; P:protein ubiquitination involved in ubiquitin-dependent protein catabolic process; F:protein self-association; C:striated muscle myosin thick filament; F:myosin binding; P:response to UV; F:ubiquitin bin…
ISGs	Enzymes	TRIM-like	DLAgn_00009470	-	348.9	-0.67	↑	0.009	tripartite motif-containing protein 16-like	F:zinc ion binding; C:intracellular; F:protein binding
ISGs	Enzymes	TRIM-like	DLAgn_00198980	TRIM71	564.7	-0.62	↑	≤ 0.001	tripartite motif-containing protein 71	P:protein autoubiquitination; F:zinc ion binding; P:negative regulation of translation involved in gene silencing by miRNA; F:ubiquitin-protein ligase activity; F:miRNA binding; P:regulation of gene silencing by miRNA; P:stem cell proliferation; P:G1/S transition of mitotic cell cycle; P:miRNA metabolic process; C:cytoplasmic mRNA processing body; P:embryonic body morphogenesis; P:fibroblast grow…
ISGs	Enzymes	TRIM-like	DLAgn_00009460	-	170.4	-0.61	↑	0.003	tripartite motif-containing protein 16-like	F:zinc ion binding; C:intracellular; F:protein binding
ISGs	Enzymes	TRIM-like	DLAgn_00108470	MID2	999.9	-0.59	↑	0.002	probable e3 ubiquitin-protein ligase mid2-like	C:cytoplasm; C:centrosome; C:microtubule; F:zinc ion binding; F:ligase activity; F:protein binding
ISGs	Enzymes	TRIM-like	DLAgn_00025590	TRIM9	330.7	-0.56	↑	≤ 0.001	e3 ubiquitin-protein ligase trim9	C:cytoskeleton; C:dendrite; C:cell junction; C:synaptic vesicle; P:proteasomal ubiquitin-dependent protein catabolic process; F:ubiquitin-protein ligase activity; F:zinc ion binding; F:protein homodimerization activity
ISGs	Enzymes	TRIM-like	DLAgn_00119190	TRIM36	7904.7	-0.53	↑	0.005	e3 ubiquitin-protein ligase trim36-like	C:intracellular; F:zinc ion binding; F:protein binding
ISGs	Enzymes	TRIM-like	DLAgn_00176410	TRIM25	3068.6	-0.32	↑	0.003	e3 ubiquitin isg15 ligase trim25-like	C:intracellular; F:zinc ion binding; F:protein binding
ISGs	Enzymes	TRIM-like	DLAgn_00134130	TRIM33	1263.9	-0.25	↑	0.003	e3 ubiquitin-protein ligase trim33	P:transcription initiation from RNA polymerase II promoter; C:nucleoplasm; P:negative regulation of transcription from RNA polymerase II promoter; P:negative regulation of BMP signaling pathway; P:post-embryonic hemopoiesis; P:regulation of transforming growth factor beta receptor signaling pathway; P:regulation of transcription elongation from RNA polymerase II promoter; C:nucleolus; P:primitive…
ISGs	Enzymes	TRIM-like	DLAgn_00034730	-	9.5	4.77	↓	≤ 0.001	tripartite motif-containing protein 16-like	F:zinc ion binding; C:intracellular; F:protein binding
ISGs	Enzymes	TRIM-like	DLAgn_00242570	BTR06	213.3	1.41	↓	≤ 0.001	nuclear factor ovary-like	P:T cell mediated immunity; C:intracellular; F:zinc ion binding; C:plasma membrane; F:protein binding
ISGs	Enzymes	TRIM-like	DLAgn_00112980	-	28.3	1.07	↓	0.007	tripartite motif-containing protein 16-like	F:zinc ion binding; C:intracellular; F:protein binding
ISGs	Enzymes	TRIM-like	DLAgn_00037790	BTY	1532.4	1.04	↓	≤ 0.001	tripartite motif-containing protein 39-like	C:intracellular; P:erythrocyte differentiation; F:zinc ion binding; F:protein binding
ISGs	Enzymes	TRIM-like	DLAgn_00105590	TRIM16	1550	0.95	↓	≤ 0.001	tripartite motif-containing protein 16	F:zinc ion binding; C:intracellular; F:protein binding
ISGs	Enzymes	TRIM-like	DLAgn_00138740	FTR14	183.7	0.94	↓	≤ 0.001	fish virus induced trim protein	C:intracellular; F:zinc ion binding; F:protein binding
ISGs	Enzymes	TRIM-like	DLAgn_00007310	FTR67	728.9	0.74	↓	≤ 0.001	fish virus induced trim protein	C:intracellular; F:zinc ion binding; F:protein binding
ISGs	Enzymes	TRIM-like	DLAgn_00039540	FTR83	2700.1	0.7	↓	≤ 0.001	tripartite motif-containing protein 16-like	F:zinc ion binding; C:intracellular; F:protein binding
ISGs	Enzymes	TRIM-like	DLAgn_00176400	TRIM25	2800.6	0.7	↓	0.002	e3 ubiquitin isg15 ligase trim25-like	C:intracellular; F:zinc ion binding; F:protein binding
ISGs	Enzymes	TRIM-like	DLAgn_00110840	TRIM105	1119.7	0.65	↓	≤ 0.001	zinc-binding protein a33-like	F:zinc ion binding; F:protein binding
ISGs	Enzymes	TRIM-like	DLAgn_00171330	PML	1175.5	0.64	↓	0.006	dna polymerase iii -type-like	F:nucleic acid binding; F:exonuclease activity; C:intracellular
ISGs	Enzymes	TRIM-like	DLAgn_00166180	TRIM44	2200.6	0.59	↓	≤ 0.001	tripartite motif-containing protein 44	C:intracellular; F:zinc ion binding
ISGs	Enzymes	TRIM-like	DLAgn_00169830	FTR72	959.2	0.59	↓	≤ 0.001	tripartite motif-containing protein 16-like	C:intracellular; F:zinc ion binding; F:protein binding
ISGs	Enzymes	TRIM-like	DLAgn_00053180	MID1IP1B	3581.5	0.57	↓	≤ 0.001	mid1-interacting protein 1-b-like	C:intracellular organelle
ISGs	Enzymes	TRIM-like	DLAgn_00037360	BTR32	652.5	0.55	↓	≤ 0.001	e3 ubiquitin-protein ligase trim39-like	C:intracellular; F:zinc ion binding; F:protein binding
ISGs	Enzymes	TRIM-like	DLAgn_00055310	TRIM45	210.2	0.53	↓	0.006	tripartite motif-containing protein 45-like	C:intracellular; F:zinc ion binding; F:protein binding
ISGs	Enzymes	TRIM-like	DLAgn_00013190	TRIM8	360.9	0.43	↓	≤ 0.001	probable e3 ubiquitin-protein ligase trim8-like	C:nucleus; F:zinc ion binding; F:protein binding
ISGs	Enzymes	TRIM-like	DLAgn_00209220	TRIM35-23	1457.5	0.36	↓	≤ 0.001	nuclear factor ovary-like	C:intracellular; F:zinc ion binding; F:protein binding
ISGs	Enzymes	NLRC5-like	DLAgn_00242340	NLRC5	26.7	-2.91	↑	≤ 0.001	protein nlrc5	-
ISGs	Enzymes	NLRC5-like	DLAgn_00243710	NLRC5	15.8	-2.74	↑	≤ 0.001	protein nlrc5-like	P:regulation of cellular process; P:innate immune response
ISGs	Enzymes	NLRC5-like	DLAgn_00136570	NLRC5	319.2	-1.63	↑	≤ 0.001	protein nlrc5-like	F:protein binding; C:intracellular; P:regulation of apoptotic process; F:nucleotide binding; F:nucleoside-triphosphatase activity
ISGs	Enzymes	NLRC5-like	DLAgn_00261570	NLRC5	75.6	-1.33	↑	≤ 0.001	protein nlrc5-like	P:immune system process; P:regulation of cellular process; P:defense response
ISGs	Enzymes	NLRC5-like	DLAgn_00243410	NLRC5	68.1	-1.27	↑	≤ 0.001	protein nlrc5-like	F:ATP binding; C:cytoplasm; F:nucleotide binding; P:innate immune response; P:negative regulation of type I interferon-mediated signaling pathway; P:positive regulation of transcription from RNA polymerase II promoter; P:positive regulation of type I interferon-mediated signaling pathway; C:nucleus; P:positive regulation of interferon-gamma-mediated signaling pathway; P:negative regulation of NF-…
ISGs	Enzymes	NLRC5-like	DLAgn_00235970	NLRC5	14.2	-1.2	↑	0.005	protein nlrc5-like	F:ATP binding; C:cytoplasm; F:nucleotide binding; P:innate immune response
ISGs	Enzymes	NLRC5-like	DLAgn_00249020	NLRC5	22.1	-1.13	↑	0.004	protein nlrc5	F:ATP binding; C:cytoplasm; F:nucleotide binding; P:innate immune response; P:negative regulation of type I interferon-mediated signaling pathway; P:positive regulation of type I interferon-mediated signaling pathway; P:positive regulation of transcription from RNA polymerase II promoter; C:nucleus; P:positive regulation of interferon-gamma-mediated signaling pathway; P:negative regulation of NF-…
ISGs	Enzymes	NLRC5-like	DLAgn_00216370	NLRC5	77.6	-1.04	↑	0.003	protein nlrc5	F:heterocyclic compound binding; C:intracellular part; P:regulation of cellular process; F:organic cyclic compound binding; P:innate immune response
ISGs	Enzymes	NLRC5-like	DLAgn_00220570	NLRC5	204.5	-0.88	↑	0.002	protein nlrc5	P:immune system process; P:regulation of cellular process; P:defense response
ISGs	Enzymes	NLRC5-like	DLAgn_00172620	NLRC5	243.7	-0.73	↑	0.006	protein nlrc5-like	P:regulation of biological process; P:immune system process; P:defense response
ISGs	Enzymes	IFN-induced, double-stranded RNA-activated protein kinase	DLAgn_00223710	PRKRIR	2.1	-3.98	↑	≤ 0.001	zinc finger mym-type protein 1-like	F:protein dimerization activity
ISGs	Enzymes	IFN-induced, double-stranded RNA-activated protein kinase	DLAgn_00011470	EIF2AK2	526.7	-2.56	↑	≤ 0.001	interferon- double-stranded rna-activated protein kinase-like	F:ATP binding; P:protein phosphorylation; F:double-stranded RNA binding; F:protein serine/threonine kinase activity; F:protein tyrosine kinase activity
ISGs	Enzymes	IFN-induced, double-stranded RNA-activated protein kinase	DLAgn_00011450	PKR1	253.4	-2.44	↑	≤ 0.001	interferon- double-stranded rna-activated protein kinase-like	F:ATP binding; P:protein phosphorylation; F:double-stranded RNA binding; F:protein tyrosine kinase activity
ISGs	Enzymes	IFN-induced, double-stranded RNA-activated protein kinase	DLAgn_00011440	EIF2AK2	982.3	-1.78	↑	≤ 0.001	interferon- double-stranded rna-activated protein kinase-like	F:ATP binding; P:protein phosphorylation; F:double-stranded RNA binding; F:protein tyrosine kinase activity
ISGs	Enzymes	IFN-induced, double-stranded RNA-activated protein kinase	DLAgn_00225930	PKR1	374	-1.49	↑	0.002	interferon- double-stranded rna-activated protein kinase-like	F:ATP binding; P:protein phosphorylation; F:protein serine/threonine kinase activity; F:protein tyrosine kinase activity
ISGs	Enzymes	IFN-induced, double-stranded RNA-activated protein kinase	DLAgn_00011430	PKR1	149.2	-1.2	↑	≤ 0.001	interferon- double-stranded rna-activated protein kinase-like	F:ATP binding; P:protein phosphorylation; F:protein serine/threonine kinase activity; F:protein tyrosine kinase activity
ISGs	Enzymes	IFN-induced, double-stranded RNA-activated protein kinase	DLAgn_00016220	THAP4	144.1	-1.11	↑	0.005	thap domain-containing protein 4 isoform x1	F:nucleic acid binding
ISGs	Enzymes	IFN-induced, double-stranded RNA-activated protein kinase	DLAgn_00039260	PRKRIR	3170.3	-0.97	↑	≤ 0.001	52 kda repressor of the inhibitor of the protein kinase-like	F:nucleic acid binding
ISGs	Enzymes	IFN-induced, double-stranded RNA-activated protein kinase	DLAgn_00197850	THAP7	219.5	-0.84	↑	≤ 0.001	thap domain-containing protein 7	F:nucleic acid binding
ISGs	Enzymes	IFN-induced, double-stranded RNA-activated protein kinase	DLAgn_00041870	PAK3	931.1	-0.63	↑	0.002	serine threonine-protein kinase pak 3-like isoform 1	P:protein phosphorylation; F:ATP binding; F:protein serine/threonine kinase activity; F:protein binding; F:protein tyrosine kinase activity
ISGs	Enzymes	IFN-induced, double-stranded RNA-activated protein kinase	DLAgn_00158200	PRKRIR	625.2	-0.63	↑	0.002	52 kda repressor of the inhibitor of the protein kinase	F:nucleic acid binding
ISGs	Enzymes	IFN-induced, double-stranded RNA-activated protein kinase	DLAgn_00036460	PAK4	1858	-0.56	↑	≤ 0.001	serine threonine-protein kinase pak 4-like	P:embryonic morphogenesis; P:protein phosphorylation; F:ATP binding; F:protein serine/threonine kinase activity; P:myeloid leukocyte differentiation; F:protein binding; F:protein tyrosine kinase activity
ISGs	Enzymes	IFN-induced, double-stranded RNA-activated protein kinase	DLAgn_00017670	EIF2A	1560.9	0.93	↓	≤ 0.001	eukaryotic translation initiation factor 2a	P:translational initiation; F:translation initiation factor activity; F:ribosome binding; P:protein phosphorylation; P:regulation of translation; P:signal transduction; P:positive regulation of cellular process; C:eukaryotic translation initiation factor 2 complex; C:intracellular organelle; F:tRNA binding; P:cellular response to stress; P:ribosome assembly; F:protein binding
ISGs	Enzymes	IFN-induced, double-stranded RNA-activated protein kinase	DLAgn_00035990	THAP8	614.2	0.9	↓	≤ 0.001	thap domain-containing protein 8	F:nucleic acid binding
ISGs	Enzymes	IFN-induced, double-stranded RNA-activated protein kinase	DLAgn_00241830	PAK6	163.3	0.83	↓	0.005	serine threonine-protein kinase pak 6-like	F:ATP binding; P:protein phosphorylation; F:protein tyrosine kinase activity
ISGs	Enzymes	IFN-induced, double-stranded RNA-activated protein kinase	DLAgn_00067120	PRKRIP1	530.7	0.54	↓	≤ 0.001	prkr-interacting protein 1 homolog	C:nucleolus
ISGs	Enzymes	IFN-induced, double-stranded RNA-activated protein kinase	DLAgn_00099670	EIF2AK1	395.8	0.41	↓	0.008	eukaryotic translation initiation factor 2-alpha kinase 1	P:protein phosphorylation; F:protein serine/threonine kinase activity; P:cellular macromolecule biosynthetic process; P:single-organism process; P:regulation of cellular process; P:response to stress; F:ATP binding; F:protein tyrosine kinase activity
ISGs	Enzymes	caspases	DLAgn_00102230	CASP7	760.2	-1.82	↑	≤ 0.001	caspase apoptosis-related cysteine peptidase	P:release of cytochrome c from mitochondria; P:response to UV; P:positive regulation of neuron apoptotic process; P:induction of apoptosis; P:heart development; P:proteolysis; F:cysteine-type endopeptidase activity; F:aspartic-type endopeptidase activity; P:protein processing; C:cytoplasm; C:nucleus
ISGs	Enzymes	caspases	DLAgn_00033220	CASP1	20.2	-1.69	↑	0.002	caspase 1 isoform 2	C:protein complex; C:intracellular part; F:cysteine-type endopeptidase activity; P:proteolysis; F:protein binding; P:regulation of apoptotic process
ISGs	Enzymes	caspases	DLAgn_00066120	CASP8AP2	259.5	-1.44	↑	≤ 0.001	casp8-associated protein 2-like	P:apoptotic process; F:protein binding; P:regulation of cellular process; P:metabolic process; F:DNA binding
ISGs	Enzymes	caspases	DLAgn_00182930	CASP6	2431.6	-1.16	↑	≤ 0.001	caspase partial	C:cytoplasm; F:cysteine-type endopeptidase activity; P:proteolysis; P:apoptotic process; F:phospholipase A2 activity; F:calcium ion binding; C:extracellular region; P:lipid catabolic process
ISGs	Enzymes	caspases	DLAgn_00112790	CASP3	1150.2	0.36	↓	≤ 0.001	caspase-3 precursor	P:apoptotic process; F:cysteine-type endopeptidase activity; P:proteolysis; C:cytoplasm
ISGs	Enzymes	caspases	DLAgn_00133660	CASP9	1833	0.32	↓	0.002	caspase-9	C:intracellular; F:cysteine-type endopeptidase activity; P:proteolysis; P:positive regulation of apoptotic process; F:protein binding
ISGs	Transcription factors	IFI	DLAgn_00003960	IFI30	9783.1	1.04	↓	≤ 0.001	gamma-interferon-inducible lysosomal thiol reductase precursor	-
ISGs	Transcription factors	IFI	DLAgn_00147240	IFI44	196.1	0.8	↓	0.007	interferon-induced protein 44-like	F:GTP binding
ISGs	Transcription factors	IRF	DLAgn_00145530	IRF4	529.5	0.94	↓	≤ 0.001	interferon regulatory factor 4	P:positive regulation of interleukin-2 biosynthetic process; P:positive regulation of interleukin-13 biosynthetic process; P:positive regulation of interleukin-10 biosynthetic process; F:regulatory region DNA binding; P:immune system process; F:sequence-specific DNA binding transcription factor activity; P:positive regulation of transcription, DNA-dependent; C:nucleus; P:histone acetylation; P:po…
ISGs	Transcription factors	IRF	DLAgn_00038990	IRF2BP1	1567	0.85	↓	≤ 0.001	interferon regulatory factor 2-binding protein 1	P:regulation of transcription, DNA-dependent; P:transcription, DNA-dependent; C:nucleus; F:metal ion binding; F:ligase activity
ISGs	Transcription factors	IRF	DLAgn_00011420	IRF2BP2	5285.1	0.75	↓	0.002	interferon regulatory factor 2-binding protein 2-a	P:transcription, DNA-dependent
ISGs	Transcription factors	IRF	DLAgn_00093310	IRF6	7969.4	0.71	↓	≤ 0.001	interferon regulatory factor 6-like	P:negative regulation of cellular process; P:regulation of transcription, DNA-dependent; F:regulatory region DNA binding; P:epidermis development; P:single-organism developmental process; P:epithelial cell differentiation; F:sequence-specific DNA binding transcription factor activity; P:cell proliferation; F:protein binding
ISGs	Transcription factors	IRF	DLAgn_00261140	IRF5	261.3	0.68	↓	≤ 0.001	interferon regulatory factor 5	F:sequence-specific DNA binding transcription factor activity; F:regulatory region DNA binding; P:regulation of transcription, DNA-dependent
ISGs	Transcription factors	IRF	DLAgn_00157600	IRF8	1479.7	0.44	↓	0.009	interferon regulatory factor 8	P:macrophage differentiation; P:regulation of neutrophil differentiation; P:response to other organism; P:regulation of transcription, DNA-dependent; F:regulatory region DNA binding; F:sequence-specific DNA binding transcription factor activity; F:protein binding
ISGs	Transcription factors	STAT	DLAgn_00213950	STAT5.1	78.5	-0.9	↓	≤ 0.001	signal transducer and activator of transcription 5b-like	P:lymphocyte differentiation; F:calcium ion binding; F:signal transducer activity; P:positive regulation of transcription from RNA polymerase II promoter; P:erythrocyte development; P:JAK-STAT cascade; P:positive regulation of myeloid cell differentiation; F:sequence-specific DNA binding transcription factor activity; C:nucleus; F:protein binding
ISGs	Transcription factors	STAT	DLAgn_00213940	STAT5.1	312	-0.83	↓	≤ 0.001	signal transducer and activator of transcription 5b-like	P:lymphocyte differentiation; F:calcium ion binding; F:signal transducer activity; P:positive regulation of transcription from RNA polymerase II promoter; P:erythrocyte development; P:JAK-STAT cascade; P:positive regulation of myeloid cell differentiation; F:sequence-specific DNA binding transcription factor activity; C:nucleus
ISGs	Transcription factors	STAT	DLAgn_00131320	STAT6	4347.1	-0.56	↓	0.006	signal transducer and activator of transcription 6	F:calcium ion binding; F:signal transducer activity; P:regulation of transcription, DNA-dependent; F:sequence-specific DNA binding transcription factor activity; P:signal transduction; C:nucleus; F:protein binding
ISGs	Transcription factors	NFκB	DLAgn_00067210	NFKBIAA	4896.6	0.68	↓	0.003	nf-kappa-b inhibitor alpha	P:response to virus; F:protein binding
ISGs	Transcription factors	SOCS	DLAgn_00075660	SOCS6	1054.7	-0.94	↑	≤ 0.001	suppressor of cytokine signaling 6	P:intracellular signal transduction; P:protein ubiquitination; F:protein binding
ISGs	Transcription factors	SOCS	DLAgn_00010200	SOCS5	3275.6	-0.35	↑	0.007	suppressor of cytokine signaling 5	P:growth; F:receptor tyrosine kinase binding; P:regulation of T-helper cell differentiation; P:positive regulation of proteasomal ubiquitin-dependent protein catabolic process; P:negative regulation of epidermal growth factor-activated receptor activity; P:protein ubiquitination; P:intracellular signal transduction
ISGs	Transcription factors	SOCS	DLAgn_00190480	SOCS3	2337.3	1.03	↓	≤ 0.001	suppressor of cytokine signaling 3	P:protein ubiquitination; P:intracellular signal transduction; F:protein binding
ISGs	Transcription factors	SOCS	DLAgn_00187070	SOCS1	643.1	0.82	↓	0.003	suppressor of cytokine signaling 1	P:retina morphogenesis in camera-type eye; P:protein ubiquitination; P:embryonic hemopoiesis; P:negative regulation of JAK-STAT cascade; F:protein binding
Ribosome-related genes		Ribosomal proteins	DLAgn_00175850	RPS6KB2	1533.6	-2.01	↑	≤ 0.001	ribosomal protein s6 kinase beta-2-like	C:intracellular organelle; F:peptide binding; P:protein phosphorylation; P:positive regulation of translational initiation; P:protein kinase B signaling cascade; F:ribosomal protein S6 kinase activity; F:ATP binding; C:cytoplasm; F:protein tyrosine kinase activity
Ribosome-related genes		Ribosomal proteins	DLAgn_00025000	RPS6KA5	1427.3	-1.49	↑	≤ 0.001	ribosomal protein s6 kinase alpha-5	P:response to external stimulus; P:intracellular protein kinase cascade; P:histone H3-S28 phosphorylation; P:positive regulation of histone phosphorylation; P:negative regulation of transcription, DNA-dependent; C:cytoplasm; F:protein serine/threonine kinase activity; F:magnesium ion binding; P:histone H2A-S1 phosphorylation; P:inflammatory response; P:interleukin-1-mediated signaling pathway; P:…
Ribosome-related genes		Ribosomal proteins	DLAgn_00157270	RPS6KA2	122.4	-1.12	↑	≤ 0.001	ribosomal protein s6 kinase alpha-2	P:positive regulation of gene expression; P:intracellular protein kinase cascade; P:cardiac muscle cell apoptotic process; P:mitotic metaphase; F:ribosomal protein S6 kinase activity; P:heart development; P:regulation of protein processing; P:negative regulation of cell cycle; P:heart contraction; P:brain renin-angiotensin system; C:cytoplasm; P:negative regulation of cell proliferation; C:spindl…
Ribosome-related genes		Ribosomal proteins	DLAgn_00040060	RPS6KA4	2395.3	-0.95	↑	≤ 0.001	ribosomal protein s6 kinase alpha-4	P:intracellular protein kinase cascade; P:histone H3-S28 phosphorylation; P:positive regulation of histone phosphorylation; C:cytoplasm; F:protein serine/threonine kinase activity; F:magnesium ion binding; P:interleukin-1-mediated signaling pathway; P:positive regulation of transcription from RNA polymerase II promoter; P:positive regulation of histone acetylation; C:nucleus; F:ATP binding; F:mit…
Ribosome-related genes		Ribosomal proteins	DLAgn_00059040	NOP2	1063.1	-0.71	↑	0.007	ribosomal rna methyltransferase nop2	C:nucleolus; F:S-adenosylmethionine-dependent methyltransferase activity; F:RNA binding; P:rRNA processing; P:methylation
Ribosome-related genes		Ribosomal proteins	DLAgn_00255580	RPS6KA3	1184.2	-0.31	↑	0.003	ribosomal protein s6 polypeptide 3	P:neurotrophin TRK receptor signaling pathway; F:protein serine/threonine kinase activity; P:regulation of translation in response to stress; P:toll-like receptor 3 signaling pathway; P:axon guidance; P:skeletal system development; P:toll-like receptor 4 signaling pathway; P:skin development; P:synaptic transmission; C:cytosol; P:toll-like receptor 9 signaling pathway; C:nucleoplasm; F:magnesium …
Ribosome-related genes		Ribosomal proteins	DLAgn_00189410	RPS2	35688.1	1.82	↓	≤ 0.001	40s ribosomal protein s2	C:nucleoplasm; F:structural constituent of ribosome; F:RNA binding; C:cytosolic small ribosomal subunit; P:translation; F:fibroblast growth factor binding
Ribosome-related genes		Ribosomal proteins	DLAgn_00069090	RPS12	40072.9	1.68	↓	≤ 0.001	40s ribosomal protein s12	C:ribosome; F:structural constituent of ribosome; P:translation
Ribosome-related genes		Ribosomal proteins	DLAgn_00159290	RPLP2	25838.2	1.57	↓	≤ 0.001	60s acidic ribosomal protein p2	F:structural constituent of ribosome; C:ribosome; P:translational elongation
Ribosome-related genes		Ribosomal proteins	DLAgn_00253710	RPS14	27063.5	1.57	↓	≤ 0.001	40s ribosomal protein s14	P:single-organism cellular process; P:translation; P:RNA metabolic process; F:structural constituent of ribosome; C:ribosome
Ribosome-related genes		Ribosomal proteins	DLAgn_00264770	-	67.7	1.5	↓	≤ 0.001	60s ribosomal protein l13a	F:structural constituent of ribosome; P:translation; C:large ribosomal subunit
Ribosome-related genes		Ribosomal proteins	DLAgn_00096170	RPLP2	32868.8	1.47	↓	≤ 0.001	60s acidic ribosomal protein p2	F:structural constituent of ribosome; C:ribosome; P:translational elongation
Ribosome-related genes		Ribosomal proteins	DLAgn_00182300	-	53544.1	1.45	↓	≤ 0.001	40s ribosomal protein s6	F:structural constituent of ribosome; P:glucose homeostasis; C:cytosolic small ribosomal subunit; C:nucleus; P:translation
Ribosome-related genes		Ribosomal proteins	DLAgn_00080470	RPL17	54468.7	1.42	↓	≤ 0.001	60s ribosomal protein l17	F:structural constituent of ribosome; C:large ribosomal subunit; P:translation
Ribosome-related genes		Ribosomal proteins	DLAgn_00202140	RPLP1	34988.2	1.42	↓	≤ 0.001	60s acidic ribosomal protein p1-like	F:structural constituent of ribosome; C:cytosolic large ribosomal subunit; P:translational elongation
Ribosome-related genes		Ribosomal proteins	DLAgn_00209330	RPS16	41037.5	1.41	↓	≤ 0.001	40s ribosomal protein s16	C:ribosome; F:structural constituent of ribosome; P:translation
Ribosome-related genes		Ribosomal proteins	DLAgn_00246490	RS15	39572.7	1.41	↓	≤ 0.001	40s ribosomal protein s15	F:structural constituent of ribosome; P:translation; C:small ribosomal subunit; F:RNA binding
Ribosome-related genes		Ribosomal proteins	DLAgn_00036820	RPS3	73672.5	1.4	↓	≤ 0.001	40s ribosomal protein s3	P:embryo development; F:structural constituent of ribosome; F:RNA binding; C:small ribosomal subunit; P:translation
Ribosome-related genes		Ribosomal proteins	DLAgn_00059640	RPS9	79111.8	1.37	↓	≤ 0.001	ribosomal protein s9	P:nuclear-transcribed mRNA catabolic process, nonsense-mediated decay; P:translational termination; P:translational initiation; F:protein binding; P:translational elongation; C:nucleolus; F:translation regulator activity; P:positive regulation of cell proliferation; P:regulation of translation; F:structural constituent of ribosome; P:viral transcription; P:SRP-dependent cotranslational protein ta…
Ribosome-related genes		Ribosomal proteins	DLAgn_00068030	RPS29	28691	1.36	↓	≤ 0.001	40s ribosomal protein s29	P:translational initiation; P:viral transcription; F:zinc ion binding; F:structural constituent of ribosome; P:translational elongation; C:cytosolic small ribosomal subunit; P:translational termination; P:SRP-dependent cotranslational protein targeting to membrane; F:hydrolase activity; P:nuclear-transcribed mRNA catabolic process, nonsense-mediated decay
Ribosome-related genes		Ribosomal proteins	DLAgn_00092740	RPS26	22006.3	1.36	↓	≤ 0.001	40s ribosomal protein s26	C:ribosome; F:structural constituent of ribosome; P:translation
Ribosome-related genes		Ribosomal proteins	DLAgn_00246540	RPL35A	243.7	1.35	↓	≤ 0.001	60s ribosomal protein l35a	P:embryo development; F:structural constituent of ribosome; C:ribosome; P:translation
Ribosome-related genes		Ribosomal proteins	DLAgn_00204550	RL11	45956.6	1.35	↓	≤ 0.001	60s ribosomal protein l11	P:translation; C:ribosome; P:induction of apoptosis; C:nucleolus; F:rRNA binding; F:structural constituent of ribosome; P:glucose homeostasis; P:protein localization to nucleus; P:erythrocyte differentiation; P:embryo development
Ribosome-related genes		Ribosomal proteins	DLAgn_00227070	RPS14	2082	1.35	↓	0.007	ribosomal protein s14	P:nuclear-transcribed mRNA catabolic process, nonsense-mediated decay; F:mRNA 5'-UTR binding; P:translational initiation; P:translational termination; P:negative regulation of transcription from RNA polymerase II promoter; P:ribosomal small subunit assembly; P:translational elongation; C:nucleolus; F:translation regulator activity; P:maturation of SSU-rRNA; P:regulation of translation; P:erythroc…
Ribosome-related genes		Ribosomal proteins	DLAgn_00171740	RL27A	59173.3	1.35	↓	≤ 0.001	60s ribosomal protein l27a	C:ribosome; F:structural constituent of ribosome; P:translation
Ribosome-related genes		Ribosomal proteins	DLAgn_00107080	RPL39	41095.1	1.33	↓	≤ 0.001	ribosomal protein l39	P:translational initiation; P:viral transcription; F:RNA binding; F:structural constituent of ribosome; P:translational elongation; P:translational termination; P:SRP-dependent cotranslational protein targeting to membrane; C:cytosolic large ribosomal subunit; P:nuclear-transcribed mRNA catabolic process, nonsense-mediated decay
Ribosome-related genes		Ribosomal proteins	DLAgn_00219680	RPL23	55156.4	1.33	↓	≤ 0.001	ribosomal protein l23	P:translational initiation; P:viral transcription; C:nucleolus; F:structural constituent of ribosome; P:translational elongation; F:protein binding; P:translational termination; P:SRP-dependent cotranslational protein targeting to membrane; P:ribosomal protein import into nucleus; C:cytosolic large ribosomal subunit; P:nuclear-transcribed mRNA catabolic process, nonsense-mediated decay
Ribosome-related genes		Ribosomal proteins	DLAgn_00202780	RPS27	52255.5	1.31	↓	≤ 0.001	40s ribosomal protein s27	P:nuclear-transcribed mRNA catabolic process, nonsense-mediated decay; P:translational termination; P:translational initiation; F:protein binding; F:zinc ion binding; P:mitotic prometaphase; P:cell proliferation; P:translational elongation; F:DNA binding; F:structural constituent of ribosome; P:mitotic anaphase; P:viral transcription; P:SRP-dependent cotranslational protein targeting to membrane;…
Ribosome-related genes		Ribosomal proteins	DLAgn_00125660	RPS21	26190	1.29	↓	≤ 0.001	40s ribosomal protein s21-like	F:protein N-terminus binding; P:endonucleolytic cleavage to generate mature 3'-end of SSU-rRNA from (SSU-rRNA, 5.8S rRNA, LSU-rRNA); F:structural constituent of ribosome; P:translational elongation; C:cytosolic small ribosomal subunit; P:endonucleolytic cleavage in ITS1 to separate SSU-rRNA from 5.8S rRNA and LSU-rRNA from tricistronic rRNA transcript (SSU-rRNA, 5.8S rRNA, LSU-rRNA)
Ribosome-related genes		Ribosomal proteins	DLAgn_00096400	RPS10	35005.6	1.29	↓	≤ 0.001	ribosomal protein s10	C:ribosome
Ribosome-related genes		Ribosomal proteins	DLAgn_00218850	RPL18A	49822.7	1.27	↓	≤ 0.001	60s ribosomal protein l18a	C:ribosome; F:structural constituent of ribosome; P:translation
Ribosome-related genes		Ribosomal proteins	DLAgn_00192770	RL3	80574.2	1.26	↓	≤ 0.001	60s ribosomal protein l3	C:ribosome; F:structural constituent of ribosome; P:exocrine pancreas development; P:translation
Ribosome-related genes		Ribosomal proteins	DLAgn_00082950	RL37	46570	1.25	↓	≤ 0.001	60s ribosomal protein l37	F:metal ion binding; F:structural constituent of ribosome; C:cytosolic large ribosomal subunit; P:translation; F:rRNA binding
Ribosome-related genes		Ribosomal proteins	DLAgn_00193690	RPL19-A	41133.8	1.25	↓	≤ 0.001	60s ribosomal protein l19	C:ribosome; F:structural constituent of ribosome; P:translation
Ribosome-related genes		Ribosomal proteins	DLAgn_00090700	RPLP0	83775.5	1.25	↓	≤ 0.001	60s acidic ribosomal protein p0	C:ribosome; F:structural constituent of ribosome; P:ribosome biogenesis; P:translational elongation
Ribosome-related genes		Ribosomal proteins	DLAgn_00188310	RSSA	72502.8	1.24	↓	≤ 0.001	40s ribosomal protein sa	P:translation; P:endonucleolytic cleavage to generate mature 3'-end of SSU-rRNA from (SSU-rRNA, 5.8S rRNA, LSU-rRNA); P:rRNA export from nucleus; F:structural constituent of ribosome; F:laminin receptor activity; C:cytosolic small ribosomal subunit; C:90S preribosome; P:cell adhesion; F:laminin binding; P:ribosomal small subunit assembly; P:endonucleolytic cleavage in ITS1 to separate SSU-rRNA fr…
Ribosome-related genes		Ribosomal proteins	DLAgn_00229660	RS17	38240.7	1.24	↓	≤ 0.001	40s ribosomal protein s17	C:ribosome; F:structural constituent of ribosome; P:translation
Ribosome-related genes		Ribosomal proteins	DLAgn_00053640	RPL8	58478.9	1.23	↓	≤ 0.001	60s ribosomal protein l8	F:structural constituent of ribosome; C:large ribosomal subunit; P:translation; F:rRNA binding
Ribosome-related genes		Ribosomal proteins	DLAgn_00158470	RPL13	60887.5	1.23	↓	≤ 0.001	60s ribosomal protein l13	C:ribosome; F:structural constituent of ribosome; P:regulation of cell cycle; P:translation
Ribosome-related genes		Ribosomal proteins	DLAgn_00075780	RL7	87821.4	1.23	↓	≤ 0.001	60s ribosomal protein l7	C:ribosome
Ribosome-related genes		Ribosomal proteins	DLAgn_00082840	RL7A	122363.1	1.23	↓	≤ 0.001	60s ribosomal protein l7a	C:ribosome; P:ribosome biogenesis
Ribosome-related genes		Ribosomal proteins	DLAgn_00171610	RPS13	35785.2	1.2	↓	≤ 0.001	40s ribosomal protein s13	P:nuclear-transcribed mRNA catabolic process, nonsense-mediated decay; P:translational termination; P:translational initiation; F:protein binding; P:translational elongation; F:hydrolase activity; C:nucleolus; P:negative regulation of RNA splicing; F:structural constituent of ribosome; P:viral transcription; P:SRP-dependent cotranslational protein targeting to membrane; F:mRNA binding; C:cytosoli…
Ribosome-related genes		Ribosomal proteins	DLAgn_00052470	RPL24	32260.7	1.2	↓	≤ 0.001	60s ribosomal protein l24	C:ribosome; P:embryo development
Ribosome-related genes		Ribosomal proteins	DLAgn_00082910	RL28	28675.4	1.2	↓	≤ 0.001	60s ribosomal protein l28	P:embryo development; C:ribosome; F:structural constituent of ribosome; P:translation
Ribosome-related genes		Ribosomal proteins	DLAgn_00136140	RPL22	5202.7	1.2	↓	≤ 0.001	60s ribosomal protein l22	C:ribosome; F:structural constituent of ribosome; P:translation
Ribosome-related genes		Ribosomal proteins	DLAgn_00023060	-	75175.5	1.19	↓	≤ 0.001	60s ribosomal protein l13a	F:structural constituent of ribosome; P:translation; C:large ribosomal subunit
Ribosome-related genes		Ribosomal proteins	DLAgn_00037540	RPS4X	45537.4	1.19	↓	≤ 0.001	40s ribosomal protein s4	P:embryo development; C:ribosome; F:structural constituent of ribosome; P:brain development; P:translation; F:rRNA binding
Ribosome-related genes		Ribosomal proteins	DLAgn_00203190	RS5	54891.3	1.18	↓	≤ 0.001	ribosomal protein s5	F:mRNA binding; P:regulation of translational fidelity; F:structural constituent of ribosome; C:cytosolic small ribosomal subunit
Ribosome-related genes		Ribosomal proteins	DLAgn_00201770	RPL30	43040.5	1.17	↓	≤ 0.001	60s ribosomal protein l30	C:ribosome; F:structural constituent of ribosome; P:translation
Ribosome-related genes		Ribosomal proteins	DLAgn_00095020	RPL29	21209.2	1.16	↓	≤ 0.001	ribosomal protein l29	P:multicellular organism growth; F:heparin binding; C:polysomal ribosome; P:cell proliferation; C:extrinsic to membrane; F:structural constituent of ribosome; P:cell-substrate adhesion; C:cytosolic large ribosomal subunit; P:translation
Ribosome-related genes		Ribosomal proteins	DLAgn_00008690	RPS8	94959.6	1.15	↓	≤ 0.001	40s ribosomal protein s8	F:structural constituent of ribosome; C:cytosolic small ribosomal subunit; P:translation
Ribosome-related genes		Ribosomal proteins	DLAgn_00139580	-	51728	1.14	↓	≤ 0.001	60s ribosomal protein l31	C:ribosome; F:structural constituent of ribosome; P:translation
Ribosome-related genes		Ribosomal proteins	DLAgn_00197450	-	71137.9	1.14	↓	≤ 0.001	40s ribosomal protein s18	F:RNA binding; F:structural constituent of ribosome; C:ribosome; P:translation
Ribosome-related genes		Ribosomal proteins	DLAgn_00183480	RS3A	42067.7	1.14	↓	≤ 0.001	40s ribosomal protein s3a	P:embryo development; F:structural constituent of ribosome; C:cytosolic small ribosomal subunit; P:translation
Ribosome-related genes		Ribosomal proteins	DLAgn_00142830	RPL34	31900.8	1.13	↓	≤ 0.001	60s ribosomal protein l34	F:structural constituent of ribosome; C:cytosolic large ribosomal subunit; P:translation
Ribosome-related genes		Ribosomal proteins	DLAgn_00153880	-	39432.9	1.12	↓	≤ 0.001	60s ribosomal protein l5	F:structural constituent of ribosome; C:ribosome; P:translation; F:5S rRNA binding
Ribosome-related genes		Ribosomal proteins	DLAgn_00057970	RS19	41510.9	1.12	↓	≤ 0.001	40s ribosomal protein s19	C:ribosome; F:structural constituent of ribosome; P:translation
Ribosome-related genes		Ribosomal proteins	DLAgn_00255740	RPL22L1	6661.6	1.12	↓	≤ 0.001	60s ribosomal protein l22-like 1-like	C:ribosome; F:structural constituent of ribosome; F:hydrolase activity; P:translation
Ribosome-related genes		Ribosomal proteins	DLAgn_00120540	RPL6	79409.7	1.1	↓	≤ 0.001	60s ribosomal protein l6	P:embryo development; C:ribosome; F:structural constituent of ribosome; P:translation
Ribosome-related genes		Ribosomal proteins	DLAgn_00059760	RPL18	55701.9	1.1	↓	≤ 0.001	60s ribosomal protein l18	C:ribosome; F:structural constituent of ribosome; P:translation
Ribosome-related genes		Ribosomal proteins	DLAgn_00192810	RPL27	47008	1.09	↓	≤ 0.001	60s ribosomal protein l27	C:ribosome; F:structural constituent of ribosome; P:translation
Ribosome-related genes		Ribosomal proteins	DLAgn_00162480	RPL12	54854	1.09	↓	≤ 0.001	60s ribosomal protein l12	C:ribosome; F:structural constituent of ribosome; P:translation
Ribosome-related genes		Ribosomal proteins	DLAgn_00072370	RPS7	45597.8	1.08	↓	≤ 0.001	ribosomal protein s7	P:translation; C:nucleolus; P:regulation of cell cycle; P:hemopoiesis; P:rRNA processing; F:structural constituent of ribosome; C:cytosolic small ribosomal subunit; C:90S preribosome; P:ribosomal small subunit biogenesis; C:small-subunit processome; P:embryo development
Ribosome-related genes		Ribosomal proteins	DLAgn_00129430	RPL32	57330.9	1.04	↓	≤ 0.001	60s ribosomal protein l32	C:ribosome; F:structural constituent of ribosome; P:translation
Ribosome-related genes		Ribosomal proteins	DLAgn_00131480	-	53389.8	1.04	↓	≤ 0.001	60s ribosomal protein l10a	F:structural constituent of ribosome; F:RNA binding; F:hydrolase activity; C:cytosolic large ribosomal subunit; P:translation
Ribosome-related genes		Ribosomal proteins	DLAgn_00229010	RL6	34487.9	1.03	↓	≤ 0.001	60s ribosomal protein l36	C:ribosome; F:structural constituent of ribosome; P:regulation of cell cycle; P:brain development; P:translation
Ribosome-related genes		Ribosomal proteins	DLAgn_00147280	UBA52	44544.3	1.02	↓	≤ 0.001	ubiquitin-60s ribosomal protein l40-like	P:neurotrophin TRK receptor signaling pathway; P:negative regulation of ubiquitin-protein ligase activity involved in mitotic cell cycle; P:positive regulation of I-kappaB kinase/NF-kappaB cascade; F:structural constituent of ribosome; P:antigen processing and presentation of exogenous peptide antigen via MHC class I, TAP-dependent; P:DNA repair; P:toll-like receptor 3 signaling pathway; P:apopto…
Ribosome-related genes		Ribosomal proteins	DLAgn_00192250	-	73131.9	1.01	↓	≤ 0.001	40s ribosomal protein s11	F:structural constituent of ribosome; C:cytosolic small ribosomal subunit; P:translation
Ribosome-related genes		Ribosomal proteins	DLAgn_00096830	RPL22	14780.2	1.01	↓	≤ 0.001	60s ribosomal protein l22	C:ribosome; F:structural constituent of ribosome; P:translation
Ribosome-related genes		Ribosomal proteins	DLAgn_00076250	RPL21	48963.9	1	↓	≤ 0.001	60s ribosomal protein l21	C:ribosome; F:structural constituent of ribosome; P:translation
Ribosome-related genes		Ribosomal proteins	DLAgn_00059050	EMG1	594.8	1	↓	≤ 0.001	ribosomal rna small subunit methyltransferase nep1-like	F:rRNA (pseudouridine) methyltransferase activity; P:rRNA processing; P:methylation; C:nucleus; F:rRNA binding
Ribosome-related genes		Ribosomal proteins	DLAgn_00104210	RPL38	20577.9	1	↓	≤ 0.001	ribosomal protein l38	P:skeletal system development; P:nuclear-transcribed mRNA catabolic process, nonsense-mediated decay; P:translational termination; P:translational initiation; P:sensory perception of sound; P:translational elongation; P:ossification; P:axial mesoderm development; C:cytosolic large ribosomal subunit; P:90S preribosome assembly; P:middle ear morphogenesis; P:regulation of translation; F:structural …
Ribosome-related genes		Ribosomal proteins	DLAgn_00161290	RS17	12345.9	1	↓	≤ 0.001	40s ribosomal protein s17	C:ribosome; F:structural constituent of ribosome; P:translation
Ribosome-related genes		Ribosomal proteins	DLAgn_00177460	RS15A	34316	0.99	↓	≤ 0.001	40s ribosomal protein s15a	P:response to virus; P:translation; P:positive regulation of cell cycle; C:mitochondrion; P:brain development; F:structural constituent of ribosome; C:cytosolic small ribosomal subunit; P:positive regulation of cell proliferation; P:embryo development
Ribosome-related genes		Ribosomal proteins	DLAgn_00074240	RS20	52324.3	0.97	↓	≤ 0.001	40s ribosomal protein s20	F:structural constituent of ribosome; F:RNA binding; C:small ribosomal subunit; P:translation
Ribosome-related genes		Ribosomal proteins	DLAgn_00106960	RPL36A	32991.6	0.95	↓	≤ 0.001	60s ribosomal protein l36a	P:translational initiation; P:viral transcription; P:regulation of cell cycle; F:structural constituent of ribosome; P:translational elongation; P:translational termination; P:SRP-dependent cotranslational protein targeting to membrane; C:cytosolic large ribosomal subunit; P:nuclear-transcribed mRNA catabolic process, nonsense-mediated decay; P:embryo development
Ribosome-related genes		Ribosomal proteins	DLAgn_00124810	RPL35	56756.6	0.93	↓	≤ 0.001	60s ribosomal protein l35	P:embryo development; C:ribosome; F:structural constituent of ribosome; P:regulation of cell cycle; P:translation
Ribosome-related genes		Ribosomal proteins	DLAgn_00003860	RPS28	20612.1	0.92	↓	≤ 0.001	40s ribosomal protein s28	P:translation; P:rRNA export from nucleus; F:structural constituent of ribosome; C:cytosolic small ribosomal subunit; F:hydrolase activity
Ribosome-related genes		Ribosomal proteins	DLAgn_00168650	RPL4	59579.9	0.91	↓	≤ 0.001	60s ribosomal protein l4-a	C:nucleolus; F:structural constituent of ribosome; C:cytosolic large ribosomal subunit; P:translation
Ribosome-related genes		Ribosomal proteins	DLAgn_00016980	RPS27A	65098.3	0.91	↓	≤ 0.001	ribosomal protein s27a	C:ribosome; F:metal ion binding; F:structural constituent of ribosome; C:nucleus; P:translation; F:protein binding
Ribosome-related genes		Ribosomal proteins	DLAgn_00172350	FTSJ1	1555.9	0.9	↓	≤ 0.001	ribosomal rna methyltransferase 1-like	P:RNA methylation; F:methyltransferase activity
Ribosome-related genes		Ribosomal proteins	DLAgn_00111290	RL26	35311.4	0.89	↓	≤ 0.001	60s ribosomal protein l26	F:structural constituent of ribosome; C:large ribosomal subunit; P:translation
Ribosome-related genes		Ribosomal proteins	DLAgn_00030490	RPS25	46088	0.88	↓	≤ 0.001	40s ribosomal protein s25-like	P:nuclear-transcribed mRNA catabolic process, nonsense-mediated decay; P:translational termination; P:translational initiation; P:ribosomal small subunit assembly; P:translational elongation; C:nucleolus; F:structural constituent of ribosome; F:RNA binding; P:viral transcription; P:SRP-dependent cotranslational protein targeting to membrane; C:cytosolic small ribosomal subunit
Ribosome-related genes		Ribosomal proteins	DLAgn_00102520	RPL19	7251.8	0.88	↓	≤ 0.001	60s ribosomal protein l19-like	P:translational initiation; P:viral transcription; F:RNA binding; F:structural constituent of ribosome; P:translational elongation; P:translational termination; P:SRP-dependent cotranslational protein targeting to membrane; C:cytosolic large ribosomal subunit; P:nuclear-transcribed mRNA catabolic process, nonsense-mediated decay
Ribosome-related genes		Ribosomal proteins	DLAgn_00014140	-	55669.4	0.81	↓	≤ 0.001	40s ribosomal protein s24	C:ribosome; F:structural constituent of ribosome; P:translation; F:nucleotide binding
Ribosome-related genes		Ribosomal proteins	DLAgn_00175310	RRBP1	405.4	0.79	↓	0.005	ribosome-binding protein 1	P:protein transport; C:integral to endoplasmic reticulum membrane
Ribosome-related genes		Ribosomal proteins	DLAgn_00181620	RPL9	65816.8	0.77	↓	≤ 0.001	60s ribosomal protein l9	C:ribosome; F:structural constituent of ribosome; P:translation; F:rRNA binding
Ribosome-related genes		Ribosomal proteins	DLAgn_00001880	RL37A	33183.4	0.76	↓	≤ 0.001	60s ribosomal protein l37a	P:translational initiation; P:viral transcription; F:metal ion binding; F:structural constituent of ribosome; P:translational elongation; P:translational termination; P:SRP-dependent cotranslational protein targeting to membrane; C:cytosolic large ribosomal subunit; P:nuclear-transcribed mRNA catabolic process, nonsense-mediated decay
Ribosome-related genes		Ribosomal proteins	DLAgn_00042740	RL23A	45102.5	0.74	↓	≤ 0.001	60s ribosomal protein l23a	P:translational initiation; P:viral transcription; P:regulation of cell cycle; F:rRNA binding; F:structural constituent of ribosome; P:translational elongation; C:TORC2 complex; F:protein binding; F:nucleotide binding; P:translational termination; P:cell proliferation; P:SRP-dependent cotranslational protein targeting to membrane; C:cytosolic large ribosomal subunit; P:nuclear-transcribed mRNA ca…
Ribosome-related genes		Ribosomal proteins	DLAgn_00099470	RSL1D1	1276.4	0.74	↓	≤ 0.001	ribosomal l1 domain-containing protein 1-like	F:RNA binding; F:structural constituent of ribosome; P:translation; C:large ribosomal subunit
Ribosome-related genes		Ribosomal proteins	DLAgn_00198950	RPL14	44179.2	0.68	↓	≤ 0.001	60s ribosomal protein l14	C:ribosome; F:structural constituent of ribosome; P:translation
Ribosome-related genes		Ribosomal proteins	DLAgn_00033290	NMD3	1027.4	0.65	↓	≤ 0.001	60s ribosomal export protein nmd3	C:nucleolus; P:protein transport; C:nucleoplasm; C:cytoplasm
Ribosome-related genes		Ribosomal proteins	DLAgn_00047290	RRP1B	1024	0.63	↓	≤ 0.001	ribosomal rna processing protein 1 homolog b	C:intracellular organelle; P:rRNA processing
Ribosome-related genes		Ribosomal proteins	DLAgn_00066560	RL7L	1939.3	0.38	↓	0.005	60s ribosomal protein l7-like 1	C:ribosome
Ribosome-related genes		Ribosomal proteins	DLAgn_00202440	RPS19	308.9	0.37	↓	0.01	40s ribosomal protein s19	P:brain segmentation; P:positive regulation of cellular component movement; F:protein homodimerization activity; P:ribosomal small subunit assembly; F:structural constituent of ribosome; P:regulation of erythrocyte differentiation; P:embryo development; P:translational elongation; F:fibroblast growth factor binding; P:negative regulation of respiratory burst involved in inflammatory response; P:t…
Ribosome-related genes		Ribosomal proteins	DLAgn_00013140	RRP12	780.6	0.34	↓	0.003	ribosomal rna processing 12 homolog ( cerevisiae)	C:membrane; F:binding
Ribosome-related genes		Eukaryotic translation initiation factor	DLAgn_00027710	EIF4H	612.7	2.38	↓	≤ 0.001	eukaryotic translation initiation factor 4h	F:nucleic acid binding; F:nucleotide binding
Ribosome-related genes		Eukaryotic translation initiation factor	DLAgn_00111620	EIF4EBP3L	2012.4	1.34	↓	≤ 0.001	eukaryotic translation initiation factor 4e-binding protein 3-like	P:negative regulation of translational initiation; F:translation initiation factor activity; F:eukaryotic initiation factor 4E binding
Ribosome-related genes		Eukaryotic translation initiation factor	DLAgn_00237670	EIF4H	1405.8	1.27	↓	≤ 0.001	eukaryotic translation initiation factor 4h	P:single-organism process; F:nucleic acid binding; F:nucleotide binding
Ribosome-related genes		Eukaryotic translation initiation factor	DLAgn_00211430	EIF4A3	5417.1	1.07	↓	≤ 0.001	eukaryotic initiation factor 4a-iii	F:RNA binding; P:regulation of translation; F:ATP-dependent helicase activity; C:nuclear speck; P:RNA splicing; F:ATP binding; P:mRNA processing; C:cytoplasm; P:nuclear-transcribed mRNA catabolic process, nonsense-mediated decay; P:mRNA transport
Ribosome-related genes		Eukaryotic translation initiation factor	DLAgn_00086210	EIF4EBP1	626.9	1.05	↓	≤ 0.001	eukaryotic translation initiation factor 4e-binding protein 1-like	F:eukaryotic initiation factor 4E binding; P:negative regulation of translational initiation
Ribosome-related genes		Eukaryotic translation initiation factor	DLAgn_00091020	EIF4B	12916	0.77	↓	≤ 0.001	eukaryotic translation initiation factor 4b	F:nucleotide binding; P:translational initiation; F:translation initiation factor activity
Ribosome-related genes		Eukaryotic translation initiation factor	DLAgn_00019800	EIF4EA	1954.3	0.38	↓	≤ 0.001	eukaryotic translation initiation factor 4e-1a	C:cytoplasm; F:RNA 7-methylguanosine cap binding; P:translational initiation; C:mRNA cap binding complex; F:protein binding; F:translation initiation factor activity; P:regulation of translation; C:nucleus
Ribosome-related genes		Eukaryotic translation initiation factor	DLAgn_00171960	EIF4G2	9829.1	0.24	↓	0.007	eukaryotic translation initiation factor 4 gamma 2	P:RNA metabolic process; F:RNA binding; C:cytoplasm; F:DNA binding; P:mesoderm development; F:protein binding
Ribosome-related genes		Ribosome biogenesis	DLAgn_00138120	WDR12	935	0.95	↓	≤ 0.001	ribosome biogenesis protein wdr12-like	C:nucleoplasm; P:cell proliferation; P:maturation of LSU-rRNA from tricistronic rRNA transcript (SSU-rRNA, 5.8S rRNA, LSU-rRNA); P:maturation of 5.8S rRNA from tricistronic rRNA transcript (SSU-rRNA, 5.8S rRNA, LSU-rRNA); C:PeBoW complex; C:preribosome, large subunit precursor; F:protein binding
Ribosome-related genes		Ribosome biogenesis	DLAgn_00066440	RPF2	1355.3	0.7	↓	≤ 0.001	ribosome production factor 2 homolog	C:nucleolus
Ribosome-related genes		Ribosome biogenesis	DLAgn_00156540	NIP7	559.3	0.37	↓	≤ 0.001	60s ribosome subunit biogenesis protein nip7 homolog	C:nucleolus; F:RNA binding; P:ribosome assembly
