# Supplementary material for: The extensive transgenerational transcriptomic effects of ocean acidification on the olfactory epithelium of a marine fish are associated with a better viral resistance
Source: BMC Genomics. 2022 Jun 17;23:448. doi: 10.1186/s12864-022-08647-w (PMC9204966; doi:10.1186/s12864-022-08647-w)
Supplement: Supplementary file 17 — Additional file 17. List of the first 20 genes showing the highest OA-induced up-expression levels (p-value ≤ 0.01). [file 12864_2022_8647_MOESM17_ESM.xlsx]

## Sheet: additional file 17
Additional file 17. List of the first 20 genes showing the highest OA-induced up-expression levels (p-value ≤ 0.01).
Sequence ID	Gene symbol	Gene description	Log2 FC	p-adjust	Function
DLAgn_00162830	-	interferon-induced very large gtpase 1-like	-7.63	0.001	Immune
DLAgn_00260450	-	gtpase imap family member 8- partial	-6.70	≤ 0.001	Immune
DLAgn_00251410	ACLYB	uncharacterized protein loc101156474	-6.70	≤ 0.001	DNA replication
DLAgn_00252380	-	uncharacterized protein loc101471575	-6.57	≤ 0.001	nd
DLAgn_00243310	OTUD4	dna topoisomerase 1	-6.40	≤ 0.001	DNA replication
DLAgn_00165910	-	reverse transcriptase-like protein	-6.39	≤ 0.001	nd
DLAgn_00233270	-	uncharacterized protein loc101169027	-6.25	≤ 0.001	nd
DLAgn_00210490	ACLYB	l _3	-6.14	≤ 0.001	nd
DLAgn_00252370	-	uncharacterized protein loc101484061	-6.05	≤ 0.001	nd
DLAgn_00216180	-	gtpase imap family member 4- partial	-5.90	≤ 0.001	Immune
DLAgn_00244700	-	protein nlrc3-like	-5.82	0.001	Immune
DLAgn_00265820	-	lrr and pyd domains-containing protein 3-like	-5.77	≤ 0.001	Immune/Defense
DLAgn_00266790	-	reverse transcriptase	-5.47	≤ 0.001	DNA replication
DLAgn_00237920	39D1	myosin-11-like isoformx1	-5.34	≤ 0.001	Actin filament organisation
DLAgn_00138930	CLIC5	chloride intracellular channel protein 5-like	-5.32	≤ 0.001	Cl- transport/ response to stimulus
DLAgn_00246100	SETD8	n-lysine methyltransferase setd8-like	-5.28	≤ 0.001	Chromatin modification
DLAgn_00162060	-	mucin-5ac-like isoform x1	-5.22	≤ 0.001	O-glycan processing/ Defense
DLAgn_00219710	-	tpa_exp: polyprotein	-5.19	≤ 0.001	DNA replication
DLAgn_00264290	PIF1	tpa_exp: replicase helicase endonuclease	-5.12	≤ 0.001	Nucleotide binding
DLAgn_00234590	-	protein nlrc3-like	-5.09	≤ 0.001	Immune
